# Supplementary material for: TBX2 controls a proproliferative gene expression program in melanoma
Source: Genes Dev. 2021 Dec 1;35(23-24):1657–77. doi: 10.1101/gad.348746.121 (PMC8653791; doi:10.1101/gad.348746.121)
Supplement: Supplemental Material [file supp_gad.348746.121_Supplemental_Table_S1.xlsx]

## Sheet: B16-Tbx2-3xHA_cl2_R1_trim_peaks
# This file is generated by MACS version 2.1.2
# Command line: callpeak -t S01_B16_Tbx2_3xHA_NeoR_cl2_HA_R1_trim_sorted.bam -c S02_B16_Tbx2_3xHA_NeoR_cl2_Input_R1_trim_sorted.bam -f BAMPE -g mm -n B16-Tbx2-3xHA_cl2_R1_trim -B -q 0.01
# ARGUMENTS LIST:
# name = B16-Tbx2-3xHA_cl2_R1_trim
# format = BAMPE
# ChIP-seq file = ['S01_B16_Tbx2_3xHA_NeoR_cl2_HA_R1_trim_sorted.bam']
# control file = ['S02_B16_Tbx2_3xHA_NeoR_cl2_Input_R1_trim_sorted.bam']
# effective genome size = 1.87e+09
# band width = 300
# model fold = [5, 50]
# qvalue cutoff = 1.00e-02
# The maximum gap between significant sites is assigned as the read length/tag size.
# The minimum length of peaks is assigned as the predicted fragment length "d".
# Larger dataset will be scaled towards smaller dataset.
# Range for calculating regional lambda is: 1000 bps and 10000 bps
# Broad region calling is off
# Paired-End mode is on
# fragment size is determined as 238 bps
# total fragments in treatment: 43049048
# fragments after filtering in treatment: 29473389
# maximum duplicate fragments in treatment = 1
# Redundant rate in treatment: 0.32
# total fragments in control: 41284968
# fragments after filtering in control: 25013547
# maximum duplicate fragments in control = 1
# Redundant rate in control: 0.39
# d = 238
chr	start	end	length	abs_summit	pileup	#NAME?	fold_enrichment	#NAME?	name
chr1	4807928	4808165	238	4808071	36	9.66038	3.18837	6.12707	B16-Tbx2-3xHA_cl2_R1_trim_peak_1
chr1	5082984	5083359	376	5083187	66	15.8967	3.18577	12.0374	B16-Tbx2-3xHA_cl2_R1_trim_peak_2
chr1	8744142	8744544	403	8744355	24	10.3186	4.37584	6.7422	B16-Tbx2-3xHA_cl2_R1_trim_peak_3
chr1	8744803	8745058	256	8744921	19	8.42301	4.19818	4.97531	B16-Tbx2-3xHA_cl2_R1_trim_peak_4
chr1	9636882	9637332	451	9636947	37	10.1283	3.25212	6.56115	B16-Tbx2-3xHA_cl2_R1_trim_peak_5
chr1	13426929	13427363	435	13426995	31	7.22666	2.80615	3.88552	B16-Tbx2-3xHA_cl2_R1_trim_peak_6
chr1	14222492	14222822	331	14222690	38	19.436	5.8881	15.4521	B16-Tbx2-3xHA_cl2_R1_trim_peak_7
chr1	14302812	14303134	323	14302963	25	8.20034	3.47564	4.77697	B16-Tbx2-3xHA_cl2_R1_trim_peak_8
chr1	16105458	16105912	455	16105690	47	8.70553	2.57036	5.24152	B16-Tbx2-3xHA_cl2_R1_trim_peak_9
chr1	20302593	20303704	1112	20303183	153	93.3066	9.10865	88.3277	B16-Tbx2-3xHA_cl2_R1_trim_peak_10
chr1	20428304	20428698	395	20428529	61	23.045	4.63651	18.9529	B16-Tbx2-3xHA_cl2_R1_trim_peak_11
chr1	20724897	20725155	259	20725105	20	9.17374	4.40809	5.6723	B16-Tbx2-3xHA_cl2_R1_trim_peak_12
chr1	21961044	21961456	413	21961183	49	11.1513	2.95735	7.52349	B16-Tbx2-3xHA_cl2_R1_trim_peak_13
chr1	22714011	22714359	349	22714269	20	6.67933	3.3321	3.39124	B16-Tbx2-3xHA_cl2_R1_trim_peak_14
chr1	23117186	23117689	504	23117383	29	9.90057	3.71757	6.35354	B16-Tbx2-3xHA_cl2_R1_trim_peak_15
chr1	23202849	23203115	267	23202866	25	6.20702	2.81139	2.97217	B16-Tbx2-3xHA_cl2_R1_trim_peak_16
chr1	23256349	23256964	616	23256595	73	18.2508	3.30809	14.3077	B16-Tbx2-3xHA_cl2_R1_trim_peak_17
chr1	23270943	23271191	249	23271093	38	15.0615	4.50402	11.2373	B16-Tbx2-3xHA_cl2_R1_trim_peak_18
chr1	23892094	23892427	334	23892293	31	18.5818	6.71709	14.624	B16-Tbx2-3xHA_cl2_R1_trim_peak_19
chr1	24187008	24187256	249	24187138	37	9.57351	3.11633	6.04753	B16-Tbx2-3xHA_cl2_R1_trim_peak_20
chr1	28733004	28733265	262	28733160	24	12.3667	5.24773	8.66991	B16-Tbx2-3xHA_cl2_R1_trim_peak_21
chr1	29455959	29456430	472	29456126	41	28.5655	8.81619	24.3331	B16-Tbx2-3xHA_cl2_R1_trim_peak_22
chr1	30872919	30873600	682	30873166	65	17.7406	3.50045	13.8121	B16-Tbx2-3xHA_cl2_R1_trim_peak_23
chr1	30950022	30950317	296	30950047	41	8.30176	2.67028	4.87011	B16-Tbx2-3xHA_cl2_R1_trim_peak_24
chr1	31050085	31050436	352	31050214	20	9.17374	4.40809	5.6723	B16-Tbx2-3xHA_cl2_R1_trim_peak_25
chr1	33907017	33907626	610	33907452	50	6.18169	2.07605	2.94962	B16-Tbx2-3xHA_cl2_R1_trim_peak_26
chr1	34434655	34435072	418	34434869	59	18.1076	3.81468	14.168	B16-Tbx2-3xHA_cl2_R1_trim_peak_27
chr1	34842573	34842993	421	34842674	47	9.16423	2.65409	5.66837	B16-Tbx2-3xHA_cl2_R1_trim_peak_28
chr1	36016919	36017625	707	36017309	310	279.862	19.0589	274.467	B16-Tbx2-3xHA_cl2_R1_trim_peak_29
chr1	36307811	36308128	318	36307868	60	6.60309	2.0028	3.32224	B16-Tbx2-3xHA_cl2_R1_trim_peak_30
chr1	36309660	36309947	288	36309805	72	15.0108	2.902	11.1885	B16-Tbx2-3xHA_cl2_R1_trim_peak_31
chr1	36557139	36557391	253	36557275	83	17.7239	2.98576	13.796	B16-Tbx2-3xHA_cl2_R1_trim_peak_32
chr1	36557987	36558337	351	36558214	63	15.0978	3.15884	11.2716	B16-Tbx2-3xHA_cl2_R1_trim_peak_33
chr1	36646036	36646492	457	36646308	109	58.3932	7.37353	53.7171	B16-Tbx2-3xHA_cl2_R1_trim_peak_34
chr1	36672878	36673177	300	36673050	55	9.57784	2.52146	6.05109	B16-Tbx2-3xHA_cl2_R1_trim_peak_35
chr1	36739302	36739594	293	36739437	48	18.0042	4.44827	14.0681	B16-Tbx2-3xHA_cl2_R1_trim_peak_36
chr1	37350663	37351182	520	37350922	128	66.2591	7.16222	61.5005	B16-Tbx2-3xHA_cl2_R1_trim_peak_37
chr1	37496733	37497341	609	37497155	49	19.7713	4.79553	15.7759	B16-Tbx2-3xHA_cl2_R1_trim_peak_38
chr1	37565288	37565806	519	37565593	70	18.0674	3.37596	14.129	B16-Tbx2-3xHA_cl2_R1_trim_peak_39
chr1	37954833	37955179	347	37955052	62	28.286	5.66427	24.0621	B16-Tbx2-3xHA_cl2_R1_trim_peak_40
chr1	38129139	38130233	1095	38129970	169	88.7577	7.45903	83.8069	B16-Tbx2-3xHA_cl2_R1_trim_peak_41
chr1	38262347	38262799	453	38262569	75	25.8142	4.34381	21.6482	B16-Tbx2-3xHA_cl2_R1_trim_peak_42
chr1	38401945	38402231	287	38402060	50	13.5224	3.36866	9.76882	B16-Tbx2-3xHA_cl2_R1_trim_peak_43
chr1	38450747	38451104	358	38450945	80	19.6964	3.29725	15.7024	B16-Tbx2-3xHA_cl2_R1_trim_peak_44
chr1	38696286	38696525	240	38696339	46	8.71094	2.59879	5.24609	B16-Tbx2-3xHA_cl2_R1_trim_peak_45
chr1	39417805	39418072	268	39417970	52	11.0271	2.8381	7.40728	B16-Tbx2-3xHA_cl2_R1_trim_peak_46
chr1	39551808	39552184	377	39552017	49	18.7046	4.53905	14.744	B16-Tbx2-3xHA_cl2_R1_trim_peak_47
chr1	39896563	39896802	240	39896740	41	10.4924	3.14086	6.90501	B16-Tbx2-3xHA_cl2_R1_trim_peak_48
chr1	39900575	39901418	844	39900648	59	8.47099	2.27848	5.02117	B16-Tbx2-3xHA_cl2_R1_trim_peak_49
chr1	41811999	41812247	249	41812084	17	6.98477	3.77837	3.66483	B16-Tbx2-3xHA_cl2_R1_trim_peak_50
chr1	43250300	43250547	248	43250450	50	11.1043	2.91493	7.47884	B16-Tbx2-3xHA_cl2_R1_trim_peak_51
chr1	43337453	43338296	844	43338093	60	20.4347	4.19232	16.42	B16-Tbx2-3xHA_cl2_R1_trim_peak_52
chr1	43504341	43504702	362	43504515	51	17.2101	4.06791	13.3028	B16-Tbx2-3xHA_cl2_R1_trim_peak_53
chr1	43615795	43616253	459	43616082	55	16.4452	3.69892	12.5678	B16-Tbx2-3xHA_cl2_R1_trim_peak_54
chr1	43714831	43715670	840	43715130	221	180.614	15.2573	175.375	B16-Tbx2-3xHA_cl2_R1_trim_peak_55
chr1	43933461	43933956	496	43933842	64	13.9755	2.96159	10.203	B16-Tbx2-3xHA_cl2_R1_trim_peak_56
chr1	44584830	44585828	999	44585228	101	43.5969	5.63994	39.1005	B16-Tbx2-3xHA_cl2_R1_trim_peak_57
chr1	44591639	44592191	553	44591983	111	77.2249	10.742	72.3558	B16-Tbx2-3xHA_cl2_R1_trim_peak_58
chr1	44634147	44634441	295	44634438	18	5.49171	3.01475	2.3421	B16-Tbx2-3xHA_cl2_R1_trim_peak_59
chr1	45852919	45853229	311	45853012	36	15.0328	4.69018	11.2095	B16-Tbx2-3xHA_cl2_R1_trim_peak_60
chr1	45905303	45905541	239	45905441	45	10.2401	2.92459	6.66673	B16-Tbx2-3xHA_cl2_R1_trim_peak_61
chr1	46161139	46161708	570	46161317	25	10.9325	4.49827	7.31703	B16-Tbx2-3xHA_cl2_R1_trim_peak_62
chr1	50770217	50770681	465	50770481	30	17.6506	6.50719	13.725	B16-Tbx2-3xHA_cl2_R1_trim_peak_63
chr1	51090185	51090790	606	51090609	68	50.5137	10.9483	45.9223	B16-Tbx2-3xHA_cl2_R1_trim_peak_64
chr1	51531154	51531667	514	51531204	22	5.69824	2.81518	2.51465	B16-Tbx2-3xHA_cl2_R1_trim_peak_65
chr1	51911396	51911698	303	51911536	55	23.782	5.24715	19.6702	B16-Tbx2-3xHA_cl2_R1_trim_peak_66
chr1	51996700	51997720	1021	51997095	75	32.2634	5.44363	27.9528	B16-Tbx2-3xHA_cl2_R1_trim_peak_67
chr1	51998472	51998711	240	51998710	21	5.27798	2.72622	2.14895	B16-Tbx2-3xHA_cl2_R1_trim_peak_68
chr1	52578344	52578655	312	52578354	27	5.18247	2.41282	2.06938	B16-Tbx2-3xHA_cl2_R1_trim_peak_69
chr1	53195261	53195568	308	53195451	17	6.98477	3.77837	3.66483	B16-Tbx2-3xHA_cl2_R1_trim_peak_70
chr1	54926279	54926569	291	54926448	68	9.77354	2.31014	6.23285	B16-Tbx2-3xHA_cl2_R1_trim_peak_71
chr1	55087659	55088115	457	55088010	81	14.9767	2.71143	11.1556	B16-Tbx2-3xHA_cl2_R1_trim_peak_72
chr1	55131086	55131373	288	55131250	68	9.07424	2.22247	5.58551	B16-Tbx2-3xHA_cl2_R1_trim_peak_73
chr1	55237306	55237577	272	55237427	61	11.4684	2.67092	7.82555	B16-Tbx2-3xHA_cl2_R1_trim_peak_74
chr1	57059155	57059616	462	57059378	57	36.1604	8.40007	31.7816	B16-Tbx2-3xHA_cl2_R1_trim_peak_75
chr1	57406435	57406868	434	57406593	139	47.3447	4.52411	42.795	B16-Tbx2-3xHA_cl2_R1_trim_peak_76
chr1	57429654	57430205	552	57429887	118	79.2774	10.2545	74.3927	B16-Tbx2-3xHA_cl2_R1_trim_peak_77
chr1	58392874	58393438	565	58392988	68	11.8921	2.5816	8.2219	B16-Tbx2-3xHA_cl2_R1_trim_peak_78
chr1	58445268	58445666	399	58445429	69	18.1721	3.42434	14.2308	B16-Tbx2-3xHA_cl2_R1_trim_peak_79
chr1	58482644	58483410	767	58482837	45	15.0629	3.96392	11.2381	B16-Tbx2-3xHA_cl2_R1_trim_peak_80
chr1	58742634	58742956	323	58742910	31	8.84228	3.25295	5.36568	B16-Tbx2-3xHA_cl2_R1_trim_peak_81
chr1	58961295	58961820	526	58961409	42	14.885	4.12691	11.0701	B16-Tbx2-3xHA_cl2_R1_trim_peak_82
chr1	59037729	59038122	394	59037926	54	33.2518	7.98086	28.9219	B16-Tbx2-3xHA_cl2_R1_trim_peak_83
chr1	59287925	59288227	303	59288008	35	9.76039	3.26811	6.21996	B16-Tbx2-3xHA_cl2_R1_trim_peak_84
chr1	59400260	59401271	1012	59400577	45	13.0708	3.51398	9.34176	B16-Tbx2-3xHA_cl2_R1_trim_peak_85
chr1	59449495	59449870	376	59449700	104	47.4104	6.0176	42.8597	B16-Tbx2-3xHA_cl2_R1_trim_peak_86
chr1	59483745	59484003	259	59483858	74	14.7285	2.82092	10.9205	B16-Tbx2-3xHA_cl2_R1_trim_peak_87
chr1	59508365	59508663	299	59508575	34	8.00192	2.87031	4.59128	B16-Tbx2-3xHA_cl2_R1_trim_peak_88
chr1	59913356	59913648	293	59913407	50	6.18169	2.07605	2.94962	B16-Tbx2-3xHA_cl2_R1_trim_peak_89
chr1	60851127	60851936	810	60851435	92	37.9272	5.31545	33.5182	B16-Tbx2-3xHA_cl2_R1_trim_peak_90
chr1	62582469	62582807	339	62582695	36	10.332	3.3589	6.75468	B16-Tbx2-3xHA_cl2_R1_trim_peak_91
chr1	62696957	62697214	258	62697109	44	12.8612	3.52031	9.1421	B16-Tbx2-3xHA_cl2_R1_trim_peak_92
chr1	62703059	62703792	734	62703394	95	25.9758	3.62997	21.8061	B16-Tbx2-3xHA_cl2_R1_trim_peak_93
chr1	62705954	62707212	1259	62706816	80	12.2619	2.42492	8.5753	B16-Tbx2-3xHA_cl2_R1_trim_peak_94
chr1	62710013	62710540	528	62710291	165	88.6799	7.67801	83.7299	B16-Tbx2-3xHA_cl2_R1_trim_peak_95
chr1	62743298	62743915	618	62743556	122	57.772	6.3851	53.1018	B16-Tbx2-3xHA_cl2_R1_trim_peak_96
chr1	63114081	63114348	268	63114264	48	14.5054	3.66444	10.7053	B16-Tbx2-3xHA_cl2_R1_trim_peak_97
chr1	63423046	63423399	354	63423065	21	6.53796	3.19235	3.26367	B16-Tbx2-3xHA_cl2_R1_trim_peak_98
chr1	63459259	63459541	283	63459364	42	15.1065	4.18336	11.2802	B16-Tbx2-3xHA_cl2_R1_trim_peak_99
chr1	63819598	63820172	575	63819815	37	24.4347	7.97655	20.304	B16-Tbx2-3xHA_cl2_R1_trim_peak_100
chr1	64020647	64021418	772	64020955	255	227.702	18.3364	222.373	B16-Tbx2-3xHA_cl2_R1_trim_peak_101
chr1	64102204	64102625	422	64102426	41	21.9105	6.30091	17.8514	B16-Tbx2-3xHA_cl2_R1_trim_peak_102
chr1	64121899	64122352	454	64122128	73	23.315	4.04541	19.2171	B16-Tbx2-3xHA_cl2_R1_trim_peak_103
chr1	64301447	64301989	543	64301634	63	26.7484	5.24856	22.5581	B16-Tbx2-3xHA_cl2_R1_trim_peak_104
chr1	66862386	66863148	763	66862955	50	10.0736	2.731	6.51006	B16-Tbx2-3xHA_cl2_R1_trim_peak_105
chr1	67397865	67398527	663	67398293	45	12.7297	3.43999	9.01502	B16-Tbx2-3xHA_cl2_R1_trim_peak_106
chr1	69027905	69028159	255	69028008	26	14.0669	5.66755	10.2848	B16-Tbx2-3xHA_cl2_R1_trim_peak_107
chr1	72212080	72212431	352	72212249	47	7.46196	2.34812	4.09982	B16-Tbx2-3xHA_cl2_R1_trim_peak_108
chr1	72226454	72226999	546	72226807	47	27.0728	7.11105	22.8747	B16-Tbx2-3xHA_cl2_R1_trim_peak_109
chr1	72244175	72244651	477	72244176	33	5.27638	2.24577	2.14848	B16-Tbx2-3xHA_cl2_R1_trim_peak_110
chr1	72254863	72255500	638	72255429	37	9.8175	3.1757	6.27487	B16-Tbx2-3xHA_cl2_R1_trim_peak_111
chr1	72414644	72415074	431	72414840	99	55.908	7.82291	51.2581	B16-Tbx2-3xHA_cl2_R1_trim_peak_112
chr1	73901449	73901750	302	73901691	36	9.03825	3.03432	5.55046	B16-Tbx2-3xHA_cl2_R1_trim_peak_113
chr1	74121983	74122279	297	74122110	43	10.9511	3.15158	7.33434	B16-Tbx2-3xHA_cl2_R1_trim_peak_114
chr1	74587595	74587868	274	74587830	42	7.39707	2.45768	4.04321	B16-Tbx2-3xHA_cl2_R1_trim_peak_115
chr1	74661742	74662035	294	74661892	51	18.1187	4.26445	14.1784	B16-Tbx2-3xHA_cl2_R1_trim_peak_116
chr1	74846366	74846647	282	74846582	37	8.97383	2.9727	5.48995	B16-Tbx2-3xHA_cl2_R1_trim_peak_117
chr1	75142491	75142881	391	75142761	48	12.3458	3.22381	8.6539	B16-Tbx2-3xHA_cl2_R1_trim_peak_118
chr1	75248385	75248661	277	75248518	49	14.3533	3.58134	10.5595	B16-Tbx2-3xHA_cl2_R1_trim_peak_119
chr1	75692805	75693074	270	75692976	27	10.3788	4.06298	6.79781	B16-Tbx2-3xHA_cl2_R1_trim_peak_120
chr1	76039173	76039872	700	76039356	72	21.3638	3.78953	17.32	B16-Tbx2-3xHA_cl2_R1_trim_peak_121
chr1	78057904	78058357	454	78058075	51	26.7459	6.44379	22.556	B16-Tbx2-3xHA_cl2_R1_trim_peak_122
chr1	78060374	78061259	886	78061082	67	43.9762	9.09014	39.4753	B16-Tbx2-3xHA_cl2_R1_trim_peak_123
chr1	78182885	78183138	254	78182902	25	6.20702	2.81139	2.97217	B16-Tbx2-3xHA_cl2_R1_trim_peak_124
chr1	78189075	78189936	862	78189656	103	46.4951	5.94416	41.9576	B16-Tbx2-3xHA_cl2_R1_trim_peak_125
chr1	78196863	78197114	252	78196987	43	9.72869	2.89485	6.1903	B16-Tbx2-3xHA_cl2_R1_trim_peak_126
chr1	78484499	78484764	266	78484618	34	10.61	3.55791	7.01602	B16-Tbx2-3xHA_cl2_R1_trim_peak_127
chr1	78573780	78574119	340	78573972	68	29.3542	5.39781	25.1068	B16-Tbx2-3xHA_cl2_R1_trim_peak_128
chr1	79738764	79739034	271	79738904	49	14.3533	3.58134	10.5595	B16-Tbx2-3xHA_cl2_R1_trim_peak_129
chr1	79751033	79751562	530	79751257	129	100.597	13.2151	95.581	B16-Tbx2-3xHA_cl2_R1_trim_peak_130
chr1	79776068	79776355	288	79776155	39	8.34655	2.74906	4.91117	B16-Tbx2-3xHA_cl2_R1_trim_peak_131
chr1	79778095	79778352	258	79778223	47	13.9043	3.58956	10.1341	B16-Tbx2-3xHA_cl2_R1_trim_peak_132
chr1	81718315	81718583	269	81718446	26	14.0669	5.66755	10.2848	B16-Tbx2-3xHA_cl2_R1_trim_peak_133
chr1	81745676	81746515	840	81745861	55	20.876	4.59249	16.8459	B16-Tbx2-3xHA_cl2_R1_trim_peak_134
chr1	82476710	82477093	384	82476983	56	17.8564	3.91741	13.9252	B16-Tbx2-3xHA_cl2_R1_trim_peak_135
chr1	82634668	82634921	254	82634835	32	10.1617	3.56831	6.59212	B16-Tbx2-3xHA_cl2_R1_trim_peak_136
chr1	82839365	82839607	243	82839455	55	11.0979	2.76399	7.47308	B16-Tbx2-3xHA_cl2_R1_trim_peak_137
chr1	82919333	82919801	469	82919454	30	17.6506	6.50719	13.725	B16-Tbx2-3xHA_cl2_R1_trim_peak_138
chr1	84838657	84839102	446	84839044	35	8.51429	2.95231	5.06076	B16-Tbx2-3xHA_cl2_R1_trim_peak_139
chr1	85252918	85253181	264	85252942	45	6.25862	2.17532	3.01938	B16-Tbx2-3xHA_cl2_R1_trim_peak_140
chr1	85479085	85479558	474	85479459	28	7.03199	2.90068	3.70587	B16-Tbx2-3xHA_cl2_R1_trim_peak_141
chr1	86441433	86441717	285	86441641	57	17.3989	3.78097	13.4855	B16-Tbx2-3xHA_cl2_R1_trim_peak_142
chr1	86504221	86504658	438	86504396	101	28.9204	3.78865	24.6807	B16-Tbx2-3xHA_cl2_R1_trim_peak_143
chr1	86509427	86509700	274	86509555	69	15.1374	2.99303	11.3094	B16-Tbx2-3xHA_cl2_R1_trim_peak_144
chr1	86526079	86526428	350	86526223	59	6.44756	1.99324	3.18551	B16-Tbx2-3xHA_cl2_R1_trim_peak_145
chr1	86528150	86528478	329	86528328	65	10.0868	2.39898	6.52298	B16-Tbx2-3xHA_cl2_R1_trim_peak_146
chr1	87853399	87853689	291	87853553	42	6.60214	2.30261	3.32154	B16-Tbx2-3xHA_cl2_R1_trim_peak_147
chr1	89108358	89108892	535	89108540	75	29.7814	5.00019	25.5221	B16-Tbx2-3xHA_cl2_R1_trim_peak_148
chr1	89130116	89131146	1031	89130568	106	68.2964	9.50018	63.5155	B16-Tbx2-3xHA_cl2_R1_trim_peak_149
chr1	89486297	89486691	395	89486381	45	17.958	4.67611	14.0232	B16-Tbx2-3xHA_cl2_R1_trim_peak_150
chr1	89691115	89691359	245	89691236	33	13.368	4.46919	9.62084	B16-Tbx2-3xHA_cl2_R1_trim_peak_151
chr1	89700230	89700546	317	89700364	25	9.90989	4.09943	6.3623	B16-Tbx2-3xHA_cl2_R1_trim_peak_152
chr1	89934392	89934833	442	89934667	43	17.2499	4.66334	13.3411	B16-Tbx2-3xHA_cl2_R1_trim_peak_153
chr1	90915348	90915597	250	90915348	38	5.46355	2.16532	2.3165	B16-Tbx2-3xHA_cl2_R1_trim_peak_154
chr1	90917573	90918560	988	90918361	87	45.3767	6.94619	40.8551	B16-Tbx2-3xHA_cl2_R1_trim_peak_155
chr1	90974907	90975306	400	90975079	96	38.5803	5.19426	34.1612	B16-Tbx2-3xHA_cl2_R1_trim_peak_156
chr1	92103594	92103853	260	92103727	29	10.9007	4.04813	7.28709	B16-Tbx2-3xHA_cl2_R1_trim_peak_157
chr1	92744724	92745070	347	92744975	52	15.3977	3.64251	11.56	B16-Tbx2-3xHA_cl2_R1_trim_peak_158
chr1	92755225	92755484	260	92755295	50	11.1043	2.91493	7.47884	B16-Tbx2-3xHA_cl2_R1_trim_peak_159
chr1	92787267	92787511	245	92787382	51	11.6066	2.97208	7.95158	B16-Tbx2-3xHA_cl2_R1_trim_peak_160
chr1	92831359	92831865	507	92831480	38	7.39686	2.57603	4.04321	B16-Tbx2-3xHA_cl2_R1_trim_peak_161
chr1	92910652	92911374	723	92910743	38	8.91872	2.91652	5.4374	B16-Tbx2-3xHA_cl2_R1_trim_peak_162
chr1	94874066	94874333	268	94874182	21	9.94429	4.618	6.39037	B16-Tbx2-3xHA_cl2_R1_trim_peak_163
chr1	97661442	97661968	527	97661711	45	11.7683	3.23595	8.10631	B16-Tbx2-3xHA_cl2_R1_trim_peak_164
chr1	98042519	98042789	271	98042533	21	9.94429	4.618	6.39037	B16-Tbx2-3xHA_cl2_R1_trim_peak_165
chr1	100180099	100180399	301	100180241	835	460.256	8.46165	454.526	B16-Tbx2-3xHA_cl2_R1_trim_peak_166
chr1	102628088	102628338	251	102628245	88	49.4996	7.66932	44.9216	B16-Tbx2-3xHA_cl2_R1_trim_peak_167
chr1	102777836	102778137	302	102777868	32	7.01319	2.70629	3.68825	B16-Tbx2-3xHA_cl2_R1_trim_peak_168
chr1	105921910	105922352	443	105921996	31	14.4644	5.07748	10.6656	B16-Tbx2-3xHA_cl2_R1_trim_peak_169
chr1	106155170	106155690	521	106155389	83	44.9264	7.23846	40.4115	B16-Tbx2-3xHA_cl2_R1_trim_peak_170
chr1	106511733	106511980	248	106511786	28	7.81669	3.13579	4.42422	B16-Tbx2-3xHA_cl2_R1_trim_peak_171
chr1	106629507	106630484	978	106630265	93	52.9815	7.85567	48.3634	B16-Tbx2-3xHA_cl2_R1_trim_peak_172
chr1	106713977	106714334	358	106714108	49	17.7131	4.30861	13.7857	B16-Tbx2-3xHA_cl2_R1_trim_peak_173
chr1	120115380	120116417	1038	120115819	378	319.659	16.9428	314.213	B16-Tbx2-3xHA_cl2_R1_trim_peak_174
chr1	121567707	121568041	335	121567940	44	5.63717	2.08139	2.46375	B16-Tbx2-3xHA_cl2_R1_trim_peak_175
chr1	125428371	125428730	360	125428508	31	13.2468	4.64341	9.50473	B16-Tbx2-3xHA_cl2_R1_trim_peak_176
chr1	126511935	126512200	266	126512197	32	5.64619	2.36368	2.4703	B16-Tbx2-3xHA_cl2_R1_trim_peak_177
chr1	126830436	126830835	400	126830597	59	15.2412	3.31761	11.41	B16-Tbx2-3xHA_cl2_R1_trim_peak_178
chr1	127228271	127228650	380	127228442	72	17.8792	3.2869	13.947	B16-Tbx2-3xHA_cl2_R1_trim_peak_179
chr1	128065329	128065585	257	128065423	24	6.89016	3.09798	3.58749	B16-Tbx2-3xHA_cl2_R1_trim_peak_180
chr1	130717295	130717635	341	130717326	45	6.52966	2.22412	3.25855	B16-Tbx2-3xHA_cl2_R1_trim_peak_181
chr1	131942620	131942857	238	131942698	42	11.7004	3.36385	8.0413	B16-Tbx2-3xHA_cl2_R1_trim_peak_182
chr1	132140275	132140538	264	132140368	37	11.3101	3.55121	7.67603	B16-Tbx2-3xHA_cl2_R1_trim_peak_183
chr1	132375304	132375672	369	132375490	83	32.1827	4.93332	27.8743	B16-Tbx2-3xHA_cl2_R1_trim_peak_184
chr1	132407663	132408118	456	132408008	41	8.30176	2.67028	4.87011	B16-Tbx2-3xHA_cl2_R1_trim_peak_185
chr1	132419804	132420131	328	132419940	31	11.138	3.94392	7.51105	B16-Tbx2-3xHA_cl2_R1_trim_peak_186
chr1	133033847	133034389	543	133034252	40	19.5914	5.67234	15.6006	B16-Tbx2-3xHA_cl2_R1_trim_peak_187
chr1	133129712	133130088	377	133129872	33	8.83892	3.13619	5.36308	B16-Tbx2-3xHA_cl2_R1_trim_peak_188
chr1	133131309	133131743	435	133131414	69	14.0793	2.84947	10.2965	B16-Tbx2-3xHA_cl2_R1_trim_peak_189
chr1	133594525	133596069	1545	133595191	66	48.2902	10.631	43.7285	B16-Tbx2-3xHA_cl2_R1_trim_peak_190
chr1	133880636	133881067	432	133880857	86	34.6076	5.14579	30.2547	B16-Tbx2-3xHA_cl2_R1_trim_peak_191
chr1	134560095	134560448	354	134560339	43	8.27627	2.60247	4.8481	B16-Tbx2-3xHA_cl2_R1_trim_peak_192
chr1	135015201	135015606	406	135015401	77	27.161	4.45812	22.962	B16-Tbx2-3xHA_cl2_R1_trim_peak_193
chr1	135016995	135017273	279	135017108	62	25.9898	5.16655	21.8189	B16-Tbx2-3xHA_cl2_R1_trim_peak_194
chr1	135021048	135021393	346	135021169	62	23.7535	4.7113	19.6427	B16-Tbx2-3xHA_cl2_R1_trim_peak_195
chr1	135147409	135147668	260	135147495	47	8.70553	2.57036	5.24152	B16-Tbx2-3xHA_cl2_R1_trim_peak_196
chr1	135663731	135664548	818	135664064	292	239.353	15.6899	234.006	B16-Tbx2-3xHA_cl2_R1_trim_peak_197
chr1	135665466	135665952	487	135665731	98	42.5352	5.65838	38.055	B16-Tbx2-3xHA_cl2_R1_trim_peak_198
chr1	135729203	135729460	258	135729241	53	6.01159	2.00575	2.80187	B16-Tbx2-3xHA_cl2_R1_trim_peak_199
chr1	135739434	135739739	306	135739559	57	16.8903	3.68752	12.9941	B16-Tbx2-3xHA_cl2_R1_trim_peak_200
chr1	135781149	135781471	323	135781298	102	28.0377	3.66537	23.8184	B16-Tbx2-3xHA_cl2_R1_trim_peak_201
chr1	136131470	136132160	691	136131555	59	6.55908	2.00882	3.28254	B16-Tbx2-3xHA_cl2_R1_trim_peak_202
chr1	136137628	136138002	375	136137802	72	21.3638	3.78953	17.32	B16-Tbx2-3xHA_cl2_R1_trim_peak_203
chr1	138963505	138963921	417	138963697	55	12.5167	2.99875	8.81258	B16-Tbx2-3xHA_cl2_R1_trim_peak_204
chr1	138992509	138992804	296	138992646	25	11.8004	4.85234	8.13606	B16-Tbx2-3xHA_cl2_R1_trim_peak_205
chr1	139080478	139080747	270	139080634	34	10.61	3.55791	7.01602	B16-Tbx2-3xHA_cl2_R1_trim_peak_206
chr1	139135560	139135895	336	139135729	46	18.6858	4.77777	14.726	B16-Tbx2-3xHA_cl2_R1_trim_peak_207
chr1	143702806	143703128	323	143702881	51	17.5957	4.15063	13.6764	B16-Tbx2-3xHA_cl2_R1_trim_peak_208
chr1	143989699	143990147	449	143990046	20	9.17374	4.40809	5.6723	B16-Tbx2-3xHA_cl2_R1_trim_peak_209
chr1	150942166	150942544	379	150942372	54	31.7354	7.50703	27.4367	B16-Tbx2-3xHA_cl2_R1_trim_peak_210
chr1	150949999	150950679	681	150950177	51	30.3625	7.54554	26.0915	B16-Tbx2-3xHA_cl2_R1_trim_peak_211
chr1	151062570	151062832	263	151062626	38	11.509	3.54046	7.86287	B16-Tbx2-3xHA_cl2_R1_trim_peak_212
chr1	151564394	151564655	262	151564524	25	11.0637	4.55087	7.44015	B16-Tbx2-3xHA_cl2_R1_trim_peak_213
chr1	151872906	151873326	421	151873190	44	18.5228	4.91582	14.5705	B16-Tbx2-3xHA_cl2_R1_trim_peak_214
chr1	152407614	152408070	457	152407800	111	77.2249	10.742	72.3558	B16-Tbx2-3xHA_cl2_R1_trim_peak_215
chr1	152669590	152670323	734	152670109	87	72.5211	13.875	67.6968	B16-Tbx2-3xHA_cl2_R1_trim_peak_216
chr1	152792780	152793155	376	152792939	60	27.3288	5.6267	23.1271	B16-Tbx2-3xHA_cl2_R1_trim_peak_217
chr1	152902862	152903140	279	152903066	62	16.928	3.48349	13.0296	B16-Tbx2-3xHA_cl2_R1_trim_peak_218
chr1	153486721	153487381	661	153486865	45	15.9558	4.17592	12.0943	B16-Tbx2-3xHA_cl2_R1_trim_peak_219
chr1	153748601	153748863	263	153748764	39	14.5474	4.27122	10.7457	B16-Tbx2-3xHA_cl2_R1_trim_peak_220
chr1	153962235	153962485	251	153962258	31	7.04414	2.75751	3.71638	B16-Tbx2-3xHA_cl2_R1_trim_peak_221
chr1	153978334	153978572	239	153978506	26	8.82478	3.60932	5.35034	B16-Tbx2-3xHA_cl2_R1_trim_peak_222
chr1	155083090	155083396	307	155083244	87	28.3074	4.18429	24.0828	B16-Tbx2-3xHA_cl2_R1_trim_peak_223
chr1	155759099	155759518	420	155759299	108	76.8127	11.0804	71.948	B16-Tbx2-3xHA_cl2_R1_trim_peak_224
chr1	156036122	156036654	533	156036514	57	16.6688	3.64726	12.7825	B16-Tbx2-3xHA_cl2_R1_trim_peak_225
chr1	160588917	160589203	287	160589090	18	7.69301	3.98828	4.30807	B16-Tbx2-3xHA_cl2_R1_trim_peak_226
chr1	162416511	162416808	298	162416654	49	26.6579	6.68393	22.4703	B16-Tbx2-3xHA_cl2_R1_trim_peak_227
chr1	162530695	162531020	326	162530884	35	15.0837	4.81243	11.2577	B16-Tbx2-3xHA_cl2_R1_trim_peak_228
chr1	163198102	163198351	250	163198263	34	16.1328	5.28419	12.2665	B16-Tbx2-3xHA_cl2_R1_trim_peak_229
chr1	163390983	163391675	693	163391219	33	19.286	6.63539	15.3076	B16-Tbx2-3xHA_cl2_R1_trim_peak_230
chr1	163929817	163930218	402	163930054	44	13.7313	3.71702	9.96807	B16-Tbx2-3xHA_cl2_R1_trim_peak_231
chr1	165619417	165619900	484	165619563	49	17.8118	4.33121	13.8819	B16-Tbx2-3xHA_cl2_R1_trim_peak_232
chr1	167284672	167285307	636	167285180	60	15.1486	3.26649	11.3196	B16-Tbx2-3xHA_cl2_R1_trim_peak_233
chr1	167308411	167308802	392	167308750	36	5.35802	2.18844	2.22044	B16-Tbx2-3xHA_cl2_R1_trim_peak_234
chr1	167340206	167340515	310	167340353	83	46.7591	7.6256	42.2173	B16-Tbx2-3xHA_cl2_R1_trim_peak_235
chr1	168002933	168003227	295	168003004	20	6.67933	3.3321	3.39124	B16-Tbx2-3xHA_cl2_R1_trim_peak_236
chr1	168402026	168402455	430	168402186	42	25.5919	7.43945	21.4314	B16-Tbx2-3xHA_cl2_R1_trim_peak_237
chr1	168473223	168473591	369	168473477	32	15.2608	5.23615	11.4282	B16-Tbx2-3xHA_cl2_R1_trim_peak_238
chr1	169517615	169518142	528	169517917	36	11.0592	3.54869	7.4367	B16-Tbx2-3xHA_cl2_R1_trim_peak_239
chr1	170843479	170843840	362	170843654	73	34.6865	6.06865	30.3326	B16-Tbx2-3xHA_cl2_R1_trim_peak_240
chr1	170967514	170967951	438	170967766	102	60.5737	8.41018	55.8744	B16-Tbx2-3xHA_cl2_R1_trim_peak_241
chr1	171044854	171045112	259	171044984	40	13.3662	3.88258	9.61917	B16-Tbx2-3xHA_cl2_R1_trim_peak_242
chr1	171074343	171074630	288	171074393	77	7.91691	1.985	4.51404	B16-Tbx2-3xHA_cl2_R1_trim_peak_243
chr1	171102554	171103232	679	171102675	37	8.97383	2.9727	5.48995	B16-Tbx2-3xHA_cl2_R1_trim_peak_244
chr1	171249158	171249444	287	171249261	40	13.0076	3.79171	9.28084	B16-Tbx2-3xHA_cl2_R1_trim_peak_245
chr1	171262876	171263749	874	171263010	46	13.3125	3.51478	9.56783	B16-Tbx2-3xHA_cl2_R1_trim_peak_246
chr1	171502483	171502876	394	171502585	28	10.583	4.03569	6.9909	B16-Tbx2-3xHA_cl2_R1_trim_peak_247
chr1	171503378	171503866	489	171503585	53	19.4816	4.42847	15.4965	B16-Tbx2-3xHA_cl2_R1_trim_peak_248
chr1	172309840	172310286	447	172310219	40	6.9644	2.42503	3.65459	B16-Tbx2-3xHA_cl2_R1_trim_peak_249
chr1	177257775	177258112	338	177258037	43	9.25189	2.79743	5.74349	B16-Tbx2-3xHA_cl2_R1_trim_peak_250
chr1	178336410	178337312	903	178336587	55	19.6074	4.32433	15.6157	B16-Tbx2-3xHA_cl2_R1_trim_peak_251
chr1	178368978	178369260	283	178369094	64	22.1745	4.29339	18.1072	B16-Tbx2-3xHA_cl2_R1_trim_peak_252
chr1	178527817	178528238	422	178527955	53	16.831	3.87538	12.9365	B16-Tbx2-3xHA_cl2_R1_trim_peak_253
chr1	178820928	178821377	450	178821254	31	9.55543	3.46018	6.03105	B16-Tbx2-3xHA_cl2_R1_trim_peak_254
chr1	179571329	179571615	287	179571521	57	17.6683	3.83102	13.7422	B16-Tbx2-3xHA_cl2_R1_trim_peak_255
chr1	180021987	180022228	242	180022053	31	10.3395	3.69561	6.76132	B16-Tbx2-3xHA_cl2_R1_trim_peak_256
chr1	180199622	180199953	332	180199836	36	14.2553	4.45215	10.4652	B16-Tbx2-3xHA_cl2_R1_trim_peak_257
chr1	180403730	180404289	560	180403887	54	14.586	3.39852	10.7836	B16-Tbx2-3xHA_cl2_R1_trim_peak_258
chr1	180423316	180423704	389	180423535	141	79.6733	8.11607	74.7852	B16-Tbx2-3xHA_cl2_R1_trim_peak_259
chr1	181211818	181212249	432	181211912	44	8.09275	2.53807	4.67671	B16-Tbx2-3xHA_cl2_R1_trim_peak_260
chr1	181881777	181882045	269	181881864	61	11.7998	2.71948	8.1356	B16-Tbx2-3xHA_cl2_R1_trim_peak_261
chr1	182020179	182020433	255	182020241	48	9.01306	2.59882	5.52724	B16-Tbx2-3xHA_cl2_R1_trim_peak_262
chr1	182021815	182022170	356	182022074	37	11.6682	3.6446	8.0105	B16-Tbx2-3xHA_cl2_R1_trim_peak_263
chr1	182113707	182114075	369	182113879	51	18.954	4.45026	14.9859	B16-Tbx2-3xHA_cl2_R1_trim_peak_264
chr1	182474978	182475641	664	182475061	31	6.53748	2.62428	3.26367	B16-Tbx2-3xHA_cl2_R1_trim_peak_265
chr1	182908362	182908645	284	182908473	47	12.5057	3.29887	8.80275	B16-Tbx2-3xHA_cl2_R1_trim_peak_266
chr1	182983095	182983395	301	182983237	49	16.7886	4.10044	12.8955	B16-Tbx2-3xHA_cl2_R1_trim_peak_267
chr1	183049401	183049837	437	183049668	67	39.5463	7.85316	35.1137	B16-Tbx2-3xHA_cl2_R1_trim_peak_268
chr1	184845511	184845802	292	184845724	39	5.45418	2.14196	2.30813	B16-Tbx2-3xHA_cl2_R1_trim_peak_269
chr1	185335229	185335582	354	185335427	39	19.9201	5.91356	15.9194	B16-Tbx2-3xHA_cl2_R1_trim_peak_270
chr1	186221619	186222042	424	186221868	20	5.33037	2.80725	2.19491	B16-Tbx2-3xHA_cl2_R1_trim_peak_271
chr1	187910806	187911065	260	187910951	42	11.0372	3.21565	7.41634	B16-Tbx2-3xHA_cl2_R1_trim_peak_272
chr1	189195735	189195987	253	189195808	19	8.42301	4.19818	4.97531	B16-Tbx2-3xHA_cl2_R1_trim_peak_273
chr1	190302270	190302774	505	190302388	23	11.5415	5.03782	7.88921	B16-Tbx2-3xHA_cl2_R1_trim_peak_274
chr1	191224348	191224835	488	191224574	160	80.7979	7.06187	75.9018	B16-Tbx2-3xHA_cl2_R1_trim_peak_275
chr1	191416674	191416931	258	191416861	36	9.66038	3.18837	6.12707	B16-Tbx2-3xHA_cl2_R1_trim_peak_276
chr1	191575258	191575518	261	191575323	52	8.32255	2.38638	4.88881	B16-Tbx2-3xHA_cl2_R1_trim_peak_277
chr1	192137614	192138131	518	192138004	58	11.373	2.72893	7.73484	B16-Tbx2-3xHA_cl2_R1_trim_peak_278
chr1	194122686	194123261	576	194123089	20	9.17374	4.40809	5.6723	B16-Tbx2-3xHA_cl2_R1_trim_peak_279
chr1	194201706	194202125	420	194201983	39	14.7427	4.32522	10.9337	B16-Tbx2-3xHA_cl2_R1_trim_peak_280
chr1	194976414	194976677	264	194976423	40	5.48878	2.12837	2.34027	B16-Tbx2-3xHA_cl2_R1_trim_peak_281
chr1	195241601	195241856	256	195241721	680	116.855	2.80085	111.771	B16-Tbx2-3xHA_cl2_R1_trim_peak_282
chr10	3109965	3110356	392	3110038	317	19.0832	1.73169	15.1112	B16-Tbx2-3xHA_cl2_R1_trim_peak_283
chr10	3111488	3112023	536	3111751	262	19.798	1.86238	15.8008	B16-Tbx2-3xHA_cl2_R1_trim_peak_284
chr10	3112466	3112880	415	3112570	507	31.2195	1.7608	26.9311	B16-Tbx2-3xHA_cl2_R1_trim_peak_285
chr10	3113394	3113770	377	3113700	489	20.5967	1.57611	16.5746	B16-Tbx2-3xHA_cl2_R1_trim_peak_286
chr10	3114220	3114621	402	3114228	224	6.97007	1.4365	3.65959	B16-Tbx2-3xHA_cl2_R1_trim_peak_287
chr10	3114875	3115327	453	3114968	182	20.7519	2.18214	16.7258	B16-Tbx2-3xHA_cl2_R1_trim_peak_288
chr10	3116384	3116893	510	3116408	217	10.5046	1.60394	6.91672	B16-Tbx2-3xHA_cl2_R1_trim_peak_289
chr10	3888064	3889002	939	3888775	53	18.5287	4.22437	14.5759	B16-Tbx2-3xHA_cl2_R1_trim_peak_290
chr10	3973311	3973835	525	3973726	46	10.1958	2.88028	6.62485	B16-Tbx2-3xHA_cl2_R1_trim_peak_291
chr10	4105595	4105974	380	4105765	67	45.8438	9.65183	41.3147	B16-Tbx2-3xHA_cl2_R1_trim_peak_292
chr10	7385051	7385368	318	7385202	17	6.70458	3.64633	3.41483	B16-Tbx2-3xHA_cl2_R1_trim_peak_293
chr10	8197711	8198028	318	8197861	36	14.6922	4.58501	10.885	B16-Tbx2-3xHA_cl2_R1_trim_peak_294
chr10	8505439	8505768	330	8505565	42	19.2513	5.32852	15.2739	B16-Tbx2-3xHA_cl2_R1_trim_peak_295
chr10	8898273	8898797	525	8898549	39	21.1758	6.34685	17.1382	B16-Tbx2-3xHA_cl2_R1_trim_peak_296
chr10	9239751	9240280	530	9240122	34	16.7943	5.51846	12.9006	B16-Tbx2-3xHA_cl2_R1_trim_peak_297
chr10	9272420	9272673	254	9272498	53	15.2523	3.56681	11.4203	B16-Tbx2-3xHA_cl2_R1_trim_peak_298
chr10	9503699	9504457	759	9504132	45	32.8594	9.65582	28.5366	B16-Tbx2-3xHA_cl2_R1_trim_peak_299
chr10	10444623	10445492	870	10444940	58	47.7855	12.3846	43.2298	B16-Tbx2-3xHA_cl2_R1_trim_peak_300
chr10	10468724	10469590	867	10469298	63	37.7619	7.93082	33.3554	B16-Tbx2-3xHA_cl2_R1_trim_peak_301
chr10	11280724	11281883	1160	11280860	62	13.8276	2.99557	10.0599	B16-Tbx2-3xHA_cl2_R1_trim_peak_302
chr10	12712014	12712262	249	12712155	37	8.97383	2.9727	5.48995	B16-Tbx2-3xHA_cl2_R1_trim_peak_303
chr10	12919335	12919616	282	12919450	34	13.5542	4.42876	9.79914	B16-Tbx2-3xHA_cl2_R1_trim_peak_304
chr10	12931169	12931875	707	12931636	66	33.7061	6.51826	29.3693	B16-Tbx2-3xHA_cl2_R1_trim_peak_305
chr10	13106344	13106770	427	13106512	26	9.69798	3.91788	6.16217	B16-Tbx2-3xHA_cl2_R1_trim_peak_306
chr10	13964633	13965316	684	13964900	84	31.001	4.69995	26.7164	B16-Tbx2-3xHA_cl2_R1_trim_peak_307
chr10	14705397	14705672	276	14705485	68	27.001	4.94224	22.8064	B16-Tbx2-3xHA_cl2_R1_trim_peak_308
chr10	15392139	15392393	255	15392279	21	8.18631	3.85074	4.76516	B16-Tbx2-3xHA_cl2_R1_trim_peak_309
chr10	15591975	15592510	536	15592338	59	26.1518	5.44686	21.9776	B16-Tbx2-3xHA_cl2_R1_trim_peak_310
chr10	16545382	16545782	401	16545587	50	36.5644	9.95308	32.1778	B16-Tbx2-3xHA_cl2_R1_trim_peak_311
chr10	17356273	17356539	267	17356313	18	7.08604	3.70801	3.75467	B16-Tbx2-3xHA_cl2_R1_trim_peak_312
chr10	17514025	17514265	241	17514107	17	6.70458	3.64633	3.41483	B16-Tbx2-3xHA_cl2_R1_trim_peak_313
chr10	17722918	17723246	329	17723071	60	14.5301	3.16659	10.7291	B16-Tbx2-3xHA_cl2_R1_trim_peak_314
chr10	17724044	17724731	688	17724533	47	17.3125	4.35749	13.4015	B16-Tbx2-3xHA_cl2_R1_trim_peak_315
chr10	18714477	18714817	341	18714605	26	14.0669	5.66755	10.2848	B16-Tbx2-3xHA_cl2_R1_trim_peak_316
chr10	18717634	18717948	315	18717799	23	10.7383	4.6838	7.13319	B16-Tbx2-3xHA_cl2_R1_trim_peak_317
chr10	19015226	19015603	378	19015485	47	11.2649	3.05174	7.63209	B16-Tbx2-3xHA_cl2_R1_trim_peak_318
chr10	19934126	19934817	692	19934283	48	10.4141	2.85421	6.83218	B16-Tbx2-3xHA_cl2_R1_trim_peak_319
chr10	20737239	20737702	464	20737413	55	29.1826	6.6263	24.938	B16-Tbx2-3xHA_cl2_R1_trim_peak_320
chr10	20915676	20915977	302	20915819	44	20.8527	5.57636	16.8237	B16-Tbx2-3xHA_cl2_R1_trim_peak_321
chr10	20971058	20971863	806	20971274	92	65.125	10.7404	60.3793	B16-Tbx2-3xHA_cl2_R1_trim_peak_322
chr10	22410555	22410972	418	22410776	38	7.87128	2.68034	4.47065	B16-Tbx2-3xHA_cl2_R1_trim_peak_323
chr10	22470545	22470972	428	22470851	72	9.2031	2.18542	5.69906	B16-Tbx2-3xHA_cl2_R1_trim_peak_324
chr10	23974509	23974828	320	23974623	28	14.8293	5.6596	11.0168	B16-Tbx2-3xHA_cl2_R1_trim_peak_325
chr10	24210773	24211034	262	24210881	32	10.1617	3.56831	6.59212	B16-Tbx2-3xHA_cl2_R1_trim_peak_326
chr10	24595266	24595709	444	24595392	56	17.8564	3.91741	13.9252	B16-Tbx2-3xHA_cl2_R1_trim_peak_327
chr10	25167224	25167590	367	25167416	40	23.6915	7.09343	19.5822	B16-Tbx2-3xHA_cl2_R1_trim_peak_328
chr10	25271844	25272143	300	25271952	37	16.5524	5.06044	12.6711	B16-Tbx2-3xHA_cl2_R1_trim_peak_329
chr10	25446997	25447391	395	25447144	38	24.2301	7.68161	20.1057	B16-Tbx2-3xHA_cl2_R1_trim_peak_330
chr10	25449688	25449967	280	25449796	32	10.1617	3.56831	6.59212	B16-Tbx2-3xHA_cl2_R1_trim_peak_331
chr10	25788867	25789113	247	25789047	22	8.87921	4.02577	5.40001	B16-Tbx2-3xHA_cl2_R1_trim_peak_332
chr10	26374771	26375439	669	26374976	50	12.8674	3.24248	9.1478	B16-Tbx2-3xHA_cl2_R1_trim_peak_333
chr10	27634623	27634933	311	27634771	43	24.7965	6.98154	20.6573	B16-Tbx2-3xHA_cl2_R1_trim_peak_334
chr10	28179065	28179471	407	28179283	62	44.4021	10.1584	39.8937	B16-Tbx2-3xHA_cl2_R1_trim_peak_335
chr10	28987345	28987744	400	28987572	36	23.4294	7.76664	19.3253	B16-Tbx2-3xHA_cl2_R1_trim_peak_336
chr10	29897890	29898162	273	29898003	28	11.0745	4.20809	7.45017	B16-Tbx2-3xHA_cl2_R1_trim_peak_337
chr10	30200268	30200541	274	30200448	39	7.3914	2.54312	4.03977	B16-Tbx2-3xHA_cl2_R1_trim_peak_338
chr10	30810989	30811316	328	30811056	32	12.8786	4.41139	9.15775	B16-Tbx2-3xHA_cl2_R1_trim_peak_339
chr10	31445812	31446099	288	31445976	41	9.32814	2.88652	5.81421	B16-Tbx2-3xHA_cl2_R1_trim_peak_340
chr10	31609406	31609816	411	31609575	39	6.85211	2.42944	3.55348	B16-Tbx2-3xHA_cl2_R1_trim_peak_341
chr10	33722021	33722264	244	33722205	25	13.2087	5.45764	9.46884	B16-Tbx2-3xHA_cl2_R1_trim_peak_342
chr10	34150013	34150489	477	34150298	23	10.9905	4.79352	7.37211	B16-Tbx2-3xHA_cl2_R1_trim_peak_343
chr10	34271670	34272156	487	34272029	41	15.1411	4.2695	11.3124	B16-Tbx2-3xHA_cl2_R1_trim_peak_344
chr10	34281856	34282149	294	34281999	67	21.4815	4.022	17.4324	B16-Tbx2-3xHA_cl2_R1_trim_peak_345
chr10	36685209	36685842	634	36685563	50	33.8573	8.92671	29.5186	B16-Tbx2-3xHA_cl2_R1_trim_peak_346
chr10	37136915	37137152	238	37137112	42	10.3014	3.05513	6.72595	B16-Tbx2-3xHA_cl2_R1_trim_peak_347
chr10	38357948	38358186	239	38358064	22	10.7338	4.82791	7.1296	B16-Tbx2-3xHA_cl2_R1_trim_peak_348
chr10	38553345	38554003	659	38553789	71	37.6681	6.90556	33.2626	B16-Tbx2-3xHA_cl2_R1_trim_peak_349
chr10	39006353	39006932	580	39006620	46	25.714	6.82001	21.5504	B16-Tbx2-3xHA_cl2_R1_trim_peak_350
chr10	39044583	39044921	339	39044753	34	12.2915	4.04207	8.60185	B16-Tbx2-3xHA_cl2_R1_trim_peak_351
chr10	39171765	39172250	486	39171897	36	13.5312	4.23712	9.7772	B16-Tbx2-3xHA_cl2_R1_trim_peak_352
chr10	39484398	39484779	382	39484581	49	25.5048	6.33808	21.347	B16-Tbx2-3xHA_cl2_R1_trim_peak_353
chr10	39521862	39522313	452	39521995	46	24.2098	6.34208	20.0855	B16-Tbx2-3xHA_cl2_R1_trim_peak_354
chr10	39732650	39732935	286	39732833	51	9.13982	2.54379	5.64694	B16-Tbx2-3xHA_cl2_R1_trim_peak_355
chr10	40258523	40258894	372	40258597	29	11.7847	4.3532	8.12151	B16-Tbx2-3xHA_cl2_R1_trim_peak_356
chr10	40347524	40347773	250	40347649	31	13.4693	4.72103	9.71758	B16-Tbx2-3xHA_cl2_R1_trim_peak_357
chr10	40371825	40372723	899	40372076	37	16.6131	5.07978	12.7283	B16-Tbx2-3xHA_cl2_R1_trim_peak_358
chr10	40499865	40500145	281	40499965	58	11.8662	2.80538	8.19756	B16-Tbx2-3xHA_cl2_R1_trim_peak_359
chr10	41934594	41934952	359	41934719	51	13.4184	3.30606	9.66838	B16-Tbx2-3xHA_cl2_R1_trim_peak_360
chr10	42036833	42037085	253	42036904	40	15.121	4.34539	11.2932	B16-Tbx2-3xHA_cl2_R1_trim_peak_361
chr10	42278048	42278303	256	42278174	63	11.3182	2.60523	7.68368	B16-Tbx2-3xHA_cl2_R1_trim_peak_362
chr10	42502427	42502898	472	42502469	41	5.52447	2.11558	2.37306	B16-Tbx2-3xHA_cl2_R1_trim_peak_363
chr10	43479553	43480022	470	43479893	68	18.9851	3.58188	15.016	B16-Tbx2-3xHA_cl2_R1_trim_peak_364
chr10	44157493	44157775	283	44157651	31	12.1687	4.27771	8.486	B16-Tbx2-3xHA_cl2_R1_trim_peak_365
chr10	44518607	44518928	322	44518853	21	9.94429	4.618	6.39037	B16-Tbx2-3xHA_cl2_R1_trim_peak_366
chr10	45067052	45067303	252	45067089	44	8.26962	2.57199	4.84304	B16-Tbx2-3xHA_cl2_R1_trim_peak_367
chr10	48226841	48227128	288	48227007	30	12.509	4.4983	8.80539	B16-Tbx2-3xHA_cl2_R1_trim_peak_368
chr10	49730606	49730869	264	49730721	19	8.42301	4.19818	4.97531	B16-Tbx2-3xHA_cl2_R1_trim_peak_369
chr10	49790370	49790658	289	49790495	46	11.953	3.23015	8.28023	B16-Tbx2-3xHA_cl2_R1_trim_peak_370
chr10	52242829	52243224	396	52243097	39	20.2897	6.03908	16.2787	B16-Tbx2-3xHA_cl2_R1_trim_peak_371
chr10	52417361	52417920	560	52417794	52	8.72258	2.45141	5.25671	B16-Tbx2-3xHA_cl2_R1_trim_peak_372
chr10	52690339	52690610	272	52690520	55	16.4452	3.69892	12.5678	B16-Tbx2-3xHA_cl2_R1_trim_peak_373
chr10	52742648	52743037	390	52742827	79	46.9373	8.13237	42.3924	B16-Tbx2-3xHA_cl2_R1_trim_peak_374
chr10	52779961	52780617	657	52780229	89	54.5273	8.63195	49.8922	B16-Tbx2-3xHA_cl2_R1_trim_peak_375
chr10	52791575	52791943	369	52791824	67	27.3959	5.08521	23.1926	B16-Tbx2-3xHA_cl2_R1_trim_peak_376
chr10	52830883	52831184	302	52831062	27	14.9407	5.87746	11.1207	B16-Tbx2-3xHA_cl2_R1_trim_peak_377
chr10	53444862	53445195	334	53445061	36	22.1131	7.22087	18.0483	B16-Tbx2-3xHA_cl2_R1_trim_peak_378
chr10	53519609	53519857	249	53519756	36	7.42142	2.65019	4.06431	B16-Tbx2-3xHA_cl2_R1_trim_peak_379
chr10	55785600	55785846	247	55785732	54	43.0477	11.545	38.5603	B16-Tbx2-3xHA_cl2_R1_trim_peak_380
chr10	58652111	58652356	246	58652204	32	7.54288	2.84368	4.17417	B16-Tbx2-3xHA_cl2_R1_trim_peak_381
chr10	59341459	59341780	322	59341509	26	6.72845	2.91953	3.43689	B16-Tbx2-3xHA_cl2_R1_trim_peak_382
chr10	59462567	59462804	238	59462657	31	11.2058	3.96541	7.57592	B16-Tbx2-3xHA_cl2_R1_trim_peak_383
chr10	59948879	59949275	397	59949043	86	41.0834	6.23153	36.6252	B16-Tbx2-3xHA_cl2_R1_trim_peak_384
chr10	60245135	60245377	243	60245226	41	11.8222	3.44437	8.15637	B16-Tbx2-3xHA_cl2_R1_trim_peak_385
chr10	60770800	60771118	319	60770939	61	20.9623	4.23582	16.9298	B16-Tbx2-3xHA_cl2_R1_trim_peak_386
chr10	60816950	60817233	284	60817081	69	16.2796	3.15183	12.4072	B16-Tbx2-3xHA_cl2_R1_trim_peak_387
chr10	61521797	61522054	258	61521999	33	8.65239	3.08655	5.19093	B16-Tbx2-3xHA_cl2_R1_trim_peak_388
chr10	61813019	61813415	397	61813188	30	15.9259	5.78549	12.0652	B16-Tbx2-3xHA_cl2_R1_trim_peak_389
chr10	62268547	62268844	298	62268715	46	19.7494	5.05664	15.7547	B16-Tbx2-3xHA_cl2_R1_trim_peak_390
chr10	62418828	62419304	477	62419035	162	115.534	11.6752	110.454	B16-Tbx2-3xHA_cl2_R1_trim_peak_391
chr10	62980139	62980511	373	62980291	49	13.3722	3.38349	9.62494	B16-Tbx2-3xHA_cl2_R1_trim_peak_392
chr10	63338537	63339190	654	63339094	55	15.7023	3.56037	11.854	B16-Tbx2-3xHA_cl2_R1_trim_peak_393
chr10	63429471	63430375	905	63429603	57	18.9785	4.08011	15.0097	B16-Tbx2-3xHA_cl2_R1_trim_peak_394
chr10	66814330	66814787	458	66814537	44	15.5608	4.15084	11.7169	B16-Tbx2-3xHA_cl2_R1_trim_peak_395
chr10	66826366	66827095	730	66826761	36	16.7769	5.25173	12.8844	B16-Tbx2-3xHA_cl2_R1_trim_peak_396
chr10	66852787	66853354	568	66852944	41	11.8222	3.44437	8.15637	B16-Tbx2-3xHA_cl2_R1_trim_peak_397
chr10	67126921	67127316	396	67127101	44	10.7867	3.07439	7.17948	B16-Tbx2-3xHA_cl2_R1_trim_peak_398
chr10	67143684	67143937	254	67143842	26	14.0669	5.66755	10.2848	B16-Tbx2-3xHA_cl2_R1_trim_peak_399
chr10	67185543	67185797	255	67185687	35	17.2779	5.55304	13.3678	B16-Tbx2-3xHA_cl2_R1_trim_peak_400
chr10	67224022	67224362	341	67224121	28	13.3936	5.07597	9.64451	B16-Tbx2-3xHA_cl2_R1_trim_peak_401
chr10	67226215	67226493	279	67226360	34	7.46802	2.73802	4.10499	B16-Tbx2-3xHA_cl2_R1_trim_peak_402
chr10	67427200	67427718	519	67427463	103	63.9204	8.96191	59.188	B16-Tbx2-3xHA_cl2_R1_trim_peak_403
chr10	67634526	67634968	443	67634718	21	9.94429	4.618	6.39037	B16-Tbx2-3xHA_cl2_R1_trim_peak_404
chr10	68276880	68277124	245	68276904	48	5.50606	1.99463	2.35591	B16-Tbx2-3xHA_cl2_R1_trim_peak_405
chr10	68491585	68491919	335	68491815	22	10.4175	4.68589	6.83482	B16-Tbx2-3xHA_cl2_R1_trim_peak_406
chr10	70096664	70097139	476	70096956	49	12.9622	3.3026	9.23765	B16-Tbx2-3xHA_cl2_R1_trim_peak_407
chr10	70149191	70149463	273	70149283	70	18.0674	3.37596	14.129	B16-Tbx2-3xHA_cl2_R1_trim_peak_408
chr10	70655882	70656120	239	70656022	19	8.42301	4.19818	4.97531	B16-Tbx2-3xHA_cl2_R1_trim_peak_409
chr10	70746956	70747372	417	70747186	43	30.693	9.23601	26.4132	B16-Tbx2-3xHA_cl2_R1_trim_peak_410
chr10	73059601	73060099	499	73059822	40	27.517	8.60628	23.3086	B16-Tbx2-3xHA_cl2_R1_trim_peak_411
chr10	75859864	75860113	250	75860012	40	8.15486	2.67275	4.73594	B16-Tbx2-3xHA_cl2_R1_trim_peak_412
chr10	76352010	76352248	239	76352188	30	9.61664	3.55002	6.08607	B16-Tbx2-3xHA_cl2_R1_trim_peak_413
chr10	76363456	76363709	254	76363588	32	13.9978	4.78852	10.2222	B16-Tbx2-3xHA_cl2_R1_trim_peak_414
chr10	77243678	77244062	385	77243883	84	25.5716	3.93151	21.4121	B16-Tbx2-3xHA_cl2_R1_trim_peak_415
chr10	78297883	78298344	462	78298082	54	17.2634	3.90772	13.3537	B16-Tbx2-3xHA_cl2_R1_trim_peak_416
chr10	78305070	78305460	391	78305232	41	13.3548	3.8128	9.60805	B16-Tbx2-3xHA_cl2_R1_trim_peak_417
chr10	79945865	79946187	323	79946092	44	13.1808	3.59189	9.44603	B16-Tbx2-3xHA_cl2_R1_trim_peak_418
chr10	80148828	80149272	445	80149261	46	6.33062	2.16925	3.07764	B16-Tbx2-3xHA_cl2_R1_trim_peak_419
chr10	80160089	80160359	271	80160225	79	18.5516	3.18027	14.5976	B16-Tbx2-3xHA_cl2_R1_trim_peak_420
chr10	80248872	80249562	691	80249079	66	26.6544	5.01043	22.4672	B16-Tbx2-3xHA_cl2_R1_trim_peak_421
chr10	80855019	80855453	435	80855218	68	18.9851	3.58188	15.016	B16-Tbx2-3xHA_cl2_R1_trim_peak_422
chr10	80857343	80857755	413	80857604	59	15.2412	3.31761	11.41	B16-Tbx2-3xHA_cl2_R1_trim_peak_423
chr10	81010872	81011133	262	81010992	58	8.81426	2.34545	5.34102	B16-Tbx2-3xHA_cl2_R1_trim_peak_424
chr10	81037207	81037519	313	81037260	37	6.5226	2.41596	3.25209	B16-Tbx2-3xHA_cl2_R1_trim_peak_425
chr10	81176552	81176881	330	81176739	41	6.20959	2.24906	2.97415	B16-Tbx2-3xHA_cl2_R1_trim_peak_426
chr10	81430984	81431699	716	81431073	45	7.0421	2.31706	3.71527	B16-Tbx2-3xHA_cl2_R1_trim_peak_427
chr10	81570788	81571042	255	81570928	61	18.3533	3.76563	14.4064	B16-Tbx2-3xHA_cl2_R1_trim_peak_428
chr10	82354324	82354566	243	82354441	43	7.00433	2.35616	3.68083	B16-Tbx2-3xHA_cl2_R1_trim_peak_429
chr10	82622920	82623465	546	82623083	40	9.00811	2.85597	5.52269	B16-Tbx2-3xHA_cl2_R1_trim_peak_430
chr10	82860450	82860710	261	82860589	38	6.53343	2.39002	3.26113	B16-Tbx2-3xHA_cl2_R1_trim_peak_431
chr10	84060610	84061104	495	84060862	88	33.8432	4.92112	29.5048	B16-Tbx2-3xHA_cl2_R1_trim_peak_432
chr10	84318028	84318333	306	84318110	38	8.91872	2.91652	5.4374	B16-Tbx2-3xHA_cl2_R1_trim_peak_433
chr10	84388326	84389017	692	84388613	73	29.9353	5.15468	25.6732	B16-Tbx2-3xHA_cl2_R1_trim_peak_434
chr10	84411421	84411733	313	84411618	51	16.358	3.88869	12.483	B16-Tbx2-3xHA_cl2_R1_trim_peak_435
chr10	84593280	84593551	272	84593414	33	15.3365	5.13322	11.5015	B16-Tbx2-3xHA_cl2_R1_trim_peak_436
chr10	84898836	84899106	271	84898960	42	12.3439	3.51105	8.65214	B16-Tbx2-3xHA_cl2_R1_trim_peak_437
chr10	86021732	86022761	1030	86022121	63	14.335	3.04312	10.5433	B16-Tbx2-3xHA_cl2_R1_trim_peak_438
chr10	86032520	86032990	471	86032786	53	20.4994	4.6533	16.4798	B16-Tbx2-3xHA_cl2_R1_trim_peak_439
chr10	86289926	86290392	467	86290208	89	62.2004	10.4751	57.4847	B16-Tbx2-3xHA_cl2_R1_trim_peak_440
chr10	86685142	86685649	508	86685356	103	40.3388	5.08759	35.8941	B16-Tbx2-3xHA_cl2_R1_trim_peak_441
chr10	88024756	88025200	445	88024927	54	43.0477	11.545	38.5603	B16-Tbx2-3xHA_cl2_R1_trim_peak_442
chr10	88151746	88152061	316	88151817	25	11.0637	4.55087	7.44015	B16-Tbx2-3xHA_cl2_R1_trim_peak_443
chr10	88379056	88379454	399	88379154	38	6.14005	2.30674	2.91162	B16-Tbx2-3xHA_cl2_R1_trim_peak_444
chr10	89434733	89435203	471	89435160	28	7.81669	3.13579	4.42422	B16-Tbx2-3xHA_cl2_R1_trim_peak_445
chr10	89505471	89505762	292	89505568	28	10.1195	3.87668	6.55357	B16-Tbx2-3xHA_cl2_R1_trim_peak_446
chr10	89531183	89531567	385	89531290	43	14.6361	3.99436	10.8322	B16-Tbx2-3xHA_cl2_R1_trim_peak_447
chr10	90930362	90930648	287	90930531	35	13.9708	4.46109	10.1985	B16-Tbx2-3xHA_cl2_R1_trim_peak_448
chr10	91158546	91158847	302	91158656	35	12.0553	3.8927	8.37806	B16-Tbx2-3xHA_cl2_R1_trim_peak_449
chr10	91170663	91170913	251	91170744	49	11.1513	2.95735	7.52349	B16-Tbx2-3xHA_cl2_R1_trim_peak_450
chr10	91222958	91223287	330	91223184	44	10.2912	2.97234	6.71608	B16-Tbx2-3xHA_cl2_R1_trim_peak_451
chr10	91241190	91241503	314	91241377	63	19.016	3.79002	15.0456	B16-Tbx2-3xHA_cl2_R1_trim_peak_452
chr10	93035493	93035765	273	93035623	50	16.563	3.98968	12.6809	B16-Tbx2-3xHA_cl2_R1_trim_peak_453
chr10	93111280	93111792	513	93111504	43	29.0998	8.58698	24.857	B16-Tbx2-3xHA_cl2_R1_trim_peak_454
chr10	93161041	93161403	363	93161260	49	9.14546	2.59557	5.65134	B16-Tbx2-3xHA_cl2_R1_trim_peak_455
chr10	93255523	93255773	251	93255635	50	12.8674	3.24248	9.1478	B16-Tbx2-3xHA_cl2_R1_trim_peak_456
chr10	96397894	96398357	464	96398131	62	39.5265	8.59896	35.0943	B16-Tbx2-3xHA_cl2_R1_trim_peak_457
chr10	98701506	98701806	301	98701642	28	14.8293	5.6596	11.0168	B16-Tbx2-3xHA_cl2_R1_trim_peak_458
chr10	99171995	99172521	527	99172322	81	56.0575	10.1614	51.4058	B16-Tbx2-3xHA_cl2_R1_trim_peak_459
chr10	99201846	99202185	340	99202021	42	29.6243	9.0261	25.3673	B16-Tbx2-3xHA_cl2_R1_trim_peak_460
chr10	99242355	99242703	349	99242429	26	8.04863	3.34582	4.63528	B16-Tbx2-3xHA_cl2_R1_trim_peak_461
chr10	99261357	99261996	640	99261641	44	10.8748	3.09269	7.26286	B16-Tbx2-3xHA_cl2_R1_trim_peak_462
chr10	99262790	99263122	333	99262926	48	19.318	4.76708	15.339	B16-Tbx2-3xHA_cl2_R1_trim_peak_463
chr10	99284026	99284340	315	99284252	39	9.43287	2.9913	5.91439	B16-Tbx2-3xHA_cl2_R1_trim_peak_464
chr10	103357229	103357599	371	103357460	29	16.733	6.29728	12.8416	B16-Tbx2-3xHA_cl2_R1_trim_peak_465
chr10	105899591	105899917	327	105899766	31	18.5818	6.71709	14.624	B16-Tbx2-3xHA_cl2_R1_trim_peak_466
chr10	107930488	107930738	251	107930707	28	8.50544	3.34914	5.05309	B16-Tbx2-3xHA_cl2_R1_trim_peak_467
chr10	111009720	111010202	483	111010018	44	12.8612	3.52031	9.1421	B16-Tbx2-3xHA_cl2_R1_trim_peak_468
chr10	111506408	111506821	414	111506659	33	6.07213	2.43531	2.8556	B16-Tbx2-3xHA_cl2_R1_trim_peak_469
chr10	111543687	111544288	602	111543957	127	81.0827	9.57215	76.1842	B16-Tbx2-3xHA_cl2_R1_trim_peak_470
chr10	111670703	111671054	352	111670875	73	27.3773	4.70477	23.1744	B16-Tbx2-3xHA_cl2_R1_trim_peak_471
chr10	111686624	111686951	328	111686806	33	17.5618	5.95114	13.6433	B16-Tbx2-3xHA_cl2_R1_trim_peak_472
chr10	111801941	111802409	469	111801966	30	6.07468	2.54227	2.8567	B16-Tbx2-3xHA_cl2_R1_trim_peak_473
chr10	111806952	111807246	295	111807121	46	14.0595	3.67677	10.2812	B16-Tbx2-3xHA_cl2_R1_trim_peak_474
chr10	116656746	116657095	350	116656889	25	12.3268	5.07412	8.63523	B16-Tbx2-3xHA_cl2_R1_trim_peak_475
chr10	117162740	117163144	405	117162921	53	25.392	5.83905	21.2383	B16-Tbx2-3xHA_cl2_R1_trim_peak_476
chr10	117675646	117676039	394	117675818	76	42.1754	7.38512	37.7007	B16-Tbx2-3xHA_cl2_R1_trim_peak_477
chr10	118466354	118466908	555	118466735	50	36.7982	10.0452	32.4078	B16-Tbx2-3xHA_cl2_R1_trim_peak_478
chr10	119218082	119218396	315	119218259	27	13.9799	5.46444	10.2061	B16-Tbx2-3xHA_cl2_R1_trim_peak_479
chr10	120377233	120378035	803	120377583	115	65.0556	7.97228	60.3106	B16-Tbx2-3xHA_cl2_R1_trim_peak_480
chr10	120402627	120402938	312	120402761	30	14.5274	5.23597	10.7268	B16-Tbx2-3xHA_cl2_R1_trim_peak_481
chr10	120417134	120417459	326	120417260	49	19.5223	4.73485	15.5367	B16-Tbx2-3xHA_cl2_R1_trim_peak_482
chr10	120421778	120422423	646	120422052	81	54.8432	9.83366	50.2058	B16-Tbx2-3xHA_cl2_R1_trim_peak_483
chr10	120474314	120474701	388	120474594	29	11.2013	4.15049	7.5727	B16-Tbx2-3xHA_cl2_R1_trim_peak_484
chr10	120475402	120475912	511	120475814	39	7.91964	2.65625	4.51638	B16-Tbx2-3xHA_cl2_R1_trim_peak_485
chr10	120476824	120477318	495	120477203	63	21.5102	4.22733	17.4603	B16-Tbx2-3xHA_cl2_R1_trim_peak_486
chr10	120648819	120649397	579	120649086	27	13.4393	5.23935	9.68857	B16-Tbx2-3xHA_cl2_R1_trim_peak_487
chr10	120979279	120979612	334	120979589	36	6.10439	2.35239	2.88	B16-Tbx2-3xHA_cl2_R1_trim_peak_488
chr10	121334550	121334796	247	121334755	20	9.17374	4.40809	5.6723	B16-Tbx2-3xHA_cl2_R1_trim_peak_489
chr10	121475683	121476198	516	121475941	86	35.7812	5.33158	31.4088	B16-Tbx2-3xHA_cl2_R1_trim_peak_490
chr10	121904108	121904470	363	121904301	53	30.2962	7.21864	26.0274	B16-Tbx2-3xHA_cl2_R1_trim_peak_491
chr10	122018586	122018984	399	122018703	48	17.0374	4.22244	13.1359	B16-Tbx2-3xHA_cl2_R1_trim_peak_492
chr10	122847802	122848484	683	122848130	219	213.919	21.7	208.613	B16-Tbx2-3xHA_cl2_R1_trim_peak_493
chr10	122883716	122884146	431	122883907	52	11.4971	2.91983	7.85206	B16-Tbx2-3xHA_cl2_R1_trim_peak_494
chr10	123549354	123549673	320	123549474	27	11.4148	4.4428	7.77381	B16-Tbx2-3xHA_cl2_R1_trim_peak_495
chr10	124138507	124138895	389	124138730	26	14.0669	5.66755	10.2848	B16-Tbx2-3xHA_cl2_R1_trim_peak_496
chr10	124349256	124349598	343	124349421	44	25.7265	7.14021	21.5624	B16-Tbx2-3xHA_cl2_R1_trim_peak_497
chr10	126919123	126919367	245	126919226	35	11.2237	3.65957	7.59274	B16-Tbx2-3xHA_cl2_R1_trim_peak_498
chr10	127063295	127063646	352	127063619	44	6.29409	2.20136	3.04802	B16-Tbx2-3xHA_cl2_R1_trim_peak_499
chr10	127289165	127289461	297	127289379	26	5.64879	2.58959	2.47178	B16-Tbx2-3xHA_cl2_R1_trim_peak_500
chr10	127668084	127668367	284	127668315	45	8.71991	2.62915	5.25431	B16-Tbx2-3xHA_cl2_R1_trim_peak_501
chr10	127674773	127675131	359	127674902	47	18.3269	4.60371	14.3812	B16-Tbx2-3xHA_cl2_R1_trim_peak_502
chr10	128590288	128590635	348	128590463	48	20.1685	4.98108	16.1616	B16-Tbx2-3xHA_cl2_R1_trim_peak_503
chr10	128699751	128700064	314	128699942	64	22.1745	4.29339	18.1072	B16-Tbx2-3xHA_cl2_R1_trim_peak_504
chr11	3289655	3290425	771	3289785	65	20.2505	3.90846	16.2405	B16-Tbx2-3xHA_cl2_R1_trim_peak_505
chr11	3332059	3332399	341	3332255	59	17.328	3.67554	13.4169	B16-Tbx2-3xHA_cl2_R1_trim_peak_506
chr11	3535030	3535763	734	3535541	73	17.1888	3.16406	13.2827	B16-Tbx2-3xHA_cl2_R1_trim_peak_507
chr11	3649182	3649613	432	3649435	67	17.2605	3.35627	13.3509	B16-Tbx2-3xHA_cl2_R1_trim_peak_508
chr11	4434390	4434678	289	4434470	26	14.0669	5.66755	10.2848	B16-Tbx2-3xHA_cl2_R1_trim_peak_509
chr11	5972583	5973142	560	5972842	141	95.0028	10.5089	90.015	B16-Tbx2-3xHA_cl2_R1_trim_peak_510
chr11	6297309	6297627	319	6297452	78	35.9489	5.90781	31.5733	B16-Tbx2-3xHA_cl2_R1_trim_peak_511
chr11	6415899	6416369	471	6416207	76	23.6219	3.96559	19.5141	B16-Tbx2-3xHA_cl2_R1_trim_peak_512
chr11	6773392	6773997	606	6773750	39	13.7617	4.05801	9.99753	B16-Tbx2-3xHA_cl2_R1_trim_peak_513
chr11	7235188	7235479	292	7235456	28	6.10352	2.63265	2.88	B16-Tbx2-3xHA_cl2_R1_trim_peak_514
chr11	8424431	8424758	328	8424577	61	13.8806	3.03299	10.1114	B16-Tbx2-3xHA_cl2_R1_trim_peak_515
chr11	8457918	8458193	276	8458036	38	9.49814	3.05093	5.97591	B16-Tbx2-3xHA_cl2_R1_trim_peak_516
chr11	8575718	8575963	246	8575847	50	10.5758	2.81997	6.98453	B16-Tbx2-3xHA_cl2_R1_trim_peak_517
chr11	9191095	9191509	415	9191312	61	26.2745	5.30608	22.0976	B16-Tbx2-3xHA_cl2_R1_trim_peak_518
chr11	9210802	9211111	310	9210931	47	26.6263	6.96512	22.4406	B16-Tbx2-3xHA_cl2_R1_trim_peak_519
chr11	11833162	11833461	300	11833321	50	28.0228	6.96106	23.8039	B16-Tbx2-3xHA_cl2_R1_trim_peak_520
chr11	17249268	17249524	257	17249419	31	15.3429	5.40487	11.507	B16-Tbx2-3xHA_cl2_R1_trim_peak_521
chr11	19138439	19138790	352	19138630	50	21.6859	5.18439	17.6316	B16-Tbx2-3xHA_cl2_R1_trim_peak_522
chr11	19920323	19920601	279	19920403	58	11.373	2.72893	7.73484	B16-Tbx2-3xHA_cl2_R1_trim_peak_523
chr11	20477344	20477869	526	20477692	46	11.3329	3.10445	7.6971	B16-Tbx2-3xHA_cl2_R1_trim_peak_524
chr11	20914636	20915602	967	20915270	95	48.749	6.87617	44.181	B16-Tbx2-3xHA_cl2_R1_trim_peak_525
chr11	21091377	21091709	333	21091560	55	14.3302	3.31224	10.5387	B16-Tbx2-3xHA_cl2_R1_trim_peak_526
chr11	21398457	21398729	273	21398564	33	14.7616	4.93362	10.9517	B16-Tbx2-3xHA_cl2_R1_trim_peak_527
chr11	22420051	22420912	862	22420618	42	15.8307	4.37115	11.9742	B16-Tbx2-3xHA_cl2_R1_trim_peak_528
chr11	22965374	22965796	423	22965569	29	16.2213	6.07722	12.351	B16-Tbx2-3xHA_cl2_R1_trim_peak_529
chr11	23306872	23307236	365	23307043	51	14.8699	3.58708	11.0559	B16-Tbx2-3xHA_cl2_R1_trim_peak_530
chr11	23770670	23771423	754	23770915	62	14.3942	3.0819	10.5993	B16-Tbx2-3xHA_cl2_R1_trim_peak_531
chr11	26961568	26961849	282	26961742	25	13.2087	5.45764	9.46884	B16-Tbx2-3xHA_cl2_R1_trim_peak_532
chr11	29373529	29373848	320	29373702	57	12.8258	2.98706	9.1083	B16-Tbx2-3xHA_cl2_R1_trim_peak_533
chr11	30209562	30209947	386	30209651	28	12.9679	4.90982	9.24265	B16-Tbx2-3xHA_cl2_R1_trim_peak_534
chr11	31713825	31714064	240	31713985	44	5.95726	2.13969	2.75056	B16-Tbx2-3xHA_cl2_R1_trim_peak_535
chr11	31838300	31838792	493	31838543	69	34.315	6.35467	29.9665	B16-Tbx2-3xHA_cl2_R1_trim_peak_536
chr11	31935769	31936073	305	31935904	41	21.2931	6.09448	17.2513	B16-Tbx2-3xHA_cl2_R1_trim_peak_537
chr11	32342753	32343099	347	32342934	52	28.7255	6.89028	24.4904	B16-Tbx2-3xHA_cl2_R1_trim_peak_538
chr11	32946481	32946955	475	32946705	115	65.0556	7.97228	60.3106	B16-Tbx2-3xHA_cl2_R1_trim_peak_539
chr11	34113041	34113309	269	34113204	43	15.5458	4.22007	11.7026	B16-Tbx2-3xHA_cl2_R1_trim_peak_540
chr11	34771025	34771463	439	34771295	49	17.7131	4.30861	13.7857	B16-Tbx2-3xHA_cl2_R1_trim_peak_541
chr11	39720004	39720295	292	39720131	32	19.5263	6.927	15.5375	B16-Tbx2-3xHA_cl2_R1_trim_peak_542
chr11	43395292	43395596	305	43395365	38	10.7883	3.36071	7.18002	B16-Tbx2-3xHA_cl2_R1_trim_peak_543
chr11	43411415	43411727	313	43411656	23	9.98676	4.36457	6.4295	B16-Tbx2-3xHA_cl2_R1_trim_peak_544
chr11	43608430	43608798	369	43608589	46	27.963	7.57849	23.7453	B16-Tbx2-3xHA_cl2_R1_trim_peak_545
chr11	44390173	44390582	410	44390367	34	18.2486	6.05536	14.3057	B16-Tbx2-3xHA_cl2_R1_trim_peak_546
chr11	46029392	46029713	322	46029557	32	11.7185	4.03917	8.05882	B16-Tbx2-3xHA_cl2_R1_trim_peak_547
chr11	46065357	46065611	255	46065457	49	10.16	2.77605	6.59135	B16-Tbx2-3xHA_cl2_R1_trim_peak_548
chr11	47220326	47220659	334	47220504	27	12.7629	4.96506	9.04724	B16-Tbx2-3xHA_cl2_R1_trim_peak_549
chr11	47364758	47365093	336	47364909	45	23.1565	6.14921	19.0617	B16-Tbx2-3xHA_cl2_R1_trim_peak_550
chr11	48856398	48857174	777	48856844	46	23.3059	6.0659	19.2081	B16-Tbx2-3xHA_cl2_R1_trim_peak_551
chr11	49203405	49203734	330	49203482	61	12.2877	2.79162	8.5994	B16-Tbx2-3xHA_cl2_R1_trim_peak_552
chr11	49934028	49934608	581	49934290	311	258.613	16.1963	253.239	B16-Tbx2-3xHA_cl2_R1_trim_peak_553
chr11	50213071	50213467	397	50213305	110	38.0549	4.51845	33.6444	B16-Tbx2-3xHA_cl2_R1_trim_peak_554
chr11	51606171	51606683	513	51606460	50	6.82286	2.18064	3.52561	B16-Tbx2-3xHA_cl2_R1_trim_peak_555
chr11	51638021	51638470	450	51638175	82	35.3427	5.51172	30.9766	B16-Tbx2-3xHA_cl2_R1_trim_peak_556
chr11	51664608	51664962	355	51664626	28	6.73445	2.81364	3.44212	B16-Tbx2-3xHA_cl2_R1_trim_peak_557
chr11	51702786	51703102	317	51702966	29	12.9115	4.76014	9.18933	B16-Tbx2-3xHA_cl2_R1_trim_peak_558
chr11	51703626	51703871	246	51703763	37	12.4858	3.86288	8.78364	B16-Tbx2-3xHA_cl2_R1_trim_peak_559
chr11	51856591	51857038	448	51856755	80	22.7212	3.6906	18.6384	B16-Tbx2-3xHA_cl2_R1_trim_peak_560
chr11	51857869	51858107	239	51857996	60	17.748	3.7049	13.8194	B16-Tbx2-3xHA_cl2_R1_trim_peak_561
chr11	51916048	51916354	307	51916229	66	20.4868	3.90269	16.4678	B16-Tbx2-3xHA_cl2_R1_trim_peak_562
chr11	51967485	51967803	319	51967656	79	19.1581	3.25654	15.1836	B16-Tbx2-3xHA_cl2_R1_trim_peak_563
chr11	52000778	52001076	299	52000886	55	11.4459	2.82077	7.80347	B16-Tbx2-3xHA_cl2_R1_trim_peak_564
chr11	52337567	52338073	507	52337887	46	14.8576	3.85441	11.0438	B16-Tbx2-3xHA_cl2_R1_trim_peak_565
chr11	52919248	52920003	756	52919876	57	16.1525	3.55439	12.2841	B16-Tbx2-3xHA_cl2_R1_trim_peak_566
chr11	53350524	53351142	619	53351016	70	12.6245	2.6372	8.91571	B16-Tbx2-3xHA_cl2_R1_trim_peak_567
chr11	53469319	53469719	401	53469487	70	26.2948	4.6897	22.1175	B16-Tbx2-3xHA_cl2_R1_trim_peak_568
chr11	53692074	53692343	270	53692181	38	14.0543	4.21709	10.2765	B16-Tbx2-3xHA_cl2_R1_trim_peak_569
chr11	53763657	53764152	496	53763821	78	16.3603	2.93434	12.4849	B16-Tbx2-3xHA_cl2_R1_trim_peak_570
chr11	54074685	54075089	405	54074865	60	25.223	5.15844	21.0728	B16-Tbx2-3xHA_cl2_R1_trim_peak_571
chr11	54438094	54438499	406	54438355	77	15.8737	2.8972	12.0149	B16-Tbx2-3xHA_cl2_R1_trim_peak_572
chr11	55136772	55137268	497	55136950	86	30.3969	4.51629	26.1249	B16-Tbx2-3xHA_cl2_R1_trim_peak_573
chr11	55405967	55406515	549	55406260	149	77.8298	7.33787	72.9565	B16-Tbx2-3xHA_cl2_R1_trim_peak_574
chr11	58301879	58302758	880	58302412	75	35.5178	6.0663	31.149	B16-Tbx2-3xHA_cl2_R1_trim_peak_575
chr11	58420602	58420987	386	58420918	26	9.90139	3.99165	6.35423	B16-Tbx2-3xHA_cl2_R1_trim_peak_576
chr11	58954940	58955216	277	58954992	47	7.08711	2.28234	3.75544	B16-Tbx2-3xHA_cl2_R1_trim_peak_577
chr11	59239070	59239323	254	59239178	38	10.1198	3.19834	6.55357	B16-Tbx2-3xHA_cl2_R1_trim_peak_578
chr11	59449892	59450252	361	59450084	47	9.64759	2.74346	6.11523	B16-Tbx2-3xHA_cl2_R1_trim_peak_579
chr11	60104833	60105168	336	60104953	65	12.2132	2.68665	8.52836	B16-Tbx2-3xHA_cl2_R1_trim_peak_580
chr11	60177175	60177576	402	60177495	51	8.71406	2.47253	5.24894	B16-Tbx2-3xHA_cl2_R1_trim_peak_581
chr11	60294257	60294580	324	60294387	43	12.0774	3.39768	8.39927	B16-Tbx2-3xHA_cl2_R1_trim_peak_582
chr11	60311720	60311969	250	60311763	46	7.44453	2.36743	4.08475	B16-Tbx2-3xHA_cl2_R1_trim_peak_583
chr11	60352601	60352876	276	60352825	62	10.8806	2.56453	7.26846	B16-Tbx2-3xHA_cl2_R1_trim_peak_584
chr11	60416835	60417592	758	60417348	84	17.1847	2.90309	13.279	B16-Tbx2-3xHA_cl2_R1_trim_peak_585
chr11	60810943	60811293	351	60811102	92	28.9424	4.07922	24.7021	B16-Tbx2-3xHA_cl2_R1_trim_peak_586
chr11	61028268	61028801	534	61028362	65	10.0868	2.39898	6.52298	B16-Tbx2-3xHA_cl2_R1_trim_peak_587
chr11	61854875	61855274	400	61855183	64	10.7852	2.51119	7.17795	B16-Tbx2-3xHA_cl2_R1_trim_peak_588
chr11	62538738	62539128	391	62538887	60	16.0404	3.41343	12.1765	B16-Tbx2-3xHA_cl2_R1_trim_peak_589
chr11	62551533	62551785	253	62551651	52	13.9776	3.36963	10.2045	B16-Tbx2-3xHA_cl2_R1_trim_peak_590
chr11	62983881	62984140	260	62984047	41	17.2541	4.85048	13.3448	B16-Tbx2-3xHA_cl2_R1_trim_peak_591
chr11	63039982	63040374	393	63040191	98	42.5352	5.65838	38.055	B16-Tbx2-3xHA_cl2_R1_trim_peak_592
chr11	63785120	63785741	622	63785458	165	128.655	13.6135	123.533	B16-Tbx2-3xHA_cl2_R1_trim_peak_593
chr11	65816209	65816568	360	65816363	40	10.2491	3.13202	6.6756	B16-Tbx2-3xHA_cl2_R1_trim_peak_594
chr11	67008009	67008346	338	67008154	56	17.053	3.76497	13.1509	B16-Tbx2-3xHA_cl2_R1_trim_peak_595
chr11	67586305	67586831	527	67586515	83	21.3427	3.41937	17.3002	B16-Tbx2-3xHA_cl2_R1_trim_peak_596
chr11	68399779	68400185	407	68399910	43	13.0077	3.60838	9.28084	B16-Tbx2-3xHA_cl2_R1_trim_peak_597
chr11	68970427	68970866	440	68970649	104	60.0483	8.10811	55.3546	B16-Tbx2-3xHA_cl2_R1_trim_peak_598
chr11	69040985	69041395	411	69041225	52	20.5021	4.72931	16.4824	B16-Tbx2-3xHA_cl2_R1_trim_peak_599
chr11	69062885	69063218	334	69063122	53	13.8744	3.30926	10.1055	B16-Tbx2-3xHA_cl2_R1_trim_peak_600
chr11	69110412	69110996	585	69110900	43	11.5919	3.29043	7.93762	B16-Tbx2-3xHA_cl2_R1_trim_peak_601
chr11	69117925	69118225	301	69118034	72	13.0624	2.65342	9.33413	B16-Tbx2-3xHA_cl2_R1_trim_peak_602
chr11	69123571	69123932	362	69123762	80	21.6841	3.55287	17.6301	B16-Tbx2-3xHA_cl2_R1_trim_peak_603
chr11	69124187	69124429	243	69124273	52	17.3404	4.03571	13.4288	B16-Tbx2-3xHA_cl2_R1_trim_peak_604
chr11	69367936	69368813	878	69368697	59	16.29	3.49495	12.4174	B16-Tbx2-3xHA_cl2_R1_trim_peak_605
chr11	69417452	69417891	440	69417705	75	24.0403	4.06973	19.9214	B16-Tbx2-3xHA_cl2_R1_trim_peak_606
chr11	69418755	69419076	322	69418909	84	29.0434	4.41247	24.8019	B16-Tbx2-3xHA_cl2_R1_trim_peak_607
chr11	69479451	69480301	851	69480078	82	58.6677	10.7121	53.9888	B16-Tbx2-3xHA_cl2_R1_trim_peak_608
chr11	69633012	69633404	393	69633133	48	7.48126	2.32989	4.11757	B16-Tbx2-3xHA_cl2_R1_trim_peak_609
chr11	69891427	69891784	358	69891601	89	22.0541	3.34292	17.9908	B16-Tbx2-3xHA_cl2_R1_trim_peak_610
chr11	70000424	70000832	409	70000603	62	22.7316	4.51248	18.6482	B16-Tbx2-3xHA_cl2_R1_trim_peak_611
chr11	70114635	70114982	348	70114838	45	9.19864	2.72077	5.69547	B16-Tbx2-3xHA_cl2_R1_trim_peak_612
chr11	70653658	70653895	238	70653857	39	6.54705	2.36588	3.27177	B16-Tbx2-3xHA_cl2_R1_trim_peak_613
chr11	70655844	70656112	269	70655933	56	14.2369	3.25786	10.4472	B16-Tbx2-3xHA_cl2_R1_trim_peak_614
chr11	70822201	70822466	266	70822340	39	6.54705	2.36588	3.27177	B16-Tbx2-3xHA_cl2_R1_trim_peak_615
chr11	70828968	70829476	509	70829155	35	13.7928	4.40637	10.0257	B16-Tbx2-3xHA_cl2_R1_trim_peak_616
chr11	70982904	70983173	270	70983075	53	16.7934	3.86784	12.8998	B16-Tbx2-3xHA_cl2_R1_trim_peak_617
chr11	71758437	71758929	493	71758706	111	47.562	5.64154	43.0099	B16-Tbx2-3xHA_cl2_R1_trim_peak_618
chr11	72428706	72429078	373	72429031	23	8.6059	3.80811	5.14739	B16-Tbx2-3xHA_cl2_R1_trim_peak_619
chr11	72607646	72607920	275	72607861	53	6.01159	2.00575	2.80187	B16-Tbx2-3xHA_cl2_R1_trim_peak_620
chr11	72771570	72771813	244	72771679	26	12.7242	5.09242	9.01087	B16-Tbx2-3xHA_cl2_R1_trim_peak_621
chr11	74664288	74664626	339	74664461	67	27.3959	5.08521	23.1926	B16-Tbx2-3xHA_cl2_R1_trim_peak_622
chr11	74831664	74832220	557	74831899	53	10.996	2.80321	7.37718	B16-Tbx2-3xHA_cl2_R1_trim_peak_623
chr11	74837755	74837993	239	74837828	69	15.6974	3.07038	11.8495	B16-Tbx2-3xHA_cl2_R1_trim_peak_624
chr11	75139125	75139377	253	75139319	28	9.26869	3.59365	5.75916	B16-Tbx2-3xHA_cl2_R1_trim_peak_625
chr11	75647965	75648251	287	75648092	47	12.5057	3.29887	8.80275	B16-Tbx2-3xHA_cl2_R1_trim_peak_626
chr11	75733066	75733542	477	75733412	45	7.7098	2.43971	4.32419	B16-Tbx2-3xHA_cl2_R1_trim_peak_627
chr11	76027441	76027874	434	76027567	39	7.91964	2.65625	4.51638	B16-Tbx2-3xHA_cl2_R1_trim_peak_628
chr11	77467847	77468093	247	77467972	52	9.57981	2.59271	6.05275	B16-Tbx2-3xHA_cl2_R1_trim_peak_629
chr11	77763158	77763414	257	77763243	50	10.0736	2.731	6.51006	B16-Tbx2-3xHA_cl2_R1_trim_peak_630
chr11	77783572	77783876	305	77783664	52	10.5105	2.74947	6.9225	B16-Tbx2-3xHA_cl2_R1_trim_peak_631
chr11	78031996	78032517	522	78032288	70	20.9223	3.80199	16.8911	B16-Tbx2-3xHA_cl2_R1_trim_peak_632
chr11	78188201	78188478	278	78188397	50	12.2478	3.12541	8.5615	B16-Tbx2-3xHA_cl2_R1_trim_peak_633
chr11	78189392	78189640	249	78189586	55	13.0916	3.09644	9.36128	B16-Tbx2-3xHA_cl2_R1_trim_peak_634
chr11	78753142	78753421	280	78753320	33	12.5635	4.21325	8.8575	B16-Tbx2-3xHA_cl2_R1_trim_peak_635
chr11	78783085	78783419	335	78783260	36	11.849	3.76122	8.18108	B16-Tbx2-3xHA_cl2_R1_trim_peak_636
chr11	78826433	78826759	327	78826631	50	9.14114	2.56891	5.64784	B16-Tbx2-3xHA_cl2_R1_trim_peak_637
chr11	79704621	79704931	311	79704702	55	10.4122	2.65351	6.83031	B16-Tbx2-3xHA_cl2_R1_trim_peak_638
chr11	79993200	79993552	353	79993263	62	9.39498	2.35711	5.87868	B16-Tbx2-3xHA_cl2_R1_trim_peak_639
chr11	80062185	80062497	313	80062351	44	20.8527	5.57636	16.8237	B16-Tbx2-3xHA_cl2_R1_trim_peak_640
chr11	80208954	80209228	275	80209025	51	6.53174	2.11675	3.26015	B16-Tbx2-3xHA_cl2_R1_trim_peak_641
chr11	82908181	82908469	289	82908394	50	9.5959	2.64748	6.06661	B16-Tbx2-3xHA_cl2_R1_trim_peak_642
chr11	83271432	83271869	438	83271501	28	8.41578	3.32098	4.9744	B16-Tbx2-3xHA_cl2_R1_trim_peak_643
chr11	84870475	84870980	506	84870905	59	14.0035	3.11468	10.2275	B16-Tbx2-3xHA_cl2_R1_trim_peak_644
chr11	85521012	85521328	317	85521167	44	21.696	5.82893	17.6413	B16-Tbx2-3xHA_cl2_R1_trim_peak_645
chr11	85525116	85525361	246	85525207	47	9.16423	2.65409	5.66837	B16-Tbx2-3xHA_cl2_R1_trim_peak_646
chr11	85678339	85679071	733	85678758	127	70.4784	7.84417	65.6731	B16-Tbx2-3xHA_cl2_R1_trim_peak_647
chr11	85696886	85697248	363	85697045	57	8.42165	2.3057	4.97531	B16-Tbx2-3xHA_cl2_R1_trim_peak_648
chr11	85713447	85713836	390	85713639	117	80.405	10.6093	75.512	B16-Tbx2-3xHA_cl2_R1_trim_peak_649
chr11	85832347	85832946	600	85832742	164	77.9601	6.55931	73.0856	B16-Tbx2-3xHA_cl2_R1_trim_peak_650
chr11	85842016	85842267	252	85842169	48	8.27578	2.46817	4.8481	B16-Tbx2-3xHA_cl2_R1_trim_peak_651
chr11	85925480	85925782	303	85925666	48	13.7641	3.50971	9.99933	B16-Tbx2-3xHA_cl2_R1_trim_peak_652
chr11	86039390	86039729	340	86039586	37	8.41528	2.84173	4.97415	B16-Tbx2-3xHA_cl2_R1_trim_peak_653
chr11	86159035	86159507	473	86159334	44	31.7714	9.44592	27.4702	B16-Tbx2-3xHA_cl2_R1_trim_peak_654
chr11	86757479	86758293	815	86757643	104	37.1135	4.63564	32.7181	B16-Tbx2-3xHA_cl2_R1_trim_peak_655
chr11	87126900	87127473	574	87127241	90	29.307	4.20004	25.0608	B16-Tbx2-3xHA_cl2_R1_trim_peak_656
chr11	87404184	87404580	397	87404466	48	9.62625	2.70938	6.09495	B16-Tbx2-3xHA_cl2_R1_trim_peak_657
chr11	87422796	87423461	666	87423114	89	74.8732	14.1589	70.0261	B16-Tbx2-3xHA_cl2_R1_trim_peak_658
chr11	87426671	87426977	307	87426834	44	18.8032	4.9925	14.8385	B16-Tbx2-3xHA_cl2_R1_trim_peak_659
chr11	87443040	87443813	774	87443190	70	18.0674	3.37596	14.129	B16-Tbx2-3xHA_cl2_R1_trim_peak_660
chr11	87448478	87449204	727	87448593	62	11.3236	2.62754	7.68859	B16-Tbx2-3xHA_cl2_R1_trim_peak_661
chr11	87462058	87462628	571	87462253	71	20.0186	3.6267	16.0161	B16-Tbx2-3xHA_cl2_R1_trim_peak_662
chr11	87471160	87471545	386	87471317	66	17.8324	3.47806	13.902	B16-Tbx2-3xHA_cl2_R1_trim_peak_663
chr11	88047393	88047681	289	88047588	72	17.8792	3.2869	13.947	B16-Tbx2-3xHA_cl2_R1_trim_peak_664
chr11	88048104	88048609	506	88048133	47	6.39007	2.16125	3.13261	B16-Tbx2-3xHA_cl2_R1_trim_peak_665
chr11	88099085	88099332	248	88099140	51	9.13982	2.54379	5.64694	B16-Tbx2-3xHA_cl2_R1_trim_peak_666
chr11	88115099	88115503	405	88115276	90	35.2934	5.03171	30.928	B16-Tbx2-3xHA_cl2_R1_trim_peak_667
chr11	88126344	88126714	371	88126547	100	36.0882	4.67156	31.7101	B16-Tbx2-3xHA_cl2_R1_trim_peak_668
chr11	88161413	88162325	913	88161768	62	14.9858	3.17336	11.1644	B16-Tbx2-3xHA_cl2_R1_trim_peak_669
chr11	88233974	88234401	428	88234225	129	66.9292	7.18816	62.1628	B16-Tbx2-3xHA_cl2_R1_trim_peak_670
chr11	88392515	88393036	522	88392766	40	13.5605	3.93233	9.80459	B16-Tbx2-3xHA_cl2_R1_trim_peak_671
chr11	88404965	88405563	599	88405312	158	101.764	9.9109	96.7412	B16-Tbx2-3xHA_cl2_R1_trim_peak_672
chr11	88472008	88472264	257	88472105	51	11.6066	2.97208	7.95158	B16-Tbx2-3xHA_cl2_R1_trim_peak_673
chr11	88969126	88969534	409	88969422	51	13.3974	3.30207	9.64828	B16-Tbx2-3xHA_cl2_R1_trim_peak_674
chr11	89024151	89024574	424	89024260	60	22.3433	4.56173	18.2717	B16-Tbx2-3xHA_cl2_R1_trim_peak_675
chr11	89818691	89819001	311	89818857	70	18.7368	3.47326	14.7743	B16-Tbx2-3xHA_cl2_R1_trim_peak_676
chr11	89824138	89824576	439	89824392	50	27.555	6.8176	23.3454	B16-Tbx2-3xHA_cl2_R1_trim_peak_677
chr11	90355208	90355498	291	90355362	49	12.3247	3.1789	8.63382	B16-Tbx2-3xHA_cl2_R1_trim_peak_678
chr11	90371529	90371865	337	90371672	67	19.8733	3.75996	15.8739	B16-Tbx2-3xHA_cl2_R1_trim_peak_679
chr11	90390886	90391134	249	90391057	32	10.8715	3.77905	7.26018	B16-Tbx2-3xHA_cl2_R1_trim_peak_680
chr11	94211301	94211682	382	94211439	45	7.42913	2.38792	4.07144	B16-Tbx2-3xHA_cl2_R1_trim_peak_681
chr11	94327839	94328084	246	94327978	39	14.7427	4.32522	10.9337	B16-Tbx2-3xHA_cl2_R1_trim_peak_682
chr11	94548960	94549311	352	94549070	81	17.303	2.98055	13.3926	B16-Tbx2-3xHA_cl2_R1_trim_peak_683
chr11	94629604	94629867	264	94629786	65	21.0531	4.04465	17.0191	B16-Tbx2-3xHA_cl2_R1_trim_peak_684
chr11	94955174	94955428	255	94955272	43	13.1206	3.63442	9.38951	B16-Tbx2-3xHA_cl2_R1_trim_peak_685
chr11	95259147	95259444	298	95259341	77	22.0941	3.7088	18.0299	B16-Tbx2-3xHA_cl2_R1_trim_peak_686
chr11	95644305	95644639	335	95644499	46	12.6117	3.36646	8.90341	B16-Tbx2-3xHA_cl2_R1_trim_peak_687
chr11	95645403	95645709	307	95645561	45	9.57586	2.79386	6.04961	B16-Tbx2-3xHA_cl2_R1_trim_peak_688
chr11	96270045	96270324	280	96270209	44	13.615	3.69039	9.85672	B16-Tbx2-3xHA_cl2_R1_trim_peak_689
chr11	96863568	96863949	382	96863705	73	29.5537	5.08577	25.3008	B16-Tbx2-3xHA_cl2_R1_trim_peak_690
chr11	97150442	97150969	528	97150590	70	14.5612	2.89018	10.7591	B16-Tbx2-3xHA_cl2_R1_trim_peak_691
chr11	97440939	97441241	303	97441155	43	16.9935	4.59488	13.093	B16-Tbx2-3xHA_cl2_R1_trim_peak_692
chr11	97797029	97797277	249	97797123	28	7.81669	3.13579	4.42422	B16-Tbx2-3xHA_cl2_R1_trim_peak_693
chr11	97808143	97808394	252	97808260	51	12.7754	3.18547	9.05919	B16-Tbx2-3xHA_cl2_R1_trim_peak_694
chr11	98747514	98748031	518	98747561	47	13.1835	3.43808	9.44796	B16-Tbx2-3xHA_cl2_R1_trim_peak_695
chr11	98750719	98751110	392	98750782	44	7.83123	2.48821	4.43666	B16-Tbx2-3xHA_cl2_R1_trim_peak_696
chr11	98783324	98783619	296	98783452	60	21.4056	4.37774	17.3609	B16-Tbx2-3xHA_cl2_R1_trim_peak_697
chr11	98963427	98963815	389	98963706	60	7.81762	2.17075	4.425	B16-Tbx2-3xHA_cl2_R1_trim_peak_698
chr11	99200184	99200503	320	99200346	42	14.0393	3.91558	10.2625	B16-Tbx2-3xHA_cl2_R1_trim_peak_699
chr11	100713807	100714060	254	100713901	60	13.9391	3.07262	10.168	B16-Tbx2-3xHA_cl2_R1_trim_peak_700
chr11	101067055	101067432	378	101067252	115	43.5604	4.95988	39.0649	B16-Tbx2-3xHA_cl2_R1_trim_peak_701
chr11	101115556	101115857	302	101115678	47	21.2363	5.35876	17.1973	B16-Tbx2-3xHA_cl2_R1_trim_peak_702
chr11	101173806	101174148	343	101173969	78	19.882	3.37785	15.882	B16-Tbx2-3xHA_cl2_R1_trim_peak_703
chr11	101465658	101466041	384	101465813	56	12.8537	3.02312	9.13544	B16-Tbx2-3xHA_cl2_R1_trim_peak_704
chr11	101627980	101628497	518	101628074	47	6.06592	2.1054	2.85223	B16-Tbx2-3xHA_cl2_R1_trim_peak_705
chr11	101641606	101642344	739	101641766	55	10.014	2.59017	6.45474	B16-Tbx2-3xHA_cl2_R1_trim_peak_706
chr11	101645300	101646064	765	101645647	56	19.6079	4.2626	15.6157	B16-Tbx2-3xHA_cl2_R1_trim_peak_707
chr11	101658154	101659241	1088	101658186	48	10.1246	2.80061	6.5578	B16-Tbx2-3xHA_cl2_R1_trim_peak_708
chr11	102317699	102318584	886	102317834	43	10.9511	3.15158	7.33434	B16-Tbx2-3xHA_cl2_R1_trim_peak_709
chr11	102447490	102447750	261	102447617	56	13.618	3.15173	9.85918	B16-Tbx2-3xHA_cl2_R1_trim_peak_710
chr11	102603410	102603799	390	102603635	82	52.0761	8.97484	47.4678	B16-Tbx2-3xHA_cl2_R1_trim_peak_711
chr11	102734732	102735010	279	102734918	62	21.7662	4.32977	17.7099	B16-Tbx2-3xHA_cl2_R1_trim_peak_712
chr11	102819142	102819527	386	102819294	54	15.1196	3.49679	11.292	B16-Tbx2-3xHA_cl2_R1_trim_peak_713
chr11	103051417	103051670	254	103051510	44	8.73281	2.66162	5.26631	B16-Tbx2-3xHA_cl2_R1_trim_peak_714
chr11	103399961	103400470	510	103400172	123	74.7911	8.88171	69.9447	B16-Tbx2-3xHA_cl2_R1_trim_peak_715
chr11	103689169	103689406	238	103689273	29	11.131	4.12641	7.50495	B16-Tbx2-3xHA_cl2_R1_trim_peak_716
chr11	104151008	104151251	244	104151139	24	6.26374	2.88719	3.02319	B16-Tbx2-3xHA_cl2_R1_trim_peak_717
chr11	104608066	104608387	322	104608265	51	11.0631	2.87526	7.44015	B16-Tbx2-3xHA_cl2_R1_trim_peak_718
chr11	104814600	104815208	609	104814985	77	47.9896	8.65366	43.4314	B16-Tbx2-3xHA_cl2_R1_trim_peak_719
chr11	105181232	105181479	248	105181343	81	25.1888	3.99187	21.04	B16-Tbx2-3xHA_cl2_R1_trim_peak_720
chr11	105760323	105760599	277	105760381	26	11.8249	4.72591	8.15837	B16-Tbx2-3xHA_cl2_R1_trim_peak_721
chr11	105823160	105823594	435	105823253	30	16.5714	6.04991	12.6888	B16-Tbx2-3xHA_cl2_R1_trim_peak_722
chr11	106487440	106487727	288	106487648	55	11.3366	2.80289	7.70074	B16-Tbx2-3xHA_cl2_R1_trim_peak_723
chr11	106564370	106564669	300	106564514	48	10.1246	2.80061	6.5578	B16-Tbx2-3xHA_cl2_R1_trim_peak_724
chr11	106572058	106572481	424	106572269	124	46.7969	4.96917	42.2546	B16-Tbx2-3xHA_cl2_R1_trim_peak_725
chr11	106612797	106613181	385	106612910	43	7.86366	2.52166	4.46427	B16-Tbx2-3xHA_cl2_R1_trim_peak_726
chr11	106883715	106883988	274	106883828	26	14.0669	5.66755	10.2848	B16-Tbx2-3xHA_cl2_R1_trim_peak_727
chr11	107048800	107051213	2414	107049625	68	33.9214	6.36462	29.5816	B16-Tbx2-3xHA_cl2_R1_trim_peak_728
chr11	107132077	107132438	362	107132258	76	18.788	3.29234	14.8241	B16-Tbx2-3xHA_cl2_R1_trim_peak_729
chr11	107578228	107578563	336	107578427	43	20.0472	5.45244	16.0432	B16-Tbx2-3xHA_cl2_R1_trim_peak_730
chr11	107784276	107785351	1076	107784861	101	61.9406	8.78956	57.2269	B16-Tbx2-3xHA_cl2_R1_trim_peak_731
chr11	108920402	108920795	394	108920491	41	9.89146	3.00832	6.34525	B16-Tbx2-3xHA_cl2_R1_trim_peak_732
chr11	108921060	108921489	430	108921244	67	20.6586	3.88657	16.6342	B16-Tbx2-3xHA_cl2_R1_trim_peak_733
chr11	109011651	109012114	464	109011876	2851	1205.71	6.08383	1199.23	B16-Tbx2-3xHA_cl2_R1_trim_peak_734
chr11	109210788	109211071	284	109210915	42	9.83401	2.95524	6.29049	B16-Tbx2-3xHA_cl2_R1_trim_peak_735
chr11	109426036	109426415	380	109426286	45	9.70465	2.819	6.1682	B16-Tbx2-3xHA_cl2_R1_trim_peak_736
chr11	109873709	109873986	278	109873905	41	13.3548	3.8128	9.60805	B16-Tbx2-3xHA_cl2_R1_trim_peak_737
chr11	110111053	110111442	390	110111277	40	27.517	8.60628	23.3086	B16-Tbx2-3xHA_cl2_R1_trim_peak_738
chr11	112454573	112455488	916	112455068	30	16.5714	6.04991	12.6888	B16-Tbx2-3xHA_cl2_R1_trim_peak_739
chr11	113182565	113182921	357	113182707	51	13.3818	3.29912	9.63345	B16-Tbx2-3xHA_cl2_R1_trim_peak_740
chr11	113277009	113277294	286	113277215	35	7.44163	2.69217	4.08256	B16-Tbx2-3xHA_cl2_R1_trim_peak_741
chr11	113741086	113741527	442	113741308	44	16.0085	4.26136	12.1456	B16-Tbx2-3xHA_cl2_R1_trim_peak_742
chr11	114687593	114687921	329	114687683	40	14.4615	4.16784	10.6634	B16-Tbx2-3xHA_cl2_R1_trim_peak_743
chr11	114704443	114704779	337	114704595	86	18.1605	2.9714	14.2196	B16-Tbx2-3xHA_cl2_R1_trim_peak_744
chr11	114724923	114725183	261	114725168	32	7.01319	2.70629	3.68825	B16-Tbx2-3xHA_cl2_R1_trim_peak_745
chr11	114726820	114727299	480	114727034	59	17.3359	3.67695	13.4245	B16-Tbx2-3xHA_cl2_R1_trim_peak_746
chr11	114728208	114729260	1053	114728523	207	194.792	19.9494	189.523	B16-Tbx2-3xHA_cl2_R1_trim_peak_747
chr11	115072041	115072358	318	115072185	46	9.1793	2.6863	5.6772	B16-Tbx2-3xHA_cl2_R1_trim_peak_748
chr11	115403692	115403974	283	115403788	48	8.27578	2.46817	4.8481	B16-Tbx2-3xHA_cl2_R1_trim_peak_749
chr11	115412713	115413826	1114	115413300	44	11.5249	3.22948	7.87709	B16-Tbx2-3xHA_cl2_R1_trim_peak_750
chr11	115491355	115491757	403	115491652	47	8.78244	2.58432	5.31116	B16-Tbx2-3xHA_cl2_R1_trim_peak_751
chr11	116023940	116024444	505	116024263	54	11.2214	2.8122	7.59122	B16-Tbx2-3xHA_cl2_R1_trim_peak_752
chr11	116104139	116104575	437	116104360	62	18.3821	3.72627	14.4343	B16-Tbx2-3xHA_cl2_R1_trim_peak_753
chr11	116852423	116852678	256	116852659	51	5.92476	2.01987	2.71993	B16-Tbx2-3xHA_cl2_R1_trim_peak_754
chr11	117067733	117068156	424	117067904	42	11.6696	3.35691	8.01186	B16-Tbx2-3xHA_cl2_R1_trim_peak_755
chr11	117106813	117107204	392	117107157	29	7.13214	2.87732	3.79729	B16-Tbx2-3xHA_cl2_R1_trim_peak_756
chr11	117232256	117232793	538	117232444	54	13.7807	3.25309	10.0151	B16-Tbx2-3xHA_cl2_R1_trim_peak_757
chr11	117266222	117266493	272	117266260	45	5.99259	2.12764	2.78322	B16-Tbx2-3xHA_cl2_R1_trim_peak_758
chr11	117482518	117483038	521	117482799	157	73.6119	6.43167	68.7775	B16-Tbx2-3xHA_cl2_R1_trim_peak_759
chr11	117736013	117736413	401	117736161	42	11.8341	3.39416	8.16733	B16-Tbx2-3xHA_cl2_R1_trim_peak_760
chr11	117779637	117779951	315	117779894	66	10.1037	2.38427	6.53905	B16-Tbx2-3xHA_cl2_R1_trim_peak_761
chr11	117782028	117782308	281	117782171	54	12.6453	3.05366	8.93486	B16-Tbx2-3xHA_cl2_R1_trim_peak_762
chr11	117824652	117824912	261	117824818	53	8.3392	2.36858	4.90468	B16-Tbx2-3xHA_cl2_R1_trim_peak_763
chr11	118363113	118363376	264	118363180	65	11.3148	2.56368	7.68053	B16-Tbx2-3xHA_cl2_R1_trim_peak_764
chr11	119087105	119087725	621	119087424	268	209.481	14.2776	204.183	B16-Tbx2-3xHA_cl2_R1_trim_peak_765
chr11	119491190	119491555	366	119491296	66	11.751	2.60252	8.09006	B16-Tbx2-3xHA_cl2_R1_trim_peak_766
chr11	119793119	119793424	306	119793268	41	14.2123	4.02824	10.4247	B16-Tbx2-3xHA_cl2_R1_trim_peak_767
chr11	120107830	120108077	248	120107963	55	13.6954	3.2007	9.93299	B16-Tbx2-3xHA_cl2_R1_trim_peak_768
chr11	120223923	120224198	276	120224054	74	17.1213	3.12802	13.2174	B16-Tbx2-3xHA_cl2_R1_trim_peak_769
chr11	120230965	120231593	629	120231083	56	9.17102	2.43718	5.6723	B16-Tbx2-3xHA_cl2_R1_trim_peak_770
chr11	120236346	120237903	1558	120236604	58	14.0742	3.1594	10.2916	B16-Tbx2-3xHA_cl2_R1_trim_peak_771
chr11	120261563	120261846	284	120261716	83	21.3427	3.41937	17.3002	B16-Tbx2-3xHA_cl2_R1_trim_peak_772
chr11	120304739	120305237	499	120304979	136	54.4547	5.32158	49.8205	B16-Tbx2-3xHA_cl2_R1_trim_peak_773
chr11	120348209	120348451	243	120348318	51	11.0631	2.87526	7.44015	B16-Tbx2-3xHA_cl2_R1_trim_peak_774
chr11	120352574	120352821	248	120352759	62	9.27099	2.34005	5.76124	B16-Tbx2-3xHA_cl2_R1_trim_peak_775
chr12	3235709	3235997	289	3235823	92	33.5441	4.68449	29.2094	B16-Tbx2-3xHA_cl2_R1_trim_peak_776
chr12	3309687	3309942	256	3309706	59	7.14817	2.09132	3.8117	B16-Tbx2-3xHA_cl2_R1_trim_peak_777
chr12	3781459	3781783	325	3781662	56	13.618	3.15173	9.85918	B16-Tbx2-3xHA_cl2_R1_trim_peak_778
chr12	3806415	3806818	404	3806626	66	21.4808	4.06931	17.432	B16-Tbx2-3xHA_cl2_R1_trim_peak_779
chr12	4151144	4151469	326	4151224	43	9.25189	2.79743	5.74349	B16-Tbx2-3xHA_cl2_R1_trim_peak_780
chr12	4219369	4221755	2387	4220526	105	35.5115	4.4063	31.1433	B16-Tbx2-3xHA_cl2_R1_trim_peak_781
chr12	4283926	4284276	351	4284193	30	7.08335	2.81421	3.75334	B16-Tbx2-3xHA_cl2_R1_trim_peak_782
chr12	4768897	4769302	406	4768992	68	9.77354	2.31014	6.23285	B16-Tbx2-3xHA_cl2_R1_trim_peak_783
chr12	5213608	5213934	327	5213778	71	23.1889	4.11519	19.0936	B16-Tbx2-3xHA_cl2_R1_trim_peak_784
chr12	7212937	7213545	609	7213043	20	9.17374	4.40809	5.6723	B16-Tbx2-3xHA_cl2_R1_trim_peak_785
chr12	8521433	8521722	290	8521551	69	17.5155	3.32841	13.5978	B16-Tbx2-3xHA_cl2_R1_trim_peak_786
chr12	8674432	8674734	303	8674613	61	15.0502	3.21636	11.2266	B16-Tbx2-3xHA_cl2_R1_trim_peak_787
chr12	8771552	8771832	281	8771662	54	8.84617	2.42819	5.36931	B16-Tbx2-3xHA_cl2_R1_trim_peak_788
chr12	8961616	8961921	306	8961763	79	32.8775	5.28417	28.5544	B16-Tbx2-3xHA_cl2_R1_trim_peak_789
chr12	12670022	12670299	278	12670134	37	10.9149	3.44968	7.30012	B16-Tbx2-3xHA_cl2_R1_trim_peak_790
chr12	13026016	13026262	247	13026082	41	8.39032	2.68866	4.95105	B16-Tbx2-3xHA_cl2_R1_trim_peak_791
chr12	13076853	13077173	321	13076966	54	10.0193	2.61518	6.45967	B16-Tbx2-3xHA_cl2_R1_trim_peak_792
chr12	13145457	13145766	310	13145575	32	9.39511	3.34786	5.87869	B16-Tbx2-3xHA_cl2_R1_trim_peak_793
chr12	15758843	15759214	372	15759016	78	34.6049	5.65851	30.2524	B16-Tbx2-3xHA_cl2_R1_trim_peak_794
chr12	16041137	16041441	305	16041271	37	10.2188	3.27454	6.64649	B16-Tbx2-3xHA_cl2_R1_trim_peak_795
chr12	16083243	16083497	255	16083364	22	10.7338	4.82791	7.1296	B16-Tbx2-3xHA_cl2_R1_trim_peak_796
chr12	16277883	16278417	535	16278156	90	57.8104	9.25057	53.1391	B16-Tbx2-3xHA_cl2_R1_trim_peak_797
chr12	16870301	16870811	511	16870506	117	43.9243	4.92143	39.4245	B16-Tbx2-3xHA_cl2_R1_trim_peak_798
chr12	17440310	17440558	249	17440418	46	10.1958	2.88028	6.62485	B16-Tbx2-3xHA_cl2_R1_trim_peak_799
chr12	24708392	24708773	382	24708562	63	14.335	3.04312	10.5433	B16-Tbx2-3xHA_cl2_R1_trim_peak_800
chr12	24894220	24894486	267	24894328	56	12.4664	2.95895	8.76531	B16-Tbx2-3xHA_cl2_R1_trim_peak_801
chr12	25033806	25034555	750	25034232	73	29.5537	5.08577	25.3008	B16-Tbx2-3xHA_cl2_R1_trim_peak_802
chr12	25096644	25096998	355	25096836	55	16.6978	3.74673	12.811	B16-Tbx2-3xHA_cl2_R1_trim_peak_803
chr12	25098147	25099024	878	25098404	206	117.184	8.4263	112.099	B16-Tbx2-3xHA_cl2_R1_trim_peak_804
chr12	26394886	26395326	441	26395086	54	22.3311	4.99295	18.2605	B16-Tbx2-3xHA_cl2_R1_trim_peak_805
chr12	26416740	26417315	576	26416965	131	54.2548	5.50532	49.6225	B16-Tbx2-3xHA_cl2_R1_trim_peak_806
chr12	26976453	26976886	434	26976583	36	13.5312	4.23712	9.7772	B16-Tbx2-3xHA_cl2_R1_trim_peak_807
chr12	27294224	27294734	511	27294396	51	12.782	3.18669	9.06527	B16-Tbx2-3xHA_cl2_R1_trim_peak_808
chr12	27338733	27339292	560	27339178	43	9.34671	2.81669	5.83211	B16-Tbx2-3xHA_cl2_R1_trim_peak_809
chr12	27341538	27342639	1102	27342385	64	16.3794	3.32351	12.5033	B16-Tbx2-3xHA_cl2_R1_trim_peak_810
chr12	27616181	27616494	314	27616312	23	9.5902	4.20081	6.06127	B16-Tbx2-3xHA_cl2_R1_trim_peak_811
chr12	28592832	28593120	289	28592949	64	26.3169	5.08489	22.139	B16-Tbx2-3xHA_cl2_R1_trim_peak_812
chr12	31537601	31538042	442	31537904	39	13.7617	4.05801	9.99753	B16-Tbx2-3xHA_cl2_R1_trim_peak_813
chr12	31544016	31544385	370	31544237	24	6.89016	3.09798	3.58749	B16-Tbx2-3xHA_cl2_R1_trim_peak_814
chr12	32044872	32045217	346	32045022	59	36.5506	8.18948	32.1643	B16-Tbx2-3xHA_cl2_R1_trim_peak_815
chr12	32378717	32379718	1002	32378908	62	16.928	3.48349	13.0296	B16-Tbx2-3xHA_cl2_R1_trim_peak_816
chr12	33110984	33111458	475	33111112	54	22.3311	4.99295	18.2605	B16-Tbx2-3xHA_cl2_R1_trim_peak_817
chr12	33380129	33380431	303	33380285	47	13.9043	3.58956	10.1341	B16-Tbx2-3xHA_cl2_R1_trim_peak_818
chr12	34359914	34360618	705	34360272	82	75.2935	16.1982	70.4415	B16-Tbx2-3xHA_cl2_R1_trim_peak_819
chr12	35210395	35210711	317	35210504	35	9.76039	3.26811	6.21996	B16-Tbx2-3xHA_cl2_R1_trim_peak_820
chr12	35265746	35266177	432	35265977	37	21.8015	6.91057	17.7447	B16-Tbx2-3xHA_cl2_R1_trim_peak_821
chr12	35568248	35568649	402	35568422	43	17.5997	4.75774	13.6796	B16-Tbx2-3xHA_cl2_R1_trim_peak_822
chr12	36344145	36344567	423	36344390	23	6.3354	2.97406	3.0812	B16-Tbx2-3xHA_cl2_R1_trim_peak_823
chr12	37002704	37003023	320	37002854	31	17.4632	6.24507	13.547	B16-Tbx2-3xHA_cl2_R1_trim_peak_824
chr12	39328096	39328759	664	39328518	77	68.8266	15.2224	64.0404	B16-Tbx2-3xHA_cl2_R1_trim_peak_825
chr12	39956402	39956817	416	39956595	49	28.4773	7.25533	24.249	B16-Tbx2-3xHA_cl2_R1_trim_peak_826
chr12	44354984	44355516	533	44355251	53	41.8824	11.3351	37.4115	B16-Tbx2-3xHA_cl2_R1_trim_peak_827
chr12	44390544	44391075	532	44390884	23	11.5415	5.03782	7.88921	B16-Tbx2-3xHA_cl2_R1_trim_peak_828
chr12	44463097	44463407	311	44463259	24	12.3667	5.24773	8.66991	B16-Tbx2-3xHA_cl2_R1_trim_peak_829
chr12	44546246	44546504	259	44546281	19	8.42301	4.19818	4.97531	B16-Tbx2-3xHA_cl2_R1_trim_peak_830
chr12	50369287	50369540	254	50369371	21	9.94429	4.618	6.39037	B16-Tbx2-3xHA_cl2_R1_trim_peak_831
chr12	51461849	51462234	386	51461952	31	14.4644	5.07748	10.6656	B16-Tbx2-3xHA_cl2_R1_trim_peak_832
chr12	51691055	51691447	393	51691315	45	10.6107	2.9987	7.01638	B16-Tbx2-3xHA_cl2_R1_trim_peak_833
chr12	51829516	51829784	269	51829641	55	9.57784	2.52146	6.05109	B16-Tbx2-3xHA_cl2_R1_trim_peak_834
chr12	52493520	52493765	246	52493615	42	9.28683	2.84024	5.77535	B16-Tbx2-3xHA_cl2_R1_trim_peak_835
chr12	52749947	52750353	407	52750137	55	32.1635	7.486	27.8553	B16-Tbx2-3xHA_cl2_R1_trim_peak_836
chr12	53032799	53033141	343	53032974	40	14.4615	4.16784	10.6634	B16-Tbx2-3xHA_cl2_R1_trim_peak_837
chr12	53061504	53062139	636	53061878	63	42.2698	9.26904	37.7933	B16-Tbx2-3xHA_cl2_R1_trim_peak_838
chr12	53146584	53146903	320	53146611	30	7.65477	2.97323	4.27848	B16-Tbx2-3xHA_cl2_R1_trim_peak_839
chr12	53252891	53253256	366	53252965	33	9.30156	3.26096	5.78897	B16-Tbx2-3xHA_cl2_R1_trim_peak_840
chr12	53328226	53328586	361	53328379	70	40.398	7.67727	35.9519	B16-Tbx2-3xHA_cl2_R1_trim_peak_841
chr12	54640244	54640482	239	54640366	24	8.99476	3.85628	5.50968	B16-Tbx2-3xHA_cl2_R1_trim_peak_842
chr12	54696598	54696921	324	54696765	35	12.9667	4.15756	9.24149	B16-Tbx2-3xHA_cl2_R1_trim_peak_843
chr12	54697238	54697530	293	54697363	29	13.3568	4.92668	9.61002	B16-Tbx2-3xHA_cl2_R1_trim_peak_844
chr12	54710081	54710891	811	54710726	80	19.6964	3.29725	15.7024	B16-Tbx2-3xHA_cl2_R1_trim_peak_845
chr12	54718892	54719146	255	54719124	32	6.52301	2.58156	3.25209	B16-Tbx2-3xHA_cl2_R1_trim_peak_846
chr12	54738340	54738809	470	54738632	51	11.6066	2.97208	7.95158	B16-Tbx2-3xHA_cl2_R1_trim_peak_847
chr12	56677741	56677995	255	56677855	32	11.8782	4.08933	8.20825	B16-Tbx2-3xHA_cl2_R1_trim_peak_848
chr12	59038632	59039046	415	59038839	31	12.1195	4.26142	8.43945	B16-Tbx2-3xHA_cl2_R1_trim_peak_849
chr12	59040187	59041009	823	59040280	36	7.92283	2.76695	4.51761	B16-Tbx2-3xHA_cl2_R1_trim_peak_850
chr12	65036347	65036629	283	65036555	41	8.79918	2.77419	5.32648	B16-Tbx2-3xHA_cl2_R1_trim_peak_851
chr12	65075663	65075901	239	65075813	46	9.67358	2.77991	6.13953	B16-Tbx2-3xHA_cl2_R1_trim_peak_852
chr12	65258252	65258553	302	65258417	25	6.80088	3.00268	3.5045	B16-Tbx2-3xHA_cl2_R1_trim_peak_853
chr12	65427425	65427713	289	65427506	26	8.46125	3.48467	5.01182	B16-Tbx2-3xHA_cl2_R1_trim_peak_854
chr12	65428257	65429089	833	65428483	70	20.1624	3.68571	16.1559	B16-Tbx2-3xHA_cl2_R1_trim_peak_855
chr12	65773076	65773473	398	65773308	35	22.4355	7.55673	18.3596	B16-Tbx2-3xHA_cl2_R1_trim_peak_856
chr12	67221247	67221681	435	67221493	61	12.2877	2.79162	8.5994	B16-Tbx2-3xHA_cl2_R1_trim_peak_857
chr12	67222342	67222793	452	67222501	46	8.26673	2.51681	4.84092	B16-Tbx2-3xHA_cl2_R1_trim_peak_858
chr12	68462919	68463397	479	68463222	51	30.3625	7.54554	26.0915	B16-Tbx2-3xHA_cl2_R1_trim_peak_859
chr12	68571073	68571566	494	68571333	41	28.5655	8.81619	24.3331	B16-Tbx2-3xHA_cl2_R1_trim_peak_860
chr12	69159290	69159793	504	69159449	97	44.4046	6.00569	39.896	B16-Tbx2-3xHA_cl2_R1_trim_peak_861
chr12	69361149	69361510	362	69361342	84	32.0442	4.85821	27.7387	B16-Tbx2-3xHA_cl2_R1_trim_peak_862
chr12	69372291	69372636	346	69372485	62	15.7419	3.29224	11.8919	B16-Tbx2-3xHA_cl2_R1_trim_peak_863
chr12	69388406	69388742	337	69388558	47	21.1134	5.32533	17.0774	B16-Tbx2-3xHA_cl2_R1_trim_peak_864
chr12	69389248	69389825	578	69389566	41	18.5528	5.23077	14.5987	B16-Tbx2-3xHA_cl2_R1_trim_peak_865
chr12	69425173	69425410	238	69425246	42	10.4164	3.07995	6.83375	B16-Tbx2-3xHA_cl2_R1_trim_peak_866
chr12	69501772	69502608	837	69502075	248	183.875	12.9259	178.628	B16-Tbx2-3xHA_cl2_R1_trim_peak_867
chr12	69892507	69893469	963	69893052	67	14.6848	2.98265	10.8786	B16-Tbx2-3xHA_cl2_R1_trim_peak_868
chr12	69893994	69894661	668	69894357	107	79.2009	11.798	74.3166	B16-Tbx2-3xHA_cl2_R1_trim_peak_869
chr12	70111550	70111930	381	70111840	63	12.7353	2.8072	9.02021	B16-Tbx2-3xHA_cl2_R1_trim_peak_870
chr12	70825540	70825837	298	70825645	53	9.73348	2.59329	6.19501	B16-Tbx2-3xHA_cl2_R1_trim_peak_871
chr12	71009972	71010279	308	71010094	28	13.7574	5.22047	9.99336	B16-Tbx2-3xHA_cl2_R1_trim_peak_872
chr12	71016187	71016572	386	71016378	46	9.33406	2.71547	5.81984	B16-Tbx2-3xHA_cl2_R1_trim_peak_873
chr12	71309614	71309973	360	71309784	44	10.93	3.1042	7.31479	B16-Tbx2-3xHA_cl2_R1_trim_peak_874
chr12	71864057	71864348	292	71864230	46	17.6179	4.5078	13.6967	B16-Tbx2-3xHA_cl2_R1_trim_peak_875
chr12	72084801	72085126	326	72085006	79	15.3142	2.78843	11.4797	B16-Tbx2-3xHA_cl2_R1_trim_peak_876
chr12	72760684	72760921	238	72760852	56	8.03626	2.26594	4.62423	B16-Tbx2-3xHA_cl2_R1_trim_peak_877
chr12	72844019	72844614	596	72844306	365	337.223	20.2374	331.746	B16-Tbx2-3xHA_cl2_R1_trim_peak_878
chr12	73201692	73201974	283	73201802	26	11.8249	4.72591	8.15837	B16-Tbx2-3xHA_cl2_R1_trim_peak_879
chr12	73416143	73416686	544	73416340	112	43.5729	5.08795	39.077	B16-Tbx2-3xHA_cl2_R1_trim_peak_880
chr12	74824907	74825278	372	74825172	24	10.3186	4.37584	6.7422	B16-Tbx2-3xHA_cl2_R1_trim_peak_881
chr12	75396694	75397150	457	75397078	49	8.70427	2.51854	5.24081	B16-Tbx2-3xHA_cl2_R1_trim_peak_882
chr12	75424378	75425181	804	75424952	68	45.2988	9.31071	40.7781	B16-Tbx2-3xHA_cl2_R1_trim_peak_883
chr12	75596211	75596718	508	75596525	55	10.4699	2.66273	6.88412	B16-Tbx2-3xHA_cl2_R1_trim_peak_884
chr12	75735795	75736176	382	75735993	71	27.0032	4.75575	22.8082	B16-Tbx2-3xHA_cl2_R1_trim_peak_885
chr12	75860974	75861314	341	75861129	92	51.3147	7.62681	46.7161	B16-Tbx2-3xHA_cl2_R1_trim_peak_886
chr12	76085130	76085397	268	76085283	49	14.3533	3.58134	10.5595	B16-Tbx2-3xHA_cl2_R1_trim_peak_887
chr12	76459111	76459387	277	76459222	43	12.276	3.44208	8.58838	B16-Tbx2-3xHA_cl2_R1_trim_peak_888
chr12	76487043	76487326	284	76487216	78	16.3603	2.93434	12.4849	B16-Tbx2-3xHA_cl2_R1_trim_peak_889
chr12	77949727	77950025	299	77949867	47	10.6958	2.94156	7.09684	B16-Tbx2-3xHA_cl2_R1_trim_peak_890
chr12	78192397	78192743	347	78192616	30	17.6506	6.50719	13.725	B16-Tbx2-3xHA_cl2_R1_trim_peak_891
chr12	78225921	78226453	533	78226427	44	7.01386	2.33445	3.68886	B16-Tbx2-3xHA_cl2_R1_trim_peak_892
chr12	78350870	78351160	291	78351003	955	455.112	6.97335	449.394	B16-Tbx2-3xHA_cl2_R1_trim_peak_893
chr12	78682303	78682654	352	78682535	36	23.4294	7.76664	19.3253	B16-Tbx2-3xHA_cl2_R1_trim_peak_894
chr12	78777933	78778218	286	78778113	24	11.0216	4.66572	7.4021	B16-Tbx2-3xHA_cl2_R1_trim_peak_895
chr12	79172072	79172331	260	79172248	46	8.55216	2.56938	5.09708	B16-Tbx2-3xHA_cl2_R1_trim_peak_896
chr12	79352159	79352867	709	79352235	26	9.24837	3.75737	5.74068	B16-Tbx2-3xHA_cl2_R1_trim_peak_897
chr12	79879604	79880078	475	79879836	127	44.8004	4.65257	40.2868	B16-Tbx2-3xHA_cl2_R1_trim_peak_898
chr12	80114300	80114580	281	80114408	58	11.8662	2.80538	8.19756	B16-Tbx2-3xHA_cl2_R1_trim_peak_899
chr12	80366240	80366797	558	80366393	42	20.3184	5.65221	16.3059	B16-Tbx2-3xHA_cl2_R1_trim_peak_900
chr12	80436405	80436763	359	80436574	58	10.0139	2.5227	6.45474	B16-Tbx2-3xHA_cl2_R1_trim_peak_901
chr12	80643571	80643885	315	80643745	95	21.5905	3.15194	17.5387	B16-Tbx2-3xHA_cl2_R1_trim_peak_902
chr12	80790355	80790794	440	80790434	59	10.0187	2.50242	6.45925	B16-Tbx2-3xHA_cl2_R1_trim_peak_903
chr12	80847042	80847382	341	80847225	74	34.0948	5.86718	29.7503	B16-Tbx2-3xHA_cl2_R1_trim_peak_904
chr12	82169567	82170603	1037	82169665	55	11.9687	2.90704	8.29457	B16-Tbx2-3xHA_cl2_R1_trim_peak_905
chr12	82339278	82339729	452	82339575	58	14.6929	3.26232	10.8853	B16-Tbx2-3xHA_cl2_R1_trim_peak_906
chr12	83762687	83763034	348	83762861	57	10.9127	2.68268	7.29855	B16-Tbx2-3xHA_cl2_R1_trim_peak_907
chr12	84009651	84009906	256	84009739	61	10.4496	2.52382	6.86594	B16-Tbx2-3xHA_cl2_R1_trim_peak_908
chr12	84194101	84194460	360	84194416	41	7.82857	2.57288	4.43513	B16-Tbx2-3xHA_cl2_R1_trim_peak_909
chr12	84214729	84215143	415	84214781	52	7.22461	2.21047	3.88365	B16-Tbx2-3xHA_cl2_R1_trim_peak_910
chr12	84469758	84470100	343	84470095	21	5.27798	2.72622	2.14895	B16-Tbx2-3xHA_cl2_R1_trim_peak_911
chr12	84589813	84590443	631	84589986	72	25.683	4.47363	21.5199	B16-Tbx2-3xHA_cl2_R1_trim_peak_912
chr12	85348496	85348774	279	85348672	47	16.9085	4.26177	13.0119	B16-Tbx2-3xHA_cl2_R1_trim_peak_913
chr12	85350605	85350861	257	85350716	34	9.20041	3.17733	5.69643	B16-Tbx2-3xHA_cl2_R1_trim_peak_914
chr12	85361235	85361582	348	85361404	25	10.2271	4.22106	6.65461	B16-Tbx2-3xHA_cl2_R1_trim_peak_915
chr12	85532871	85533130	260	85533024	49	9.60913	2.67745	6.07893	B16-Tbx2-3xHA_cl2_R1_trim_peak_916
chr12	85544887	85545317	431	85544986	37	12.5796	3.88838	8.87303	B16-Tbx2-3xHA_cl2_R1_trim_peak_917
chr12	85598908	85599405	498	85599248	94	28.5519	3.96216	24.3217	B16-Tbx2-3xHA_cl2_R1_trim_peak_918
chr12	86800951	86801456	506	86801327	65	13.6972	2.89493	9.9345	B16-Tbx2-3xHA_cl2_R1_trim_peak_919
chr12	86816910	86817303	394	86817132	114	42.8451	4.91713	38.3609	B16-Tbx2-3xHA_cl2_R1_trim_peak_920
chr12	86884373	86884809	437	86884597	52	8.49801	2.41484	5.04664	B16-Tbx2-3xHA_cl2_R1_trim_peak_921
chr12	86892536	86892836	301	86892649	66	23.6549	4.44922	19.5466	B16-Tbx2-3xHA_cl2_R1_trim_peak_922
chr12	90931205	90931520	316	90931366	33	20.4837	7.13691	16.4646	B16-Tbx2-3xHA_cl2_R1_trim_peak_923
chr12	91496106	91496686	581	91496404	60	28.2929	5.85055	24.0686	B16-Tbx2-3xHA_cl2_R1_trim_peak_924
chr12	91604735	91605004	270	91604881	28	12.1559	4.60147	8.47458	B16-Tbx2-3xHA_cl2_R1_trim_peak_925
chr12	91676084	91676323	240	91676222	27	10.5916	4.13949	6.99889	B16-Tbx2-3xHA_cl2_R1_trim_peak_926
chr12	92883499	92883861	363	92883678	79	35.3964	5.73014	31.0294	B16-Tbx2-3xHA_cl2_R1_trim_peak_927
chr12	92892088	92892493	406	92892246	80	33.6367	5.35022	29.3007	B16-Tbx2-3xHA_cl2_R1_trim_peak_928
chr12	97517377	97517894	518	97517649	26	14.0669	5.66755	10.2848	B16-Tbx2-3xHA_cl2_R1_trim_peak_929
chr12	97977607	97977918	312	97977758	35	18.7332	6.08048	14.7709	B16-Tbx2-3xHA_cl2_R1_trim_peak_930
chr12	98050480	98050765	286	98050650	28	11.0518	4.20004	7.43037	B16-Tbx2-3xHA_cl2_R1_trim_peak_931
chr12	98069226	98069554	329	98069357	55	28.6022	6.46731	24.3685	B16-Tbx2-3xHA_cl2_R1_trim_peak_932
chr12	98741071	98741511	441	98741234	73	24.49	4.2295	20.3576	B16-Tbx2-3xHA_cl2_R1_trim_peak_933
chr12	99563463	99563763	301	99563612	52	11.5584	2.93056	7.9053	B16-Tbx2-3xHA_cl2_R1_trim_peak_934
chr12	99949803	99950139	337	99950006	38	19.436	5.8881	15.4521	B16-Tbx2-3xHA_cl2_R1_trim_peak_935
chr12	100073120	100073557	438	100073285	48	17.0374	4.22244	13.1359	B16-Tbx2-3xHA_cl2_R1_trim_peak_936
chr12	100282286	100282541	256	100282389	59	15.2412	3.31761	11.41	B16-Tbx2-3xHA_cl2_R1_trim_peak_937
chr12	100467583	100467840	258	100467694	42	14.6677	4.07197	10.8624	B16-Tbx2-3xHA_cl2_R1_trim_peak_938
chr12	100779052	100779506	455	100779215	75	20.2098	3.51523	16.2013	B16-Tbx2-3xHA_cl2_R1_trim_peak_939
chr12	101028948	101029561	614	101029349	60	12.833	2.90047	9.11511	B16-Tbx2-3xHA_cl2_R1_trim_peak_940
chr12	101807558	101807952	395	101807810	60	7.81762	2.17075	4.425	B16-Tbx2-3xHA_cl2_R1_trim_peak_941
chr12	102061285	102061828	544	102061499	82	37.8028	5.94502	33.3954	B16-Tbx2-3xHA_cl2_R1_trim_peak_942
chr12	102203017	102203327	311	102203136	70	29.6584	5.3097	25.401	B16-Tbx2-3xHA_cl2_R1_trim_peak_943
chr12	102308180	102308821	642	102308645	60	16.5319	3.49594	12.6509	B16-Tbx2-3xHA_cl2_R1_trim_peak_944
chr12	102344426	102344783	358	102344599	39	14.7427	4.32522	10.9337	B16-Tbx2-3xHA_cl2_R1_trim_peak_945
chr12	102705133	102705571	439	102705357	99	33.489	4.38625	29.1554	B16-Tbx2-3xHA_cl2_R1_trim_peak_946
chr12	102730619	102730944	326	102730813	67	11.32	2.52577	7.68511	B16-Tbx2-3xHA_cl2_R1_trim_peak_947
chr12	102743743	102744003	261	102743924	53	9.14533	2.49766	5.65134	B16-Tbx2-3xHA_cl2_R1_trim_peak_948
chr12	105026292	105026566	275	105026405	37	10.2188	3.27454	6.64649	B16-Tbx2-3xHA_cl2_R1_trim_peak_949
chr12	105220090	105220401	312	105220221	46	20.6359	5.297	16.612	B16-Tbx2-3xHA_cl2_R1_trim_peak_950
chr12	105784905	105785275	371	105784972	45	6.67442	2.25028	3.38747	B16-Tbx2-3xHA_cl2_R1_trim_peak_951
chr12	105929439	105929944	506	105929790	94	30.2191	4.16694	25.952	B16-Tbx2-3xHA_cl2_R1_trim_peak_952
chr12	106046234	106046652	419	106046526	56	17.5412	3.85718	13.6233	B16-Tbx2-3xHA_cl2_R1_trim_peak_953
chr12	108792248	108792656	409	108792622	69	6.49669	1.89506	3.23229	B16-Tbx2-3xHA_cl2_R1_trim_peak_954
chr12	108894138	108894416	279	108894284	71	8.22844	2.08204	4.80454	B16-Tbx2-3xHA_cl2_R1_trim_peak_955
chr12	109864758	109865038	281	109864927	26	10.2271	4.11128	6.65452	B16-Tbx2-3xHA_cl2_R1_trim_peak_956
chr12	110557059	110557530	472	110557266	82	18.3596	3.08292	14.4126	B16-Tbx2-3xHA_cl2_R1_trim_peak_957
chr12	110706239	110706844	606	110706521	86	20.4412	3.23149	16.4259	B16-Tbx2-3xHA_cl2_R1_trim_peak_958
chr12	110716052	110716314	263	110716145	49	14.3533	3.58134	10.5595	B16-Tbx2-3xHA_cl2_R1_trim_peak_959
chr12	110845208	110845470	263	110845334	53	6.30314	2.05063	3.05142	B16-Tbx2-3xHA_cl2_R1_trim_peak_960
chr12	110992250	110992744	495	110992411	80	17.9067	3.07594	13.9741	B16-Tbx2-3xHA_cl2_R1_trim_peak_961
chr12	111038699	111039032	334	111038891	82	17.8769	3.02582	13.9449	B16-Tbx2-3xHA_cl2_R1_trim_peak_962
chr12	111691186	111691821	636	111691488	216	121.239	8.29343	116.139	B16-Tbx2-3xHA_cl2_R1_trim_peak_963
chr12	111694082	111694900	819	111694475	69	13.6749	2.79546	9.91402	B16-Tbx2-3xHA_cl2_R1_trim_peak_964
chr12	111712862	111713229	368	111713088	99	26.3064	3.55861	22.1289	B16-Tbx2-3xHA_cl2_R1_trim_peak_965
chr12	111795081	111795654	574	111795328	163	77.0596	6.5128	72.1926	B16-Tbx2-3xHA_cl2_R1_trim_peak_966
chr12	111842531	111842853	323	111842695	80	31.3251	4.96389	27.0344	B16-Tbx2-3xHA_cl2_R1_trim_peak_967
chr12	111848337	111848724	388	111848528	51	10.0546	2.69939	6.4921	B16-Tbx2-3xHA_cl2_R1_trim_peak_968
chr12	112516914	112517464	551	112517169	97	17.3948	2.69609	13.4815	B16-Tbx2-3xHA_cl2_R1_trim_peak_969
chr12	112551624	112552320	697	112551982	151	52.7351	4.65795	48.1192	B16-Tbx2-3xHA_cl2_R1_trim_peak_970
chr12	112693542	112693873	332	112693654	78	11.097	2.32405	7.4722	B16-Tbx2-3xHA_cl2_R1_trim_peak_971
chr12	112942459	112942714	256	112942506	50	11.2787	2.94657	7.64528	B16-Tbx2-3xHA_cl2_R1_trim_peak_972
chr12	113156031	113156598	568	113156265	149	50.1366	4.49059	45.552	B16-Tbx2-3xHA_cl2_R1_trim_peak_973
chr12	116181519	116181878	360	116181723	37	10.2188	3.27454	6.64649	B16-Tbx2-3xHA_cl2_R1_trim_peak_974
chr12	118021593	118022045	453	118021939	26	10.6888	4.28413	7.09062	B16-Tbx2-3xHA_cl2_R1_trim_peak_975
chr12	118302299	118302643	345	118302393	63	12.7353	2.8072	9.02021	B16-Tbx2-3xHA_cl2_R1_trim_peak_976
chr13	3538280	3538731	452	3538386	38	10.7883	3.36071	7.18002	B16-Tbx2-3xHA_cl2_R1_trim_peak_977
chr13	4771362	4771706	345	4771529	23	6.3354	2.97406	3.0812	B16-Tbx2-3xHA_cl2_R1_trim_peak_978
chr13	5603955	5604495	541	5604264	26	14.0669	5.66755	10.2848	B16-Tbx2-3xHA_cl2_R1_trim_peak_979
chr13	5831972	5832355	384	5832201	81	53.4595	9.46999	48.8361	B16-Tbx2-3xHA_cl2_R1_trim_peak_980
chr13	6196656	6196989	334	6196860	30	13.6811	4.91881	9.91941	B16-Tbx2-3xHA_cl2_R1_trim_peak_981
chr13	6341204	6341492	289	6341332	19	6.85792	3.50067	3.55785	B16-Tbx2-3xHA_cl2_R1_trim_peak_982
chr13	8152137	8152397	261	8152293	22	10.7338	4.82791	7.1296	B16-Tbx2-3xHA_cl2_R1_trim_peak_983
chr13	9834302	9834545	244	9834411	384	137.653	4.96202	132.504	B16-Tbx2-3xHA_cl2_R1_trim_peak_984
chr13	13026008	13026319	312	13026207	18	7.69301	3.98828	4.30807	B16-Tbx2-3xHA_cl2_R1_trim_peak_985
chr13	13753456	13753757	302	13753604	27	11.4148	4.4428	7.77381	B16-Tbx2-3xHA_cl2_R1_trim_peak_986
chr13	13754727	13755419	693	13755054	33	20.4837	7.13691	16.4646	B16-Tbx2-3xHA_cl2_R1_trim_peak_987
chr13	15444322	15444825	504	15444349	21	6.53796	3.19235	3.26367	B16-Tbx2-3xHA_cl2_R1_trim_peak_988
chr13	15664693	15665075	383	15664884	24	10.3186	4.37584	6.7422	B16-Tbx2-3xHA_cl2_R1_trim_peak_989
chr13	17803833	17804297	465	17804048	34	7.46802	2.73802	4.10499	B16-Tbx2-3xHA_cl2_R1_trim_peak_990
chr13	19590863	19591316	454	19591126	28	13.3936	5.07597	9.64451	B16-Tbx2-3xHA_cl2_R1_trim_peak_991
chr13	21160775	21161476	702	21160901	25	13.2087	5.45764	9.46884	B16-Tbx2-3xHA_cl2_R1_trim_peak_992
chr13	21172493	21172907	415	21172874	23	6.22987	2.93758	2.9924	B16-Tbx2-3xHA_cl2_R1_trim_peak_993
chr13	21222536	21222838	303	21222654	30	16.5714	6.04991	12.6888	B16-Tbx2-3xHA_cl2_R1_trim_peak_994
chr13	21279583	21279856	274	21279743	28	11.0745	4.20809	7.45017	B16-Tbx2-3xHA_cl2_R1_trim_peak_995
chr13	21402496	21402829	334	21402695	41	16.151	4.54148	12.2833	B16-Tbx2-3xHA_cl2_R1_trim_peak_996
chr13	21710584	21711121	538	21711021	21	9.94429	4.618	6.39037	B16-Tbx2-3xHA_cl2_R1_trim_peak_997
chr13	22021041	22021335	295	22021197	22	10.7338	4.82791	7.1296	B16-Tbx2-3xHA_cl2_R1_trim_peak_998
chr13	23412832	23413143	312	23412983	24	11.3193	4.79143	7.68454	B16-Tbx2-3xHA_cl2_R1_trim_peak_999
chr13	23517802	23518235	434	23518190	18	7.69301	3.98828	4.30807	B16-Tbx2-3xHA_cl2_R1_trim_peak_1000
chr13	23531159	23531409	251	23531278	40	6.5632	2.34337	3.28591	B16-Tbx2-3xHA_cl2_R1_trim_peak_1001
chr13	23544516	23544859	344	23544750	37	8.41528	2.84173	4.97415	B16-Tbx2-3xHA_cl2_R1_trim_peak_1002
chr13	23551379	23551683	305	23551514	38	13.1336	3.96453	9.40144	B16-Tbx2-3xHA_cl2_R1_trim_peak_1003
chr13	23622214	23622476	263	23622374	30	7.24737	2.85947	3.90544	B16-Tbx2-3xHA_cl2_R1_trim_peak_1004
chr13	23684317	23684658	342	23684502	31	11.2058	3.96541	7.57592	B16-Tbx2-3xHA_cl2_R1_trim_peak_1005
chr13	23709881	23710453	573	23710010	63	37.9038	7.9707	33.4952	B16-Tbx2-3xHA_cl2_R1_trim_peak_1006
chr13	23745126	23745418	293	23745261	37	9.57351	3.11633	6.04753	B16-Tbx2-3xHA_cl2_R1_trim_peak_1007
chr13	23757025	23757294	270	23757212	37	11.6682	3.6446	8.0105	B16-Tbx2-3xHA_cl2_R1_trim_peak_1008
chr13	23761980	23762256	277	23762108	37	13.3034	4.08835	9.55955	B16-Tbx2-3xHA_cl2_R1_trim_peak_1009
chr13	24565566	24566300	735	24566151	30	13.6811	4.91881	9.91941	B16-Tbx2-3xHA_cl2_R1_trim_peak_1010
chr13	25083113	25083615	503	25083404	83	44.9264	7.23846	40.4115	B16-Tbx2-3xHA_cl2_R1_trim_peak_1011
chr13	25738593	25738998	406	25738802	46	33.9566	9.86573	29.6144	B16-Tbx2-3xHA_cl2_R1_trim_peak_1012
chr13	26659527	26660152	626	26659633	22	10.7338	4.82791	7.1296	B16-Tbx2-3xHA_cl2_R1_trim_peak_1013
chr13	28417657	28418311	655	28417818	41	15.8206	4.45137	11.9683	B16-Tbx2-3xHA_cl2_R1_trim_peak_1014
chr13	29550037	29550533	497	29550441	23	11.4667	5.00429	7.82393	B16-Tbx2-3xHA_cl2_R1_trim_peak_1015
chr13	29769781	29770080	300	29769916	27	11.4148	4.4428	7.77381	B16-Tbx2-3xHA_cl2_R1_trim_peak_1016
chr13	29984279	29984752	474	29984399	45	12.3998	3.36924	8.70201	B16-Tbx2-3xHA_cl2_R1_trim_peak_1017
chr13	31808017	31808375	359	31808161	38	13.104	3.95656	9.37337	B16-Tbx2-3xHA_cl2_R1_trim_peak_1018
chr13	31955245	31955528	284	31955360	36	11.849	3.76122	8.18108	B16-Tbx2-3xHA_cl2_R1_trim_peak_1019
chr13	31992394	31992644	251	31992529	20	7.51227	3.67571	4.14553	B16-Tbx2-3xHA_cl2_R1_trim_peak_1020
chr13	32018636	32019497	862	32018982	51	23.7652	5.62279	19.6535	B16-Tbx2-3xHA_cl2_R1_trim_peak_1021
chr13	32267299	32267860	562	32267462	30	17.6506	6.50719	13.725	B16-Tbx2-3xHA_cl2_R1_trim_peak_1022
chr13	32545361	32545642	282	32545460	28	12.1559	4.60147	8.47458	B16-Tbx2-3xHA_cl2_R1_trim_peak_1023
chr13	34129433	34129713	281	34129577	30	8.90577	3.33523	5.4253	B16-Tbx2-3xHA_cl2_R1_trim_peak_1024
chr13	34814609	34814942	334	34814851	40	8.32148	2.70814	4.88821	B16-Tbx2-3xHA_cl2_R1_trim_peak_1025
chr13	37826958	37827322	365	37827085	38	11.552	3.55134	7.8993	B16-Tbx2-3xHA_cl2_R1_trim_peak_1026
chr13	39914936	39915339	404	39915136	27	11.4148	4.4428	7.77381	B16-Tbx2-3xHA_cl2_R1_trim_peak_1027
chr13	40287305	40287766	462	40287442	36	6.10439	2.35239	2.88	B16-Tbx2-3xHA_cl2_R1_trim_peak_1028
chr13	40406901	40407483	583	40407187	41	28.5655	8.81619	24.3331	B16-Tbx2-3xHA_cl2_R1_trim_peak_1029
chr13	40730494	40730984	491	40730779	80	45.8822	7.76876	41.3522	B16-Tbx2-3xHA_cl2_R1_trim_peak_1030
chr13	41705847	41706094	248	41705996	32	13.6929	4.68398	9.93092	B16-Tbx2-3xHA_cl2_R1_trim_peak_1031
chr13	43222364	43222780	417	43222711	18	6.32432	3.36915	3.07183	B16-Tbx2-3xHA_cl2_R1_trim_peak_1032
chr13	43480999	43481239	241	43481102	28	13.8903	5.27386	10.121	B16-Tbx2-3xHA_cl2_R1_trim_peak_1033
chr13	43774040	43774433	394	43774256	51	16.358	3.88869	12.483	B16-Tbx2-3xHA_cl2_R1_trim_peak_1034
chr13	44085699	44085956	258	44085784	26	14.0669	5.66755	10.2848	B16-Tbx2-3xHA_cl2_R1_trim_peak_1035
chr13	44421745	44422197	453	44422089	29	11.761	4.34486	8.09926	B16-Tbx2-3xHA_cl2_R1_trim_peak_1036
chr13	44730019	44730328	310	44730200	34	6.97196	2.61739	3.66069	B16-Tbx2-3xHA_cl2_R1_trim_peak_1037
chr13	44869567	44869942	376	44869646	497	155.048	4.36396	149.865	B16-Tbx2-3xHA_cl2_R1_trim_peak_1038
chr13	44907709	44908133	425	44907938	52	20.8562	4.81139	16.8268	B16-Tbx2-3xHA_cl2_R1_trim_peak_1039
chr13	45455093	45455594	502	45455288	52	32.798	8.1753	28.4785	B16-Tbx2-3xHA_cl2_R1_trim_peak_1040
chr13	45469426	45470187	762	45469710	60	21.3616	4.36923	17.3183	B16-Tbx2-3xHA_cl2_R1_trim_peak_1041
chr13	46975663	46975904	242	46975829	21	9.58722	4.45663	6.05936	B16-Tbx2-3xHA_cl2_R1_trim_peak_1042
chr13	47105772	47106465	694	47106032	32	8.44326	3.08394	4.99506	B16-Tbx2-3xHA_cl2_R1_trim_peak_1043
chr13	48545993	48546305	313	48546229	48	12.0473	3.16526	8.37139	B16-Tbx2-3xHA_cl2_R1_trim_peak_1044
chr13	49178752	49179101	350	49178899	40	10.5787	3.20739	6.9868	B16-Tbx2-3xHA_cl2_R1_trim_peak_1045
chr13	50445270	50445542	273	50445489	20	9.17374	4.40809	5.6723	B16-Tbx2-3xHA_cl2_R1_trim_peak_1046
chr13	51100959	51101414	456	51101157	47	13.1835	3.43808	9.44796	B16-Tbx2-3xHA_cl2_R1_trim_peak_1047
chr13	51651762	51652035	274	51651958	33	10.0083	3.45626	6.44989	B16-Tbx2-3xHA_cl2_R1_trim_peak_1048
chr13	51946112	51946522	411	51946396	38	14.0543	4.21709	10.2765	B16-Tbx2-3xHA_cl2_R1_trim_peak_1049
chr13	59822684	59823256	573	59822986	35	11.3882	3.70505	7.74966	B16-Tbx2-3xHA_cl2_R1_trim_peak_1050
chr13	63139832	63140079	248	63139976	32	12.1741	4.18313	8.49108	B16-Tbx2-3xHA_cl2_R1_trim_peak_1051
chr13	63294265	63294920	656	63294423	43	12.276	3.44208	8.58838	B16-Tbx2-3xHA_cl2_R1_trim_peak_1052
chr13	63691893	63692411	519	63692060	46	28.4626	7.75427	24.2351	B16-Tbx2-3xHA_cl2_R1_trim_peak_1053
chr13	64152280	64152571	292	64152390	37	12.4858	3.86288	8.78364	B16-Tbx2-3xHA_cl2_R1_trim_peak_1054
chr13	64400951	64401367	417	64401202	65	36.9558	7.43835	32.5633	B16-Tbx2-3xHA_cl2_R1_trim_peak_1055
chr13	64432531	64432852	322	64432791	37	6.95041	2.50998	3.64454	B16-Tbx2-3xHA_cl2_R1_trim_peak_1056
chr13	66122079	66122512	434	66122375	28	15.8295	6.08737	11.9737	B16-Tbx2-3xHA_cl2_R1_trim_peak_1057
chr13	66431650	66432018	369	66431835	16	6.29939	3.56846	3.04802	B16-Tbx2-3xHA_cl2_R1_trim_peak_1058
chr13	73446845	73447492	648	73447167	90	72.5704	13.2047	67.7451	B16-Tbx2-3xHA_cl2_R1_trim_peak_1059
chr13	75943670	75944324	655	75944006	57	27.2525	5.89597	23.0518	B16-Tbx2-3xHA_cl2_R1_trim_peak_1060
chr13	80885729	80886033	305	80885949	52	12.7048	3.13479	8.99242	B16-Tbx2-3xHA_cl2_R1_trim_peak_1061
chr13	82058280	82058595	316	82058469	30	15.0204	5.42604	11.1973	B16-Tbx2-3xHA_cl2_R1_trim_peak_1062
chr13	83575708	83576067	360	83575934	28	15.8295	6.08737	11.9737	B16-Tbx2-3xHA_cl2_R1_trim_peak_1063
chr13	83583802	83584069	268	83583985	22	9.96996	4.48865	6.41388	B16-Tbx2-3xHA_cl2_R1_trim_peak_1064
chr13	83603783	83604257	475	83603908	36	10.332	3.3589	6.75468	B16-Tbx2-3xHA_cl2_R1_trim_peak_1065
chr13	83715104	83715468	365	83715244	63	29.3375	5.80998	25.0906	B16-Tbx2-3xHA_cl2_R1_trim_peak_1066
chr13	83732241	83732495	255	83732413	31	8.19081	3.06914	4.76884	B16-Tbx2-3xHA_cl2_R1_trim_peak_1067
chr13	83741661	83742049	389	83741908	29	15.6933	5.85476	11.8459	B16-Tbx2-3xHA_cl2_R1_trim_peak_1068
chr13	84449386	84449754	369	84449571	44	20.8527	5.57636	16.8237	B16-Tbx2-3xHA_cl2_R1_trim_peak_1069
chr13	84932876	84933218	343	84933068	28	15.8295	6.08737	11.9737	B16-Tbx2-3xHA_cl2_R1_trim_peak_1070
chr13	90279837	90280328	492	90280151	31	13.2468	4.64341	9.50473	B16-Tbx2-3xHA_cl2_R1_trim_peak_1071
chr13	90359886	90360197	312	90360054	27	10.3788	4.06298	6.79781	B16-Tbx2-3xHA_cl2_R1_trim_peak_1072
chr13	90394827	90395239	413	90395056	57	46.5898	12.1747	42.0501	B16-Tbx2-3xHA_cl2_R1_trim_peak_1073
chr13	91370917	91371293	377	91371067	47	19.9378	5.01259	15.9369	B16-Tbx2-3xHA_cl2_R1_trim_peak_1074
chr13	91460520	91460916	397	91460757	65	30.7125	5.934	26.4325	B16-Tbx2-3xHA_cl2_R1_trim_peak_1075
chr13	92751079	92751424	346	92751258	33	17.5618	5.95114	13.6433	B16-Tbx2-3xHA_cl2_R1_trim_peak_1076
chr13	92866612	92866889	278	92866752	21	9.94429	4.618	6.39037	B16-Tbx2-3xHA_cl2_R1_trim_peak_1077
chr13	93073050	93073310	261	93073202	23	8.6059	3.80811	5.14739	B16-Tbx2-3xHA_cl2_R1_trim_peak_1078
chr13	94100600	94100879	280	94100844	24	9.06116	3.88153	5.57271	B16-Tbx2-3xHA_cl2_R1_trim_peak_1079
chr13	94118780	94119501	722	94118973	76	69.0258	15.5982	64.2379	B16-Tbx2-3xHA_cl2_R1_trim_peak_1080
chr13	94211407	94211808	402	94211559	38	17.1194	5.12642	13.2158	B16-Tbx2-3xHA_cl2_R1_trim_peak_1081
chr13	94608464	94608829	366	94608662	47	22.3918	5.67968	18.3193	B16-Tbx2-3xHA_cl2_R1_trim_peak_1082
chr13	94928143	94928649	507	94928443	32	19.5263	6.927	15.5375	B16-Tbx2-3xHA_cl2_R1_trim_peak_1083
chr13	95274446	95274983	538	95274758	41	15.1411	4.2695	11.3124	B16-Tbx2-3xHA_cl2_R1_trim_peak_1084
chr13	95765073	95765373	301	95765248	48	25.7692	6.55025	21.6037	B16-Tbx2-3xHA_cl2_R1_trim_peak_1085
chr13	95959806	95960126	321	95960035	40	14.8859	4.28159	11.0709	B16-Tbx2-3xHA_cl2_R1_trim_peak_1086
chr13	96660091	96660494	404	96660261	55	30.2981	6.93947	26.0287	B16-Tbx2-3xHA_cl2_R1_trim_peak_1087
chr13	97249458	97249778	321	97249721	31	9.49654	3.44282	5.97504	B16-Tbx2-3xHA_cl2_R1_trim_peak_1088
chr13	97709167	97709665	499	97709532	28	12.1559	4.60147	8.47458	B16-Tbx2-3xHA_cl2_R1_trim_peak_1089
chr13	98497091	98497449	359	98497206	34	5.67757	2.31182	2.49584	B16-Tbx2-3xHA_cl2_R1_trim_peak_1090
chr13	101777898	101778232	335	101778053	35	11.2237	3.65957	7.59274	B16-Tbx2-3xHA_cl2_R1_trim_peak_1091
chr13	102386883	102387171	289	102387080	102	70.3246	10.4704	65.5224	B16-Tbx2-3xHA_cl2_R1_trim_peak_1092
chr13	103539709	103540066	358	103539828	52	27.622	6.56771	23.4109	B16-Tbx2-3xHA_cl2_R1_trim_peak_1093
chr13	103744162	103744402	241	103744273	22	10.7338	4.82791	7.1296	B16-Tbx2-3xHA_cl2_R1_trim_peak_1094
chr13	103920286	103920889	604	103920464	54	20.3249	4.54303	16.3122	B16-Tbx2-3xHA_cl2_R1_trim_peak_1095
chr13	107642237	107642702	466	107642398	34	10.9569	3.65502	7.33991	B16-Tbx2-3xHA_cl2_R1_trim_peak_1096
chr13	107858456	107859863	1408	107859006	44	16.2271	4.31598	12.3562	B16-Tbx2-3xHA_cl2_R1_trim_peak_1097
chr13	107888621	107889009	389	107888788	28	7.19208	2.94798	3.85298	B16-Tbx2-3xHA_cl2_R1_trim_peak_1098
chr13	108273415	108273681	267	108273498	34	16.1328	5.28419	12.2665	B16-Tbx2-3xHA_cl2_R1_trim_peak_1099
chr13	110368719	110368980	262	110368860	35	16.3262	5.22384	12.4519	B16-Tbx2-3xHA_cl2_R1_trim_peak_1100
chr13	110747069	110747418	350	110747381	22	5.23944	2.65622	2.11479	B16-Tbx2-3xHA_cl2_R1_trim_peak_1101
chr13	111291822	111292467	646	111292198	76	35.7216	6.02364	31.3498	B16-Tbx2-3xHA_cl2_R1_trim_peak_1102
chr13	111808452	111808881	430	111808488	29	6.13541	2.59873	2.9077	B16-Tbx2-3xHA_cl2_R1_trim_peak_1103
chr13	111944158	111944445	288	111944304	57	23.2568	4.96375	19.1597	B16-Tbx2-3xHA_cl2_R1_trim_peak_1104
chr13	112740248	112740540	293	112740353	29	11.7847	4.3532	8.12151	B16-Tbx2-3xHA_cl2_R1_trim_peak_1105
chr13	112987668	112988062	395	112987848	29	5.62515	2.46026	2.46375	B16-Tbx2-3xHA_cl2_R1_trim_peak_1106
chr13	113013116	113013371	256	113013302	29	14.0445	5.19031	10.2674	B16-Tbx2-3xHA_cl2_R1_trim_peak_1107
chr13	113417859	113418391	533	113418157	61	32.2053	6.70409	27.8966	B16-Tbx2-3xHA_cl2_R1_trim_peak_1108
chr13	113587202	113587508	307	113587309	32	12.8786	4.41139	9.15775	B16-Tbx2-3xHA_cl2_R1_trim_peak_1109
chr13	113596113	113596441	329	113596269	36	7.92283	2.76695	4.51761	B16-Tbx2-3xHA_cl2_R1_trim_peak_1110
chr13	113618348	113618788	441	113618494	39	15.3933	4.50809	11.5563	B16-Tbx2-3xHA_cl2_R1_trim_peak_1111
chr13	114017875	114018290	416	114018122	35	12.9667	4.15756	9.24149	B16-Tbx2-3xHA_cl2_R1_trim_peak_1112
chr13	114078181	114078467	287	114078317	30	10.82	3.92961	7.21011	B16-Tbx2-3xHA_cl2_R1_trim_peak_1113
chr13	114118060	114118739	680	114118186	34	15.5378	5.07873	11.6954	B16-Tbx2-3xHA_cl2_R1_trim_peak_1114
chr13	114838602	114838878	277	114838736	30	7.65477	2.97323	4.27848	B16-Tbx2-3xHA_cl2_R1_trim_peak_1115
chr13	115132498	115132743	246	115132661	22	10.7338	4.82791	7.1296	B16-Tbx2-3xHA_cl2_R1_trim_peak_1116
chr13	116575535	116575947	413	116575736	79	59.7626	11.6085	55.0716	B16-Tbx2-3xHA_cl2_R1_trim_peak_1117
chr13	117211238	117211952	715	117211684	256	313.944	37.2924	308.507	B16-Tbx2-3xHA_cl2_R1_trim_peak_1118
chr13	117571658	117572336	679	117572150	39	26.4788	8.39637	22.2953	B16-Tbx2-3xHA_cl2_R1_trim_peak_1119
chr13	117594442	117594910	469	117594692	29	15.6933	5.85476	11.8459	B16-Tbx2-3xHA_cl2_R1_trim_peak_1120
chr13	119768413	119768830	418	119768632	30	11.4719	4.14403	7.82836	B16-Tbx2-3xHA_cl2_R1_trim_peak_1121
chr14	3545620	3545875	256	3545859	42	5.56115	2.10352	2.40661	B16-Tbx2-3xHA_cl2_R1_trim_peak_1122
chr14	7870544	7870833	290	7870691	20	9.17374	4.40809	5.6723	B16-Tbx2-3xHA_cl2_R1_trim_peak_1123
chr14	8098060	8098330	271	8098225	49	15.9243	3.91145	12.0637	B16-Tbx2-3xHA_cl2_R1_trim_peak_1124
chr14	14864979	14865323	345	14865083	22	7.94543	3.64944	4.53822	B16-Tbx2-3xHA_cl2_R1_trim_peak_1125
chr14	15066669	15066913	245	15066789	17	6.95503	3.76425	3.64749	B16-Tbx2-3xHA_cl2_R1_trim_peak_1126
chr14	15075750	15076589	840	15076017	76	56.3792	11.1732	51.7229	B16-Tbx2-3xHA_cl2_R1_trim_peak_1127
chr14	16598156	16598478	323	16598417	30	7.08335	2.81421	3.75334	B16-Tbx2-3xHA_cl2_R1_trim_peak_1128
chr14	16822589	16822832	244	16822675	26	11.8249	4.72591	8.15837	B16-Tbx2-3xHA_cl2_R1_trim_peak_1129
chr14	17169998	17170379	382	17170161	48	36.1782	10.2856	31.7972	B16-Tbx2-3xHA_cl2_R1_trim_peak_1130
chr14	19417219	19418200	982	19417281	22507	466.863	1.38408	461.119	B16-Tbx2-3xHA_cl2_R1_trim_peak_1131
chr14	20233594	20234033	440	20233648	32	7.01319	2.70629	3.68825	B16-Tbx2-3xHA_cl2_R1_trim_peak_1132
chr14	21252311	21252669	359	21252506	33	10.7807	3.67644	7.1736	B16-Tbx2-3xHA_cl2_R1_trim_peak_1133
chr14	21499993	21500244	252	21500143	36	7.80032	2.73824	4.40937	B16-Tbx2-3xHA_cl2_R1_trim_peak_1134
chr14	23854963	23855273	311	23855114	26	10.6888	4.28413	7.09062	B16-Tbx2-3xHA_cl2_R1_trim_peak_1135
chr14	25378293	25378633	341	25378496	57	18.4901	3.98614	14.5384	B16-Tbx2-3xHA_cl2_R1_trim_peak_1136
chr14	25457420	25457888	469	25457687	48	18.0042	4.44827	14.0681	B16-Tbx2-3xHA_cl2_R1_trim_peak_1137
chr14	25458976	25459470	495	25459099	48	15.294	3.83322	11.46	B16-Tbx2-3xHA_cl2_R1_trim_peak_1138
chr14	25505302	25505544	243	25505483	34	6.51019	2.50694	3.24386	B16-Tbx2-3xHA_cl2_R1_trim_peak_1139
chr14	25725866	25726484	619	25726432	30	9.43265	3.49377	5.91439	B16-Tbx2-3xHA_cl2_R1_trim_peak_1140
chr14	27428900	27429293	394	27429202	31	6.53748	2.62428	3.26367	B16-Tbx2-3xHA_cl2_R1_trim_peak_1141
chr14	30716323	30716746	424	30716405	29	8.38252	3.24392	4.9443	B16-Tbx2-3xHA_cl2_R1_trim_peak_1142
chr14	31664816	31665123	308	31665004	37	12.2563	3.80089	8.56968	B16-Tbx2-3xHA_cl2_R1_trim_peak_1143
chr14	32443429	32444052	624	32443721	258	241.81	20.2613	236.459	B16-Tbx2-3xHA_cl2_R1_trim_peak_1144
chr14	33328098	33328554	457	33328402	38	15.1824	4.53923	11.3527	B16-Tbx2-3xHA_cl2_R1_trim_peak_1145
chr14	40956404	40956704	301	40956599	29	6.25208	2.63076	3.01314	B16-Tbx2-3xHA_cl2_R1_trim_peak_1146
chr14	45486340	45486931	592	45486782	36	23.4294	7.76664	19.3253	B16-Tbx2-3xHA_cl2_R1_trim_peak_1147
chr14	46915654	46915928	275	46915769	41	18.4654	5.2046	14.5147	B16-Tbx2-3xHA_cl2_R1_trim_peak_1148
chr14	46941350	46941685	336	46941437	23	7.92604	3.54814	4.52042	B16-Tbx2-3xHA_cl2_R1_trim_peak_1149
chr14	47361900	47362260	361	47362106	52	13.3242	3.24797	9.57878	B16-Tbx2-3xHA_cl2_R1_trim_peak_1150
chr14	47649043	47649469	427	47649403	34	7.95202	2.85783	4.54454	B16-Tbx2-3xHA_cl2_R1_trim_peak_1151
chr14	48837146	48837469	324	48837263	24	8.36452	3.62072	4.9281	B16-Tbx2-3xHA_cl2_R1_trim_peak_1152
chr14	50998386	50998678	293	50998530	27	9.46466	3.743	5.94437	B16-Tbx2-3xHA_cl2_R1_trim_peak_1153
chr14	51064683	51065215	533	51065052	48	20.1685	4.98108	16.1616	B16-Tbx2-3xHA_cl2_R1_trim_peak_1154
chr14	54577463	54578058	596	54577725	48	15.8529	3.95555	11.9949	B16-Tbx2-3xHA_cl2_R1_trim_peak_1155
chr14	54742484	54742751	268	54742664	45	16.6932	4.35606	12.8064	B16-Tbx2-3xHA_cl2_R1_trim_peak_1156
chr14	55052523	55052780	258	55052640	48	14.5049	3.66434	10.7049	B16-Tbx2-3xHA_cl2_R1_trim_peak_1157
chr14	55055129	55055871	743	55055404	102	58.6327	8.04096	53.9545	B16-Tbx2-3xHA_cl2_R1_trim_peak_1158
chr14	55716872	55717168	297	55717050	44	17.4572	4.63131	13.5416	B16-Tbx2-3xHA_cl2_R1_trim_peak_1159
chr14	55722006	55722364	359	55722261	47	19.3844	4.86961	15.4032	B16-Tbx2-3xHA_cl2_R1_trim_peak_1160
chr14	57057698	57058062	365	57058050	27	6.67001	2.84633	3.38349	B16-Tbx2-3xHA_cl2_R1_trim_peak_1161
chr14	57104220	57104755	536	57104330	38	8.52795	2.82741	5.07379	B16-Tbx2-3xHA_cl2_R1_trim_peak_1162
chr14	57316073	57316315	243	57316272	32	11.2848	3.90478	7.65115	B16-Tbx2-3xHA_cl2_R1_trim_peak_1163
chr14	57559309	57559899	591	57559752	33	14.7616	4.93362	10.9517	B16-Tbx2-3xHA_cl2_R1_trim_peak_1164
chr14	57745432	57746288	857	57746172	51	14.8027	3.57378	10.9912	B16-Tbx2-3xHA_cl2_R1_trim_peak_1165
chr14	57760355	57760686	332	57760517	38	12.106	3.69318	8.42726	B16-Tbx2-3xHA_cl2_R1_trim_peak_1166
chr14	58072017	58072308	292	58072218	29	6.58656	2.72343	3.30677	B16-Tbx2-3xHA_cl2_R1_trim_peak_1167
chr14	58253571	58253897	327	58253834	23	5.21217	2.59513	2.09174	B16-Tbx2-3xHA_cl2_R1_trim_peak_1168
chr14	59201122	59201380	259	59201288	39	10.0054	3.1227	6.44765	B16-Tbx2-3xHA_cl2_R1_trim_peak_1169
chr14	59762203	59762580	378	59762402	49	37.3022	10.4955	32.9031	B16-Tbx2-3xHA_cl2_R1_trim_peak_1170
chr14	59780378	59780711	334	59780526	26	8.04863	3.34582	4.63528	B16-Tbx2-3xHA_cl2_R1_trim_peak_1171
chr14	60666280	60666751	472	60666482	70	62.6702	14.9035	57.9484	B16-Tbx2-3xHA_cl2_R1_trim_peak_1172
chr14	60848966	60849311	346	60849142	33	17.5618	5.95114	13.6433	B16-Tbx2-3xHA_cl2_R1_trim_peak_1173
chr14	61681108	61681833	726	61681529	47	14.6723	3.755	10.8665	B16-Tbx2-3xHA_cl2_R1_trim_peak_1174
chr14	61682375	61682977	603	61682504	59	25.6213	5.32721	21.4601	B16-Tbx2-3xHA_cl2_R1_trim_peak_1175
chr14	64988914	64989243	330	64989125	26	11.1344	4.45458	7.50765	B16-Tbx2-3xHA_cl2_R1_trim_peak_1176
chr14	65140347	65140708	362	65140460	45	20.3181	5.31243	16.3056	B16-Tbx2-3xHA_cl2_R1_trim_peak_1177
chr14	65622203	65622602	400	65622396	55	39.1557	9.80188	34.729	B16-Tbx2-3xHA_cl2_R1_trim_peak_1178
chr14	66004848	66005283	436	66005067	69	35.9064	6.71374	31.5314	B16-Tbx2-3xHA_cl2_R1_trim_peak_1179
chr14	67019011	67019389	379	67019191	34	21.4535	7.34682	17.4056	B16-Tbx2-3xHA_cl2_R1_trim_peak_1180
chr14	67135489	67135840	352	67135780	27	9.46466	3.743	5.94437	B16-Tbx2-3xHA_cl2_R1_trim_peak_1181
chr14	67715230	67715628	399	67715523	35	12.8484	4.1226	9.13028	B16-Tbx2-3xHA_cl2_R1_trim_peak_1182
chr14	67769946	67770254	309	67770154	37	12.4858	3.86288	8.78364	B16-Tbx2-3xHA_cl2_R1_trim_peak_1183
chr14	70203489	70203792	304	70203625	45	12.0489	3.29483	8.37239	B16-Tbx2-3xHA_cl2_R1_trim_peak_1184
chr14	70206404	70206686	283	70206552	33	8.39531	3.01875	4.95569	B16-Tbx2-3xHA_cl2_R1_trim_peak_1185
chr14	70316954	70317380	427	70317097	39	12.7308	3.78788	9.01599	B16-Tbx2-3xHA_cl2_R1_trim_peak_1186
chr14	70554118	70554821	704	70554437	112	62.2679	7.7661	57.5512	B16-Tbx2-3xHA_cl2_R1_trim_peak_1187
chr14	73632638	73633175	538	73632812	64	36.7182	7.5067	32.3295	B16-Tbx2-3xHA_cl2_R1_trim_peak_1188
chr14	74907506	74907971	466	74907790	29	16.303	6.11203	12.4298	B16-Tbx2-3xHA_cl2_R1_trim_peak_1189
chr14	75858350	75858686	337	75858504	56	40.5981	10.1074	36.1488	B16-Tbx2-3xHA_cl2_R1_trim_peak_1190
chr14	75863587	75864192	606	75863944	68	42.6485	8.55042	38.1665	B16-Tbx2-3xHA_cl2_R1_trim_peak_1191
chr14	79390446	79390699	254	79390650	41	10.4924	3.14086	6.90501	B16-Tbx2-3xHA_cl2_R1_trim_peak_1192
chr14	79426505	79426806	302	79426670	42	11.7004	3.36385	8.0413	B16-Tbx2-3xHA_cl2_R1_trim_peak_1193
chr14	79678211	79678515	305	79678333	31	12.953	4.54204	9.2291	B16-Tbx2-3xHA_cl2_R1_trim_peak_1194
chr14	84639208	84639488	281	84639350	22	10.7338	4.82791	7.1296	B16-Tbx2-3xHA_cl2_R1_trim_peak_1195
chr14	93009207	93009528	322	93009391	30	16.5714	6.04991	12.6888	B16-Tbx2-3xHA_cl2_R1_trim_peak_1196
chr14	94090481	94090844	364	94090636	33	20.4837	7.13691	16.4646	B16-Tbx2-3xHA_cl2_R1_trim_peak_1197
chr14	94433514	94433876	363	94433677	23	11.5415	5.03782	7.88921	B16-Tbx2-3xHA_cl2_R1_trim_peak_1198
chr14	99628773	99629100	328	99628939	50	33.8573	8.92671	29.5186	B16-Tbx2-3xHA_cl2_R1_trim_peak_1199
chr14	102262377	102262921	545	102262652	49	37.3022	10.4955	32.9031	B16-Tbx2-3xHA_cl2_R1_trim_peak_1200
chr14	103128609	103128860	252	103128700	30	11.4719	4.14403	7.82836	B16-Tbx2-3xHA_cl2_R1_trim_peak_1201
chr14	103898547	103899048	502	103898834	48	21.3869	5.2984	17.3425	B16-Tbx2-3xHA_cl2_R1_trim_peak_1202
chr14	103899330	103899754	425	103899454	37	12.4858	3.86288	8.78364	B16-Tbx2-3xHA_cl2_R1_trim_peak_1203
chr14	104393168	104393560	393	104393426	29	14.1999	5.25101	10.4135	B16-Tbx2-3xHA_cl2_R1_trim_peak_1204
chr14	105588429	105588979	551	105588731	69	42.7296	8.42299	38.2469	B16-Tbx2-3xHA_cl2_R1_trim_peak_1205
chr14	105589395	105589635	241	105589503	31	9.55543	3.46018	6.03105	B16-Tbx2-3xHA_cl2_R1_trim_peak_1206
chr14	105897223	105897544	322	105897385	41	12.6393	3.63822	8.92924	B16-Tbx2-3xHA_cl2_R1_trim_peak_1207
chr14	105898884	105899195	312	105899014	41	12.5604	3.61923	8.85509	B16-Tbx2-3xHA_cl2_R1_trim_peak_1208
chr14	115042104	115042364	261	115042227	39	10.0332	3.12916	6.47233	B16-Tbx2-3xHA_cl2_R1_trim_peak_1209
chr14	115804707	115805031	325	115804849	25	13.2087	5.45764	9.46884	B16-Tbx2-3xHA_cl2_R1_trim_peak_1210
chr14	116925180	116925475	296	116925410	30	8.96224	3.35205	5.47918	B16-Tbx2-3xHA_cl2_R1_trim_peak_1211
chr14	117146097	117146420	324	117146260	32	9.41896	3.3546	5.90154	B16-Tbx2-3xHA_cl2_R1_trim_peak_1212
chr14	118026500	118026797	298	118026690	20	8.48842	4.09833	5.03752	B16-Tbx2-3xHA_cl2_R1_trim_peak_1213
chr14	118042326	118042597	272	118042554	32	7.01319	2.70629	3.68825	B16-Tbx2-3xHA_cl2_R1_trim_peak_1214
chr14	118051691	118052825	1135	118052425	84	56.2606	9.73392	51.6072	B16-Tbx2-3xHA_cl2_R1_trim_peak_1215
chr14	118057211	118057629	419	118057479	42	9.28683	2.84024	5.77535	B16-Tbx2-3xHA_cl2_R1_trim_peak_1216
chr14	118834252	118834649	398	118834451	29	10.7887	4.01036	7.18002	B16-Tbx2-3xHA_cl2_R1_trim_peak_1217
chr14	119951037	119951289	253	119951110	40	9.9575	3.06608	6.40272	B16-Tbx2-3xHA_cl2_R1_trim_peak_1218
chr14	120224278	120224641	364	120224501	31	7.59351	2.90499	4.22065	B16-Tbx2-3xHA_cl2_R1_trim_peak_1219
chr14	120355129	120355995	867	120355602	156	101.022	9.98174	96.0027	B16-Tbx2-3xHA_cl2_R1_trim_peak_1220
chr14	120373515	120373864	350	120373653	29	12.0163	4.43517	8.34092	B16-Tbx2-3xHA_cl2_R1_trim_peak_1221
chr14	120507525	120507972	448	120507694	44	25.7265	7.14021	21.5624	B16-Tbx2-3xHA_cl2_R1_trim_peak_1222
chr14	121035325	121036300	976	121036175	43	9.25189	2.79743	5.74349	B16-Tbx2-3xHA_cl2_R1_trim_peak_1223
chr14	121168376	121169113	738	121168860	40	12.7291	3.72202	9.01494	B16-Tbx2-3xHA_cl2_R1_trim_peak_1224
chr14	121198854	121199512	659	121199167	122	89.2995	11.797	84.3453	B16-Tbx2-3xHA_cl2_R1_trim_peak_1225
chr14	121205432	121205704	273	121205565	20	8.78256	4.22996	5.31126	B16-Tbx2-3xHA_cl2_R1_trim_peak_1226
chr14	122474825	122475303	479	122475214	46	12.6117	3.36646	8.90341	B16-Tbx2-3xHA_cl2_R1_trim_peak_1227
chr15	3995497	3995845	349	3995736	61	10.8818	2.58583	7.26942	B16-Tbx2-3xHA_cl2_R1_trim_peak_1228
chr15	3996216	3996484	269	3996283	44	11.5249	3.22948	7.87709	B16-Tbx2-3xHA_cl2_R1_trim_peak_1229
chr15	5116081	5116570	490	5116362	55	13.6954	3.2007	9.93299	B16-Tbx2-3xHA_cl2_R1_trim_peak_1230
chr15	5148502	5149317	816	5148780	51	28.4606	6.95128	24.2332	B16-Tbx2-3xHA_cl2_R1_trim_peak_1231
chr15	6386276	6386689	414	6386462	61	24.1078	4.8502	19.9869	B16-Tbx2-3xHA_cl2_R1_trim_peak_1232
chr15	6708088	6708613	526	6708231	53	19.4816	4.42847	15.4965	B16-Tbx2-3xHA_cl2_R1_trim_peak_1233
chr15	6716209	6717174	966	6716465	48	34.6109	9.65126	30.2579	B16-Tbx2-3xHA_cl2_R1_trim_peak_1234
chr15	6879097	6879377	281	6879312	32	10.9775	3.81109	7.35942	B16-Tbx2-3xHA_cl2_R1_trim_peak_1235
chr15	7118692	7119121	430	7119030	42	15.8307	4.37115	11.9742	B16-Tbx2-3xHA_cl2_R1_trim_peak_1236
chr15	7194177	7194547	371	7194448	24	7.59189	3.34196	4.21985	B16-Tbx2-3xHA_cl2_R1_trim_peak_1237
chr15	8443673	8443980	308	8443863	35	9.76039	3.26811	6.21996	B16-Tbx2-3xHA_cl2_R1_trim_peak_1238
chr15	8444464	8444711	248	8444604	49	12.9622	3.3026	9.23765	B16-Tbx2-3xHA_cl2_R1_trim_peak_1239
chr15	10818285	10818530	246	10818382	45	18.4472	4.80374	14.4971	B16-Tbx2-3xHA_cl2_R1_trim_peak_1240
chr15	11000540	11000848	309	11000752	49	13.6372	3.43633	9.87735	B16-Tbx2-3xHA_cl2_R1_trim_peak_1241
chr15	11003006	11003263	258	11003129	32	9.41896	3.3546	5.90154	B16-Tbx2-3xHA_cl2_R1_trim_peak_1242
chr15	11802518	11802790	273	11802647	39	11.6167	3.50769	7.96139	B16-Tbx2-3xHA_cl2_R1_trim_peak_1243
chr15	12111287	12111554	268	12111334	31	12.0954	4.25346	8.41695	B16-Tbx2-3xHA_cl2_R1_trim_peak_1244
chr15	18189972	18190274	303	18190121	34	16.8918	5.5535	12.9953	B16-Tbx2-3xHA_cl2_R1_trim_peak_1245
chr15	18925492	18926344	853	18925825	36	20.2157	6.47624	16.2067	B16-Tbx2-3xHA_cl2_R1_trim_peak_1246
chr15	25441389	25441810	422	25441688	46	14.0595	3.67677	10.2812	B16-Tbx2-3xHA_cl2_R1_trim_peak_1247
chr15	25459921	25460329	409	25460047	41	19.8036	5.6145	15.8059	B16-Tbx2-3xHA_cl2_R1_trim_peak_1248
chr15	25642230	25642896	667	25642450	76	49.3648	9.15686	44.7891	B16-Tbx2-3xHA_cl2_R1_trim_peak_1249
chr15	25689882	25690296	415	25690122	85	32.7625	4.91536	28.444	B16-Tbx2-3xHA_cl2_R1_trim_peak_1250
chr15	25787584	25787912	329	25787778	53	19.3929	4.40922	15.4114	B16-Tbx2-3xHA_cl2_R1_trim_peak_1251
chr15	26837191	26837745	555	26837552	38	25.4513	8.18646	21.2938	B16-Tbx2-3xHA_cl2_R1_trim_peak_1252
chr15	27782655	27782949	295	27782836	43	12.276	3.44208	8.58838	B16-Tbx2-3xHA_cl2_R1_trim_peak_1253
chr15	27784056	27784469	414	27784283	53	13.8744	3.30926	10.1055	B16-Tbx2-3xHA_cl2_R1_trim_peak_1254
chr15	27923632	27924151	520	27923872	88	55.7887	9.04726	51.1402	B16-Tbx2-3xHA_cl2_R1_trim_peak_1255
chr15	28133519	28134465	947	28133895	50	28.0228	6.96106	23.8039	B16-Tbx2-3xHA_cl2_R1_trim_peak_1256
chr15	32076632	32076902	271	32076767	23	10.7383	4.6838	7.13319	B16-Tbx2-3xHA_cl2_R1_trim_peak_1257
chr15	33015253	33015561	309	33015410	27	9.46466	3.743	5.94437	B16-Tbx2-3xHA_cl2_R1_trim_peak_1258
chr15	34212455	34212770	316	34212602	32	12.8786	4.41139	9.15775	B16-Tbx2-3xHA_cl2_R1_trim_peak_1259
chr15	34904674	34904980	307	34904946	31	8.84228	3.25295	5.36568	B16-Tbx2-3xHA_cl2_R1_trim_peak_1260
chr15	35371289	35371637	349	35371322	48	11.474	3.0543	7.83031	B16-Tbx2-3xHA_cl2_R1_trim_peak_1261
chr15	36609389	36609648	260	36609421	58	5.706	1.90037	2.52103	B16-Tbx2-3xHA_cl2_R1_trim_peak_1262
chr15	36873393	36873663	271	36873507	43	7.00433	2.35616	3.68083	B16-Tbx2-3xHA_cl2_R1_trim_peak_1263
chr15	37950669	37950931	263	37950827	20	9.17374	4.40809	5.6723	B16-Tbx2-3xHA_cl2_R1_trim_peak_1264
chr15	38078157	38078412	256	38078254	51	10.0546	2.69939	6.4921	B16-Tbx2-3xHA_cl2_R1_trim_peak_1265
chr15	38176396	38176672	277	38176557	58	15.342	3.37217	11.5063	B16-Tbx2-3xHA_cl2_R1_trim_peak_1266
chr15	38268698	38268935	238	38268828	43	17.5117	4.73388	13.5943	B16-Tbx2-3xHA_cl2_R1_trim_peak_1267
chr15	38299000	38299608	609	38299221	136	54.4547	5.32158	49.8205	B16-Tbx2-3xHA_cl2_R1_trim_peak_1268
chr15	38473494	38473893	400	38473784	67	9.04388	2.23262	5.55566	B16-Tbx2-3xHA_cl2_R1_trim_peak_1269
chr15	38518306	38518555	250	38518403	53	10.996	2.80321	7.37718	B16-Tbx2-3xHA_cl2_R1_trim_peak_1270
chr15	38602238	38602672	435	38602439	86	42.5887	6.50607	38.1076	B16-Tbx2-3xHA_cl2_R1_trim_peak_1271
chr15	39053626	39054102	477	39053859	101	72.0608	11.0293	67.2403	B16-Tbx2-3xHA_cl2_R1_trim_peak_1272
chr15	39197811	39198191	381	39198069	56	11.9299	2.87114	8.25845	B16-Tbx2-3xHA_cl2_R1_trim_peak_1273
chr15	39198910	39199400	491	39199154	82	22.8438	3.64059	18.7582	B16-Tbx2-3xHA_cl2_R1_trim_peak_1274
chr15	39770870	39771223	354	39771026	47	15.4161	3.91931	11.5782	B16-Tbx2-3xHA_cl2_R1_trim_peak_1275
chr15	41447200	41447642	443	41447544	52	12.7048	3.13479	8.99242	B16-Tbx2-3xHA_cl2_R1_trim_peak_1276
chr15	42429431	42430037	607	42429713	65	41.9395	8.82278	37.4678	B16-Tbx2-3xHA_cl2_R1_trim_peak_1277
chr15	49065882	49066203	322	49066005	27	14.9407	5.87746	11.1207	B16-Tbx2-3xHA_cl2_R1_trim_peak_1278
chr15	50698114	50698590	477	50698227	44	10.2912	2.97234	6.71608	B16-Tbx2-3xHA_cl2_R1_trim_peak_1279
chr15	52623478	52624025	548	52623610	28	15.8295	6.08737	11.9737	B16-Tbx2-3xHA_cl2_R1_trim_peak_1280
chr15	53224218	53224488	271	53224378	41	13.3548	3.8128	9.60805	B16-Tbx2-3xHA_cl2_R1_trim_peak_1281
chr15	53946587	53947197	611	53947022	20	9.17374	4.40809	5.6723	B16-Tbx2-3xHA_cl2_R1_trim_peak_1282
chr15	54291069	54291524	456	54291338	56	20.5653	4.45906	16.5435	B16-Tbx2-3xHA_cl2_R1_trim_peak_1283
chr15	55269935	55270402	468	55270092	71	27.0032	4.75575	22.8082	B16-Tbx2-3xHA_cl2_R1_trim_peak_1284
chr15	55302601	55302893	293	55302758	35	17.0078	5.45834	13.1071	B16-Tbx2-3xHA_cl2_R1_trim_peak_1285
chr15	55421931	55422298	368	55422133	33	12.5635	4.21325	8.8575	B16-Tbx2-3xHA_cl2_R1_trim_peak_1286
chr15	55437329	55437659	331	55437489	46	8.26673	2.51681	4.84092	B16-Tbx2-3xHA_cl2_R1_trim_peak_1287
chr15	55568529	55568805	277	55568665	26	11.8249	4.72591	8.15837	B16-Tbx2-3xHA_cl2_R1_trim_peak_1288
chr15	55583999	55584239	241	55584104	19	8.42301	4.19818	4.97531	B16-Tbx2-3xHA_cl2_R1_trim_peak_1289
chr15	55952782	55953091	310	55953033	28	6.6233	2.78141	3.34058	B16-Tbx2-3xHA_cl2_R1_trim_peak_1290
chr15	56277516	56277984	469	56277725	39	26.4788	8.39637	22.2953	B16-Tbx2-3xHA_cl2_R1_trim_peak_1291
chr15	56841612	56841862	251	56841729	27	9.46466	3.743	5.94437	B16-Tbx2-3xHA_cl2_R1_trim_peak_1292
chr15	58034069	58034347	279	58034190	58	12.3814	2.88623	8.6843	B16-Tbx2-3xHA_cl2_R1_trim_peak_1293
chr15	58134802	58135449	648	58135145	70	16.2128	3.11424	12.3427	B16-Tbx2-3xHA_cl2_R1_trim_peak_1294
chr15	58341296	58341570	275	58341457	39	12.1138	3.63124	8.43427	B16-Tbx2-3xHA_cl2_R1_trim_peak_1295
chr15	58438065	58438353	289	58438221	26	14.0669	5.66755	10.2848	B16-Tbx2-3xHA_cl2_R1_trim_peak_1296
chr15	58438869	58439275	407	58439001	23	11.5415	5.03782	7.88921	B16-Tbx2-3xHA_cl2_R1_trim_peak_1297
chr15	58888640	58888893	254	58888750	54	9.15174	2.47643	5.65713	B16-Tbx2-3xHA_cl2_R1_trim_peak_1298
chr15	59040871	59041204	334	59040908	32	7.54288	2.84368	4.17417	B16-Tbx2-3xHA_cl2_R1_trim_peak_1299
chr15	59188374	59188687	314	59188555	86	23.0349	3.54149	18.9435	B16-Tbx2-3xHA_cl2_R1_trim_peak_1300
chr15	59338504	59338818	315	59338747	43	17.5117	4.73388	13.5943	B16-Tbx2-3xHA_cl2_R1_trim_peak_1301
chr15	59524038	59524309	272	59524210	45	13.4558	3.59854	9.70419	B16-Tbx2-3xHA_cl2_R1_trim_peak_1302
chr15	59548672	59549207	536	59548929	116	71.1564	8.93772	66.345	B16-Tbx2-3xHA_cl2_R1_trim_peak_1303
chr15	61240161	61240771	611	61240574	58	42.0957	10.2076	37.6227	B16-Tbx2-3xHA_cl2_R1_trim_peak_1304
chr15	61241980	61242280	301	61242020	19	8.42301	4.19818	4.97531	B16-Tbx2-3xHA_cl2_R1_trim_peak_1305
chr15	61986722	61987245	524	61987140	61	19.3532	3.94184	15.3732	B16-Tbx2-3xHA_cl2_R1_trim_peak_1306
chr15	62079281	62079535	255	62079414	66	19.009	3.66273	15.0386	B16-Tbx2-3xHA_cl2_R1_trim_peak_1307
chr15	62104633	62104935	303	62104895	48	11.7905	3.11532	8.12662	B16-Tbx2-3xHA_cl2_R1_trim_peak_1308
chr15	62118994	62119393	400	62119178	65	21.0531	4.04465	17.0191	B16-Tbx2-3xHA_cl2_R1_trim_peak_1309
chr15	62328261	62328689	429	62328465	82	31.6817	4.90921	27.3844	B16-Tbx2-3xHA_cl2_R1_trim_peak_1310
chr15	62934607	62934929	323	62934777	31	18.0314	6.48236	14.0946	B16-Tbx2-3xHA_cl2_R1_trim_peak_1311
chr15	63194167	63194547	381	63194388	33	18.9939	6.51635	15.0239	B16-Tbx2-3xHA_cl2_R1_trim_peak_1312
chr15	63302371	63302644	274	63302547	27	14.9407	5.87746	11.1207	B16-Tbx2-3xHA_cl2_R1_trim_peak_1313
chr15	63400404	63401103	700	63400649	82	57.9847	10.5212	53.312	B16-Tbx2-3xHA_cl2_R1_trim_peak_1314
chr15	63616390	63617132	743	63616738	353	217.462	9.73894	212.15	B16-Tbx2-3xHA_cl2_R1_trim_peak_1315
chr15	63657851	63658834	984	63658528	217	110.516	7.27608	105.454	B16-Tbx2-3xHA_cl2_R1_trim_peak_1316
chr15	63675399	63675959	561	63675632	141	39.2749	3.78392	34.8466	B16-Tbx2-3xHA_cl2_R1_trim_peak_1317
chr15	63726763	63727285	523	63727054	197	87.8726	6.14432	82.9274	B16-Tbx2-3xHA_cl2_R1_trim_peak_1318
chr15	63728163	63728756	594	63728386	87	40.9049	6.1239	36.449	B16-Tbx2-3xHA_cl2_R1_trim_peak_1319
chr15	63997568	63998092	525	63997959	60	12.833	2.90047	9.11511	B16-Tbx2-3xHA_cl2_R1_trim_peak_1320
chr15	64082296	64082567	272	64082398	44	13.615	3.69039	9.85672	B16-Tbx2-3xHA_cl2_R1_trim_peak_1321
chr15	64344912	64345521	610	64345187	70	27.3557	4.87959	23.1532	B16-Tbx2-3xHA_cl2_R1_trim_peak_1322
chr15	66715249	66716015	767	66715633	103	78.7437	12.3677	73.8628	B16-Tbx2-3xHA_cl2_R1_trim_peak_1323
chr15	66723363	66723796	434	66723679	36	8.46052	2.89448	5.01126	B16-Tbx2-3xHA_cl2_R1_trim_peak_1324
chr15	66883442	66883915	474	66883621	54	16.6116	3.77996	12.7273	B16-Tbx2-3xHA_cl2_R1_trim_peak_1325
chr15	66961564	66961887	324	66961789	53	12.6354	3.08639	8.92554	B16-Tbx2-3xHA_cl2_R1_trim_peak_1326
chr15	66968738	66968979	242	66968880	66	10.8974	2.48862	7.28407	B16-Tbx2-3xHA_cl2_R1_trim_peak_1327
chr15	66969648	66970014	367	66969735	63	8.24673	2.18586	4.82258	B16-Tbx2-3xHA_cl2_R1_trim_peak_1328
chr15	67019225	67019631	407	67019396	104	33.1965	4.17411	28.8679	B16-Tbx2-3xHA_cl2_R1_trim_peak_1329
chr15	67039513	67039843	331	67039617	87	32.0819	4.71232	27.7758	B16-Tbx2-3xHA_cl2_R1_trim_peak_1330
chr15	67364183	67364743	561	67364606	74	29.5829	5.02741	25.3297	B16-Tbx2-3xHA_cl2_R1_trim_peak_1331
chr15	68054241	68054545	305	68054338	40	11.9593	3.53306	8.28577	B16-Tbx2-3xHA_cl2_R1_trim_peak_1332
chr15	68258290	68258759	470	68258505	70	18.7841	3.48019	14.8203	B16-Tbx2-3xHA_cl2_R1_trim_peak_1333
chr15	68401604	68401944	341	68401822	29	16.733	6.29728	12.8416	B16-Tbx2-3xHA_cl2_R1_trim_peak_1334
chr15	72283838	72284139	302	72284041	30	10.1959	3.73018	6.62487	B16-Tbx2-3xHA_cl2_R1_trim_peak_1335
chr15	73004040	73004287	248	73004042	49	5.27402	1.94218	2.14703	B16-Tbx2-3xHA_cl2_R1_trim_peak_1336
chr15	73170535	73170833	299	73170677	53	13.2388	3.19394	9.49783	B16-Tbx2-3xHA_cl2_R1_trim_peak_1337
chr15	73184729	73185458	730	73185240	91	33.8433	4.77266	29.5049	B16-Tbx2-3xHA_cl2_R1_trim_peak_1338
chr15	73226614	73226914	301	73226761	63	23.4268	4.58411	19.3252	B16-Tbx2-3xHA_cl2_R1_trim_peak_1339
chr15	73668136	73668621	486	73668331	130	81.7553	9.3831	76.8523	B16-Tbx2-3xHA_cl2_R1_trim_peak_1340
chr15	75616421	75616760	340	75616569	104	26.4209	3.44744	22.2411	B16-Tbx2-3xHA_cl2_R1_trim_peak_1341
chr15	75909719	75909965	247	75909813	65	11.3153	2.56375	7.68102	B16-Tbx2-3xHA_cl2_R1_trim_peak_1342
chr15	76083651	76083904	254	76083877	28	6.42561	2.72445	3.16446	B16-Tbx2-3xHA_cl2_R1_trim_peak_1343
chr15	76155750	76156110	361	76155982	80	25.5325	4.08004	21.3741	B16-Tbx2-3xHA_cl2_R1_trim_peak_1344
chr15	76331248	76331583	336	76331445	84	26.2865	4.02765	22.1096	B16-Tbx2-3xHA_cl2_R1_trim_peak_1345
chr15	76817929	76818310	382	76818151	57	9.1836	2.41901	5.68133	B16-Tbx2-3xHA_cl2_R1_trim_peak_1346
chr15	77764348	77764781	434	77764580	120	46.0804	5.04655	41.5479	B16-Tbx2-3xHA_cl2_R1_trim_peak_1347
chr15	77882822	77883079	258	77882995	57	6.76568	2.064	3.47166	B16-Tbx2-3xHA_cl2_R1_trim_peak_1348
chr15	77945731	77946034	304	77945846	57	13.5477	3.10585	9.79273	B16-Tbx2-3xHA_cl2_R1_trim_peak_1349
chr15	78320759	78321057	299	78321008	25	7.46142	3.2219	4.09978	B16-Tbx2-3xHA_cl2_R1_trim_peak_1350
chr15	78826685	78827014	330	78826849	81	24.5173	3.899	20.3834	B16-Tbx2-3xHA_cl2_R1_trim_peak_1351
chr15	78879203	78879578	376	78879387	80	30.2495	4.79091	25.9816	B16-Tbx2-3xHA_cl2_R1_trim_peak_1352
chr15	78988568	78988838	271	78988728	60	10.9113	2.61203	7.29741	B16-Tbx2-3xHA_cl2_R1_trim_peak_1353
chr15	79152329	79153294	966	79152845	123	49.4141	5.30194	44.8374	B16-Tbx2-3xHA_cl2_R1_trim_peak_1354
chr15	79162993	79163752	760	79163732	50	7.16586	2.23699	3.82872	B16-Tbx2-3xHA_cl2_R1_trim_peak_1355
chr15	79193250	79193623	374	79193438	68	14.9304	2.99059	11.1139	B16-Tbx2-3xHA_cl2_R1_trim_peak_1356
chr15	79201640	79201998	359	79201768	62	14.3942	3.0819	10.5993	B16-Tbx2-3xHA_cl2_R1_trim_peak_1357
chr15	79209071	79209666	596	79209357	146	60.8152	5.58227	56.1142	B16-Tbx2-3xHA_cl2_R1_trim_peak_1358
chr15	79212764	79213025	262	79212957	52	9.19053	2.5282	5.68808	B16-Tbx2-3xHA_cl2_R1_trim_peak_1359
chr15	79357563	79357843	281	79357718	80	19.0793	3.22002	15.1073	B16-Tbx2-3xHA_cl2_R1_trim_peak_1360
chr15	79934712	79935258	547	79935008	70	26.2948	4.6897	22.1175	B16-Tbx2-3xHA_cl2_R1_trim_peak_1361
chr15	80026670	80026916	247	80026829	40	6.18454	2.26703	2.95186	B16-Tbx2-3xHA_cl2_R1_trim_peak_1362
chr15	80105860	80106240	381	80106019	85	25.745	3.91842	21.5805	B16-Tbx2-3xHA_cl2_R1_trim_peak_1363
chr15	80255276	80255845	570	80255678	76	23.2353	3.90898	19.1391	B16-Tbx2-3xHA_cl2_R1_trim_peak_1364
chr15	80784876	80785174	299	80784993	42	15.8307	4.37115	11.9742	B16-Tbx2-3xHA_cl2_R1_trim_peak_1365
chr15	81585406	81586119	714	81586026	53	7.47026	2.23168	4.10706	B16-Tbx2-3xHA_cl2_R1_trim_peak_1366
chr15	81937745	81938011	267	81937882	68	23.207	4.26359	19.1114	B16-Tbx2-3xHA_cl2_R1_trim_peak_1367
chr15	83154066	83154404	339	83154247	52	14.2635	3.42364	10.4733	B16-Tbx2-3xHA_cl2_R1_trim_peak_1368
chr15	83662151	83662461	311	83662317	64	10.0712	2.41433	6.50814	B16-Tbx2-3xHA_cl2_R1_trim_peak_1369
chr15	84235640	84235988	349	84235836	80	24.7019	3.96245	20.5646	B16-Tbx2-3xHA_cl2_R1_trim_peak_1370
chr15	84697741	84698085	345	84697904	65	17.9548	3.53424	14.0206	B16-Tbx2-3xHA_cl2_R1_trim_peak_1371
chr15	84922862	84923121	260	84923000	64	14.8491	3.09067	11.036	B16-Tbx2-3xHA_cl2_R1_trim_peak_1372
chr15	84973219	84973717	499	84973293	56	8.77686	2.3773	5.30577	B16-Tbx2-3xHA_cl2_R1_trim_peak_1373
chr15	85671006	85671695	690	85671185	75	15.4249	2.88607	11.5865	B16-Tbx2-3xHA_cl2_R1_trim_peak_1374
chr15	86168467	86168913	447	86168631	97	41.7561	5.60123	37.288	B16-Tbx2-3xHA_cl2_R1_trim_peak_1375
chr15	87566320	87566894	575	87566761	75	17.6432	3.16973	13.7207	B16-Tbx2-3xHA_cl2_R1_trim_peak_1376
chr15	87584406	87584720	315	87584551	99	38.2942	5.00515	33.8808	B16-Tbx2-3xHA_cl2_R1_trim_peak_1377
chr15	88734203	88734469	267	88734363	56	18.7066	4.08272	14.7455	B16-Tbx2-3xHA_cl2_R1_trim_peak_1378
chr15	88751733	88752253	521	88751832	54	9.57584	2.54392	6.04961	B16-Tbx2-3xHA_cl2_R1_trim_peak_1379
chr15	88839344	88839595	252	88839449	70	20.5044	3.73777	16.4846	B16-Tbx2-3xHA_cl2_R1_trim_peak_1380
chr15	88862433	88863237	805	88862553	65	11.3153	2.56375	7.68102	B16-Tbx2-3xHA_cl2_R1_trim_peak_1381
chr15	89373506	89374115	610	89374043	57	8.42165	2.3057	4.97531	B16-Tbx2-3xHA_cl2_R1_trim_peak_1382
chr15	91049531	91049871	341	91049716	53	8.73327	2.43141	5.26652	B16-Tbx2-3xHA_cl2_R1_trim_peak_1383
chr15	91572715	91572973	259	91572825	41	6.01552	2.21107	2.80533	B16-Tbx2-3xHA_cl2_R1_trim_peak_1384
chr15	93518942	93519674	733	93519182	76	20.784	3.56148	16.757	B16-Tbx2-3xHA_cl2_R1_trim_peak_1385
chr15	93529841	93530675	835	93530438	106	54.9014	7.03975	50.2633	B16-Tbx2-3xHA_cl2_R1_trim_peak_1386
chr15	93793074	93793469	396	93793284	45	27.9969	7.7695	23.7786	B16-Tbx2-3xHA_cl2_R1_trim_peak_1387
chr15	94219929	94220205	277	94220073	41	14.2123	4.02824	10.4247	B16-Tbx2-3xHA_cl2_R1_trim_peak_1388
chr15	94430617	94431062	446	94430825	78	20.5455	3.46514	16.5244	B16-Tbx2-3xHA_cl2_R1_trim_peak_1389
chr15	94726374	94726922	549	94726579	49	18.7046	4.53905	14.744	B16-Tbx2-3xHA_cl2_R1_trim_peak_1390
chr15	95946117	95946585	469	95946405	100	62.247	8.96746	57.5308	B16-Tbx2-3xHA_cl2_R1_trim_peak_1391
chr15	96135250	96135526	277	96135415	62	17.6377	3.60079	13.7154	B16-Tbx2-3xHA_cl2_R1_trim_peak_1392
chr15	96285282	96285953	672	96285742	79	21.1121	3.509	17.0762	B16-Tbx2-3xHA_cl2_R1_trim_peak_1393
chr15	96286443	96286926	484	96286696	93	30.4446	4.23245	26.1716	B16-Tbx2-3xHA_cl2_R1_trim_peak_1394
chr15	96595458	96595710	253	96595650	44	14.423	3.87775	10.6273	B16-Tbx2-3xHA_cl2_R1_trim_peak_1395
chr15	96634668	96634937	270	96634848	43	11.5919	3.29043	7.93762	B16-Tbx2-3xHA_cl2_R1_trim_peak_1396
chr15	96642636	96643024	389	96642731	63	10.4617	2.48599	6.87613	B16-Tbx2-3xHA_cl2_R1_trim_peak_1397
chr15	96698750	96699000	251	96698877	51	6.85585	2.16876	3.55698	B16-Tbx2-3xHA_cl2_R1_trim_peak_1398
chr15	97767719	97768202	484	97767989	63	19.016	3.79002	15.0456	B16-Tbx2-3xHA_cl2_R1_trim_peak_1399
chr15	97784186	97784461	276	97784305	89	19.6608	3.07386	15.6675	B16-Tbx2-3xHA_cl2_R1_trim_peak_1400
chr15	97831209	97831738	530	97831262	43	7.82861	2.51484	4.43513	B16-Tbx2-3xHA_cl2_R1_trim_peak_1401
chr15	97914440	97914718	279	97914589	49	17.7131	4.30861	13.7857	B16-Tbx2-3xHA_cl2_R1_trim_peak_1402
chr15	98804013	98804261	249	98804246	43	7.40518	2.43291	4.05063	B16-Tbx2-3xHA_cl2_R1_trim_peak_1403
chr15	98872028	98872386	359	98872186	72	16.6671	3.12131	12.7809	B16-Tbx2-3xHA_cl2_R1_trim_peak_1404
chr15	98934067	98934401	335	98934156	80	16.8102	2.9442	12.9161	B16-Tbx2-3xHA_cl2_R1_trim_peak_1405
chr15	98941581	98941851	271	98941685	49	19.7713	4.79553	15.7759	B16-Tbx2-3xHA_cl2_R1_trim_peak_1406
chr15	99010930	99011258	329	99011064	71	28.0824	4.94831	23.8618	B16-Tbx2-3xHA_cl2_R1_trim_peak_1407
chr15	99333028	99333330	303	99333183	65	16.4682	3.3034	12.5899	B16-Tbx2-3xHA_cl2_R1_trim_peak_1408
chr15	99420470	99421061	592	99420619	67	23.252	4.3233	19.1549	B16-Tbx2-3xHA_cl2_R1_trim_peak_1409
chr15	99607809	99608104	296	99607960	47	11.5144	3.10066	7.86807	B16-Tbx2-3xHA_cl2_R1_trim_peak_1410
chr15	99723784	99724093	310	99723951	66	10.8974	2.48862	7.28407	B16-Tbx2-3xHA_cl2_R1_trim_peak_1411
chr15	99889369	99889797	429	99889602	67	23.252	4.3233	19.1549	B16-Tbx2-3xHA_cl2_R1_trim_peak_1412
chr15	100451209	100451641	433	100451430	106	48.9211	6.11563	44.3513	B16-Tbx2-3xHA_cl2_R1_trim_peak_1413
chr15	100468652	100468919	268	100468756	68	19.7167	3.69489	15.7223	B16-Tbx2-3xHA_cl2_R1_trim_peak_1414
chr15	100494785	100495330	546	100495158	60	10.0255	2.48311	6.46561	B16-Tbx2-3xHA_cl2_R1_trim_peak_1415
chr15	100845090	100845386	297	100845176	39	6.95646	2.4513	3.64821	B16-Tbx2-3xHA_cl2_R1_trim_peak_1416
chr15	100867093	100867390	298	100867346	23	7.50873	3.39299	4.1432	B16-Tbx2-3xHA_cl2_R1_trim_peak_1417
chr15	100970585	100970855	271	100970691	38	12.6929	3.84682	8.98116	B16-Tbx2-3xHA_cl2_R1_trim_peak_1418
chr15	101139887	101140243	357	101140020	76	30.6325	5.08601	26.3559	B16-Tbx2-3xHA_cl2_R1_trim_peak_1419
chr15	101196217	101196691	475	101196386	67	32.6304	6.17311	28.3136	B16-Tbx2-3xHA_cl2_R1_trim_peak_1420
chr15	101246497	101246769	273	101246626	73	14.9762	2.87443	11.1551	B16-Tbx2-3xHA_cl2_R1_trim_peak_1421
chr15	101266473	101266942	470	101266655	123	45.0378	4.81661	40.5204	B16-Tbx2-3xHA_cl2_R1_trim_peak_1422
chr15	101336799	101337135	337	101336976	85	23.8778	3.67716	19.7628	B16-Tbx2-3xHA_cl2_R1_trim_peak_1423
chr15	101370414	101370822	409	101370707	54	16.6116	3.77996	12.7273	B16-Tbx2-3xHA_cl2_R1_trim_peak_1424
chr15	102074224	102074477	254	102074314	55	9.87357	2.56798	6.32937	B16-Tbx2-3xHA_cl2_R1_trim_peak_1425
chr15	102100191	102100711	521	102100595	70	20.5044	3.73777	16.4846	B16-Tbx2-3xHA_cl2_R1_trim_peak_1426
chr15	102356008	102356309	302	102356120	62	14.7143	3.13121	10.9065	B16-Tbx2-3xHA_cl2_R1_trim_peak_1427
chr15	102470276	102470553	278	102470380	53	10.0277	2.64163	6.46753	B16-Tbx2-3xHA_cl2_R1_trim_peak_1428
chr15	102670849	102671270	422	102671185	65	10.0868	2.39898	6.52298	B16-Tbx2-3xHA_cl2_R1_trim_peak_1429
chr15	102746770	102747201	432	102746929	73	22.3345	3.8957	18.2638	B16-Tbx2-3xHA_cl2_R1_trim_peak_1430
chr15	102999252	102999574	323	102999387	92	27.3208	3.87875	23.1192	B16-Tbx2-3xHA_cl2_R1_trim_peak_1431
chr15	103085876	103086248	373	103086064	72	22.152	3.90908	18.0859	B16-Tbx2-3xHA_cl2_R1_trim_peak_1432
chr15	103182216	103182736	521	103182538	64	24.1287	4.65574	20.0069	B16-Tbx2-3xHA_cl2_R1_trim_peak_1433
chr15	103305148	103305693	546	103305470	120	47.1921	5.17367	42.6439	B16-Tbx2-3xHA_cl2_R1_trim_peak_1434
chr16	3116203	3116645	443	3116345	161	60.4493	5.02717	55.752	B16-Tbx2-3xHA_cl2_R1_trim_peak_1435
chr16	3126905	3127193	289	3127010	25	10.6635	4.39146	7.06718	B16-Tbx2-3xHA_cl2_R1_trim_peak_1436
chr16	3243379	3243795	417	3243647	27	11.7146	4.55616	8.05536	B16-Tbx2-3xHA_cl2_R1_trim_peak_1437
chr16	3246467	3247977	1511	3246591	35	9.76039	3.26811	6.21996	B16-Tbx2-3xHA_cl2_R1_trim_peak_1438
chr16	3351076	3351516	441	3351471	50	5.88201	2.02742	2.68077	B16-Tbx2-3xHA_cl2_R1_trim_peak_1439
chr16	4404475	4404832	358	4404623	29	12.9115	4.76014	9.18933	B16-Tbx2-3xHA_cl2_R1_trim_peak_1440
chr16	4559265	4560009	745	4559788	79	30.6006	4.9026	26.325	B16-Tbx2-3xHA_cl2_R1_trim_peak_1441
chr16	10976168	10976617	450	10976300	49	15.8868	3.90338	12.0278	B16-Tbx2-3xHA_cl2_R1_trim_peak_1442
chr16	11143899	11144313	415	11144109	3207	2028.76	10.5588	2021.28	B16-Tbx2-3xHA_cl2_R1_trim_peak_1443
chr16	11175853	11176528	676	11176379	68	17.6134	3.37542	13.6928	B16-Tbx2-3xHA_cl2_R1_trim_peak_1444
chr16	11423497	11424124	628	11423768	123	60.1168	6.64009	55.4223	B16-Tbx2-3xHA_cl2_R1_trim_peak_1445
chr16	11597764	11598263	500	11598017	95	72.4943	12.1691	67.67	B16-Tbx2-3xHA_cl2_R1_trim_peak_1446
chr16	11854149	11854559	411	11854351	47	27.0728	7.11105	22.8747	B16-Tbx2-3xHA_cl2_R1_trim_peak_1447
chr16	13437198	13437439	242	13437288	52	13.3242	3.24797	9.57878	B16-Tbx2-3xHA_cl2_R1_trim_peak_1448
chr16	15984403	15984978	576	15984605	37	16.6131	5.07978	12.7283	B16-Tbx2-3xHA_cl2_R1_trim_peak_1449
chr16	17222223	17222511	289	17222340	981	463.283	6.89628	457.546	B16-Tbx2-3xHA_cl2_R1_trim_peak_1450
chr16	17815325	17815803	479	17815517	82	28.6401	4.44457	24.4054	B16-Tbx2-3xHA_cl2_R1_trim_peak_1451
chr16	17950170	17950495	326	17950376	27	7.92225	3.23366	4.51761	B16-Tbx2-3xHA_cl2_R1_trim_peak_1452
chr16	18549784	18550071	288	18549970	42	17.0447	4.69734	13.143	B16-Tbx2-3xHA_cl2_R1_trim_peak_1453
chr16	20141129	20141390	262	20141268	47	14.6723	3.755	10.8665	B16-Tbx2-3xHA_cl2_R1_trim_peak_1454
chr16	21412749	21412987	239	21412824	38	7.87128	2.68034	4.47065	B16-Tbx2-3xHA_cl2_R1_trim_peak_1455
chr16	21606752	21607172	421	21606990	40	19.3538	5.59615	15.3735	B16-Tbx2-3xHA_cl2_R1_trim_peak_1456
chr16	22067483	22067742	260	22067655	33	6.51414	2.5426	3.24632	B16-Tbx2-3xHA_cl2_R1_trim_peak_1457
chr16	22839420	22839718	299	22839573	32	10.4771	3.66116	6.89093	B16-Tbx2-3xHA_cl2_R1_trim_peak_1458
chr16	22877619	22878002	384	22877811	57	23.4122	4.99799	19.3115	B16-Tbx2-3xHA_cl2_R1_trim_peak_1459
chr16	23235205	23235617	413	23235344	34	9.20041	3.17733	5.69643	B16-Tbx2-3xHA_cl2_R1_trim_peak_1460
chr16	23258887	23259235	349	23259025	43	9.8597	2.92188	6.31558	B16-Tbx2-3xHA_cl2_R1_trim_peak_1461
chr16	23270594	23270924	331	23270753	46	16.2362	4.17298	12.3651	B16-Tbx2-3xHA_cl2_R1_trim_peak_1462
chr16	23314625	23315223	599	23314888	161	123.675	13.2277	118.568	B16-Tbx2-3xHA_cl2_R1_trim_peak_1463
chr16	23518599	23518961	363	23518756	33	11.6024	3.9188	7.94806	B16-Tbx2-3xHA_cl2_R1_trim_peak_1464
chr16	23523589	23523842	254	23523702	32	14.8874	5.10135	11.0721	B16-Tbx2-3xHA_cl2_R1_trim_peak_1465
chr16	24933864	24934142	279	24934014	44	18.3386	4.86588	14.3921	B16-Tbx2-3xHA_cl2_R1_trim_peak_1466
chr16	26105412	26105773	362	26105486	38	7.79958	2.66447	4.40872	B16-Tbx2-3xHA_cl2_R1_trim_peak_1467
chr16	26626234	26626516	283	26626384	33	16.0701	5.39482	12.2049	B16-Tbx2-3xHA_cl2_R1_trim_peak_1468
chr16	26662799	26663124	326	26662922	33	17.5618	5.95114	13.6433	B16-Tbx2-3xHA_cl2_R1_trim_peak_1469
chr16	26728056	26728454	399	26728294	20	9.17374	4.40809	5.6723	B16-Tbx2-3xHA_cl2_R1_trim_peak_1470
chr16	28866555	28866856	302	28866694	31	12.1687	4.27771	8.486	B16-Tbx2-3xHA_cl2_R1_trim_peak_1471
chr16	29754856	29755272	417	29755038	57	14.7858	3.31501	10.975	B16-Tbx2-3xHA_cl2_R1_trim_peak_1472
chr16	29813930	29814254	325	29814093	60	14.5301	3.16659	10.7291	B16-Tbx2-3xHA_cl2_R1_trim_peak_1473
chr16	29947671	29947927	257	29947780	25	9.03267	3.77277	5.54572	B16-Tbx2-3xHA_cl2_R1_trim_peak_1474
chr16	30008838	30009296	459	30009117	79	31.7112	5.08624	27.4129	B16-Tbx2-3xHA_cl2_R1_trim_peak_1475
chr16	30063734	30064489	756	30064282	118	48.0163	5.3581	43.4576	B16-Tbx2-3xHA_cl2_R1_trim_peak_1476
chr16	30066921	30067259	339	30067086	79	28.5297	4.57243	24.3002	B16-Tbx2-3xHA_cl2_R1_trim_peak_1477
chr16	30188007	30188330	324	30188167	49	10.0968	2.76468	6.53264	B16-Tbx2-3xHA_cl2_R1_trim_peak_1478
chr16	30513740	30514233	494	30513824	54	12.0124	2.9452	8.33713	B16-Tbx2-3xHA_cl2_R1_trim_peak_1479
chr16	31593111	31593447	337	31593272	53	20.4994	4.6533	16.4798	B16-Tbx2-3xHA_cl2_R1_trim_peak_1480
chr16	32489979	32490216	238	32490014	15	5.6381	3.35855	2.46375	B16-Tbx2-3xHA_cl2_R1_trim_peak_1481
chr16	32645359	32645761	403	32645540	80	36.1932	5.80177	31.8117	B16-Tbx2-3xHA_cl2_R1_trim_peak_1482
chr16	32877617	32878045	429	32877662	49	7.50228	2.31265	4.13681	B16-Tbx2-3xHA_cl2_R1_trim_peak_1483
chr16	32947653	32948087	435	32947878	87	61.3783	10.5889	56.6718	B16-Tbx2-3xHA_cl2_R1_trim_peak_1484
chr16	33907760	33908599	840	33908432	55	32.1635	7.486	27.8553	B16-Tbx2-3xHA_cl2_R1_trim_peak_1485
chr16	35509694	35509993	300	35509880	35	5.32896	2.20617	2.19476	B16-Tbx2-3xHA_cl2_R1_trim_peak_1486
chr16	37392344	37392674	331	37392491	35	19.3192	6.30121	15.3399	B16-Tbx2-3xHA_cl2_R1_trim_peak_1487
chr16	37868095	37868767	673	37868578	48	10.1246	2.80061	6.5578	B16-Tbx2-3xHA_cl2_R1_trim_peak_1488
chr16	38392117	38392462	346	38392342	35	6.96005	2.57856	3.6509	B16-Tbx2-3xHA_cl2_R1_trim_peak_1489
chr16	38902201	38902643	443	38902398	45	7.83681	2.46326	4.44091	B16-Tbx2-3xHA_cl2_R1_trim_peak_1490
chr16	38945639	38945897	259	38945738	43	10.9511	3.15158	7.33434	B16-Tbx2-3xHA_cl2_R1_trim_peak_1491
chr16	43577488	43577818	331	43577677	49	19.7713	4.79553	15.7759	B16-Tbx2-3xHA_cl2_R1_trim_peak_1492
chr16	43592102	43592378	277	43592328	20	5.33037	2.80725	2.19491	B16-Tbx2-3xHA_cl2_R1_trim_peak_1493
chr16	44545084	44545649	566	44545392	81	46.8223	7.86467	42.2792	B16-Tbx2-3xHA_cl2_R1_trim_peak_1494
chr16	44558461	44558707	247	44558549	36	6.51486	2.44393	3.24632	B16-Tbx2-3xHA_cl2_R1_trim_peak_1495
chr16	45079273	45079673	401	45079479	37	23.2482	7.48465	19.1515	B16-Tbx2-3xHA_cl2_R1_trim_peak_1496
chr16	45158661	45158959	299	45158768	66	14.1878	2.93879	10.4021	B16-Tbx2-3xHA_cl2_R1_trim_peak_1497
chr16	45328057	45329058	1002	45328407	26	14.0669	5.66755	10.2848	B16-Tbx2-3xHA_cl2_R1_trim_peak_1498
chr16	45832348	45832674	327	45832529	26	13.1456	5.26928	9.41251	B16-Tbx2-3xHA_cl2_R1_trim_peak_1499
chr16	45936530	45936820	291	45936785	19	8.36274	4.17024	4.92648	B16-Tbx2-3xHA_cl2_R1_trim_peak_1500
chr16	48890784	48891279	496	48890972	39	26.4788	8.39637	22.2953	B16-Tbx2-3xHA_cl2_R1_trim_peak_1501
chr16	49855423	49855944	522	49855928	47	7.08711	2.28234	3.75544	B16-Tbx2-3xHA_cl2_R1_trim_peak_1502
chr16	50529957	50530314	358	50530178	40	5.48878	2.12837	2.34027	B16-Tbx2-3xHA_cl2_R1_trim_peak_1503
chr16	52294159	52294646	488	52294390	115	125.376	24.3495	120.263	B16-Tbx2-3xHA_cl2_R1_trim_peak_1504
chr16	52319214	52319544	331	52319362	44	31.7714	9.44592	27.4702	B16-Tbx2-3xHA_cl2_R1_trim_peak_1505
chr16	53405278	53406183	906	53405860	105	90.9495	15.3813	85.9843	B16-Tbx2-3xHA_cl2_R1_trim_peak_1506
chr16	55519928	55520210	283	55519986	27	7.26517	3.02766	3.92153	B16-Tbx2-3xHA_cl2_R1_trim_peak_1507
chr16	57252153	57252558	406	57252375	48	25.8081	6.56216	21.6423	B16-Tbx2-3xHA_cl2_R1_trim_peak_1508
chr16	57391232	57391686	455	57391488	2057	784.227	5.40993	778.187	B16-Tbx2-3xHA_cl2_R1_trim_peak_1509
chr16	57641498	57641900	403	57641760	37	21.1237	6.65128	17.0874	B16-Tbx2-3xHA_cl2_R1_trim_peak_1510
chr16	57858871	57859438	568	57859166	46	29.769	8.22658	25.5099	B16-Tbx2-3xHA_cl2_R1_trim_peak_1511
chr16	58489241	58489623	383	58489426	60	45.7876	11.0933	41.2597	B16-Tbx2-3xHA_cl2_R1_trim_peak_1512
chr16	58501828	58502362	535	58502148	40	14.4615	4.16784	10.6634	B16-Tbx2-3xHA_cl2_R1_trim_peak_1513
chr16	58512290	58512721	432	58512517	42	20.3862	5.67318	16.3726	B16-Tbx2-3xHA_cl2_R1_trim_peak_1514
chr16	58512976	58513249	274	58513133	48	22.5423	5.61132	18.4637	B16-Tbx2-3xHA_cl2_R1_trim_peak_1515
chr16	60047337	60047652	316	60047516	24	12.3667	5.24773	8.66991	B16-Tbx2-3xHA_cl2_R1_trim_peak_1516
chr16	62948695	62948970	276	62948740	17	6.98477	3.77837	3.66483	B16-Tbx2-3xHA_cl2_R1_trim_peak_1517
chr16	63863912	63864287	376	63864120	46	9.1793	2.6863	5.6772	B16-Tbx2-3xHA_cl2_R1_trim_peak_1518
chr16	63949985	63950272	288	63950102	28	15.8295	6.08737	11.9737	B16-Tbx2-3xHA_cl2_R1_trim_peak_1519
chr16	65029808	65030096	289	65029965	24	12.3667	5.24773	8.66991	B16-Tbx2-3xHA_cl2_R1_trim_peak_1520
chr16	65815353	65815636	284	65815545	43	7.00433	2.35616	3.68083	B16-Tbx2-3xHA_cl2_R1_trim_peak_1521
chr16	65917779	65918293	515	65917984	84	77.9171	16.5885	73.0429	B16-Tbx2-3xHA_cl2_R1_trim_peak_1522
chr16	65987012	65987570	559	65987285	78	70.1092	15.4175	65.3085	B16-Tbx2-3xHA_cl2_R1_trim_peak_1523
chr16	65999359	65999722	364	65999595	24	12.3667	5.24773	8.66991	B16-Tbx2-3xHA_cl2_R1_trim_peak_1524
chr16	66004578	66005033	456	66004945	44	10.2912	2.97234	6.71608	B16-Tbx2-3xHA_cl2_R1_trim_peak_1525
chr16	67159756	67160121	366	67159972	21	9.94429	4.618	6.39037	B16-Tbx2-3xHA_cl2_R1_trim_peak_1526
chr16	72409852	72410419	568	72410172	31	18.5818	6.71709	14.624	B16-Tbx2-3xHA_cl2_R1_trim_peak_1527
chr16	72896908	72897700	793	72897224	77	71.7671	16.3729	66.9489	B16-Tbx2-3xHA_cl2_R1_trim_peak_1528
chr16	74526616	74526967	352	74526775	42	22.1579	6.23958	18.0915	B16-Tbx2-3xHA_cl2_R1_trim_peak_1529
chr16	76685516	76685992	477	76685787	65	50.3124	11.5522	45.7246	B16-Tbx2-3xHA_cl2_R1_trim_peak_1530
chr16	77417788	77418081	294	77417947	48	24.1676	6.07203	20.0442	B16-Tbx2-3xHA_cl2_R1_trim_peak_1531
chr16	77749690	77750512	823	77750322	34	21.4535	7.34682	17.4056	B16-Tbx2-3xHA_cl2_R1_trim_peak_1532
chr16	81285012	81285489	478	81285228	33	20.4837	7.13691	16.4646	B16-Tbx2-3xHA_cl2_R1_trim_peak_1533
chr16	82226501	82227039	539	82226626	25	13.2087	5.45764	9.46884	B16-Tbx2-3xHA_cl2_R1_trim_peak_1534
chr16	82997121	82997595	475	82997286	29	16.733	6.29728	12.8416	B16-Tbx2-3xHA_cl2_R1_trim_peak_1535
chr16	85172457	85172708	252	85172642	34	6.07962	2.40543	2.86015	B16-Tbx2-3xHA_cl2_R1_trim_peak_1536
chr16	85801842	85802229	388	85801994	36	9.66038	3.18837	6.12707	B16-Tbx2-3xHA_cl2_R1_trim_peak_1537
chr16	85803069	85803368	300	85803245	67	23.252	4.3233	19.1549	B16-Tbx2-3xHA_cl2_R1_trim_peak_1538
chr16	85983794	85984253	460	85983961	73	66.5341	15.5333	61.7723	B16-Tbx2-3xHA_cl2_R1_trim_peak_1539
chr16	86515954	86516635	682	86516332	35	22.4355	7.55673	18.3596	B16-Tbx2-3xHA_cl2_R1_trim_peak_1540
chr16	86737818	86738072	255	86737972	19	8.42301	4.19818	4.97531	B16-Tbx2-3xHA_cl2_R1_trim_peak_1541
chr16	86820784	86821217	434	86820970	87	85.2274	18.472	80.2999	B16-Tbx2-3xHA_cl2_R1_trim_peak_1542
chr16	87501535	87502075	541	87501815	41	20.5281	5.84479	16.5073	B16-Tbx2-3xHA_cl2_R1_trim_peak_1543
chr16	87508874	87509210	337	87508917	17	6.98477	3.77837	3.66483	B16-Tbx2-3xHA_cl2_R1_trim_peak_1544
chr16	87698961	87699224	264	87699020	43	6.2645	2.21632	3.0235	B16-Tbx2-3xHA_cl2_R1_trim_peak_1545
chr16	90709756	90710157	402	90709927	42	11.0372	3.21565	7.41634	B16-Tbx2-3xHA_cl2_R1_trim_peak_1546
chr16	90868183	90868461	279	90868290	36	11.0592	3.54869	7.4367	B16-Tbx2-3xHA_cl2_R1_trim_peak_1547
chr16	90994945	90995967	1023	90995155	30	9.71448	3.58012	6.17698	B16-Tbx2-3xHA_cl2_R1_trim_peak_1548
chr16	91044538	91044780	243	91044658	51	10.5463	2.78455	6.95583	B16-Tbx2-3xHA_cl2_R1_trim_peak_1549
chr16	91415510	91415761	252	91415610	35	7.95849	2.81625	4.55003	B16-Tbx2-3xHA_cl2_R1_trim_peak_1550
chr16	91441593	91441869	277	91441672	28	6.6233	2.78141	3.34058	B16-Tbx2-3xHA_cl2_R1_trim_peak_1551
chr16	91860491	91860813	323	91860642	33	15.3365	5.13322	11.5015	B16-Tbx2-3xHA_cl2_R1_trim_peak_1552
chr16	92022478	92022720	243	92022612	39	13.1311	3.8915	9.39961	B16-Tbx2-3xHA_cl2_R1_trim_peak_1553
chr16	92653972	92654437	466	92654212	69	37.6166	7.11583	33.2126	B16-Tbx2-3xHA_cl2_R1_trim_peak_1554
chr16	93808168	93808437	270	93808254	33	9.30156	3.26096	5.78897	B16-Tbx2-3xHA_cl2_R1_trim_peak_1555
chr16	93883572	93883854	283	93883790	52	9.57981	2.59271	6.05275	B16-Tbx2-3xHA_cl2_R1_trim_peak_1556
chr16	94055281	94055857	577	94055671	50	15.7319	3.81391	11.8822	B16-Tbx2-3xHA_cl2_R1_trim_peak_1557
chr16	94209717	94209992	276	94209834	25	9.74458	4.03679	6.20535	B16-Tbx2-3xHA_cl2_R1_trim_peak_1558
chr16	94526309	94526683	375	94526510	57	18.3664	3.96255	14.4193	B16-Tbx2-3xHA_cl2_R1_trim_peak_1559
chr16	94569802	94570061	260	94569923	40	7.38986	2.51258	4.0391	B16-Tbx2-3xHA_cl2_R1_trim_peak_1560
chr16	95117435	95117746	312	95117567	36	23.4294	7.76664	19.3253	B16-Tbx2-3xHA_cl2_R1_trim_peak_1561
chr16	96082205	96082536	332	96082402	40	10.1023	3.09874	6.53775	B16-Tbx2-3xHA_cl2_R1_trim_peak_1562
chr16	97521934	97522225	292	97522054	40	16.5128	4.735	12.633	B16-Tbx2-3xHA_cl2_R1_trim_peak_1563
chr16	97851327	97851825	499	97851457	46	11.7095	3.18048	8.05026	B16-Tbx2-3xHA_cl2_R1_trim_peak_1564
chr17	3084200	3084526	327	3084289	182	5.57792	1.42031	2.42263	B16-Tbx2-3xHA_cl2_R1_trim_peak_1565
chr17	3114690	3114985	296	3114904	54	9.15174	2.47643	5.65713	B16-Tbx2-3xHA_cl2_R1_trim_peak_1566
chr17	4908166	4908433	268	4908261	45	7.83681	2.46326	4.44091	B16-Tbx2-3xHA_cl2_R1_trim_peak_1567
chr17	4994065	4994590	526	4994234	49	11.1513	2.95735	7.52349	B16-Tbx2-3xHA_cl2_R1_trim_peak_1568
chr17	4994941	4995351	411	4995029	34	9.88388	3.35912	6.33849	B16-Tbx2-3xHA_cl2_R1_trim_peak_1569
chr17	5001861	5002151	291	5002014	36	12.7103	4.00083	8.99705	B16-Tbx2-3xHA_cl2_R1_trim_peak_1570
chr17	5016422	5016733	312	5016616	37	15.7769	4.81694	11.9265	B16-Tbx2-3xHA_cl2_R1_trim_peak_1571
chr17	5813777	5814358	582	5814136	72	31.1958	5.45912	26.9081	B16-Tbx2-3xHA_cl2_R1_trim_peak_1572
chr17	5841373	5841877	505	5841548	47	10.6958	2.94156	7.09684	B16-Tbx2-3xHA_cl2_R1_trim_peak_1573
chr17	6106413	6107207	795	6106864	58	28.3795	6.07217	24.1538	B16-Tbx2-3xHA_cl2_R1_trim_peak_1574
chr17	6520794	6521124	331	6520967	50	20.5064	4.89144	16.4862	B16-Tbx2-3xHA_cl2_R1_trim_peak_1575
chr17	7089490	7089796	307	7089673	37	17.5773	5.39367	13.6584	B16-Tbx2-3xHA_cl2_R1_trim_peak_1576
chr17	7204807	7205163	357	7204991	51	18.1187	4.26445	14.1784	B16-Tbx2-3xHA_cl2_R1_trim_peak_1577
chr17	8036235	8036506	272	8036363	25	8.80536	3.69041	5.33249	B16-Tbx2-3xHA_cl2_R1_trim_peak_1578
chr17	8447730	8448136	407	8447900	54	15.1196	3.49679	11.292	B16-Tbx2-3xHA_cl2_R1_trim_peak_1579
chr17	8508233	8508669	437	8508445	105	61.5729	8.29228	56.863	B16-Tbx2-3xHA_cl2_R1_trim_peak_1580
chr17	8524584	8525473	890	8525269	53	13.8744	3.30926	10.1055	B16-Tbx2-3xHA_cl2_R1_trim_peak_1581
chr17	9775974	9776255	282	9776034	34	11.1492	3.70948	7.52197	B16-Tbx2-3xHA_cl2_R1_trim_peak_1582
chr17	10001037	10001568	532	10001109	27	9.46466	3.743	5.94437	B16-Tbx2-3xHA_cl2_R1_trim_peak_1583
chr17	11092904	11093256	353	11093081	65	27.0666	5.16312	22.8686	B16-Tbx2-3xHA_cl2_R1_trim_peak_1584
chr17	11926204	11926456	253	11926357	34	9.39446	3.22843	5.87818	B16-Tbx2-3xHA_cl2_R1_trim_peak_1585
chr17	12343720	12344242	523	12343959	89	46.3376	6.94981	41.8021	B16-Tbx2-3xHA_cl2_R1_trim_peak_1586
chr17	12790988	12791349	362	12791234	47	17.3686	4.37088	13.4565	B16-Tbx2-3xHA_cl2_R1_trim_peak_1587
chr17	13920800	13921052	253	13920939	49	17.7131	4.30861	13.7857	B16-Tbx2-3xHA_cl2_R1_trim_peak_1588
chr17	15825848	15826273	426	15826237	53	8.3392	2.36858	4.90468	B16-Tbx2-3xHA_cl2_R1_trim_peak_1589
chr17	15993516	15994301	786	15993982	115	76.1372	9.99597	71.2773	B16-Tbx2-3xHA_cl2_R1_trim_peak_1590
chr17	17600876	17601145	270	17601011	19	8.42301	4.19818	4.97531	B16-Tbx2-3xHA_cl2_R1_trim_peak_1591
chr17	17624906	17625567	662	17625332	116	57.2639	6.68718	52.5995	B16-Tbx2-3xHA_cl2_R1_trim_peak_1592
chr17	21383603	21383873	271	21383762	44	8.73281	2.66162	5.26631	B16-Tbx2-3xHA_cl2_R1_trim_peak_1593
chr17	21962434	21962772	339	21962531	52	11.0271	2.8381	7.40728	B16-Tbx2-3xHA_cl2_R1_trim_peak_1594
chr17	22361282	22361643	362	22361408	66	25.5521	4.79899	21.393	B16-Tbx2-3xHA_cl2_R1_trim_peak_1595
chr17	23329274	23329552	279	23329419	21	9.94429	4.618	6.39037	B16-Tbx2-3xHA_cl2_R1_trim_peak_1596
chr17	23548649	23548936	288	23548797	38	15.0615	4.50402	11.2373	B16-Tbx2-3xHA_cl2_R1_trim_peak_1597
chr17	23803254	23803552	299	23803517	45	8.71991	2.62915	5.25431	B16-Tbx2-3xHA_cl2_R1_trim_peak_1598
chr17	24163573	24163858	286	24163638	46	9.81353	2.80666	6.2711	B16-Tbx2-3xHA_cl2_R1_trim_peak_1599
chr17	24414650	24414976	327	24414850	51	10.5463	2.78455	6.95583	B16-Tbx2-3xHA_cl2_R1_trim_peak_1600
chr17	24696067	24696322	256	24696172	37	6.121	2.32874	2.89533	B16-Tbx2-3xHA_cl2_R1_trim_peak_1601
chr17	25115651	25115963	313	25115818	61	14.4591	3.12299	10.6615	B16-Tbx2-3xHA_cl2_R1_trim_peak_1602
chr17	25273689	25274352	664	25274075	45	9.45424	2.7702	5.93511	B16-Tbx2-3xHA_cl2_R1_trim_peak_1603
chr17	25635421	25635676	256	25635592	39	12.1138	3.63124	8.43427	B16-Tbx2-3xHA_cl2_R1_trim_peak_1604
chr17	26011966	26012308	343	26012172	38	11.509	3.54046	7.86287	B16-Tbx2-3xHA_cl2_R1_trim_peak_1605
chr17	26507990	26508404	415	26508245	61	11.7998	2.71948	8.1356	B16-Tbx2-3xHA_cl2_R1_trim_peak_1606
chr17	27040310	27040708	399	27040452	47	13.3842	3.47989	9.63574	B16-Tbx2-3xHA_cl2_R1_trim_peak_1607
chr17	27200896	27201139	244	27201030	52	13.3242	3.24797	9.57878	B16-Tbx2-3xHA_cl2_R1_trim_peak_1608
chr17	27203963	27204405	443	27204137	53	10.5119	2.72194	6.92386	B16-Tbx2-3xHA_cl2_R1_trim_peak_1609
chr17	27555194	27557476	2283	27555427	140	56.2745	5.35442	51.6204	B16-Tbx2-3xHA_cl2_R1_trim_peak_1610
chr17	27565567	27566008	442	27565854	78	13.0522	2.54456	9.3242	B16-Tbx2-3xHA_cl2_R1_trim_peak_1611
chr17	28522890	28523192	303	28523015	71	10.2072	2.3191	6.63583	B16-Tbx2-3xHA_cl2_R1_trim_peak_1612
chr17	28709047	28709307	261	28709189	43	14.6361	3.99436	10.8322	B16-Tbx2-3xHA_cl2_R1_trim_peak_1613
chr17	28879954	28880257	304	28880053	66	20.8487	3.96285	16.8206	B16-Tbx2-3xHA_cl2_R1_trim_peak_1614
chr17	29093819	29094854	1036	29093888	63	8.24673	2.18586	4.82258	B16-Tbx2-3xHA_cl2_R1_trim_peak_1615
chr17	29102779	29103514	736	29102948	38	25.3217	8.13198	21.1695	B16-Tbx2-3xHA_cl2_R1_trim_peak_1616
chr17	29103894	29105500	1607	29104438	43	30.693	9.23601	26.4132	B16-Tbx2-3xHA_cl2_R1_trim_peak_1617
chr17	29105808	29106822	1015	29106593	35	22.4355	7.55673	18.3596	B16-Tbx2-3xHA_cl2_R1_trim_peak_1618
chr17	29107213	29108529	1317	29107608	38	25.4513	8.18646	21.2938	B16-Tbx2-3xHA_cl2_R1_trim_peak_1619
chr17	29108771	29109016	246	29108916	19	8.42301	4.19818	4.97531	B16-Tbx2-3xHA_cl2_R1_trim_peak_1620
chr17	29216123	29216417	295	29216321	44	9.22267	2.75771	5.7165	B16-Tbx2-3xHA_cl2_R1_trim_peak_1621
chr17	30083485	30083850	366	30083607	24	11.6291	4.92411	7.97285	B16-Tbx2-3xHA_cl2_R1_trim_peak_1622
chr17	31305536	31305957	422	31305709	118	30.2444	3.50079	25.9767	B16-Tbx2-3xHA_cl2_R1_trim_peak_1623
chr17	31669983	31670535	553	31670302	317	254.046	15.1205	248.678	B16-Tbx2-3xHA_cl2_R1_trim_peak_1624
chr17	32245250	32245663	414	32245521	36	10.332	3.3589	6.75468	B16-Tbx2-3xHA_cl2_R1_trim_peak_1625
chr17	33779260	33779863	604	33779486	84	21.242	3.37904	17.2029	B16-Tbx2-3xHA_cl2_R1_trim_peak_1626
chr17	33783455	33783837	383	33783581	54	7.98555	2.29388	4.57603	B16-Tbx2-3xHA_cl2_R1_trim_peak_1627
chr17	34031784	34032059	276	34031948	58	8.0916	2.2405	4.67563	B16-Tbx2-3xHA_cl2_R1_trim_peak_1628
chr17	34121254	34122399	1146	34122213	66	15.5373	3.13299	11.6953	B16-Tbx2-3xHA_cl2_R1_trim_peak_1629
chr17	35257275	35257569	295	35257463	42	18.4313	5.08805	14.4818	B16-Tbx2-3xHA_cl2_R1_trim_peak_1630
chr17	35673635	35673959	325	35673779	56	22.6726	4.91181	18.5909	B16-Tbx2-3xHA_cl2_R1_trim_peak_1631
chr17	35697969	35698209	241	35698116	53	9.14533	2.49766	5.65134	B16-Tbx2-3xHA_cl2_R1_trim_peak_1632
chr17	35725537	35725911	375	35725779	113	42.1335	4.87437	37.6599	B16-Tbx2-3xHA_cl2_R1_trim_peak_1633
chr17	35916598	35916990	393	35916836	72	17.8792	3.2869	13.947	B16-Tbx2-3xHA_cl2_R1_trim_peak_1634
chr17	36412429	36412840	412	36412634	45	24.2804	6.50323	20.155	B16-Tbx2-3xHA_cl2_R1_trim_peak_1635
chr17	36786577	36786833	257	36786788	19	8.42301	4.19818	4.97531	B16-Tbx2-3xHA_cl2_R1_trim_peak_1636
chr17	39843020	39848819	5800	39848258	4118	1564.32	5.40424	1557.46	B16-Tbx2-3xHA_cl2_R1_trim_peak_1637
chr17	42741577	42742280	704	42741850	112	95.4249	15.1057	90.4345	B16-Tbx2-3xHA_cl2_R1_trim_peak_1638
chr17	42876243	42876669	427	42876560	44	8.26962	2.57199	4.84304	B16-Tbx2-3xHA_cl2_R1_trim_peak_1639
chr17	44709927	44710175	249	44710027	33	15.6513	5.24453	11.805	B16-Tbx2-3xHA_cl2_R1_trim_peak_1640
chr17	44735812	44736462	651	44736376	60	15.7965	3.3729	11.9449	B16-Tbx2-3xHA_cl2_R1_trim_peak_1641
chr17	45033575	45034116	542	45033854	34	18.4344	6.12618	14.4846	B16-Tbx2-3xHA_cl2_R1_trim_peak_1642
chr17	45241103	45241472	370	45241232	55	30.2981	6.93947	26.0287	B16-Tbx2-3xHA_cl2_R1_trim_peak_1643
chr17	45567151	45567405	255	45567296	31	10.008	3.59508	6.44989	B16-Tbx2-3xHA_cl2_R1_trim_peak_1644
chr17	45733780	45734053	274	45733927	59	12.2822	2.84305	8.59424	B16-Tbx2-3xHA_cl2_R1_trim_peak_1645
chr17	45735091	45735644	554	45735345	54	10.0193	2.61518	6.45967	B16-Tbx2-3xHA_cl2_R1_trim_peak_1646
chr17	45873162	45873687	526	45873320	59	18.1076	3.81468	14.168	B16-Tbx2-3xHA_cl2_R1_trim_peak_1647
chr17	46031237	46031603	367	46031345	41	5.85763	2.18028	2.65845	B16-Tbx2-3xHA_cl2_R1_trim_peak_1648
chr17	46073876	46074260	385	46074069	65	21.0531	4.04465	17.0191	B16-Tbx2-3xHA_cl2_R1_trim_peak_1649
chr17	46857188	46857975	788	46857751	57	18.4901	3.98614	14.5384	B16-Tbx2-3xHA_cl2_R1_trim_peak_1650
chr17	46866758	46867028	271	46866948	40	11.9593	3.53306	8.28577	B16-Tbx2-3xHA_cl2_R1_trim_peak_1651
chr17	47010317	47010598	282	47010350	41	7.39186	2.48418	4.03977	B16-Tbx2-3xHA_cl2_R1_trim_peak_1652
chr17	47629657	47629900	244	47629739	42	9.28683	2.84024	5.77535	B16-Tbx2-3xHA_cl2_R1_trim_peak_1653
chr17	47974056	47974383	328	47974311	42	7.43089	2.46435	4.07299	B16-Tbx2-3xHA_cl2_R1_trim_peak_1654
chr17	48100981	48101282	302	48101111	57	16.8903	3.68752	12.9941	B16-Tbx2-3xHA_cl2_R1_trim_peak_1655
chr17	49593413	49593694	282	49593582	29	11.2723	4.17485	7.63891	B16-Tbx2-3xHA_cl2_R1_trim_peak_1656
chr17	49624585	49625046	462	49624787	45	23.1565	6.14921	19.0617	B16-Tbx2-3xHA_cl2_R1_trim_peak_1657
chr17	51178706	51179375	670	51179274	35	6.96005	2.57856	3.6509	B16-Tbx2-3xHA_cl2_R1_trim_peak_1658
chr17	53566970	53567505	536	53567096	50	12.3861	3.15135	8.68892	B16-Tbx2-3xHA_cl2_R1_trim_peak_1659
chr17	56141835	56142080	246	56141913	58	11.8662	2.80538	8.19756	B16-Tbx2-3xHA_cl2_R1_trim_peak_1660
chr17	56296230	56296559	330	56296368	70	30.9105	5.55426	26.6276	B16-Tbx2-3xHA_cl2_R1_trim_peak_1661
chr17	56613296	56613728	433	56613418	55	7.65819	2.22619	4.28165	B16-Tbx2-3xHA_cl2_R1_trim_peak_1662
chr17	56763394	56763641	248	56763547	60	17.189	3.60797	13.2827	B16-Tbx2-3xHA_cl2_R1_trim_peak_1663
chr17	56935552	56935867	316	56935671	86	23.0349	3.54149	18.9435	B16-Tbx2-3xHA_cl2_R1_trim_peak_1664
chr17	62818973	62819475	503	62819203	38	12.6929	3.84682	8.98116	B16-Tbx2-3xHA_cl2_R1_trim_peak_1665
chr17	62880844	62881164	321	62880994	41	7.83339	2.57387	4.43824	B16-Tbx2-3xHA_cl2_R1_trim_peak_1666
chr17	62882788	62883123	336	62882957	59	12.8742	2.93515	9.15399	B16-Tbx2-3xHA_cl2_R1_trim_peak_1667
chr17	62939127	62939436	310	62939312	24	12.3667	5.24773	8.66991	B16-Tbx2-3xHA_cl2_R1_trim_peak_1668
chr17	63075823	63076429	607	63075978	39	15.7819	4.61951	11.9309	B16-Tbx2-3xHA_cl2_R1_trim_peak_1669
chr17	65081249	65081637	389	65081436	41	11.9284	3.46922	8.2572	B16-Tbx2-3xHA_cl2_R1_trim_peak_1670
chr17	65406095	65406535	441	65406380	37	13.3768	4.10896	9.6285	B16-Tbx2-3xHA_cl2_R1_trim_peak_1671
chr17	65701387	65702551	1165	65701799	60	24.3901	4.98079	20.2621	B16-Tbx2-3xHA_cl2_R1_trim_peak_1672
chr17	65757216	65757478	263	65757356	42	18.7877	5.19169	14.8239	B16-Tbx2-3xHA_cl2_R1_trim_peak_1673
chr17	66111480	66111871	392	66111697	79	34.1041	5.49812	29.7592	B16-Tbx2-3xHA_cl2_R1_trim_peak_1674
chr17	66944346	66944948	603	66944621	53	28.5062	6.69163	24.2772	B16-Tbx2-3xHA_cl2_R1_trim_peak_1675
chr17	70633747	70634028	282	70633939	36	6.51486	2.44393	3.24632	B16-Tbx2-3xHA_cl2_R1_trim_peak_1676
chr17	70850476	70850786	311	70850612	51	14.5233	3.51883	10.7228	B16-Tbx2-3xHA_cl2_R1_trim_peak_1677
chr17	70851625	70851980	356	70851796	54	16.6116	3.77996	12.7273	B16-Tbx2-3xHA_cl2_R1_trim_peak_1678
chr17	70963646	70963903	258	70963766	924	565.301	9.89344	559.414	B16-Tbx2-3xHA_cl2_R1_trim_peak_1679
chr17	70990349	70990638	290	70990541	49	6.45919	2.13788	3.19662	B16-Tbx2-3xHA_cl2_R1_trim_peak_1680
chr17	71348020	71348312	293	71348158	24	12.3667	5.24773	8.66991	B16-Tbx2-3xHA_cl2_R1_trim_peak_1681
chr17	72925933	72926494	562	72926155	73	26.1246	4.49446	21.9512	B16-Tbx2-3xHA_cl2_R1_trim_peak_1682
chr17	72997504	72997806	303	72997636	58	14.0742	3.1594	10.2916	B16-Tbx2-3xHA_cl2_R1_trim_peak_1683
chr17	73067451	73067751	301	73067579	59	23.7552	4.92052	19.6439	B16-Tbx2-3xHA_cl2_R1_trim_peak_1684
chr17	74295313	74295606	294	74295478	49	16.7081	4.08261	12.8203	B16-Tbx2-3xHA_cl2_R1_trim_peak_1685
chr17	75461811	75462072	262	75461936	30	12.6162	4.53587	8.90766	B16-Tbx2-3xHA_cl2_R1_trim_peak_1686
chr17	75465480	75465824	345	75465607	86	30.3969	4.51629	26.1249	B16-Tbx2-3xHA_cl2_R1_trim_peak_1687
chr17	79598828	79599523	696	79598923	22	10.7338	4.82791	7.1296	B16-Tbx2-3xHA_cl2_R1_trim_peak_1688
chr17	80206841	80207167	327	80207042	56	8.03626	2.26594	4.62423	B16-Tbx2-3xHA_cl2_R1_trim_peak_1689
chr17	80765310	80765679	370	80765471	33	17.5618	5.95114	13.6433	B16-Tbx2-3xHA_cl2_R1_trim_peak_1690
chr17	83147878	83148153	276	83147992	35	15.0837	4.81243	11.2577	B16-Tbx2-3xHA_cl2_R1_trim_peak_1691
chr17	83214178	83214474	297	83214317	47	15.4161	3.91931	11.5782	B16-Tbx2-3xHA_cl2_R1_trim_peak_1692
chr17	83979218	83979500	283	83979405	57	11.8959	2.83731	8.2254	B16-Tbx2-3xHA_cl2_R1_trim_peak_1693
chr17	84061690	84062111	422	84061910	96	75.4455	12.7976	70.5924	B16-Tbx2-3xHA_cl2_R1_trim_peak_1694
chr17	84096419	84096858	440	84096697	52	9.14129	2.52008	5.64784	B16-Tbx2-3xHA_cl2_R1_trim_peak_1695
chr17	84185728	84187028	1301	84186596	79	34.5233	5.57263	30.172	B16-Tbx2-3xHA_cl2_R1_trim_peak_1696
chr17	84188472	84188928	457	84188610	57	11.8092	2.82352	8.14458	B16-Tbx2-3xHA_cl2_R1_trim_peak_1697
chr17	86167375	86167676	302	86167591	75	20.1555	3.50772	16.1494	B16-Tbx2-3xHA_cl2_R1_trim_peak_1698
chr17	86469456	86469697	242	86469546	57	14.7858	3.31501	10.975	B16-Tbx2-3xHA_cl2_R1_trim_peak_1699
chr17	87405355	87405957	603	87405694	131	78.2829	8.71888	73.4061	B16-Tbx2-3xHA_cl2_R1_trim_peak_1700
chr17	87446854	87447223	370	87447138	54	13.7807	3.25309	10.0151	B16-Tbx2-3xHA_cl2_R1_trim_peak_1701
chr17	88318384	88318839	456	88318595	109	57.7346	7.26573	53.0646	B16-Tbx2-3xHA_cl2_R1_trim_peak_1702
chr17	90813871	90814208	338	90814044	28	15.8295	6.08737	11.9737	B16-Tbx2-3xHA_cl2_R1_trim_peak_1703
chr18	3005704	3005951	248	3005844	530	57.4409	2.18923	52.7754	B16-Tbx2-3xHA_cl2_R1_trim_peak_1704
chr18	4439966	4440213	248	4440062	35	12.9667	4.15756	9.24149	B16-Tbx2-3xHA_cl2_R1_trim_peak_1705
chr18	5014306	5014660	355	5014442	17	6.41688	3.51285	3.15724	B16-Tbx2-3xHA_cl2_R1_trim_peak_1706
chr18	5819987	5820265	279	5820121	61	25.9824	5.243	21.812	B16-Tbx2-3xHA_cl2_R1_trim_peak_1707
chr18	6235114	6235908	795	6235548	54	43.0477	11.545	38.5603	B16-Tbx2-3xHA_cl2_R1_trim_peak_1708
chr18	10617659	10618019	361	10617963	35	6.09049	2.37788	2.86855	B16-Tbx2-3xHA_cl2_R1_trim_peak_1709
chr18	11858425	11858919	495	11858715	46	23.3059	6.0659	19.2081	B16-Tbx2-3xHA_cl2_R1_trim_peak_1710
chr18	12005014	12005612	599	12005402	35	14.5635	4.64622	10.7614	B16-Tbx2-3xHA_cl2_R1_trim_peak_1711
chr18	12941451	12941778	328	12941553	32	5.25329	2.26798	2.12684	B16-Tbx2-3xHA_cl2_R1_trim_peak_1712
chr18	14682457	14682759	303	14682621	41	7.39186	2.48418	4.03977	B16-Tbx2-3xHA_cl2_R1_trim_peak_1713
chr18	14783343	14783587	245	14783562	28	5.6271	2.49899	2.46375	B16-Tbx2-3xHA_cl2_R1_trim_peak_1714
chr18	15109400	15109971	572	15109652	57	32.1207	7.18731	27.8141	B16-Tbx2-3xHA_cl2_R1_trim_peak_1715
chr18	15281713	15281959	247	15281830	27	14.9407	5.87746	11.1207	B16-Tbx2-3xHA_cl2_R1_trim_peak_1716
chr18	15551704	15552101	398	15551870	37	17.9378	5.51405	14.0045	B16-Tbx2-3xHA_cl2_R1_trim_peak_1717
chr18	16713321	16713761	441	16713632	19	6.85792	3.50067	3.55785	B16-Tbx2-3xHA_cl2_R1_trim_peak_1718
chr18	16808245	16809292	1048	16808795	58	19.1311	4.05487	15.157	B16-Tbx2-3xHA_cl2_R1_trim_peak_1719
chr18	19545345	19545608	264	19545469	28	15.8295	6.08737	11.9737	B16-Tbx2-3xHA_cl2_R1_trim_peak_1720
chr18	20896027	20896284	258	20896257	30	5.21489	2.31826	2.09346	B16-Tbx2-3xHA_cl2_R1_trim_peak_1721
chr18	24020615	24020957	343	24020883	39	5.45418	2.14196	2.30813	B16-Tbx2-3xHA_cl2_R1_trim_peak_1722
chr18	28835512	28835908	397	28835759	32	18.5126	6.49983	14.5607	B16-Tbx2-3xHA_cl2_R1_trim_peak_1723
chr18	31420664	31420935	272	31420787	27	14.9407	5.87746	11.1207	B16-Tbx2-3xHA_cl2_R1_trim_peak_1724
chr18	32818526	32818972	447	32818864	25	9.97819	4.12545	6.42128	B16-Tbx2-3xHA_cl2_R1_trim_peak_1725
chr18	33831841	33832094	254	33831966	25	7.85413	3.3556	4.45573	B16-Tbx2-3xHA_cl2_R1_trim_peak_1726
chr18	34004929	34005250	322	34005055	24	9.2837	3.96678	5.77288	B16-Tbx2-3xHA_cl2_R1_trim_peak_1727
chr18	34042934	34043347	414	34043066	44	20.8527	5.57636	16.8237	B16-Tbx2-3xHA_cl2_R1_trim_peak_1728
chr18	34047357	34047632	276	34047479	31	17.4632	6.24507	13.547	B16-Tbx2-3xHA_cl2_R1_trim_peak_1729
chr18	34247353	34247727	375	34247615	50	17.4495	4.18245	13.5342	B16-Tbx2-3xHA_cl2_R1_trim_peak_1730
chr18	34759580	34759901	322	34759687	43	14.6361	3.99436	10.8322	B16-Tbx2-3xHA_cl2_R1_trim_peak_1731
chr18	35045635	35045971	337	35045809	57	22.3009	4.75651	18.2317	B16-Tbx2-3xHA_cl2_R1_trim_peak_1732
chr18	35164339	35164634	296	35164467	18	7.69301	3.98828	4.30807	B16-Tbx2-3xHA_cl2_R1_trim_peak_1733
chr18	35562002	35562545	544	35562244	42	10.4164	3.07995	6.83375	B16-Tbx2-3xHA_cl2_R1_trim_peak_1734
chr18	35830019	35830413	395	35830170	55	15.7023	3.56037	11.854	B16-Tbx2-3xHA_cl2_R1_trim_peak_1735
chr18	35874972	35875241	270	35875096	45	12.0489	3.29483	8.37239	B16-Tbx2-3xHA_cl2_R1_trim_peak_1736
chr18	35888244	35888510	267	35888416	47	11.8672	3.1705	8.19793	B16-Tbx2-3xHA_cl2_R1_trim_peak_1737
chr18	35942196	35942455	260	35942360	43	8.62938	2.67238	5.17037	B16-Tbx2-3xHA_cl2_R1_trim_peak_1738
chr18	36320201	36320507	307	36320287	27	6.01272	2.65152	2.80283	B16-Tbx2-3xHA_cl2_R1_trim_peak_1739
chr18	36446869	36447279	411	36446880	18	7.08604	3.70801	3.75467	B16-Tbx2-3xHA_cl2_R1_trim_peak_1740
chr18	36492915	36493238	324	36492983	38	8.37757	2.79344	4.94016	B16-Tbx2-3xHA_cl2_R1_trim_peak_1741
chr18	37849313	37850174	862	37849733	104	91.8098	15.8863	86.8389	B16-Tbx2-3xHA_cl2_R1_trim_peak_1742
chr18	38631592	38631933	342	38631773	109	72.4355	9.98591	67.6117	B16-Tbx2-3xHA_cl2_R1_trim_peak_1743
chr18	38922417	38922763	347	38922508	40	18.2278	5.24395	14.2856	B16-Tbx2-3xHA_cl2_R1_trim_peak_1744
chr18	39100921	39101481	561	39101153	26	10.8715	4.3536	7.26018	B16-Tbx2-3xHA_cl2_R1_trim_peak_1745
chr18	43394600	43394845	246	43394746	23	10.7383	4.6838	7.13319	B16-Tbx2-3xHA_cl2_R1_trim_peak_1746
chr18	44573568	44573855	288	44573629	22	8.62619	3.922	5.16737	B16-Tbx2-3xHA_cl2_R1_trim_peak_1747
chr18	44753746	44754217	472	44754059	35	22.4355	7.55673	18.3596	B16-Tbx2-3xHA_cl2_R1_trim_peak_1748
chr18	46525574	46525821	248	46525742	44	13.5448	3.67435	9.79033	B16-Tbx2-3xHA_cl2_R1_trim_peak_1749
chr18	46937437	46937830	394	46937623	35	22.4355	7.55673	18.3596	B16-Tbx2-3xHA_cl2_R1_trim_peak_1750
chr18	47290981	47291570	590	47291407	44	31.7714	9.44592	27.4702	B16-Tbx2-3xHA_cl2_R1_trim_peak_1751
chr18	47368761	47369077	317	47368866	47	10.6958	2.94156	7.09684	B16-Tbx2-3xHA_cl2_R1_trim_peak_1752
chr18	47803094	47803673	580	47803374	63	53.8709	13.4342	49.2435	B16-Tbx2-3xHA_cl2_R1_trim_peak_1753
chr18	48611693	48611978	286	48611841	21	9.94429	4.618	6.39037	B16-Tbx2-3xHA_cl2_R1_trim_peak_1754
chr18	49386940	49387478	539	49387370	28	11.0745	4.20809	7.45017	B16-Tbx2-3xHA_cl2_R1_trim_peak_1755
chr18	49473284	49473753	470	49473458	56	43.2934	11.124	38.8014	B16-Tbx2-3xHA_cl2_R1_trim_peak_1756
chr18	49755241	49755618	378	49755486	62	13.8276	2.99557	10.0599	B16-Tbx2-3xHA_cl2_R1_trim_peak_1757
chr18	50055850	50056093	244	50056002	22	7.94543	3.64944	4.53822	B16-Tbx2-3xHA_cl2_R1_trim_peak_1758
chr18	54074317	54074887	571	54074598	101	95.3314	17.8534	90.3415	B16-Tbx2-3xHA_cl2_R1_trim_peak_1759
chr18	54456133	54456372	240	54456264	25	9.03267	3.77277	5.54572	B16-Tbx2-3xHA_cl2_R1_trim_peak_1760
chr18	54539805	54540565	761	54540236	135	145.148	24.5443	139.984	B16-Tbx2-3xHA_cl2_R1_trim_peak_1761
chr18	54885635	54885925	291	54885767	33	13.6014	4.54507	9.84402	B16-Tbx2-3xHA_cl2_R1_trim_peak_1762
chr18	54901827	54902248	422	54902140	41	13.4022	3.82452	9.65297	B16-Tbx2-3xHA_cl2_R1_trim_peak_1763
chr18	54985511	54985861	351	54985693	32	10.1617	3.56831	6.59212	B16-Tbx2-3xHA_cl2_R1_trim_peak_1764
chr18	54990230	54990581	352	54990566	20	5.95925	3.04724	2.75137	B16-Tbx2-3xHA_cl2_R1_trim_peak_1765
chr18	54990914	54991401	488	54991170	64	38.7262	8.05474	34.3048	B16-Tbx2-3xHA_cl2_R1_trim_peak_1766
chr18	54997437	54997850	414	54997680	26	13.1456	5.26928	9.41251	B16-Tbx2-3xHA_cl2_R1_trim_peak_1767
chr18	55101875	55102488	614	55102405	19	8.42301	4.19818	4.97531	B16-Tbx2-3xHA_cl2_R1_trim_peak_1768
chr18	55133621	55134013	393	55133781	43	21.4607	5.88185	17.4122	B16-Tbx2-3xHA_cl2_R1_trim_peak_1769
chr18	55146712	55147042	331	55146855	31	18.2078	6.55706	14.2658	B16-Tbx2-3xHA_cl2_R1_trim_peak_1770
chr18	55151335	55151626	292	55151476	31	8.84228	3.25295	5.36568	B16-Tbx2-3xHA_cl2_R1_trim_peak_1771
chr18	55190423	55190691	269	55190539	33	13.6014	4.54507	9.84402	B16-Tbx2-3xHA_cl2_R1_trim_peak_1772
chr18	56136589	56137048	460	56136790	39	26.4788	8.39637	22.2953	B16-Tbx2-3xHA_cl2_R1_trim_peak_1773
chr18	57148014	57148289	276	57148132	21	7.30299	3.49077	3.95725	B16-Tbx2-3xHA_cl2_R1_trim_peak_1774
chr18	57167360	57167823	464	57167561	85	52.7926	8.7423	48.1758	B16-Tbx2-3xHA_cl2_R1_trim_peak_1775
chr18	57236834	57237286	453	57237033	43	23.0326	6.38469	18.9413	B16-Tbx2-3xHA_cl2_R1_trim_peak_1776
chr18	59152045	59152490	446	59152197	26	10.6888	4.28413	7.09062	B16-Tbx2-3xHA_cl2_R1_trim_peak_1777
chr18	59175039	59176268	1230	59175176	62	16.928	3.48349	13.0296	B16-Tbx2-3xHA_cl2_R1_trim_peak_1778
chr18	59224089	59224529	441	59224298	98	96.8258	19.3207	91.829	B16-Tbx2-3xHA_cl2_R1_trim_peak_1779
chr18	59226883	59227171	289	59227005	17	6.98477	3.77837	3.66483	B16-Tbx2-3xHA_cl2_R1_trim_peak_1780
chr18	59235595	59236098	504	59235901	23	10.7383	4.6838	7.13319	B16-Tbx2-3xHA_cl2_R1_trim_peak_1781
chr18	59237249	59237641	393	59237371	33	19.8945	6.88751	15.8942	B16-Tbx2-3xHA_cl2_R1_trim_peak_1782
chr18	60606116	60606603	488	60606309	104	67.4093	9.56131	62.6383	B16-Tbx2-3xHA_cl2_R1_trim_peak_1783
chr18	60648851	60649246	396	60649057	118	77.7019	9.94494	72.8298	B16-Tbx2-3xHA_cl2_R1_trim_peak_1784
chr18	60906993	60907262	270	60907131	27	11.6058	4.51484	7.95136	B16-Tbx2-3xHA_cl2_R1_trim_peak_1785
chr18	61001372	61001641	270	61001478	49	15.8868	3.90338	12.0278	B16-Tbx2-3xHA_cl2_R1_trim_peak_1786
chr18	61491638	61491930	293	61491753	29	11.2249	4.15858	7.59394	B16-Tbx2-3xHA_cl2_R1_trim_peak_1787
chr18	61952666	61953014	349	61952833	63	22.4422	4.3985	18.3658	B16-Tbx2-3xHA_cl2_R1_trim_peak_1788
chr18	64684897	64685218	322	64685065	59	22.6694	4.69374	18.5882	B16-Tbx2-3xHA_cl2_R1_trim_peak_1789
chr18	64750801	64751436	636	64751103	44	26.0582	7.256	21.8861	B16-Tbx2-3xHA_cl2_R1_trim_peak_1790
chr18	65077343	65077655	313	65077513	24	12.2198	5.18242	8.53481	B16-Tbx2-3xHA_cl2_R1_trim_peak_1791
chr18	65520456	65520848	393	65520691	57	23.2568	4.96375	19.1597	B16-Tbx2-3xHA_cl2_R1_trim_peak_1792
chr18	65722720	65723032	313	65722852	47	13.9043	3.58956	10.1341	B16-Tbx2-3xHA_cl2_R1_trim_peak_1793
chr18	67774982	67775257	276	67775174	44	9.74134	2.86101	6.20213	B16-Tbx2-3xHA_cl2_R1_trim_peak_1794
chr18	69562727	69563018	292	69562878	33	20.4837	7.13691	16.4646	B16-Tbx2-3xHA_cl2_R1_trim_peak_1795
chr18	70545083	70545692	610	70545420	114	68.1593	8.59998	63.3799	B16-Tbx2-3xHA_cl2_R1_trim_peak_1796
chr18	71488059	71488498	440	71488303	24	12.3667	5.24773	8.66991	B16-Tbx2-3xHA_cl2_R1_trim_peak_1797
chr18	75366535	75367071	537	75366694	40	8.32148	2.70814	4.88821	B16-Tbx2-3xHA_cl2_R1_trim_peak_1798
chr18	75367444	75367803	360	75367483	39	10.0332	3.12916	6.47233	B16-Tbx2-3xHA_cl2_R1_trim_peak_1799
chr18	75369020	75369401	382	75369167	54	18.2851	4.11315	14.3408	B16-Tbx2-3xHA_cl2_R1_trim_peak_1800
chr18	75599841	75600140	300	75599987	62	21.7662	4.32977	17.7099	B16-Tbx2-3xHA_cl2_R1_trim_peak_1801
chr18	78011680	78012078	399	78011905	52	23.2368	5.3877	19.1403	B16-Tbx2-3xHA_cl2_R1_trim_peak_1802
chr18	80594093	80594370	278	80594125	26	7.35389	3.11817	4.00521	B16-Tbx2-3xHA_cl2_R1_trim_peak_1803
chr18	80654164	80654478	315	80654304	40	16.1124	4.62079	12.2465	B16-Tbx2-3xHA_cl2_R1_trim_peak_1804
chr18	82462159	82462512	354	82462290	53	12.0617	2.98585	8.38378	B16-Tbx2-3xHA_cl2_R1_trim_peak_1805
chr18	82538049	82538491	443	82538263	69	37.6166	7.11583	33.2126	B16-Tbx2-3xHA_cl2_R1_trim_peak_1806
chr18	82545479	82545826	348	82545690	37	10.9565	3.46028	7.33965	B16-Tbx2-3xHA_cl2_R1_trim_peak_1807
chr18	82554939	82555250	312	82555052	35	7.95849	2.81625	4.55003	B16-Tbx2-3xHA_cl2_R1_trim_peak_1808
chr18	82725284	82725531	248	82725412	26	12.7568	5.10596	9.04139	B16-Tbx2-3xHA_cl2_R1_trim_peak_1809
chr18	82725863	82726233	371	82725945	22	8.87921	4.02577	5.40001	B16-Tbx2-3xHA_cl2_R1_trim_peak_1810
chr18	84087436	84087779	344	84087539	39	14.4317	4.2394	10.6355	B16-Tbx2-3xHA_cl2_R1_trim_peak_1811
chr18	84410301	84410604	304	84410453	26	10.6888	4.28413	7.09062	B16-Tbx2-3xHA_cl2_R1_trim_peak_1812
chr18	84671786	84672567	782	84672042	59	37.0762	8.34971	32.6815	B16-Tbx2-3xHA_cl2_R1_trim_peak_1813
chr18	84768637	84769192	556	84768961	40	18.9902	5.48082	15.0202	B16-Tbx2-3xHA_cl2_R1_trim_peak_1814
chr18	84850787	84851105	319	84850996	38	16.8221	5.03341	12.9276	B16-Tbx2-3xHA_cl2_R1_trim_peak_1815
chr18	84907361	84907646	286	84907448	27	11.7971	4.58764	8.13311	B16-Tbx2-3xHA_cl2_R1_trim_peak_1816
chr19	3111867	3112177	311	3111959	24	8.38339	3.62767	4.9444	B16-Tbx2-3xHA_cl2_R1_trim_peak_1817
chr19	3441178	3441493	316	3441313	38	17.3946	5.21346	13.4813	B16-Tbx2-3xHA_cl2_R1_trim_peak_1818
chr19	3623814	3624062	249	3623897	30	10.1959	3.73018	6.62487	B16-Tbx2-3xHA_cl2_R1_trim_peak_1819
chr19	3767885	3768157	273	3768086	39	8.51623	2.78631	5.06253	B16-Tbx2-3xHA_cl2_R1_trim_peak_1820
chr19	4441768	4442129	362	4441984	39	10.9385	3.34284	7.32289	B16-Tbx2-3xHA_cl2_R1_trim_peak_1821
chr19	5038092	5038364	273	5038214	21	6.94582	3.34993	3.64072	B16-Tbx2-3xHA_cl2_R1_trim_peak_1822
chr19	5801022	5801348	327	5801235	27	6.1287	2.6855	2.90184	B16-Tbx2-3xHA_cl2_R1_trim_peak_1823
chr19	5803321	5803565	245	5803537	32	7.46845	2.82421	4.10527	B16-Tbx2-3xHA_cl2_R1_trim_peak_1824
chr19	5845161	5846177	1017	5846069	51	20.5061	4.809	16.4862	B16-Tbx2-3xHA_cl2_R1_trim_peak_1825
chr19	5846623	5846920	298	5846781	52	19.173	4.42926	15.1979	B16-Tbx2-3xHA_cl2_R1_trim_peak_1826
chr19	6077087	6077335	249	6077211	43	10.3496	3.02397	6.77062	B16-Tbx2-3xHA_cl2_R1_trim_peak_1827
chr19	6141077	6141477	401	6141242	124	61.989	6.83346	57.2749	B16-Tbx2-3xHA_cl2_R1_trim_peak_1828
chr19	7267272	7267563	292	7267409	50	17.367	4.16427	13.4549	B16-Tbx2-3xHA_cl2_R1_trim_peak_1829
chr19	7482671	7482927	257	7482843	35	7.95849	2.81625	4.55003	B16-Tbx2-3xHA_cl2_R1_trim_peak_1830
chr19	7494611	7494906	296	7494743	38	7.39686	2.57603	4.04321	B16-Tbx2-3xHA_cl2_R1_trim_peak_1831
chr19	7943729	7944017	289	7943834	31	11.052	3.91677	7.43041	B16-Tbx2-3xHA_cl2_R1_trim_peak_1832
chr19	8713880	8714128	249	8713962	36	8.46052	2.89448	5.01126	B16-Tbx2-3xHA_cl2_R1_trim_peak_1833
chr19	10100808	10101045	238	10100982	37	11.492	3.59849	7.84765	B16-Tbx2-3xHA_cl2_R1_trim_peak_1834
chr19	10274014	10274630	617	10274223	96	49.6238	6.94779	45.0444	B16-Tbx2-3xHA_cl2_R1_trim_peak_1835
chr19	10278643	10279004	362	10278870	60	25.5095	5.2205	21.3515	B16-Tbx2-3xHA_cl2_R1_trim_peak_1836
chr19	12794758	12795370	613	12794859	34	6.07962	2.40543	2.86015	B16-Tbx2-3xHA_cl2_R1_trim_peak_1837
chr19	16170683	16170944	262	16170803	24	9.21863	3.94176	5.71402	B16-Tbx2-3xHA_cl2_R1_trim_peak_1838
chr19	16491581	16491954	374	16491772	38	16.1691	4.83284	12.3	B16-Tbx2-3xHA_cl2_R1_trim_peak_1839
chr19	17199071	17199355	285	17199246	29	15.6933	5.85476	11.8459	B16-Tbx2-3xHA_cl2_R1_trim_peak_1840
chr19	17256822	17257121	300	17256985	39	14.6644	4.30353	10.8598	B16-Tbx2-3xHA_cl2_R1_trim_peak_1841
chr19	23140825	23141563	739	23141397	43	13.0077	3.60838	9.28084	B16-Tbx2-3xHA_cl2_R1_trim_peak_1842
chr19	23273881	23274145	265	23274027	48	17.0374	4.22244	13.1359	B16-Tbx2-3xHA_cl2_R1_trim_peak_1843
chr19	23758265	23758609	345	23758384	42	11.0372	3.21565	7.41634	B16-Tbx2-3xHA_cl2_R1_trim_peak_1844
chr19	24317042	24317459	418	24317193	50	17.4495	4.18245	13.5342	B16-Tbx2-3xHA_cl2_R1_trim_peak_1845
chr19	25325158	25325428	271	25325347	30	13.6811	4.91881	9.91941	B16-Tbx2-3xHA_cl2_R1_trim_peak_1846
chr19	25395192	25395445	254	25395270	33	9.30156	3.26096	5.78897	B16-Tbx2-3xHA_cl2_R1_trim_peak_1847
chr19	25575468	25575718	251	25575627	24	11.1393	4.7152	7.51235	B16-Tbx2-3xHA_cl2_R1_trim_peak_1848
chr19	26606675	26606932	258	26606813	39	8.89687	2.87065	5.41686	B16-Tbx2-3xHA_cl2_R1_trim_peak_1849
chr19	26607225	26607500	276	26607440	47	8.70553	2.57036	5.24152	B16-Tbx2-3xHA_cl2_R1_trim_peak_1850
chr19	27031238	27031479	242	27031364	28	8.50544	3.34914	5.05309	B16-Tbx2-3xHA_cl2_R1_trim_peak_1851
chr19	27904697	27905034	338	27904819	34	21.4535	7.34682	17.4056	B16-Tbx2-3xHA_cl2_R1_trim_peak_1852
chr19	28351504	28352042	539	28351920	26	10.1561	4.08505	6.58805	B16-Tbx2-3xHA_cl2_R1_trim_peak_1853
chr19	28408746	28409141	396	28409018	49	20.923	5.08273	16.8915	B16-Tbx2-3xHA_cl2_R1_trim_peak_1854
chr19	28679959	28680235	277	28680045	42	8.28685	2.63515	4.85649	B16-Tbx2-3xHA_cl2_R1_trim_peak_1855
chr19	29470711	29471016	306	29470803	42	11.7004	3.36385	8.0413	B16-Tbx2-3xHA_cl2_R1_trim_peak_1856
chr19	29486571	29486823	253	29486712	53	15.2523	3.56681	11.4203	B16-Tbx2-3xHA_cl2_R1_trim_peak_1857
chr19	29647949	29648514	566	29648332	47	16.3703	4.13626	12.4943	B16-Tbx2-3xHA_cl2_R1_trim_peak_1858
chr19	29697205	29697739	535	29697431	65	35.7818	7.13662	31.409	B16-Tbx2-3xHA_cl2_R1_trim_peak_1859
chr19	29702958	29703211	254	29703140	37	9.57351	3.11633	6.04753	B16-Tbx2-3xHA_cl2_R1_trim_peak_1860
chr19	30096294	30096616	323	30096456	50	19.4135	4.62983	15.4315	B16-Tbx2-3xHA_cl2_R1_trim_peak_1861
chr19	30595097	30595499	403	30595346	26	11.4062	4.56036	7.76724	B16-Tbx2-3xHA_cl2_R1_trim_peak_1862
chr19	30768267	30768943	677	30768695	48	36.1782	10.2856	31.7972	B16-Tbx2-3xHA_cl2_R1_trim_peak_1863
chr19	31444161	31444469	309	31444325	41	27.0515	8.19666	22.8546	B16-Tbx2-3xHA_cl2_R1_trim_peak_1864
chr19	31764189	31764595	407	31764493	52	7.94016	2.32471	4.53389	B16-Tbx2-3xHA_cl2_R1_trim_peak_1865
chr19	32303270	32303555	286	32303441	41	15.1411	4.2695	11.3124	B16-Tbx2-3xHA_cl2_R1_trim_peak_1866
chr19	32577762	32578081	320	32577886	24	10.3186	4.37584	6.7422	B16-Tbx2-3xHA_cl2_R1_trim_peak_1867
chr19	32756026	32756399	374	32756218	78	22.0659	3.67	18.0022	B16-Tbx2-3xHA_cl2_R1_trim_peak_1868
chr19	34778080	34778493	414	34778303	38	25.4513	8.18646	21.2938	B16-Tbx2-3xHA_cl2_R1_trim_peak_1869
chr19	34833010	34833407	398	34833223	47	26.6263	6.96512	22.4406	B16-Tbx2-3xHA_cl2_R1_trim_peak_1870
chr19	34878793	34879049	257	34878973	35	6.24503	2.41315	3.00668	B16-Tbx2-3xHA_cl2_R1_trim_peak_1871
chr19	35924465	35924740	276	35924583	33	10.7807	3.67644	7.1736	B16-Tbx2-3xHA_cl2_R1_trim_peak_1872
chr19	36111073	36111326	254	36111153	30	15.0204	5.42604	11.1973	B16-Tbx2-3xHA_cl2_R1_trim_peak_1873
chr19	36534578	36534893	316	36534839	22	5.83845	2.86447	2.6404	B16-Tbx2-3xHA_cl2_R1_trim_peak_1874
chr19	36925998	36926511	514	36926162	65	21.0531	4.04465	17.0191	B16-Tbx2-3xHA_cl2_R1_trim_peak_1875
chr19	37918513	37918881	369	37918682	52	16.9922	3.96347	13.0919	B16-Tbx2-3xHA_cl2_R1_trim_peak_1876
chr19	38930943	38931313	371	38931012	47	13.1835	3.43808	9.44796	B16-Tbx2-3xHA_cl2_R1_trim_peak_1877
chr19	40155786	40156094	309	40155894	21	9.94429	4.618	6.39037	B16-Tbx2-3xHA_cl2_R1_trim_peak_1878
chr19	40329065	40329509	445	40329217	22	8.33307	3.80347	4.89877	B16-Tbx2-3xHA_cl2_R1_trim_peak_1879
chr19	40348076	40348408	333	40348289	43	14.6863	4.00664	10.8799	B16-Tbx2-3xHA_cl2_R1_trim_peak_1880
chr19	40487569	40487912	344	40487735	60	19.5578	4.02918	15.5677	B16-Tbx2-3xHA_cl2_R1_trim_peak_1881
chr19	41263115	41263830	716	41263351	56	20.5653	4.45906	16.5435	B16-Tbx2-3xHA_cl2_R1_trim_peak_1882
chr19	41483110	41483385	276	41483282	44	8.73281	2.66162	5.26631	B16-Tbx2-3xHA_cl2_R1_trim_peak_1883
chr19	43440379	43440627	249	43440479	47	15.2166	3.87483	11.3861	B16-Tbx2-3xHA_cl2_R1_trim_peak_1884
chr19	43523437	43523822	386	43523612	52	22.0015	5.08326	17.9394	B16-Tbx2-3xHA_cl2_R1_trim_peak_1885
chr19	44069441	44069846	406	44069680	114	61.2067	7.42866	56.5025	B16-Tbx2-3xHA_cl2_R1_trim_peak_1886
chr19	44193767	44194253	487	44194046	34	11.7522	3.88305	8.09112	B16-Tbx2-3xHA_cl2_R1_trim_peak_1887
chr19	44267258	44267561	304	44267288	35	6.09049	2.37788	2.86855	B16-Tbx2-3xHA_cl2_R1_trim_peak_1888
chr19	44313177	44313485	309	44313311	57	21.2594	4.53729	17.2191	B16-Tbx2-3xHA_cl2_R1_trim_peak_1889
chr19	45016845	45017108	264	45017055	46	12.4817	3.33932	8.78052	B16-Tbx2-3xHA_cl2_R1_trim_peak_1890
chr19	45017391	45018078	688	45017916	94	34.7245	4.7549	30.3698	B16-Tbx2-3xHA_cl2_R1_trim_peak_1891
chr19	45902434	45902858	425	45902711	43	13.0077	3.60838	9.28084	B16-Tbx2-3xHA_cl2_R1_trim_peak_1892
chr19	46435601	46435857	257	46435756	46	13.4869	3.55222	9.73441	B16-Tbx2-3xHA_cl2_R1_trim_peak_1893
chr19	46501380	46502121	742	46501508	56	17.5412	3.85718	13.6233	B16-Tbx2-3xHA_cl2_R1_trim_peak_1894
chr19	47461417	47462092	676	47461532	52	18.7961	4.34646	14.8317	B16-Tbx2-3xHA_cl2_R1_trim_peak_1895
chr19	47562086	47562437	352	47562198	47	21.1134	5.32533	17.0774	B16-Tbx2-3xHA_cl2_R1_trim_peak_1896
chr19	47886641	47887031	391	47886813	63	20.6264	4.06899	16.6031	B16-Tbx2-3xHA_cl2_R1_trim_peak_1897
chr19	47919157	47919495	339	47919458	40	7.28144	2.49018	3.93722	B16-Tbx2-3xHA_cl2_R1_trim_peak_1898
chr19	48429758	48430107	350	48429905	34	11.412	3.78457	7.77166	B16-Tbx2-3xHA_cl2_R1_trim_peak_1899
chr19	53092357	53092609	253	53092447	34	8.57777	3.01603	5.12092	B16-Tbx2-3xHA_cl2_R1_trim_peak_1900
chr19	53282668	53282983	316	53282820	64	31.611	6.23419	27.3144	B16-Tbx2-3xHA_cl2_R1_trim_peak_1901
chr19	53310443	53310900	458	53310732	44	12.1561	3.36521	8.47458	B16-Tbx2-3xHA_cl2_R1_trim_peak_1902
chr19	53674631	53674907	277	53674801	30	11.2637	4.07485	7.6316	B16-Tbx2-3xHA_cl2_R1_trim_peak_1903
chr19	53933216	53933500	285	53933331	20	9.17374	4.40809	5.6723	B16-Tbx2-3xHA_cl2_R1_trim_peak_1904
chr19	54311339	54311592	254	54311427	27	12.6017	4.90094	8.89403	B16-Tbx2-3xHA_cl2_R1_trim_peak_1905
chr19	55218370	55218653	284	55218450	39	10.0332	3.12916	6.47233	B16-Tbx2-3xHA_cl2_R1_trim_peak_1906
chr19	55585794	55586051	258	55585857	34	13.5793	4.43666	9.82282	B16-Tbx2-3xHA_cl2_R1_trim_peak_1907
chr19	55592931	55593757	827	55593254	89	46.8162	7.04062	42.2735	B16-Tbx2-3xHA_cl2_R1_trim_peak_1908
chr19	55620466	55620959	494	55620777	63	23.7174	4.63986	19.6076	B16-Tbx2-3xHA_cl2_R1_trim_peak_1909
chr19	56998789	56999213	425	56998868	38	8.37757	2.79344	4.94016	B16-Tbx2-3xHA_cl2_R1_trim_peak_1910
chr19	57404227	57404733	507	57404328	32	8.73986	3.16505	5.27212	B16-Tbx2-3xHA_cl2_R1_trim_peak_1911
chr19	58016431	58016969	539	58016519	33	9.30956	3.26314	5.79683	B16-Tbx2-3xHA_cl2_R1_trim_peak_1912
chr19	58060844	58061191	348	58061033	58	24.1591	5.08416	20.0366	B16-Tbx2-3xHA_cl2_R1_trim_peak_1913
chr19	58104556	58104944	389	58104785	45	30.4779	8.69904	26.2044	B16-Tbx2-3xHA_cl2_R1_trim_peak_1914
chr19	61216418	61216820	403	61216723	32	9.39511	3.34786	5.87869	B16-Tbx2-3xHA_cl2_R1_trim_peak_1915
chr19	61266544	61267138	595	61266902	104	16.941	2.5571	13.0422	B16-Tbx2-3xHA_cl2_R1_trim_peak_1916
chr2	3050127	3050376	250	3050254	171	28.9781	2.68587	24.7374	B16-Tbx2-3xHA_cl2_R1_trim_peak_1917
chr2	4284989	4285270	282	4285123	47	10.1574	2.83906	6.58893	B16-Tbx2-3xHA_cl2_R1_trim_peak_1918
chr2	4407252	4407638	387	4407398	43	16.9935	4.59488	13.093	B16-Tbx2-3xHA_cl2_R1_trim_peak_1919
chr2	4882041	4882301	261	4882078	45	7.83681	2.46326	4.44091	B16-Tbx2-3xHA_cl2_R1_trim_peak_1920
chr2	5379083	5379380	298	5379274	320	101.091	4.36941	96.0717	B16-Tbx2-3xHA_cl2_R1_trim_peak_1921
chr2	6322439	6322874	436	6322602	56	10.0114	2.56649	6.45265	B16-Tbx2-3xHA_cl2_R1_trim_peak_1922
chr2	6366868	6367364	497	6367031	46	24.0554	6.29431	19.9364	B16-Tbx2-3xHA_cl2_R1_trim_peak_1923
chr2	6655661	6656019	359	6655821	27	14.9407	5.87746	11.1207	B16-Tbx2-3xHA_cl2_R1_trim_peak_1924
chr2	6721889	6722595	707	6722046	69	24.6029	4.45046	20.4673	B16-Tbx2-3xHA_cl2_R1_trim_peak_1925
chr2	7089086	7089374	289	7089225	49	22.1712	5.40653	18.1043	B16-Tbx2-3xHA_cl2_R1_trim_peak_1926
chr2	7115643	7116083	441	7115869	52	29.8629	7.23404	25.6024	B16-Tbx2-3xHA_cl2_R1_trim_peak_1927
chr2	7260242	7260678	437	7260473	52	22.0015	5.08326	17.9394	B16-Tbx2-3xHA_cl2_R1_trim_peak_1928
chr2	7796453	7796694	242	7796565	25	13.2087	5.45764	9.46884	B16-Tbx2-3xHA_cl2_R1_trim_peak_1929
chr2	9985916	9986343	428	9986059	41	20.5281	5.84479	16.5073	B16-Tbx2-3xHA_cl2_R1_trim_peak_1930
chr2	11162745	11163224	480	11163104	33	11.6283	3.92658	7.97219	B16-Tbx2-3xHA_cl2_R1_trim_peak_1931
chr2	11163983	11164587	605	11164272	95	74.8656	12.8331	70.0185	B16-Tbx2-3xHA_cl2_R1_trim_peak_1932
chr2	11172178	11172497	320	11172307	49	10.0968	2.76468	6.53264	B16-Tbx2-3xHA_cl2_R1_trim_peak_1933
chr2	11189706	11190476	771	11189891	72	44.3849	8.4306	39.8766	B16-Tbx2-3xHA_cl2_R1_trim_peak_1934
chr2	11501293	11501779	487	11501498	57	14.7858	3.31501	10.975	B16-Tbx2-3xHA_cl2_R1_trim_peak_1935
chr2	12404694	12405144	451	12404717	28	7.81669	3.13579	4.42422	B16-Tbx2-3xHA_cl2_R1_trim_peak_1936
chr2	12720855	12721264	410	12721124	40	20.4385	5.94937	16.4233	B16-Tbx2-3xHA_cl2_R1_trim_peak_1937
chr2	13497515	13497952	438	13497734	45	17.958	4.67611	14.0232	B16-Tbx2-3xHA_cl2_R1_trim_peak_1938
chr2	13576044	13576329	286	13576134	35	13.4761	4.30995	9.72427	B16-Tbx2-3xHA_cl2_R1_trim_peak_1939
chr2	14043751	14044177	427	14043951	54	35.5176	8.72692	31.1489	B16-Tbx2-3xHA_cl2_R1_trim_peak_1940
chr2	14055936	14056275	340	14056098	32	8.44326	3.08394	4.99506	B16-Tbx2-3xHA_cl2_R1_trim_peak_1941
chr2	17939238	17939681	444	17939411	41	18.9876	5.36221	15.0185	B16-Tbx2-3xHA_cl2_R1_trim_peak_1942
chr2	18028444	18028924	481	18028740	69	14.5984	2.91949	10.7956	B16-Tbx2-3xHA_cl2_R1_trim_peak_1943
chr2	18047841	18048171	331	18047919	40	9.9575	3.06608	6.40272	B16-Tbx2-3xHA_cl2_R1_trim_peak_1944
chr2	18229295	18229623	329	18229477	33	12.5635	4.21325	8.8575	B16-Tbx2-3xHA_cl2_R1_trim_peak_1945
chr2	18316970	18317273	304	18317147	34	21.4535	7.34682	17.4056	B16-Tbx2-3xHA_cl2_R1_trim_peak_1946
chr2	18586955	18587387	433	18587116	36	20.8734	6.72871	16.8437	B16-Tbx2-3xHA_cl2_R1_trim_peak_1947
chr2	18676582	18677286	705	18677165	36	7.92283	2.76695	4.51761	B16-Tbx2-3xHA_cl2_R1_trim_peak_1948
chr2	18690206	18690544	339	18690338	36	7.92283	2.76695	4.51761	B16-Tbx2-3xHA_cl2_R1_trim_peak_1949
chr2	18694205	18694455	251	18694247	40	7.38986	2.51258	4.0391	B16-Tbx2-3xHA_cl2_R1_trim_peak_1950
chr2	18956933	18957357	425	18957165	46	17.6179	4.5078	13.6967	B16-Tbx2-3xHA_cl2_R1_trim_peak_1951
chr2	19414577	19414831	255	19414733	36	9.66038	3.18837	6.12707	B16-Tbx2-3xHA_cl2_R1_trim_peak_1952
chr2	19633485	19633882	398	19633624	41	10.4924	3.14086	6.90501	B16-Tbx2-3xHA_cl2_R1_trim_peak_1953
chr2	19665836	19666170	335	19666046	50	21.6859	5.18439	17.6316	B16-Tbx2-3xHA_cl2_R1_trim_peak_1954
chr2	19785506	19786208	703	19785817	56	45.4015	11.9648	40.8784	B16-Tbx2-3xHA_cl2_R1_trim_peak_1955
chr2	20899857	20900175	319	20899970	206	46.9542	3.293	42.409	B16-Tbx2-3xHA_cl2_R1_trim_peak_1956
chr2	20990944	20991294	351	20991123	55	23.0802	5.08373	18.9871	B16-Tbx2-3xHA_cl2_R1_trim_peak_1957
chr2	21028659	21029071	413	21028831	41	17.2541	4.85048	13.3448	B16-Tbx2-3xHA_cl2_R1_trim_peak_1958
chr2	21098096	21098385	290	21098260	37	17.2571	5.28815	13.3477	B16-Tbx2-3xHA_cl2_R1_trim_peak_1959
chr2	22996051	22996584	534	22996274	32	19.5263	6.927	15.5375	B16-Tbx2-3xHA_cl2_R1_trim_peak_1960
chr2	25428477	25428714	238	25428581	59	14.0035	3.11468	10.2275	B16-Tbx2-3xHA_cl2_R1_trim_peak_1961
chr2	25557718	25558013	296	25557867	50	11.1043	2.91493	7.47884	B16-Tbx2-3xHA_cl2_R1_trim_peak_1962
chr2	25733151	25733466	316	25733303	68	29.3542	5.39781	25.1068	B16-Tbx2-3xHA_cl2_R1_trim_peak_1963
chr2	25758216	25758549	334	25758369	48	20.1685	4.98108	16.1616	B16-Tbx2-3xHA_cl2_R1_trim_peak_1964
chr2	26501579	26501994	416	26501736	95	44.4372	6.1455	39.9281	B16-Tbx2-3xHA_cl2_R1_trim_peak_1965
chr2	26586718	26587087	370	26586951	44	6.64869	2.26669	3.36375	B16-Tbx2-3xHA_cl2_R1_trim_peak_1966
chr2	27475302	27475586	285	27475418	38	9.32976	3.01158	5.81561	B16-Tbx2-3xHA_cl2_R1_trim_peak_1967
chr2	27572312	27573256	945	27573011	76	35.658	6.01121	31.2873	B16-Tbx2-3xHA_cl2_R1_trim_peak_1968
chr2	27654327	27654688	362	27654555	45	16.9179	4.41189	13.0203	B16-Tbx2-3xHA_cl2_R1_trim_peak_1969
chr2	28401701	28401953	253	28401801	35	9.11327	3.1022	5.62144	B16-Tbx2-3xHA_cl2_R1_trim_peak_1970
chr2	29448520	29448955	436	29448691	67	29.8487	5.57659	25.5885	B16-Tbx2-3xHA_cl2_R1_trim_peak_1971
chr2	29619507	29619758	252	29619660	65	34.3985	6.79259	30.0487	B16-Tbx2-3xHA_cl2_R1_trim_peak_1972
[truncated: 1,999 more rows]

## Sheet: cl2_R1_peakSummit_annot
PeakID (cmd=annotatePeaks.pl B16-Tbx2-3xHA_cl2_R1_trim_summits.bed mm10)	Chr	Start	End	Strand	Peak Score	Focus Ratio/Region Size	Annotation	Detailed Annotation	Distance to TSS	Nearest PromoterID	Entrez ID	Nearest Unigene	Nearest Refseq	Nearest Ensembl	Gene Name	Gene Alias	Gene Description	Gene Type
B16-Tbx2-3xHA_cl2_R1_trim_peak_2101	chr2	98662666	98662666	+	3058.29	NA	Intergenic	SYNREP_MM|Satellite|Satellite	1195009	NM_001363049	241568	Mm.241682	NM_178725	ENSMUSG00000050587	Lrrc4c	6430556C10Rik|NGL-1	leucine rich repeat containing 4C	protein-coding
B16-Tbx2-3xHA_cl2_R1_trim_peak_1443	chr16	11144109	11144109	+	2021.28	NA	intron (NR_027502, intron 19 of 22)	LSU-rRNA_Hsa|rRNA|rRNA	-9577	NM_029582	106200	Mm.291015	NM_029582	ENSMUSG00000022498	Txndc11	2810408E11Rik|AI427833|EFP1|Txdc11	thioredoxin domain containing 11	protein-coding
B16-Tbx2-3xHA_cl2_R1_trim_peak_1637	chr17	39848258	39848258	+	1557.46	NA	non-coding (NR_046233, exon 1 of 1)	non-coding (NR_046233, exon 1 of 1)	5261	NR_046233	100861531		NR_046233		Rn45s	-	45S pre-ribosomal RNA	rRNA
B16-Tbx2-3xHA_cl2_R1_trim_peak_2102	chr2	98666875	98666875	+	1246.36	NA	Intergenic	GSAT_MM|Satellite|Satellite	1199218	NM_001363049	241568	Mm.241682	NM_178725	ENSMUSG00000050587	Lrrc4c	6430556C10Rik|NGL-1	leucine rich repeat containing 4C	protein-coding
B16-Tbx2-3xHA_cl2_R1_trim_peak_734	chr11	109011876	109011876	+	1199.23	NA	Intergenic	LSU-rRNA_Hsa|rRNA|rRNA	91527	NM_015732	12006	Mm.71710	NM_015732	ENSMUSG00000000142	Axin2	Axi1|Axil|Conductin	axin 2	protein-coding
B16-Tbx2-3xHA_cl2_R1_trim_peak_2247	chr3	5860600	5860600	+	1134.49	NA	Intergenic	LSU-rRNA_Hsa|rRNA|rRNA	-284352	NM_008994	19302	Mm.132336	NM_008994	ENSMUSG00000040374	Pex2	D3Ertd138e|PAF-1|PMP35|Pxmp3	peroxisomal biogenesis factor 2	protein-coding
B16-Tbx2-3xHA_cl2_R1_trim_peak_3930	chr9	123462029	123462029	+	996.429	NA	3' UTR (NM_001348168, exon 22 of 22)	3' UTR (NM_001348168, exon 22 of 22)	-16672	NM_013860	29806	Mm.10987	NM_013860	ENSMUSG00000025239	Limd1	AW822033|D9Ertd192e	LIM domains containing 1	protein-coding
B16-Tbx2-3xHA_cl2_R1_trim_peak_3717	chr9	3025566	3025566	+	961.577	NA	Intergenic	GSAT_MM|Satellite|Satellite	13177	NR_039546	100628572		NR_039546	ENSMUSG00000106183	Mir101c	mir-101c|mmu-mir-101c	microRNA 101c	ncRNA
B16-Tbx2-3xHA_cl2_R1_trim_peak_1509	chr16	57391488	57391488	+	778.187	NA	intron (NM_001040397, intron 1 of 4)	LSU-rRNA_Hsa|rRNA|rRNA	38211	NM_001040397	78749	Mm.328360	NM_001040397	ENSMUSG00000043336	Filip1l	4631422O05Rik|Doc1	filamin A interacting protein 1-like	protein-coding
B16-Tbx2-3xHA_cl2_R1_trim_peak_2972	chr5	146261174	146261174	+	634.127	NA	intron (NM_153599, intron 2 of 12)	LSU-rRNA_Hsa|rRNA|rRNA	29924	NM_153599	264064	Mm.260576	NM_153599	ENSMUSG00000029635	Cdk8	-	cyclin-dependent kinase 8	protein-coding
B16-Tbx2-3xHA_cl2_R1_trim_peak_1679	chr17	70963766	70963766	+	559.414	NA	Intergenic	LSU-rRNA_Hsa|rRNA|rRNA	26750	NM_023402	67938	Mm.261329	NM_023402	ENSMUSG00000034868	Myl12b	1500001M02Rik|C77744|Mylc2b|RLC-B	myosin, light chain 12B, regulatory	protein-coding
B16-Tbx2-3xHA_cl2_R1_trim_peak_3719	chr9	3032439	3032439	+	508.694	NA	Intergenic	GSAT_MM|Satellite|Satellite	6304	NR_039546	100628572		NR_039546	ENSMUSG00000106183	Mir101c	mir-101c|mmu-mir-101c	microRNA 101c	ncRNA
B16-Tbx2-3xHA_cl2_R1_trim_peak_3149	chr6	73223301	73223301	+	473.345	NA	Intergenic	Intergenic	-1670	NM_001164669	330355	Mm.333166	NM_001164669	ENSMUSG00000052861	Dnah6	9830168K20|A730004I20Rik|Dnahc6|mKIAA1697|mdhc6	dynein, axonemal, heavy chain 6	protein-coding
B16-Tbx2-3xHA_cl2_R1_trim_peak_1131	chr14	19417281	19417281	+	461.119	NA	Intergenic	GSAT_MM|Satellite|Satellite	185306	NM_001024706	432825	Mm.327147	NM_001024706	ENSMUSG00000095024	Gm5458	EG432825	predicted gene 5458	protein-coding
B16-Tbx2-3xHA_cl2_R1_trim_peak_1450	chr16	17222340	17222340	+	457.546	NA	Intergenic	LSU-rRNA_Hsa|rRNA|rRNA	-11247	NM_178922	58180	Mm.261602	NM_178922	ENSMUSG00000050240	Hic2	AA409108|HRG22|mKIAA1020	hypermethylated in cancer 2	protein-coding
B16-Tbx2-3xHA_cl2_R1_trim_peak_2987	chr6	3201491	3201491	+	456.587	NA	Intergenic	SSU-rRNA_Hsa|rRNA|rRNA	-87028	NR_036696	667335	Mm.380219	NR_036696	ENSMUSG00000106779	Gm8579	EG667335	spermatogenesis associated glutamate (E)-rich protein 4a pseudogene	pseudo
B16-Tbx2-3xHA_cl2_R1_trim_peak_166	chr1	100180241	100180241	+	454.526	NA	intron (NM_172851, intron 10 of 23)	L1Md_F2|LINE|L1	407840	NM_172851	241175	Mm.251301	NM_172851	ENSMUSG00000067028	Cntnap5b	C230078M14Rik|Caspr5-2	contactin associated protein-like 5B	protein-coding
B16-Tbx2-3xHA_cl2_R1_trim_peak_893	chr12	78351003	78351003	+	449.394	NA	intron (NM_145965, intron 2 of 22)	LSU-rRNA_Hsa|rRNA|rRNA	124348	NM_145965	268566	Mm.341742	NM_145965	ENSMUSG00000047454	Gphn	5730552E08Rik|AI662856|BC027112|C230040D23|GPH|GPHRYN|geph	gephyrin	protein-coding
B16-Tbx2-3xHA_cl2_R1_trim_peak_3253	chr6	116775288	116775288	+	414.065	NA	Intergenic	Intergenic	-58530	NM_178768	319776	Mm.133120	NM_178768	ENSMUSG00000048108	Tmem72	C230095G01Rik	transmembrane protein 72	protein-coding
B16-Tbx2-3xHA_cl2_R1_trim_peak_2916	chr5	123294677	123294677	+	364.828	NA	intron (NM_001370840, intron 14 of 20)	L1ME4b|LINE|L1	40889	NM_001370840	269701	Mm.444012	NM_177760	ENSMUSG00000029442	Wdr66	4930415N18Rik|4933428F06Rik|5031404N07|CFAP251	WD repeat domain 66	protein-coding
B16-Tbx2-3xHA_cl2_R1_trim_peak_878	chr12	72844306	72844306	+	331.746	NA	Intergenic	Intergenic	73459	NM_029444	75801	Mm.242892	NM_029444	ENSMUSG00000021098	4930447C04Rik	4921504I02Rik|A930035O15Rik|Six6OS|Six6as|Six6os1	RIKEN cDNA 4930447C04 gene	protein-coding
B16-Tbx2-3xHA_cl2_R1_trim_peak_3715	chr9	3002355	3002355	+	318.589	NA	Intergenic	GSAT_MM|Satellite|Satellite	36388	NR_039546	100628572		NR_039546	ENSMUSG00000106183	Mir101c	mir-101c|mmu-mir-101c	microRNA 101c	ncRNA
B16-Tbx2-3xHA_cl2_R1_trim_peak_174	chr1	120115819	120115819	+	314.213	NA	intron (NM_001037999, intron 3 of 3)	intron (NM_001037999, intron 3 of 3)	5100	NM_001037999	13167	Mm.2785	NM_007830	ENSMUSG00000026385	Dbi	ACBD1|Acbp|EP|endozepine	diazepam binding inhibitor	protein-coding
B16-Tbx2-3xHA_cl2_R1_trim_peak_1118	chr13	117211684	117211684	+	308.507	NA	Intergenic	Intergenic	-8889	NM_010330	13723	Mm.274926	NM_010330	ENSMUSG00000021728	Emb	AL022799|Gp70	embigin	protein-coding
B16-Tbx2-3xHA_cl2_R1_trim_peak_29	chr1	36017309	36017309	+	274.467	NA	Intergenic	Intergenic	-51091	NM_015818	50785	Mm.213566	NM_015818	ENSMUSG00000045216	Hs6st1	6Ost1	heparan sulfate 6-O-sulfotransferase 1	protein-coding
B16-Tbx2-3xHA_cl2_R1_trim_peak_3228	chr6	101308310	101308310	+	273.949	NA	intron (NM_018884, intron 3 of 9)	intron (NM_018884, intron 3 of 9)	69587	NM_018884	55983	Mm.321654	NM_018884	ENSMUSG00000035357	Pdzrn3	1110020C07Rik|AI429718|AL023082|LNX3|SEMACAP3|Semcap3	PDZ domain containing RING finger 3	protein-coding
B16-Tbx2-3xHA_cl2_R1_trim_peak_2299	chr3	51199255	51199255	+	263.704	NA	Intergenic	Intergenic	-25192	NM_009834	12457	Mm.86541	NM_009834	ENSMUSG00000023087	Noct	AU043840|Ccr4|Ccrn4l	nocturnin	protein-coding
B16-Tbx2-3xHA_cl2_R1_trim_peak_553	chr11	49934290	49934290	+	253.239	NA	intron (NM_001347462, intron 1 of 13)	(CA)n|Simple_repeat|Simple_repeat	32129	NM_001347462	74563	Mm.258798	NM_029004	ENSMUSG00000020374	Rasgef1c	9130006A14Rik	RasGEF domain family, member 1C	protein-coding
B16-Tbx2-3xHA_cl2_R1_trim_peak_1624	chr17	31670302	31670302	+	248.678	NA	Intergenic	Intergenic	-7629	NM_001278569	12954	Mm.1228	NM_013501	ENSMUSG00000024041	Cryaa	Acry-1|Crya-1|Crya1|DAcry-1|lop18	crystallin, alpha A	protein-coding
B16-Tbx2-3xHA_cl2_R1_trim_peak_1144	chr14	32443721	32443721	+	236.459	NA	intron (NM_009891, intron 8 of 15)	intron (NM_009891, intron 8 of 15)	21129	NM_021712	20508	Mm.190503	NM_021712	ENSMUSG00000100241	Slc18a3	VAChT|VAT	solute carrier family 18 (vesicular monoamine), member 3	protein-coding
B16-Tbx2-3xHA_cl2_R1_trim_peak_2578	chr4	72385214	72385214	+	234.242	NA	Intergenic	Intergenic	183970	NR_027923	68285	Mm.37541	NR_027923		C630043F03Rik	AI851307	RIKEN cDNA C630043F03 gene	ncRNA
B16-Tbx2-3xHA_cl2_R1_trim_peak_197	chr1	135664064	135664064	+	234.006	NA	Intergenic	Intergenic	-55999	NM_001360782	13007	Mm.196484	NM_007791	ENSMUSG00000026421	Csrp1	AA408841|AA959891|AW545626|CRP1|Csrp	cysteine and glycine-rich protein 1	protein-coding
B16-Tbx2-3xHA_cl2_R1_trim_peak_2811	chr5	36661069	36661069	+	230.404	NA	intron (NM_001081232, intron 2 of 8)	intron (NM_001081232, intron 2 of 8)	34952	NM_001081232	320661	Mm.26480	NM_177221	ENSMUSG00000029190	D5Ertd579e	9030221A05Rik|A930018H20Rik|Kiaa0232	DNA segment, Chr 5, ERATO Doi 579, expressed	protein-coding
B16-Tbx2-3xHA_cl2_R1_trim_peak_101	chr1	64020955	64020955	+	222.373	NA	Intergenic	Intergenic	21546	NR_105864	102466760		NR_105864	ENSMUSG00000098487	Mir6899	Gm27384|mmu-mir-6899	microRNA 6899	ncRNA
B16-Tbx2-3xHA_cl2_R1_trim_peak_3598	chr8	45844542	45844542	+	222.037	NA	Intergenic	Intergenic	-25245	NR_045739	319940	Mm.441720	NR_045739	ENSMUSG00000085440	Sorbs2os	D330022K07Rik	sorbin and SH3 domain containing 2, opposite strand	ncRNA
B16-Tbx2-3xHA_cl2_R1_trim_peak_2263	chr3	19406413	19406413	+	215.159	NA	Intergenic	Intergenic	-95091	NM_001122759	18583	Mm.355614	NM_008802	ENSMUSG00000069094	Pde7a	AU015378|AW047537	phosphodiesterase 7A	protein-coding
B16-Tbx2-3xHA_cl2_R1_trim_peak_1315	chr15	63616738	63616738	+	212.15	NA	Intergenic	Intergenic	-137130	NR_045279	432958	Mm.255105	NR_045279	ENSMUSG00000115520	Gm20740	-	predicted gene, 20740	ncRNA
B16-Tbx2-3xHA_cl2_R1_trim_peak_3085	chr6	47752981	47752981	+	211.464	NA	promoter-TSS (NR_002841).3	promoter-TSS (NR_002841).3	-56	NR_002841	19799		NR_002841		Rn4.5s	-	4.5S RNA	rRNA
B16-Tbx2-3xHA_cl2_R1_trim_peak_493	chr10	122848130	122848130	+	208.613	NA	intron (NM_176919, intron 4 of 8)	MER2|DNA|TcMar-Tigger	137594	NR_029527	387251		NR_029527	ENSMUSG00000065406	Mirlet7i	Mirnlet7i|let-7i|mmu-let-7i	microRNA let7i	ncRNA
B16-Tbx2-3xHA_cl2_R1_trim_peak_765	chr11	119087424	119087424	+	204.183	NA	Intergenic	Intergenic	-1187	NM_007625	12418	Mm.268070	NM_007625	ENSMUSG00000039989	Cbx4	MPc2|PC2	chromobox 4	protein-coding
B16-Tbx2-3xHA_cl2_R1_trim_peak_2752	chr4	150201315	150201315	+	194.556	NA	promoter-TSS (NM_009802)	promoter-TSS (NM_009802)	-180	NM_009802	12353	Mm.232523	NM_009802	ENSMUSG00000028972	Car6	Ca6|DOC1	carbonic anhydrase 6	protein-coding
B16-Tbx2-3xHA_cl2_R1_trim_peak_747	chr11	114728523	114728523	+	189.523	NA	intron (NM_001034878, intron 1 of 12)	intron (NM_001034878, intron 1 of 12)	1104	NM_001034878	432611	Mm.212764	NM_001034878	ENSMUSG00000034706	Dnaic2	C030015H18Rik|Dnai2|Gm728|b2b3405Clo	dynein, axonemal, intermediate chain 2	protein-coding
B16-Tbx2-3xHA_cl2_R1_trim_peak_2714	chr4	140497296	140497296	+	181.904	NA	Intergenic	Intergenic	116829	NR_151509	329970	Mm.404705	NR_151508		Gm13016	A830025M08	predicted gene 13016	ncRNA
B16-Tbx2-3xHA_cl2_R1_trim_peak_3564	chr8	15519931	15519931	+	181.037	NA	Intergenic	LSU-rRNA_Hsa|rRNA|rRNA	462278	NM_008664	17930	Mm.272115	NM_008664	ENSMUSG00000031461	Myom2	AW146149	myomesin 2	protein-coding
B16-Tbx2-3xHA_cl2_R1_trim_peak_3084	chr6	47748718	47748718	+	178.957	NA	Intergenic	CpG	4207	NR_002841	19799		NR_002841		Rn4.5s	-	4.5S RNA	rRNA
B16-Tbx2-3xHA_cl2_R1_trim_peak_867	chr12	69502075	69502075	+	178.628	NA	Intergenic	Intergenic	-26525	NR_038060	76062	Mm.380755	NR_038060	ENSMUSG00000113035	5830428M24Rik	100040862|Gm3007	RIKEN cDNA 5830428M24 gene	ncRNA
B16-Tbx2-3xHA_cl2_R1_trim_peak_55	chr1	43715130	43715130	+	175.375	NA	Intergenic	Intergenic	-15472	NM_024283	78896	Mm.50109	NM_024283	ENSMUSG00000026051	Ecrg4	1500015O10Rik	ECRG4 augurin precursor	protein-coding
B16-Tbx2-3xHA_cl2_R1_trim_peak_3083	chr6	47744335	47744335	+	171.591	NA	promoter-TSS (NR_002841).2	promoter-TSS (NR_002841).2	-104	NR_002841	19799		NR_002841		Rn4.5s	-	4.5S RNA	rRNA
B16-Tbx2-3xHA_cl2_R1_trim_peak_3002	chr6	7084563	7084563	+	162.832	NA	Intergenic	MLT1A0|LTR|ERVL-MaLR	128545	NM_001077713	71238	Mm.389086	NM_001077713	ENSMUSG00000042505	Sdhaf3	0610005M07Rik|4933430A16Rik|Acn9	succinate dehydrogenase complex assembly factor 3	protein-coding
B16-Tbx2-3xHA_cl2_R1_trim_peak_3718	chr9	3027569	3027569	+	162.62	NA	Intergenic	GSAT_MM|Satellite|Satellite	11174	NR_039546	100628572		NR_039546	ENSMUSG00000106183	Mir101c	mir-101c|mmu-mir-101c	microRNA 101c	ncRNA
B16-Tbx2-3xHA_cl2_R1_trim_peak_2334	chr3	62159332	62159332	+	161.35	NA	Intergenic	LSU-rRNA_Hsa|rRNA|rRNA	-179445	NM_001081295	622434	Mm.153974	NM_001081295	ENSMUSG00000036885	Arhgef26	4631416L12Rik|8430436L14Rik|AI303572|AW491953|SGEF	Rho guanine nucleotide exchange factor (GEF) 26	protein-coding
B16-Tbx2-3xHA_cl2_R1_trim_peak_3086	chr6	47757913	47757913	+	157.702	NA	Intergenic	CpG	-4988	NR_002841	19799		NR_002841		Rn4.5s	-	4.5S RNA	rRNA
B16-Tbx2-3xHA_cl2_R1_trim_peak_3087	chr6	47763380	47763380	+	153.529	NA	Intergenic	CpG	-10455	NR_002841	19799		NR_002841		Rn4.5s	-	4.5S RNA	rRNA
B16-Tbx2-3xHA_cl2_R1_trim_peak_3956	chrX	76598977	76598977	+	152.115	NA	intron (NM_001201395, intron 1 of 1)	SYNREP_MM|Satellite|Satellite	3947	NM_001201395	74987	Mm.107996	NM_001201395	ENSMUSG00000079525	Cldn34d	4930468A15Rik	claudin 34D	protein-coding
B16-Tbx2-3xHA_cl2_R1_trim_peak_1038	chr13	44869646	44869646	+	149.865	NA	intron (NM_021878, intron 4 of 18)	LSU-rRNA_Hsa|rRNA|rRNA	132450	NM_025772	94245	Mm.352311	NM_025772	ENSMUSG00000057531	Dtnbp1	5430437B18Rik|AW048963|Bloc1s8|dysbindin|sdy	dystrobrevin binding protein 1	protein-coding
B16-Tbx2-3xHA_cl2_R1_trim_peak_3373	chr7	30533136	30533136	+	145.744	NA	intron (NM_001289670, intron 1 of 20)	intron (NM_001289670, intron 1 of 20)	1924	NM_001289670	233071	Mm.190704	NM_178252	ENSMUSG00000036882	Arhgap33	AW324378|NOMA-GAP|Snx26|TCGAP	Rho GTPase activating protein 33	protein-coding
B16-Tbx2-3xHA_cl2_R1_trim_peak_1761	chr18	54540236	54540236	+	139.984	NA	Intergenic	Intergenic	-71508	NR_045400	328957	Mm.402781	NR_045400	ENSMUSG00000118154	9330117O12Rik	9330117O12	RIKEN cDNA 9330117O12 gene	ncRNA
B16-Tbx2-3xHA_cl2_R1_trim_peak_3627	chr8	81767762	81767762	+	138.094	NA	intron (NM_001297593, intron 4 of 23)	intron (NM_001297593, intron 4 of 23)	425200	NM_001297591	234515	Mm.324468	NM_001024617	ENSMUSG00000037940	Inpp4b	E130107I17Rik	inositol polyphosphate-4-phosphatase, type II	protein-coding
B16-Tbx2-3xHA_cl2_R1_trim_peak_3893	chr9	110206257	110206257	+	134.066	NA	intron (NM_009211, intron 24 of 27)	intron (NM_009211, intron 24 of 27)	-37526	NM_001166273	29873	Mm.38496	NM_013884	ENSMUSG00000032482	Cspg5	Caleb|Ngc	chondroitin sulfate proteoglycan 5	protein-coding
B16-Tbx2-3xHA_cl2_R1_trim_peak_984	chr13	9834411	9834411	+	132.504	NA	Intergenic	L1Md_T|LINE|L1	-69090	NM_144516	66505	Mm.397307	NM_144516	ENSMUSG00000021156	Zmynd11	2210402G22Rik|BS69	zinc finger, MYND domain containing 11	protein-coding
B16-Tbx2-3xHA_cl2_R1_trim_peak_3089	chr6	47772329	47772329	+	132.345	NA	Intergenic	CpG	-19404	NR_002841	19799		NR_002841		Rn4.5s	-	4.5S RNA	rRNA
B16-Tbx2-3xHA_cl2_R1_trim_peak_3082	chr6	47740062	47740062	+	128.763	NA	Intergenic	CpG	4169	NR_002841	19799		NR_002841		Rn4.5s	-	4.5S RNA	rRNA
B16-Tbx2-3xHA_cl2_R1_trim_peak_2312	chr3	52836945	52836945	+	128.369	NA	Intergenic	Intergenic	90721	NR_040555	622124	Mm.389434	NR_040555	ENSMUSG00000104401	Gm20750	-	predicted gene, 20750	ncRNA
B16-Tbx2-3xHA_cl2_R1_trim_peak_2243	chr2	180024605	180024605	+	127.342	NA	promoter-TSS (NM_177727)	promoter-TSS (NM_177727)	-382	NM_177727	241846	Mm.21577	NM_177727	ENSMUSG00000039108	Lsm14b	9430078B04|BC040823	LSM family member 14B	protein-coding
B16-Tbx2-3xHA_cl2_R1_trim_peak_2482	chr3	144378343	144378343	+	125.467	NA	Intergenic	Intergenic	-173088	NM_010723	16911	Mm.29187	NM_010723	ENSMUSG00000028266	Lmo4	A730077C12Rik|Crp3|Etohi4	LIM domain only 4	protein-coding
B16-Tbx2-3xHA_cl2_R1_trim_peak_3234	chr6	108668477	108668477	+	125.43	NA	Intergenic	CpG	-7543	NR_104577	75394	Mm.395061	NR_040757	ENSMUSG00000087341	0610040F04Rik	-	RIKEN cDNA 0610040F04 gene	ncRNA
B16-Tbx2-3xHA_cl2_R1_trim_peak_593	chr11	63785458	63785458	+	123.533	NA	Intergenic	Intergenic	136826	NM_018805	54710	Mm.274426	NM_018805	ENSMUSG00000070407	Hs3st3b1	3-OST-3B|3OST3B1|3Ost3b|AU041882|AW536289|Hs3st3b|m3-OST-3B	heparan sulfate (glucosamine) 3-O-sulfotransferase 3B1	protein-coding
B16-Tbx2-3xHA_cl2_R1_trim_peak_2647	chr4	106232786	106232786	+	121.806	NA	Intergenic	Intergenic	-8427	NR_151521	105244641	Mm.404914	NR_151521		Gm12724	-	predicted gene 12724	ncRNA
B16-Tbx2-3xHA_cl2_R1_trim_peak_1504	chr16	52294390	52294390	+	120.263	NA	intron (NM_009655, intron 6 of 15)	intron (NM_009655, intron 6 of 15)	158691	NM_009655	11658	Mm.288282	NM_009655	ENSMUSG00000022636	Alcam	AI853494|BEN|CD166|DM-GRASP|MuSC|SC1	activated leukocyte cell adhesion molecule	protein-coding
B16-Tbx2-3xHA_cl2_R1_trim_peak_1463	chr16	23314888	23314888	+	118.568	NA	intron (NM_001252506, intron 1 of 6)	intron (NM_001252506, intron 1 of 6)	24418	NM_001252506	20440	Mm.149029	NM_145933	ENSMUSG00000022885	St6gal1	AW742324|Siat1|St6Gal-I|St6gal|St6galI	beta galactoside alpha 2,6 sialyltransferase 1	protein-coding
B16-Tbx2-3xHA_cl2_R1_trim_peak_963	chr12	111691488	111691488	+	116.139	NA	Intergenic	Intergenic	13383	NM_177374	328162	Mm.425747	NM_177374	ENSMUSG00000060950	Trmt61a	6720458F09Rik|AI606093|Gcd14|Trm61	tRNA methyltransferase 61A	protein-coding
B16-Tbx2-3xHA_cl2_R1_trim_peak_3074	chr6	47655139	47655139	+	114.331	NA	promoter-TSS (NR_002841).9	promoter-TSS (NR_002841).9	-45	NR_002841	19799		NR_002841		Rn4.5s	-	4.5S RNA	rRNA
B16-Tbx2-3xHA_cl2_R1_trim_peak_804	chr12	25098404	25098404	+	112.099	NA	Intergenic	(TG)n|Simple_repeat|Simple_repeat	-2312	NM_010496	15902	Mm.34871	NM_010496	ENSMUSG00000020644	Id2	AI255428|C78922|Idb2|bHLHb26	inhibitor of DNA binding 2	protein-coding
B16-Tbx2-3xHA_cl2_R1_trim_peak_282	chr1	195241721	195241721	+	111.771	NA	Intergenic	CpG	-65002	NM_007758	12902	Mm.235387	NM_007758	ENSMUSG00000026616	Cr2	C3DR|CD21|CD35|Cr-1|Cr-2|Cr1	complement receptor 2	protein-coding
B16-Tbx2-3xHA_cl2_R1_trim_peak_391	chr10	62419035	62419035	+	110.454	NA	intron (NM_145419, intron 1 of 17)	intron (NM_145419, intron 1 of 17)	3422	NM_145419	216019	Mm.213213	NM_145419	ENSMUSG00000020080	Hkdc1	BC016235	hexokinase domain containing 1	protein-coding
B16-Tbx2-3xHA_cl2_R1_trim_peak_2791	chr5	20702039	20702039	+	110.443	NA	intron (NM_015823, intron 21 of 21)	CpG	180085	NM_172992	68770	Mm.86410	NM_172992	ENSMUSG00000039987	Phtf2	1110054G21Rik|9530062N20Rik|AI447096|C77923	putative homeodomain transcription factor 2	protein-coding
B16-Tbx2-3xHA_cl2_R1_trim_peak_3088	chr6	47767927	47767927	+	107.945	NA	Intergenic	Intergenic	-15002	NR_002841	19799		NR_002841		Rn4.5s	-	4.5S RNA	rRNA
B16-Tbx2-3xHA_cl2_R1_trim_peak_1316	chr15	63658528	63658528	+	105.454	NA	Intergenic	Intergenic	150211	NM_031378	83492	Mm.335619	NM_031378	ENSMUSG00000079025	Gsdmc	Gsdmc1|Mlze	gasdermin C	protein-coding
B16-Tbx2-3xHA_cl2_R1_trim_peak_3210	chr6	97981925	97981925	+	105.337	NA	intron (NM_001113198, intron 2 of 9)	intron (NM_001113198, intron 2 of 9)	-9858	NM_008601	17342	Mm.333284	NM_008601	ENSMUSG00000035158	Mitf	BCC2|Bhlhe32|Gsfbcc2|Vitiligo|Wh|bw|mi|vit	melanogenesis associated transcription factor	protein-coding
B16-Tbx2-3xHA_cl2_R1_trim_peak_3030	chr6	21861505	21861505	+	105.204	NA	Intergenic	Intergenic	-8972	NM_173007	269831	Mm.21950	NM_173007	ENSMUSG00000029669	Tspan12	9030619E17|AI426782|AI663988|AW111457|Tm4sf12	tetraspanin 12	protein-coding
B16-Tbx2-3xHA_cl2_R1_trim_peak_3141	chr6	72216873	72216873	+	104.693	NA	intron (NM_153778, intron 2 of 2)	intron (NM_153778, intron 2 of 2)	18704	NM_153778	71093	Mm.87449	NM_153778	ENSMUSG00000037621	Atoh8	4933425C05Rik|Hath6|Math6|bHLHa21|okadin	atonal bHLH transcription factor 8	protein-coding
B16-Tbx2-3xHA_cl2_R1_trim_peak_3242	chr6	114875180	114875180	+	102.546	NA	intron (NM_177683, intron 2 of 4)	intron (NM_177683, intron 2 of 4)	46641	NM_177683	232334	Mm.268357	NM_177683	ENSMUSG00000030315	Vgll4	BC048841|VGL-4	vestigial like family member 4	protein-coding
B16-Tbx2-3xHA_cl2_R1_trim_peak_3797	chr9	61405546	61405546	+	102.435	NA	intron (NM_009389, intron 8 of 19)	intron (NM_009389, intron 8 of 19)	33180	NM_001083927	21887	Mm.24255	NM_009389	ENSMUSG00000032280	Tle3	2610103N05Rik|ESG|Grg3a|Grg3b|mKIAA1547	transducin-like enhancer of split 3	protein-coding
B16-Tbx2-3xHA_cl2_R1_trim_peak_3405	chr7	66128418	66128418	+	102.347	NA	intron (NM_001081163, intron 2 of 2)	intron (NM_001081163, intron 2 of 2)	18926	NM_001081163	269941	Mm.333916	NM_001081163	ENSMUSG00000032640	Chsy1	-	chondroitin sulfate synthase 1	protein-coding
B16-Tbx2-3xHA_cl2_R1_trim_peak_2005	chr2	38977948	38977948	+	101.659	NA	Intergenic	Intergenic	-20361	NM_029687	76646	Mm.358777	NM_029687	ENSMUSG00000035295	Wdr38	1700123D08Rik	WD repeat domain 38	protein-coding
B16-Tbx2-3xHA_cl2_R1_trim_peak_2399	chr3	96044758	96044758	+	101.441	NA	intron (NM_013841, intron 7 of 14)	intron (NM_013841, intron 7 of 14)	13697	NM_013841	22365	Mm.263185	NM_013841	ENSMUSG00000015747	Vps45	AI462172|AW554165|mVps45	vacuolar protein sorting 45	protein-coding
B16-Tbx2-3xHA_cl2_R1_trim_peak_3077	chr6	47667982	47667982	+	100.965	NA	TTS (NR_002841).5	TTS (NR_002841).5	109	NR_002841	19799		NR_002841		Rn4.5s	-	4.5S RNA	rRNA
B16-Tbx2-3xHA_cl2_R1_trim_peak_2009	chr2	44222261	44222261	+	97.9259	NA	intron (NM_001364029, intron 10 of 12)	intron (NM_001364029, intron 10 of 12)	-156937	NR_040622	320872	Mm.445023	NR_040622	ENSMUSG00000085089	Arhgap15os	A430092G05Rik	Rho GTPase activating protein 15, opposite strand	ncRNA
B16-Tbx2-3xHA_cl2_R1_trim_peak_672	chr11	88405312	88405312	+	96.7412	NA	intron (NM_054043, intron 8 of 13)	intron (NM_054043, intron 8 of 13)	52539	NR_039545	100628571		NR_039545	ENSMUSG00000092985	Mir378b	mir-378b|mmu-mir-378b	microRNA 378b	ncRNA
B16-Tbx2-3xHA_cl2_R1_trim_peak_3418	chr7	70822595	70822595	+	96.6681	NA	Intergenic	Intergenic	-455849	NM_183261	11819	Mm.158143	NM_009697	ENSMUSG00000030551	Nr2f2	2700033K02Rik|9430015G03Rik|ARP-1|Aporp1|COUP-TF2|COUP-TFII|COUPTFB|EAR3|SVP40|Tcfcoup2	nuclear receptor subfamily 2, group F, member 2	protein-coding
B16-Tbx2-3xHA_cl2_R1_trim_peak_3328	chr6	145855872	145855872	+	96.4101	NA	Intergenic	Intergenic	9548	NM_024469	79362	Mm.154529	NM_024469	ENSMUSG00000030256	Bhlhe41	6430520M22Rik|Bhlhb2l|Bhlhb3|DEC2|Sharp1	basic helix-loop-helix family, member e41	protein-coding
B16-Tbx2-3xHA_cl2_R1_trim_peak_1921	chr2	5379274	5379274	+	96.0717	NA	promoter-TSS (NR_030601)	promoter-TSS (NR_030601)	-116	NR_030601	100124465		NR_030601	ENSMUSG00000078031	Mir466d	Mirn466d	microRNA 466d	ncRNA
B16-Tbx2-3xHA_cl2_R1_trim_peak_1220	chr14	120355602	120355602	+	96.0027	NA	intron (NM_001360380, intron 2 of 7)	intron (NM_001360380, intron 2 of 7)	49150	NM_001360376	105559	Mm.238266	NM_175341	ENSMUSG00000022139	Mbnl2	1110002M11Rik|AI047808|AI837313|AI849185|AL118326|MBLL|R75232|mKIAA4072	muscleblind like splicing factor 2	protein-coding
B16-Tbx2-3xHA_cl2_R1_trim_peak_3775	chr9	56223871	56223871	+	95.7386	NA	intron (NM_172924, intron 6 of 6)	LSU-rRNA_Hsa|rRNA|rRNA	-62801	NM_019793	56434	Mm.28484	NM_019793	ENSMUSG00000032324	Tspan3	1700055K04Rik|TM4-A|Tm4sf8	tetraspanin 3	protein-coding
B16-Tbx2-3xHA_cl2_R1_trim_peak_130	chr1	79751257	79751257	+	95.581	NA	intron (NM_001111279, intron 1 of 11)	intron (NM_001111279, intron 1 of 11)	10512	NM_001111279	69368	Mm.293273	NM_027057	ENSMUSG00000073643	Wdfy1	1700013B03Rik|1700120F24Rik|FENS-1|Jr1|WDF1|ZFYVE17|mKIAA1435	WD repeat and FYVE domain containing 1	protein-coding
B16-Tbx2-3xHA_cl2_R1_trim_peak_3081	chr6	47685399	47685399	+	95.4447	NA	promoter-TSS (NR_002841)	promoter-TSS (NR_002841)	-23	NR_002841	19799		NR_002841		Rn4.5s	-	4.5S RNA	rRNA
B16-Tbx2-3xHA_cl2_R1_trim_peak_3737	chr9	32685848	32685848	+	95.2597	NA	Intergenic	Intergenic	-10194	NM_011808	23871	Mm.292415	NM_011808	ENSMUSG00000032035	Ets1	AI196000|AI448617|D230050P06|Ets-1|Tpl1|vs	E26 avian leukemia oncogene 1, 5' domain	protein-coding
B16-Tbx2-3xHA_cl2_R1_trim_peak_2560	chr4	47603831	47603831	+	95.2512	NA	Intergenic	Intergenic	129170	NM_024171	66212	Mm.20188	NM_024171	ENSMUSG00000053317	Sec61b	1190006C12Rik|AI326121|AW122942	Sec61 beta subunit	protein-coding
B16-Tbx2-3xHA_cl2_R1_trim_peak_2002	chr2	38515756	38515756	+	94.273	NA	intron (NM_001159631, intron 1 of 9)	intron (NM_001159631, intron 1 of 9)	3880	NM_001159631	59126	Mm.143818	NM_021606	ENSMUSG00000026749	Nek6	1300007C09Rik	NIMA (never in mitosis gene a)-related expressed kinase 6	protein-coding
B16-Tbx2-3xHA_cl2_R1_trim_peak_2371	chr3	87906125	87906125	+	92.8796	NA	promoter-TSS (NM_001331052)	promoter-TSS (NM_001331052)	-196	NM_008231	15191	Mm.292208	NM_008231	ENSMUSG00000004897	Hdgf	AI118077|D3Ertd299e	heparin binding growth factor	protein-coding
B16-Tbx2-3xHA_cl2_R1_trim_peak_1779	chr18	59224298	59224298	+	91.829	NA	intron (NM_001081328, intron 2 of 2)	intron (NM_001081328, intron 2 of 2)	48958	NM_001081328	78923	Mm.84007	NM_001081328	ENSMUSG00000058152	Chsy3	4833446K15Rik|AI662215	chondroitin sulfate synthase 3	protein-coding
B16-Tbx2-3xHA_cl2_R1_trim_peak_1638	chr17	42741850	42741850	+	90.4345	NA	intron (NM_001033493, intron 1 of 5)	intron (NM_001033493, intron 1 of 5)	329	NM_001033493	435529	Mm.136350	NM_001033493	ENSMUSG00000057899	Adgrf2	Gpr111|PGR20	adhesion G protein-coupled receptor F2	protein-coding
B16-Tbx2-3xHA_cl2_R1_trim_peak_2960	chr5	141693877	141693877	+	90.3846	NA	intron (NM_177879, intron 4 of 44)	intron (NM_177879, intron 4 of 44)	452343	NM_177879	330222	Mm.151931	NM_177879	ENSMUSG00000039683	Sdk1	5330440E10|6720466O15Rik	sidekick cell adhesion molecule 1	protein-coding
B16-Tbx2-3xHA_cl2_R1_trim_peak_1759	chr18	54074598	54074598	+	90.3415	NA	Intergenic	Intergenic	212485	NM_152809	70425	Mm.368668	NM_152809	ENSMUSG00000073563	Csnk1g3	3300002K07Rik|C330049O21Rik	casein kinase 1, gamma 3	protein-coding
B16-Tbx2-3xHA_cl2_R1_trim_peak_510	chr11	5972842	5972842	+	90.015	NA	exon (NM_007595, exon 18 of 21)	exon (NM_007595, exon 18 of 21)	17084	NM_019661	56418	Mm.294821	NM_019661	ENSMUSG00000002741	Ykt6	0610042I15Rik|1810013M05Rik|AW105923	YKT6 v-SNARE homolog (S. cerevisiae)	protein-coding
B16-Tbx2-3xHA_cl2_R1_trim_peak_3075	chr6	47659437	47659437	+	89.4094	NA	promoter-TSS (NR_002841).10	promoter-TSS (NR_002841).10	-22	NR_002841	19799		NR_002841		Rn4.5s	-	4.5S RNA	rRNA
B16-Tbx2-3xHA_cl2_R1_trim_peak_3076	chr6	47663777	47663777	+	88.3368	NA	promoter-TSS (NR_002841).4	promoter-TSS (NR_002841).4	-22	NR_002841	19799		NR_002841		Rn4.5s	-	4.5S RNA	rRNA
B16-Tbx2-3xHA_cl2_R1_trim_peak_10	chr1	20303183	20303183	+	88.3277	NA	intron (NM_153179, intron 50 of 66)	intron (NM_153179, intron 50 of 66)	-53271	NR_045734	75028	Mm.417820	NR_045734	ENSMUSG00000089914	4930486I03Rik	-	RIKEN cDNA 4930486I03 gene	ncRNA
B16-Tbx2-3xHA_cl2_R1_trim_peak_3920	chr9	121060685	121060685	+	87.7395	NA	intron (NM_177589, intron 34 of 36)	intron (NM_177589, intron 34 of 36)	105599	NR_106058	102465661		NR_106058	ENSMUSG00000106193	Mir7090	mmu-mir-7090	microRNA 7090	ncRNA
B16-Tbx2-3xHA_cl2_R1_trim_peak_3040	chr6	29066591	29066591	+	87.4916	NA	intron (NM_008493, intron 1 of 2)	intron (NM_008493, intron 1 of 2)	6370	NM_008493	16846	Mm.277072	NM_008493	ENSMUSG00000059201	Lep	ob|obese	leptin	protein-coding
B16-Tbx2-3xHA_cl2_R1_trim_peak_1742	chr18	37849733	37849733	+	86.8389	NA	intron (NM_001305980, intron 27 of 27)	intron (NM_001305980, intron 27 of 27)	4927	NR_105945	102465592		NR_105945	ENSMUSG00000098706	Mir6979	Gm27524|mmu-mir-6979	microRNA 6979	ncRNA
B16-Tbx2-3xHA_cl2_R1_trim_peak_1506	chr16	53405860	53405860	+	85.9843	NA	Intergenic	Intergenic	-590116	NR_040495	73820	Mm.60493	NR_040495	ENSMUSG00000116611	4930404A05Rik	-	RIKEN cDNA 4930404A05 gene	ncRNA
B16-Tbx2-3xHA_cl2_R1_trim_peak_2084	chr2	84635723	84635723	+	85.1324	NA	intron (NM_007615, intron 1 of 19)	intron (NM_007615, intron 1 of 19)	13757	NM_001355065	12388	Mm.35738	NM_007615	ENSMUSG00000034101	Ctnnd1	AA409437|AU019353|Catns|Ctnnd|P120|mKIAA0384	catenin (cadherin associated protein), delta 1	protein-coding
B16-Tbx2-3xHA_cl2_R1_trim_peak_3080	chr6	47681193	47681193	+	84.636	NA	promoter-TSS (NR_002841).8	promoter-TSS (NR_002841).8	-135	NR_002841	19799		NR_002841		Rn4.5s	-	4.5S RNA	rRNA
B16-Tbx2-3xHA_cl2_R1_trim_peak_1225	chr14	121199167	121199167	+	84.3453	NA	intron (NM_134082, intron 2 of 26)	intron (NM_134082, intron 2 of 26)	-49539	NR_155502	320268	Mm.435974	NR_155502		B930095G15Rik	-	RIKEN cDNA B930095G15 gene	ncRNA
B16-Tbx2-3xHA_cl2_R1_trim_peak_41	chr1	38129970	38129970	+	83.8069	NA	promoter-TSS (NM_001359287)	promoter-TSS (NM_001359287)	-304	NM_001359288	56210	Mm.389103	NM_019570	ENSMUSG00000026082	Rev1	1110027I23Rik|AU022044|Rev1l	REV1, DNA directed polymerase	protein-coding
B16-Tbx2-3xHA_cl2_R1_trim_peak_95	chr1	62710291	62710291	+	83.7299	NA	intron (NM_001077403, intron 1 of 16)	intron (NM_001077403, intron 1 of 16)	6974	NM_001077407	18187	Mm.266341	NM_010939	ENSMUSG00000025969	Nrp2	1110048P06Rik|Np-2|Np2|Npn-2|Npn2	neuropilin 2	protein-coding
B16-Tbx2-3xHA_cl2_R1_trim_peak_2814	chr5	41187447	41187447	+	83.3992	NA	Intergenic	Intergenic	520244	NM_001310592	100972	Mm.41555	NM_027295	ENSMUSG00000029128	Rab28	2700023P08Rik|AW496496	RAB28, member RAS oncogene family	protein-coding
B16-Tbx2-3xHA_cl2_R1_trim_peak_3716	chr9	3015727	3015727	+	83.203	NA	Intergenic	GSAT_MM|Satellite|Satellite	23016	NR_039546	100628572		NR_039546	ENSMUSG00000106183	Mir101c	mir-101c|mmu-mir-101c	microRNA 101c	ncRNA
B16-Tbx2-3xHA_cl2_R1_trim_peak_2213	chr2	166683041	166683041	+	83.0207	NA	intron (NM_177782, intron 1 of 39)	intron (NM_177782, intron 1 of 39)	30791	NM_177782	277360	Mm.34420	NM_177782	ENSMUSG00000039621	Prex1	G630042G04|P-REX1|Setd6	phosphatidylinositol-3,4,5-trisphosphate-dependent Rac exchange factor 1	protein-coding
B16-Tbx2-3xHA_cl2_R1_trim_peak_1318	chr15	63727054	63727054	+	82.9274	NA	Intergenic	Intergenic	81685	NM_031378	83492	Mm.335619	NM_031378	ENSMUSG00000079025	Gsdmc	Gsdmc1|Mlze	gasdermin C	protein-coding
B16-Tbx2-3xHA_cl2_R1_trim_peak_3900	chr9	114515463	114515463	+	81.1248	NA	intron (NM_001042503, intron 3 of 3)	intron (NM_001042503, intron 3 of 3)	-18919	NM_009916	12773	Mm.1337	NM_009916	ENSMUSG00000047898	Ccr4	C-C CKR-4|CHEMR1|Cmkbr4|LESTR|Sdf1r	chemokine (C-C motif) receptor 4	protein-coding
B16-Tbx2-3xHA_cl2_R1_trim_peak_1542	chr16	86820970	86820970	+	80.2999	NA	Intergenic	Intergenic	-14457	NR_153789	102635020	Mm.132956	NR_153789		Gm32461	-	predicted gene, 32461	ncRNA
B16-Tbx2-3xHA_cl2_R1_trim_peak_2924	chr5	125164913	125164913	+	79.7823	NA	intron (NM_001253904, intron 1 of 47)	intron (NM_001253904, intron 1 of 47)	14301	NM_001253905	20602	Mm.278646	NM_011424	ENSMUSG00000029478	Ncor2	N-CoR|SMRT|SMRTe	nuclear receptor co-repressor 2	protein-coding
B16-Tbx2-3xHA_cl2_R1_trim_peak_3931	chr9	123717727	123717727	+	79.494	NA	promoter-TSS (NM_033322)	promoter-TSS (NM_033322)	-102	NR_151689	93730	Mm.378263	NM_033322	ENSMUSG00000025245	Lztfl1	5530402H04Rik|6130400H19Rik|AI414725|AW048545	leucine zipper transcription factor-like 1	protein-coding
B16-Tbx2-3xHA_cl2_R1_trim_peak_3878	chr9	102724127	102724127	+	79.3006	NA	intron (NM_019764, intron 3 of 9)	intron (NM_019764, intron 3 of 9)	6323	NM_019764	56332	Mm.21145	NM_019764	ENSMUSG00000032531	Amotl2	AW549739|C79691|Lccp|MASCOT|mKIAA0989	angiomotin-like 2	protein-coding
B16-Tbx2-3xHA_cl2_R1_trim_peak_3079	chr6	47676755	47676755	+	78.612	NA	promoter-TSS (NR_002841).7	promoter-TSS (NR_002841).7	-18	NR_002841	19799		NR_002841		Rn4.5s	-	4.5S RNA	rRNA
B16-Tbx2-3xHA_cl2_R1_trim_peak_2245	chr2	180987797	180987797	+	78.5296	NA	intron (NM_028518, intron 1 of 35)	intron (NM_028518, intron 1 of 35)	1262	NM_028518	73368	Mm.345095	NM_028518	ENSMUSG00000016356	Col20a1	1700051I12Rik	collagen, type XX, alpha 1	protein-coding
B16-Tbx2-3xHA_cl2_R1_trim_peak_2999	chr6	6685979	6685979	+	77.8883	NA	Intergenic	Intergenic	-107321	NM_009169	20422	Mm.2469	NM_009169	ENSMUSG00000042541	Sem1	DSS1|Shfdg1|Shfg|Shfm1	SEM1, 26S proteasome complex subunit	protein-coding
B16-Tbx2-3xHA_cl2_R1_trim_peak_2338	chr3	63325795	63325795	+	77.5861	NA	intron (NM_008604, intron 3 of 22)	intron (NM_008604, intron 3 of 22)	29700	NM_001289463	17380	Mm.296022	NM_008604	ENSMUSG00000027820	Mme	6030454K05Rik|C85356|CALLA|CD10|NEP|SFE	membrane metallo endopeptidase	protein-coding
B16-Tbx2-3xHA_cl2_R1_trim_peak_3760	chr9	47423010	47423010	+	77.5492	NA	Intergenic	Intergenic	-107160	NM_001310841	54725	Mm.234832	NM_018770	ENSMUSG00000032076	Cadm1	2900073G06Rik|3100001I08Rik|AI987920|Bl2|Igsf4|Igsf4a|Necl2|RA175|RA175A|RA175B|RA175C|RA175N|ST17|SgIGSF|SynCam|Tslc1	cell adhesion molecule 1	protein-coding
B16-Tbx2-3xHA_cl2_R1_trim_peak_3532	chr7	139545388	139545388	+	77.5492	NA	intron (NM_001355162, intron 9 of 15)	intron (NM_001355162, intron 9 of 15)	37409	NM_183248	14912	Mm.28308	NM_183248	ENSMUSG00000041309	Nkx6-2	Gtx|Nkx6.2	NK6 homeobox 2	protein-coding
B16-Tbx2-3xHA_cl2_R1_trim_peak_2890	chr5	113986569	113986569	+	77.0725	NA	intron (NM_198109, intron 2 of 14)	intron (NM_198109, intron 2 of 14)	7221	NM_198109	231637	Mm.389682	NM_198109	ENSMUSG00000042121	Ssh1	AW551225|Gm1394|Gm1395|SSH-1|SSH-1L	slingshot protein phosphatase 1	protein-coding
B16-Tbx2-3xHA_cl2_R1_trim_peak_3194	chr6	91912559	91912559	+	76.9004	NA	intron (NM_198668, intron 2 of 19)	intron (NM_198668, intron 2 of 19)	8326	NM_198668	381798	Mm.444785	NM_198668	ENSMUSG00000034063	4930590J08Rik	Gm1071	RIKEN cDNA 4930590J08 gene	protein-coding
B16-Tbx2-3xHA_cl2_R1_trim_peak_1340	chr15	73668331	73668331	+	76.8523	NA	Intergenic	Intergenic	39174	NM_173365	239530	Mm.122997	NM_173365	ENSMUSG00000045281	Gpr20	A430106B11Rik	G protein-coupled receptor 20	protein-coding
B16-Tbx2-3xHA_cl2_R1_trim_peak_2139	chr2	124948995	124948995	+	76.4085	NA	Intergenic	Intergenic	-119132	NM_175034	317750	Mm.330538	NM_175034	ENSMUSG00000035183	Slc24a5	F630045L20Rik|JSX|NCKX5|NCX5|Oca6	solute carrier family 24, member 5	protein-coding
B16-Tbx2-3xHA_cl2_R1_trim_peak_470	chr10	111543957	111543957	+	76.1842	NA	Intergenic	Intergenic	37671	NM_009344	21664	Mm.3117	NM_009344	ENSMUSG00000020205	Phlda1	DT1P1B11|TDAG51|Tdag	pleckstrin homology like domain, family A, member 1	protein-coding
B16-Tbx2-3xHA_cl2_R1_trim_peak_3233	chr6	108659471	108659471	+	76.1374	NA	intron (NR_104577, intron 1 of 6)	CpG	-1158	NM_011498	20893	Mm.2436	NM_011498	ENSMUSG00000030103	Bhlhe40	Bhlhb2|C130042M06Rik|CR8|Clast5|Dec1|Sharp2|Stra13|Stra14	basic helix-loop-helix family, member e40	protein-coding
B16-Tbx2-3xHA_cl2_R1_trim_peak_275	chr1	191224574	191224574	+	75.9018	NA	intron (NR_151547, intron 1 of 1)	CpG	120	NR_151547	100504360	Mm.16927	NM_001033188		D730003I15Rik	AU020850	RIKEN cDNA D730003I15 gene	ncRNA
B16-Tbx2-3xHA_cl2_R1_trim_peak_649	chr11	85713639	85713639	+	75.512	NA	intron (NR_045875, intron 1 of 5)	intron (NR_045875, intron 1 of 5)	6105	NR_045875	71489	Mm.442482	NR_045875	ENSMUSG00000086199	Bcas3os1	8430403D17Rik	breast carcinoma amplified sequence 3, opposite strand 1	ncRNA
B16-Tbx2-3xHA_cl2_R1_trim_peak_2395	chr3	95696420	95696420	+	75.1777	NA	Intergenic	Intergenic	-8503	NM_001301705	229595	Mm.490574	NM_144899	ENSMUSG00000015850	Adamtsl4	ADAMTSL-4|Tsrc1	ADAMTS-like 4	protein-coding
B16-Tbx2-3xHA_cl2_R1_trim_peak_259	chr1	180423535	180423535	+	74.7852	NA	3' UTR (NM_001081175, exon 8 of 8)	3' UTR (NM_001081175, exon 8 of 8)	59969	NM_001081227	381310	Mm.44791	NM_001081227	ENSMUSG00000053963	Stum	6330403A02Rik|Gm10001|R75555	mechanosensory transduction mediator	protein-coding
B16-Tbx2-3xHA_cl2_R1_trim_peak_77	chr1	57429887	57429887	+	74.3927	NA	Intergenic	Intergenic	-23213	NM_001302963	68736	Mm.288490	NM_001037742	ENSMUSG00000048495	Tyw5	1110034B05Rik	tRNA-yW synthesizing protein 5	protein-coding
B16-Tbx2-3xHA_cl2_R1_trim_peak_869	chr12	69894357	69894357	+	74.3166	NA	intron (NM_178628, intron 1 of 14)	intron (NM_178628, intron 1 of 14)	-1194	NM_201519	399510	Mm.291936	NM_201519	ENSMUSG00000034761	Map4k5	4432415E19Rik|GCKR|KHS|MAPKKKK5	mitogen-activated protein kinase kinase kinase kinase 5	protein-coding
B16-Tbx2-3xHA_cl2_R1_trim_peak_1323	chr15	66715633	66715633	+	73.8628	NA	intron (NM_009375, intron 23 of 47)	intron (NM_009375, intron 23 of 47)	44863	NM_009375	21819	Mm.441333	NM_009375	ENSMUSG00000053469	Tg	Tgn|cog	thyroglobulin	protein-coding
B16-Tbx2-3xHA_cl2_R1_trim_peak_2477	chr3	142191714	142191714	+	73.5539	NA	Intergenic	Intergenic	-22289	NM_001277216	12167	Mm.39089	NM_007560	ENSMUSG00000052430	Bmpr1b	AI385617|ALK-6|AV355320|Acvrlk6|Alk6|BMPR-1B|BMPR-IB|CFK-43a|SKR6	bone morphogenetic protein receptor, type 1B	protein-coding
B16-Tbx2-3xHA_cl2_R1_trim_peak_1700	chr17	87405694	87405694	+	73.4061	NA	intron (NM_029298, intron 5 of 6)	intron (NM_029298, intron 5 of 6)	22047	NM_029298	75467	Mm.50108	NM_029298	ENSMUSG00000036557	Stpg4	1700011E24Rik|GSE	sperm tail PG rich repeat containing 4	protein-coding
B16-Tbx2-3xHA_cl2_R1_trim_peak_650	chr11	85832742	85832742	+	73.0856	NA	promoter-TSS (NR_077059)	promoter-TSS (NR_077059)	127	NM_009324	21385	Mm.287052	NM_009324	ENSMUSG00000000093	Tbx2	-	T-box 2	protein-coding
B16-Tbx2-3xHA_cl2_R1_trim_peak_1522	chr16	65917984	65917984	+	73.0429	NA	Intergenic	Intergenic	102795	NM_001368760	73569	Mm.25670	NM_028572	ENSMUSG00000091243	Vgll3	1700110N18Rik|4832416J22|C80713|Vgl-3|Vito-2	vestigial like family member 3	protein-coding
B16-Tbx2-3xHA_cl2_R1_trim_peak_574	chr11	55406260	55406260	+	72.9565	NA	intron (NM_001290817, intron 4 of 9)	intron (NM_001290817, intron 4 of 9)	13820	NM_009242	20692	Mm.291442	NM_009242	ENSMUSG00000018593	Sparc	BM-40|ON	secreted acidic cysteine rich glycoprotein	protein-coding
B16-Tbx2-3xHA_cl2_R1_trim_peak_1784	chr18	60649057	60649057	+	72.8298	NA	Intergenic	Intergenic	-14353	NR_045401	328963	Mm.417203	NR_045401		G630071F17Rik	G630071F17	RIKEN cDNA G630071F17 gene	ncRNA
B16-Tbx2-3xHA_cl2_R1_trim_peak_215	chr1	152407800	152407800	+	72.3558	NA	intron (NM_177756, intron 1 of 11)	intron (NM_177756, intron 1 of 11)	7933	NM_177756	269132	Mm.23782	NM_177756	ENSMUSG00000032649	Colgalt2	AI427652|D730024P12|Glt25d2	collagen beta(1-O)galactosyltransferase 2	protein-coding
B16-Tbx2-3xHA_cl2_R1_trim_peak_58	chr1	44591983	44591983	+	72.3558	NA	intron (NM_028450, intron 1 of 10)	intron (NM_028450, intron 1 of 10)	40312	NM_028450	70676	Mm.133132	NM_027506	ENSMUSG00000056870	Gulp1	3110030A04Rik|5730529O06Rik|CED-6|Ced6|GULP|Gulp-2	GULP, engulfment adaptor PTB domain containing 1	protein-coding
B16-Tbx2-3xHA_cl2_R1_trim_peak_2036	chr2	59407815	59407815	+	72.2405	NA	Intergenic	Intergenic	-21133	NR_040510	76676	Mm.110038	NR_040510	ENSMUSG00000087455	5330411J11Rik	-	RIKEN cDNA 5330411J11 gene	ncRNA
B16-Tbx2-3xHA_cl2_R1_trim_peak_966	chr12	111795328	111795328	+	72.1926	NA	TTS (NM_001361614)	TTS (NM_001361614)	18551	NM_028875	74335	Mm.19082	NM_028875	ENSMUSG00000021287	Xrcc3	-	X-ray repair complementing defective repair in Chinese hamster cells 3	protein-coding
B16-Tbx2-3xHA_cl2_R1_trim_peak_2967	chr5	144219563	144219563	+	71.9842	NA	intron (NM_001356993, intron 1 of 24)	intron (NM_001356993, intron 1 of 24)	4052	NM_001356992	70381	Mm.239412	NM_027410	ENSMUSG00000066621	Tecpr1	2210010N04Rik|mKIAA1358	tectonin beta-propeller repeat containing 1	protein-coding
B16-Tbx2-3xHA_cl2_R1_trim_peak_224	chr1	155759299	155759299	+	71.948	NA	Intergenic	Intergenic	-17272	NM_010712	16872	Mm.103624	NM_010712	ENSMUSG00000026468	Lhx4	A330062J17Rik|Gsh-4|Gsh4	LIM homeobox protein 4	protein-coding
B16-Tbx2-3xHA_cl2_R1_trim_peak_3078	chr6	47672281	47672281	+	71.7139	NA	TTS (NR_002841).6	TTS (NR_002841).6	118	NR_002841	19799		NR_002841		Rn4.5s	-	4.5S RNA	rRNA
B16-Tbx2-3xHA_cl2_R1_trim_peak_1590	chr17	15993982	15993982	+	71.2773	NA	Intergenic	Intergenic	-167396	NM_178615	68799	Mm.293466	NM_178615	ENSMUSG00000048027	Rgmb	1110059F19Rik|DRAGON	repulsive guidance molecule family member B	protein-coding
B16-Tbx2-3xHA_cl2_R1_trim_peak_1694	chr17	84061910	84061910	+	70.5924	NA	Intergenic	MLT1G1|LTR|ERVL-MaLR	-16750	NR_045458	74473	Mm.399575	NR_045458	ENSMUSG00000117571	4933433H22Rik	-	RIKEN cDNA 4933433H22 gene	ncRNA
B16-Tbx2-3xHA_cl2_R1_trim_peak_819	chr12	34360272	34360272	+	70.4415	NA	intron (NM_001271386, intron 14 of 27)	intron (NM_001271386, intron 14 of 27)	168617	NM_024124	79221	Mm.310551	NM_024124	ENSMUSG00000004698	Hdac9	AV022454|D030072B18Rik|HD7B|HD9|HDRP|Hdac7b|Mitr|mKIAA0744	histone deacetylase 9	protein-coding
B16-Tbx2-3xHA_cl2_R1_trim_peak_658	chr11	87423114	87423114	+	70.0261	NA	intron (NM_031386, intron 1 of 30)	intron (NM_031386, intron 1 of 30)	-4477	NM_001199293	83560	Mm.440758	NM_031386	ENSMUSG00000010342	Tex14	C85585	testis expressed gene 14	protein-coding
B16-Tbx2-3xHA_cl2_R1_trim_peak_1932	chr2	11164272	11164272	+	70.0185	NA	Intergenic	Intergenic	-8110	NM_008859	18761	Mm.329993	NM_008859	ENSMUSG00000026778	Prkcq	A130035A12Rik|AW494342|PKC-0|PKC-theta|PKCtheta|Pkcq	protein kinase C, theta	protein-coding
B16-Tbx2-3xHA_cl2_R1_trim_peak_715	chr11	103400172	103400172	+	69.9447	NA	intron (NM_183034, intron 2 of 11)	L1MB7|LINE|L1	12533	NM_183034	353047	Mm.383308	NM_183034	ENSMUSG00000034247	Plekhm1	AP162|B2|BC038943|D330036J23Rik	pleckstrin homology domain containing, family M (with RUN domain) member 1	protein-coding
B16-Tbx2-3xHA_cl2_R1_trim_peak_2000	chr2	38166245	38166245	+	69.5743	NA	intron (NM_001362973, intron 2 of 22)	intron (NM_001362973, intron 2 of 22)	121139	NM_001362973	227801	Mm.314245	NM_146122	ENSMUSG00000035392	Dennd1a	6030446I19Rik|connecdenn	DENN/MADD domain containing 1A	protein-coding
B16-Tbx2-3xHA_cl2_R1_trim_peak_3750	chr9	43504516	43504516	+	69.2232	NA	Intergenic	Intergenic	193753	NM_023655	72169	Mm.273277	NM_023655	ENSMUSG00000032013	Trim29	1110047J21Rik|2810431N19Rik|4732461M22Rik|AI119726	tripartite motif-containing 29	protein-coding
B16-Tbx2-3xHA_cl2_R1_trim_peak_2241	chr2	179537564	179537564	+	68.859	NA	intron (NM_001316723, intron 2 of 5)	intron (NM_001316723, intron 2 of 5)	95133	NM_009867	12561	Mm.184711	NM_009867	ENSMUSG00000000305	Cdh4	AW120700|R-CAD|R-Cadh|Rcad	cadherin 4	protein-coding
B16-Tbx2-3xHA_cl2_R1_trim_peak_759	chr11	117482799	117482799	+	68.7775	NA	Intergenic	Intergenic	-1569	NR_130966	432615	Mm.126359	NR_130966	ENSMUSG00000069588	Gm11733	-	predicted gene 11733	ncRNA
B16-Tbx2-3xHA_cl2_R1_trim_peak_1059	chr13	73447167	73447167	+	67.7451	NA	Intergenic	Intergenic	-20064	NM_001368681	210992	Mm.284649	NM_145376	ENSMUSG00000021608	Lpcat1	2900035H07Rik|Aytl2|BB137372|BC005662|C87117|LPCAT|LPCAT-1|lysoPAFAT|mLPCAT1|rd11	lysophosphatidylcholine acyltransferase 1	protein-coding
B16-Tbx2-3xHA_cl2_R1_trim_peak_216	chr1	152670109	152670109	+	67.6968	NA	intron (NM_001346118, intron 2 of 18)	intron (NM_001346118, intron 2 of 18)	-44892	NM_016846	19731	Mm.245270	NM_016846	ENSMUSG00000026482	Rgl1	Rgl|mKIAA0959	ral guanine nucleotide dissociation stimulator,-like 1	protein-coding
B16-Tbx2-3xHA_cl2_R1_trim_peak_1446	chr16	11598017	11598017	+	67.67	NA	intron (NM_028964, intron 15 of 20)	intron (NM_028964, intron 15 of 20)	-181685	NR_126430	73761	Mm.39183	NR_126430		4833415N18Rik	-	RIKEN cDNA 4833415N18 gene	ncRNA
B16-Tbx2-3xHA_cl2_R1_trim_peak_3039	chr6	28996312	28996312	+	67.6359	NA	Intergenic	L1M5|LINE|L1	-26307	NR_029567	387237		NR_029567	ENSMUSG00000065469	Mir129-1	Mirn129-1|Mirn129b|miR-129b|mir-129-1	microRNA 129-1	ncRNA
B16-Tbx2-3xHA_cl2_R1_trim_peak_1743	chr18	38631773	38631773	+	67.6117	NA	Intergenic	GC_rich|Low_complexity|Low_complexity	-30426	NM_011898	24066	Mm.42038	NM_011898	ENSMUSG00000024427	Spry4	A030006O18Rik|sprouty4	sprouty RTK signaling antagonist 4	protein-coding
B16-Tbx2-3xHA_cl2_R1_trim_peak_1272	chr15	39053859	39053859	+	67.2403	NA	Intergenic	Intergenic	-23073	NM_026778	68588	Mm.41556	NM_026778	ENSMUSG00000054196	Cthrc1	1110014B07Rik	collagen triple helix repeat containing 1	protein-coding
B16-Tbx2-3xHA_cl2_R1_trim_peak_1528	chr16	72897224	72897224	+	66.9489	NA	intron (NM_019413, intron 2 of 28)	intron (NM_019413, intron 2 of 28)	234075	NM_019413	19876	Mm.310772	NM_019413	ENSMUSG00000022883	Robo1	AW494633|AW742721|DUTT1|Gm310	roundabout guidance receptor 1	protein-coding
B16-Tbx2-3xHA_cl2_R1_trim_peak_3580	chr8	26756619	26756619	+	66.9489	NA	Intergenic	Intergenic	67804	NR_045904	72316	Mm.490534	NR_045904	ENSMUSG00000100335	2310008N11Rik	-	RIKEN cDNA 2310008N11 gene	ncRNA
B16-Tbx2-3xHA_cl2_R1_trim_peak_1303	chr15	59548929	59548929	+	66.345	NA	intron (NM_026746, intron 4 of 6)	intron (NM_026746, intron 4 of 6)	-99725	NM_144549	211770	Mm.40298	NM_144549	ENSMUSG00000032501	Trib1	A530090O15Rik|TRB-1|Trb1	tribbles pseudokinase 1	protein-coding
B16-Tbx2-3xHA_cl2_R1_trim_peak_3090	chr6	47778238	47778238	+	65.7996	NA	Intergenic	Intergenic	-25313	NR_002841	19799		NR_002841		Rn4.5s	-	4.5S RNA	rRNA
B16-Tbx2-3xHA_cl2_R1_trim_peak_647	chr11	85678758	85678758	+	65.6731	NA	intron (NM_138681, intron 24 of 25)	intron (NM_138681, intron 24 of 25)	40986	NR_045875	71489	Mm.442482	NR_045875	ENSMUSG00000086199	Bcas3os1	8430403D17Rik	breast carcinoma amplified sequence 3, opposite strand 1	ncRNA
B16-Tbx2-3xHA_cl2_R1_trim_peak_2579	chr4	72946890	72946890	+	65.6458	NA	Intergenic	Intergenic	-94256	NM_001199270	353204	Mm.317892	NM_001199270	ENSMUSG00000059343	Aldoart1	4921524E03Rik|Aldo1-ps|Aldo1-ps2|Aldoa-ps2	aldolase 1 A, retrogene 1	protein-coding
B16-Tbx2-3xHA_cl2_R1_trim_peak_1092	chr13	102387080	102387080	+	65.5224	NA	Intergenic	L1Md_A|LINE|L1	-306467	NM_001360519	17079	Mm.373974	NM_008533	ENSMUSG00000021624	Cd180	F630107B15|Ly-78|Ly78|RP105	CD180 antigen	protein-coding
B16-Tbx2-3xHA_cl2_R1_trim_peak_1523	chr16	65987285	65987285	+	65.3085	NA	Intergenic	Intergenic	172096	NM_001368760	73569	Mm.25670	NM_028572	ENSMUSG00000091243	Vgll3	1700110N18Rik|4832416J22|C80713|Vgl-3|Vito-2	vestigial like family member 3	protein-coding
B16-Tbx2-3xHA_cl2_R1_trim_peak_3921	chr9	121697747	121697747	+	65.122	NA	intron (NM_001164562, intron 1 of 6)	intron (NM_001164562, intron 1 of 6)	7282	NM_178677	215474	Mm.31421	NM_178677	ENSMUSG00000061536	Sec22c	4932412K21|5930407I15Rik|C530046H07|Sec22l3	SEC22 homolog C, vesicle trafficking protein	protein-coding
B16-Tbx2-3xHA_cl2_R1_trim_peak_2322	chr3	58245562	58245562	+	65.0816	NA	Intergenic	Intergenic	-81755	NR_040538	67850	Mm.416968	NR_040538	ENSMUSG00000100666	1700007F19Rik	-	RIKEN cDNA 1700007F19 gene	ncRNA
B16-Tbx2-3xHA_cl2_R1_trim_peak_3145	chr6	72552874	72552874	+	64.9344	NA	intron (NM_001271395, intron 1 of 9)	intron (NM_001271395, intron 1 of 9)	3227	NM_001271395	12332	Mm.18626	NM_007599	ENSMUSG00000056737	Capg	gCap39|mbh1	capping protein (actin filament), gelsolin-like	protein-coding
B16-Tbx2-3xHA_cl2_R1_trim_peak_3277	chr6	126560264	126560264	+	64.8725	NA	Intergenic	Intergenic	-24709	NM_145983	16493	Mm.222831	NM_145983	ENSMUSG00000045534	Kcna5	Kv1.5	potassium voltage-gated channel, shaker-related subfamily, member 5	protein-coding
B16-Tbx2-3xHA_cl2_R1_trim_peak_2707	chr4	137896829	137896829	+	64.7251	NA	intron (NM_001369179, intron 1 of 18)	MIR|SINE|MIR	-16729	NM_001369177	230857	Mm.401062	NM_199307	ENSMUSG00000057530	Ece1	AW322500|ECE-1|ECE-1a|ECE-1b|ECE-1d	endothelin converting enzyme 1	protein-coding
B16-Tbx2-3xHA_cl2_R1_trim_peak_3966	chrX	106072775	106072775	+	64.3494	NA	intron (NM_001109757, intron 2 of 22)	B1F|SINE|Alu	45551	NM_009726	11977	Mm.254297	NM_009726	ENSMUSG00000033792	Atp7a	MNK	ATPase, Cu++ transporting, alpha polypeptide	protein-coding
B16-Tbx2-3xHA_cl2_R1_trim_peak_1080	chr13	94118973	94118973	+	64.2379	NA	intron (NM_172589, intron 1 of 3)	intron (NM_172589, intron 1 of 3)	61177	NM_172589	218454	Mm.316553	NM_172589	ENSMUSG00000045312	Lhfpl2	6030465B15|AI447312|AW050335|mKIAA0206|vgim	lipoma HMGIC fusion partner-like 2	protein-coding
B16-Tbx2-3xHA_cl2_R1_trim_peak_3330	chr6	145865578	145865578	+	64.135	NA	promoter-TSS (NM_001271768)	promoter-TSS (NM_001271768)	-158	NM_001271768	79362	Mm.154529	NM_024469	ENSMUSG00000030256	Bhlhe41	6430520M22Rik|Bhlhb2l|Bhlhb3|DEC2|Sharp1	basic helix-loop-helix family, member e41	protein-coding
B16-Tbx2-3xHA_cl2_R1_trim_peak_825	chr12	39328518	39328518	+	64.0404	NA	Intergenic	Intergenic	544807	NM_001163154	14009	Mm.4866	NM_007960	ENSMUSG00000004151	Etv1	ER81|Etsrp81	ets variant 1	protein-coding
B16-Tbx2-3xHA_cl2_R1_trim_peak_3331	chr6	146078270	146078270	+	63.8533	NA	Intergenic	Intergenic	144148	NM_010656	16651	Mm.49689	NM_010656	ENSMUSG00000030255	Sspn	Krag	sarcospan	protein-coding
B16-Tbx2-3xHA_cl2_R1_trim_peak_149	chr1	89130568	89130568	+	63.5155	NA	intron (NM_133816, intron 2 of 5)	intron (NM_133816, intron 2 of 5)	60153	NM_133816	98402	Mm.170983	NM_133816	ENSMUSG00000036206	Sh3bp4	AI594717|AW227605|BOG25	SH3-domain binding protein 4	protein-coding
B16-Tbx2-3xHA_cl2_R1_trim_peak_1796	chr18	70545420	70545420	+	63.3799	NA	Intergenic	Intergenic	-15099	NM_001289515	26447	Mm.244352	NM_011972	ENSMUSG00000038425	Poli	Rad30b	polymerase (DNA directed), iota	protein-coding
B16-Tbx2-3xHA_cl2_R1_trim_peak_2549	chr4	45478394	45478394	+	62.8312	NA	intron (NM_001033306, intron 2 of 5)	intron (NM_001033306, intron 2 of 5)	52434	NM_001033306	230126	Mm.251716	NM_001033306	ENSMUSG00000044813	Shb	BC028832	src homology 2 domain-containing transforming protein B	protein-coding
B16-Tbx2-3xHA_cl2_R1_trim_peak_3540	chr7	143325233	143325233	+	62.779	NA	intron (NR_045842, intron 2 of 2)	UCON8|Unknown|Unknown	5417	NR_045842	71153	Mm.398340	NR_045842	ENSMUSG00000101360	4933417O13Rik	-	RIKEN cDNA 4933417O13 gene	ncRNA
B16-Tbx2-3xHA_cl2_R1_trim_peak_1783	chr18	60606309	60606309	+	62.6383	NA	intron (NM_177340, intron 1 of 2)	intron (NM_177340, intron 1 of 2)	3795	NM_001109975	104027	Mm.252321	NM_177340	ENSMUSG00000043079	Synpo	9030217H17Rik|9130229N11|9330140I15Rik|AW046661	synaptopodin	protein-coding
B16-Tbx2-3xHA_cl2_R1_trim_peak_670	chr11	88234225	88234225	+	62.1628	NA	Intergenic	Intergenic	29837	NM_001291271	64656	Mm.168680	NM_024174	ENSMUSG00000023723	Mrps23	D11Bwg1153e|MRP-S23|Rpms23|S23mt	mitochondrial ribosomal protein S23	protein-coding
B16-Tbx2-3xHA_cl2_R1_trim_peak_1539	chr16	85983961	85983961	+	61.7723	NA	Intergenic	Intergenic	-82836	NM_011782	23794	Mm.112933	NM_011782	ENSMUSG00000022894	Adamts5	9530092O11Rik|ADAM-TS5|ADAMTS1|ADAMTS11|ADMP-2|AI481094|ASMP-2	a disintegrin-like and metallopeptidase (reprolysin type) with thrombospondin type 1 motif, 5 (aggrecanase-2)	protein-coding
B16-Tbx2-3xHA_cl2_R1_trim_peak_2492	chr3	148612781	148612781	+	61.7723	NA	Intergenic	Intergenic	341854	NM_001081298	99633	Mm.9776	NM_001081298	ENSMUSG00000028184	Adgrl2	AI450192|CIRL-2|Gm619|Lec1|Lphh1|Lphn2|mKIAA0786	adhesion G protein-coupled receptor L2	protein-coding
B16-Tbx2-3xHA_cl2_R1_trim_peak_2198	chr2	158673032	158673032	+	61.6461	NA	intron (NM_001159662, intron 1 of 10)	intron (NM_001159662, intron 1 of 10)	5897	NM_001159662	228852	Mm.150540	NM_153089	ENSMUSG00000037754	Ppp1r16b	ANKRD4|C130078N17Rik|TIMAP|Wdt4	protein phosphatase 1, regulatory subunit 16B	protein-coding
B16-Tbx2-3xHA_cl2_R1_trim_peak_37	chr1	37350922	37350922	+	61.5005	NA	intron (NM_001290797, intron 1 of 25)	intron (NM_001290797, intron 1 of 25)	-18295	NM_172971	269180	Mm.5294	NM_030266	ENSMUSG00000026113	Inpp4a	107kDa|9630012D15|D130048C09Rik|R74740	inositol polyphosphate-4-phosphatase, type I	protein-coding
B16-Tbx2-3xHA_cl2_R1_trim_peak_2810	chr5	36630612	36630612	+	60.4915	NA	intron (NM_001081232, intron 2 of 8)	intron (NM_001081232, intron 2 of 8)	-44386	NM_001113362	100855	Mm.486203	NM_133910	ENSMUSG00000029192	Tbc1d14	2810413P16Rik|AU043625|C86258|D5Ertd110e|mKIAA1322	TBC1 domain family, member 14	protein-coding
B16-Tbx2-3xHA_cl2_R1_trim_peak_2824	chr5	51906871	51906871	+	60.4848	NA	Intergenic	MER5B|DNA|hAT-Charlie	229146	NR_105845	102466648		NR_105845	ENSMUSG00000098726	Mir6417	Gm27334|mmu-mir-6417	microRNA 6417	ncRNA
B16-Tbx2-3xHA_cl2_R1_trim_peak_322	chr10	20971274	20971274	+	60.3793	NA	intron (NM_001358561, intron 8 of 22)	Tigger7|DNA|TcMar-Tigger	18727	NM_001358561	52906	Mm.253280	NM_026203	ENSMUSG00000019986	Ahi1	1700015F03Rik|Ahi-1|D10Bwg0629e	Abelson helper integration site 1	protein-coding
B16-Tbx2-3xHA_cl2_R1_trim_peak_3756	chr9	44881392	44881392	+	60.3434	NA	promoter-TSS (NM_001357549)	promoter-TSS (NM_001357549)	-103	NM_001357549	214162	Mm.2389	NM_001081049	ENSMUSG00000002028	Kmt2a	6430520K01|ALL-1|All1|Cxxc7|HRX|HTRX1|Mll|Mll1|mKIAA4050	lysine (K)-specific methyltransferase 2A	protein-coding
B16-Tbx2-3xHA_cl2_R1_trim_peak_480	chr10	120377583	120377583	+	60.3106	NA	intron (NM_010441, intron 3 of 4)	intron (NM_010441, intron 3 of 4)	-11940	NR_040626	320626	Mm.446091	NR_040626	ENSMUSG00000090191	9230105E05Rik	-	RIKEN cDNA 9230105E05 gene	ncRNA
B16-Tbx2-3xHA_cl2_R1_trim_peak_539	chr11	32946705	32946705	+	60.3106	NA	Intergenic	Intergenic	-122111	NM_027050	69351	Mm.65488	NM_027050	ENSMUSG00000020270	Smim23	1700008A04Rik	small integral membrane protein 23	protein-coding
B16-Tbx2-3xHA_cl2_R1_trim_peak_3294	chr6	134567025	134567025	+	60.2494	NA	promoter-TSS (NM_008514)	promoter-TSS (NM_008514)	-112	NM_008514	16974	Mm.321990	NM_008514	ENSMUSG00000030201	Lrp6	C030016K15Rik|Cd|Gw|ska26|ska<m26Jus>|skax26	low density lipoprotein receptor-related protein 6	protein-coding
B16-Tbx2-3xHA_cl2_R1_trim_peak_2306	chr3	51750205	51750205	+	60.0782	NA	intron (NM_001004176, intron 2 of 4)	intron (NM_001004176, intron 2 of 4)	89026	NM_001310482	211666	Mm.24679	NM_174995	ENSMUSG00000074604	Mgst2	GST2|MGST-II	microsomal glutathione S-transferase 2	protein-coding
B16-Tbx2-3xHA_cl2_R1_trim_peak_2422	chr3	104798757	104798757	+	59.3868	NA	intron (NM_001163440, intron 14 of 20)	(TTTC)n|Simple_repeat|Simple_repeat	9723	NM_001291859	11853	Mm.262	NM_007484	ENSMUSG00000002233	Rhoc	AI324259|Arh9|Arhc	ras homolog family member C	protein-coding
B16-Tbx2-3xHA_cl2_R1_trim_peak_403	chr10	67427463	67427463	+	59.188	NA	Intergenic	Intergenic	-110406	NM_010118	13654	Mm.290421	NM_010118	ENSMUSG00000037868	Egr2	Egr-2|Krox-20|Krox20|NGF1-B|Zfp-25|Zfp-6	early growth response 2	protein-coding
B16-Tbx2-3xHA_cl2_R1_trim_peak_3352	chr7	16365395	16365395	+	59.1346	NA	intron (NM_019748, intron 5 of 8)	intron (NM_019748, intron 5 of 8)	22501	NM_001285892	56459	Mm.258530	NM_019748	ENSMUSG00000052833	Sae1	2400010M20Rik|2610044L12Rik|AL033372|AOS1|AW743391|D7Ertd177e|HSPC140|Sua1|Uble1a	SUMO1 activating enzyme subunit 1	protein-coding
B16-Tbx2-3xHA_cl2_R1_trim_peak_2339	chr3	65529362	65529362	+	58.5976	NA	promoter-TSS (NR_027955)	promoter-TSS (NR_027955)	52	NR_027955	71004	Mm.475465	NM_001033527	ENSMUSG00000074580	4931440P22Rik	-	RIKEN cDNA 4931440P22 gene	ncRNA
B16-Tbx2-3xHA_cl2_R1_trim_peak_3650	chr8	92872231	92872231	+	58.2225	NA	intron (NM_001357374, intron 4 of 11)	intron (NM_001357374, intron 4 of 11)	16898	NM_173014	270084	Mm.21463	NM_173014	ENSMUSG00000033192	Lpcat2	1-AGPAT 11|A330042H22|Aytl1|Aytl1a|lpafat1|lysoPAFAT|lysoPAFAT/LPCAT2	lysophosphatidylcholine acyltransferase 2	protein-coding
B16-Tbx2-3xHA_cl2_R1_trim_peak_3499	chr7	117472573	117472573	+	58.1716	NA	intron (NM_175645, intron 1 of 11)	intron (NM_175645, intron 1 of 11)	91594	NM_175645	233781	Mm.461427	NM_175645	ENSMUSG00000030657	Xylt1	8030490L12	xylosyltransferase 1	protein-coding
B16-Tbx2-3xHA_cl2_R1_trim_peak_1172	chr14	60666482	60666482	+	57.9484	NA	intron (NM_001033272, intron 1 of 12)	intron (NM_001033272, intron 1 of 12)	31777	NM_001033272	219140	Mm.149776	NM_001033272	ENSMUSG00000021990	Spata13	C79050|ESTM11|X83327|mFLJ00298	spermatogenesis associated 13	protein-coding
B16-Tbx2-3xHA_cl2_R1_trim_peak_3522	chr7	132793602	132793602	+	57.5839	NA	intron (NM_212473, intron 1 of 4)	intron (NM_212473, intron 1 of 4)	-6667	NM_175268	77938	Mm.225649	NM_175268	ENSMUSG00000030956	Fam53b	A930008G19Rik|mKIAA0140	family with sequence similarity 53, member B	protein-coding
B16-Tbx2-3xHA_cl2_R1_trim_peak_1187	chr14	70554437	70554437	+	57.5512	NA	intron (NM_021877, intron 1 of 19)	CpG	381	NM_021877	15460	Mm.7598	NM_021877	ENSMUSG00000022096	Hr	ALUNC|AU|N|ba|bldy|hr|rh|rh-bmh|rhino	lysine demethylase and nuclear receptor corepressor	protein-coding
B16-Tbx2-3xHA_cl2_R1_trim_peak_1391	chr15	95946405	95946405	+	57.5308	NA	intron (NM_175344, intron 12 of 19)	intron (NM_175344, intron 12 of 19)	-116333	NR_155276	102634389	Mm.440563	NR_155276	ENSMUSG00000078648	LOC102634389	-	uncharacterized LOC102634389	ncRNA
B16-Tbx2-3xHA_cl2_R1_trim_peak_440	chr10	86290208	86290208	+	57.4847	NA	intron (NM_013722, intron 6 of 13)	intron (NM_013722, intron 6 of 13)	-10204	NM_011595	21859	Mm.4871	NM_011595	ENSMUSG00000020044	Timp3	Timp-3	tissue inhibitor of metalloproteinase 3	protein-coding
B16-Tbx2-3xHA_cl2_R1_trim_peak_1828	chr19	6141242	6141242	+	57.2749	NA	promoter-TSS (NM_019722)	promoter-TSS (NM_019722)	-105	NM_019722	56327	Mm.21071	NM_019722	ENSMUSG00000024944	Arl2	2610009M23Rik|AI115441|AW553335	ADP-ribosylation factor-like 2	protein-coding
B16-Tbx2-3xHA_cl2_R1_trim_peak_731	chr11	107784861	107784861	+	57.2269	NA	intron (NM_019431, intron 1 of 3)	(TAGG)n|Simple_repeat|Simple_repeat	9845	NM_019431	54377	Mm.103724	NM_019431	ENSMUSG00000020723	Cacng4	AI413107|AW491861	calcium channel, voltage-dependent, gamma subunit 4	protein-coding
B16-Tbx2-3xHA_cl2_R1_trim_peak_3127	chr6	56746200	56746200	+	56.8706	NA	intron (NM_030235, intron 12 of 15)	intron (NM_030235, intron 12 of 15)	31295	NM_030235	78937	Mm.105343	NM_030235	ENSMUSG00000029787	Avl9	5830411G16Rik|D730049P16Rik|mKIAA0241	AVL9 cell migration associated	protein-coding
B16-Tbx2-3xHA_cl2_R1_trim_peak_1580	chr17	8508445	8508445	+	56.863	NA	Intergenic	Intergenic	-18356	NM_001290707	23984	Mm.87161	NM_011866	ENSMUSG00000023868	Pde10a	-	phosphodiesterase 10A	protein-coding
B16-Tbx2-3xHA_cl2_R1_trim_peak_3483	chr7	112139118	112139118	+	56.8397	NA	intron (NM_001360261, intron 3 of 6)	L2c|LINE|L2	19578	NM_001360260	50781	Mm.55143	NM_015814	ENSMUSG00000030772	Dkk3	AW061014|C87148|dkk-3|mDkk-3	dickkopf WNT signaling pathway inhibitor 3	protein-coding
B16-Tbx2-3xHA_cl2_R1_trim_peak_1484	chr16	32947878	32947878	+	56.6718	NA	intron (NM_001310672, intron 1 of 19)	RSINE1|SINE|B4	33778	NM_001310672	70144	Mm.491178	NM_001081255	ENSMUSG00000022801	Lrch3	2210409B11Rik|AW215594|Gm1742	leucine-rich repeats and calponin homology (CH) domain containing 3	protein-coding
B16-Tbx2-3xHA_cl2_R1_trim_peak_1886	chr19	44069680	44069680	+	56.5025	NA	promoter-TSS (NM_001164359)	promoter-TSS (NM_001164359)	6	NM_145502	226144	Mm.279865	NM_145502	ENSMUSG00000025198	Erlin1	2810439N09Rik|C80197|Keo4|Spfh1	ER lipid raft associated 1	protein-coding
B16-Tbx2-3xHA_cl2_R1_trim_peak_3814	chr9	66863648	66863648	+	56.1994	NA	intron (NM_173413, intron 1 of 7)	intron (NM_173413, intron 1 of 7)	-28942	NM_026674	68318	Mm.284229	NM_026674	ENSMUSG00000053040	Aph1c	0610008A10Rik|APH-1b|Aph1b	aph1 homolog C, gamma secretase subunit	protein-coding
B16-Tbx2-3xHA_cl2_R1_trim_peak_1358	chr15	79209357	79209357	+	56.1142	NA	intron (NR_029470, intron 2 of 4)	intron (NR_029470, intron 2 of 4)	-19816	NM_008837	18693	Mm.259464	NM_008837	ENSMUSG00000068206	Pick1	Prkcabp	protein interacting with C kinase 1	protein-coding
B16-Tbx2-3xHA_cl2_R1_trim_peak_3789	chr9	58513958	58513958	+	56.1127	NA	Intergenic	Intergenic	25355	NM_176921	319477	Mm.153674	NM_176921	ENSMUSG00000066607	Insyn1	6030419C18Rik	inhibitory synaptic factor 1	protein-coding
B16-Tbx2-3xHA_cl2_R1_trim_peak_241	chr1	170967766	170967766	+	55.8744	NA	intron (NM_001077189, intron 3 of 7)	intron (NM_001077189, intron 3 of 7)	8305	NM_010187	14130	Mm.425062	NM_010187	ENSMUSG00000026656	Fcgr2b	AI528646|CD32|F630109E10Rik|Fc[g]RII|FcgRII|Fcgr2|Fcgr2a|Fcr-2|Fcr-3|Ly-17|Ly-m20|LyM-1|Lym-1|fcRII	Fc receptor, IgG, low affinity IIb	protein-coding
B16-Tbx2-3xHA_cl2_R1_trim_peak_1435	chr16	3116345	3116345	+	55.752	NA	Intergenic	B1_Mur3|SINE|Alu	-476053	NM_146860	258859	Mm.377723	NM_146860	ENSMUSG00000051003	Olfr161	MOR131-1|OR912-47M6	olfactory receptor 161	protein-coding
B16-Tbx2-3xHA_cl2_R1_trim_peak_2475	chr3	141601398	141601398	+	55.516	NA	intron (NM_001293561, intron 1 of 16)	intron (NM_001293561, intron 1 of 16)	135834	NM_009472	22253	Mm.24430	NM_009472	ENSMUSG00000059921	Unc5c	B130051O18Rik|Unc5h3|rcm	unc-5 netrin receptor C	protein-coding
B16-Tbx2-3xHA_cl2_R1_trim_peak_1445	chr16	11423768	11423768	+	55.4223	NA	intron (NM_028964, intron 11 of 20)	intron (NM_028964, intron 11 of 20)	18120	NM_001290148	74478	Mm.325831	NM_028964	ENSMUSG00000071669	Snx29	4933437K13Rik|Gm11170|Gm1737|Gm930|Rundc2a	sorting nexin 29	protein-coding
B16-Tbx2-3xHA_cl2_R1_trim_peak_598	chr11	68970649	68970649	+	55.3546	NA	intron (NM_028048, intron 1 of 4)	intron (NM_028048, intron 1 of 4)	2518	NM_028048	71998	Mm.298622	NM_028048	ENSMUSG00000018740	Slc25a35	1810012H11Rik	solute carrier family 25, member 35	protein-coding
B16-Tbx2-3xHA_cl2_R1_trim_peak_1117	chr13	116575736	116575736	+	55.0716	NA	Intergenic	Intergenic	262442	NR_153406	74680	Mm.488118	NR_153406	ENSMUSG00000114290	4930435F18Rik	-	RIKEN cDNA 4930435F18 gene	ncRNA
B16-Tbx2-3xHA_cl2_R1_trim_peak_2435	chr3	108372390	108372390	+	54.5937	NA	intron (NM_026831, intron 1 of 8)	intron (NM_026831, intron 1 of 8)	7479	NM_026831	68753	Mm.75201	NM_026831	ENSMUSG00000068745	Mybphl	1110037P11Rik	myosin binding protein H-like	protein-coding
B16-Tbx2-3xHA_cl2_R1_trim_peak_2930	chr5	129725014	129725014	+	54.0795	NA	promoter-TSS (NM_008095)	promoter-TSS (NM_008095)	-61	NM_008095	14467	Mm.12468	NM_008095	ENSMUSG00000029432	Nipsnap2	AV006093|Gbas	nipsnap homolog 2	protein-coding
B16-Tbx2-3xHA_cl2_R1_trim_peak_608	chr11	69480078	69480078	+	53.9888	NA	intron (NM_001081330, intron 28 of 85)	intron (NM_001081330, intron 28 of 85)	-63884	NM_001017426	216850	Mm.261201	NM_001017426	ENSMUSG00000018476	Kdm6b	1700064E03Rik|BC038313|Jmjd3	KDM1 lysine (K)-specific demethylase 6B	protein-coding
B16-Tbx2-3xHA_cl2_R1_trim_peak_1158	chr14	55055404	55055404	+	53.9545	NA	Intergenic	Intergenic	16942	NR_073535	100151693	Mm.378403	NR_073535	ENSMUSG00000072492	Gm10364	EG545052	glyceraldehyde-3-phosphate dehydrogenase pseudogene	pseudo
B16-Tbx2-3xHA_cl2_R1_trim_peak_2015	chr2	45356985	45356985	+	53.9513	NA	Intergenic	Intergenic	-239543	NM_001355288	24136	Mm.440702	NM_015753	ENSMUSG00000026872	Zeb2	9130203F04Rik|D130016B08Rik|SIP1|Zfhx1b|Zfx1b|Zfxh1b	zinc finger E-box binding homeobox 2	protein-coding
B16-Tbx2-3xHA_cl2_R1_trim_peak_2031	chr2	56409150	56409150	+	53.8111	NA	Intergenic	Intergenic	-376661	NR_105751	102465169		NR_105751	ENSMUSG00000098437	Mir195b	Gm27491|mmu-mir-195b	microRNA 195b	ncRNA
B16-Tbx2-3xHA_cl2_R1_trim_peak_34	chr1	36646308	36646308	+	53.7171	NA	intron (NM_001126046, intron 3 of 14)	intron (NM_001126046, intron 3 of 14)	36875	NM_001126046	381337	Mm.17413	NM_027957	ENSMUSG00000046337	Fam178b	1700024G10Rik|Gm990	family with sequence similarity 178, member B	protein-coding
B16-Tbx2-3xHA_cl2_R1_trim_peak_1314	chr15	63400649	63400649	+	53.312	NA	Intergenic	Intergenic	78959	NR_045279	432958	Mm.255105	NR_045279	ENSMUSG00000115520	Gm20740	-	predicted gene, 20740	ncRNA
B16-Tbx2-3xHA_cl2_R1_trim_peak_797	chr12	16278156	16278156	+	53.1391	NA	Intergenic	Intergenic	311614	NM_015763	14245	Mm.153625	NM_015763	ENSMUSG00000020593	Lpin1	Lipin1|fld	lipin 1	protein-coding
B16-Tbx2-3xHA_cl2_R1_trim_peak_96	chr1	62743556	62743556	+	53.1018	NA	intron (NM_001077403, intron 3 of 16)	intron (NM_001077403, intron 3 of 16)	40239	NM_001077407	18187	Mm.266341	NM_010939	ENSMUSG00000025969	Nrp2	1110048P06Rik|Np-2|Np2|Npn-2|Npn2	neuropilin 2	protein-coding
B16-Tbx2-3xHA_cl2_R1_trim_peak_1702	chr17	88318595	88318595	+	53.0646	NA	Intergenic	Intergenic	-122109	NM_001355743	14236	Mm.112824	NM_180974	ENSMUSG00000034998	Foxn2	3230402J05Rik|6030465J18Rik|Fkh19|Foxn1|HTLF	forkhead box N2	protein-coding
B16-Tbx2-3xHA_cl2_R1_trim_peak_2474	chr3	141509774	141509774	+	52.9354	NA	intron (NM_001293561, intron 1 of 16)	intron (NM_001293561, intron 1 of 16)	44210	NM_009472	22253	Mm.24430	NM_009472	ENSMUSG00000059921	Unc5c	B130051O18Rik|Unc5h3|rcm	unc-5 netrin receptor C	protein-coding
B16-Tbx2-3xHA_cl2_R1_trim_peak_1704	chr18	3005844	3005844	+	52.7754	NA	Intergenic	RLTR11A|LTR|ERVK	117568	NM_001167539	100312476	Mm.480293	NM_001167539	ENSMUSG00000091539	Vmn1r238	-	vomeronasal 1 receptor, 238	protein-coding
B16-Tbx2-3xHA_cl2_R1_trim_peak_1592	chr17	17625332	17625332	+	52.5995	NA	promoter-TSS (NM_172827)	promoter-TSS (NM_172827)	-843	NM_172827	240028	Mm.328807	NM_172827	ENSMUSG00000023845	Lnpep	2010309L07Rik|4732490P18Rik|CAP|IRAP|PLAP|gp160|vp165	leucyl/cystinyl aminopeptidase	protein-coding
B16-Tbx2-3xHA_cl2_R1_trim_peak_2444	chr3	121371363	121371363	+	52.4072	NA	Intergenic	Intergenic	-55178	NM_028044	71994	Mm.275555	NM_028044	ENSMUSG00000053931	Cnn3	1600014M03Rik|C85854|Calpo3	calponin 3, acidic	protein-coding
B16-Tbx2-3xHA_cl2_R1_trim_peak_2964	chr5	142817841	142817841	+	52.0445	NA	promoter-TSS (NM_001122730)	promoter-TSS (NM_001122730)	-179	NM_001122730	231861	Mm.354649	NM_178242	ENSMUSG00000039477	Tnrc18	BC025631|EG381742|Zfp469	trinucleotide repeat containing 18	protein-coding
B16-Tbx2-3xHA_cl2_R1_trim_peak_1127	chr14	15076017	15076017	+	51.7229	NA	Intergenic	Intergenic	255202	NM_001195229	674895	Mm.317563	NM_001034865	ENSMUSG00000042567	Nek10	Gm282	NIMA (never in mitosis gene a)- related kinase 10	protein-coding
B16-Tbx2-3xHA_cl2_R1_trim_peak_1610	chr17	27555427	27555427	+	51.6204	NA	Intergenic	CpG	-1147	NM_001166539	15361	Mm.4438	NM_016660	ENSMUSG00000046711	Hmga1	AL023995|Hmga1a|Hmga1b|Hmgi|Hmgiy|Hmgy	high mobility group AT-hook 1	protein-coding
B16-Tbx2-3xHA_cl2_R1_trim_peak_2601	chr4	84173203	84173203	+	51.6204	NA	Intergenic	Intergenic	-128324	NR_130998	78238	Mm.243903	NR_130998	ENSMUSG00000085217	6030471H07Rik	-	RIKEN cDNA 6030471H07 gene	ncRNA
B16-Tbx2-3xHA_cl2_R1_trim_peak_1215	chr14	118052425	118052425	+	51.6072	NA	promoter-TSS (NM_010024)	promoter-TSS (NM_010024)	-179	NM_010024	13190	Mm.19987	NM_010024	ENSMUSG00000022129	Dct	DT|TRP-2|TRP2|Tyrp-2|Tyrp2|slaty|slt	dopachrome tautomerase	protein-coding
B16-Tbx2-3xHA_cl2_R1_trim_peak_3659	chr8	106619547	106619547	+	51.4897	NA	intron (NM_009864, intron 2 of 15)	intron (NM_009864, intron 2 of 15)	16197	NM_009864	12550	Mm.35605	NM_009864	ENSMUSG00000000303	Cdh1	AA960649|ARC-1|E-cad|Ecad|L-CAM|UVO|Um	cadherin 1	protein-coding
B16-Tbx2-3xHA_cl2_R1_trim_peak_3628	chr8	81770753	81770753	+	51.4891	NA	intron (NM_001297591, intron 5 of 24)	intron (NM_001297591, intron 5 of 24)	428191	NM_001297591	234515	Mm.324468	NM_001024617	ENSMUSG00000037940	Inpp4b	E130107I17Rik	inositol polyphosphate-4-phosphatase, type II	protein-coding
B16-Tbx2-3xHA_cl2_R1_trim_peak_459	chr10	99172322	99172322	+	51.4058	NA	intron (NR_153333, intron 11 of 12)	intron (NR_153333, intron 11 of 12)	64187	NM_015737	14426	Mm.314	NM_015737	ENSMUSG00000090035	Galnt4	AV011803	polypeptide N-acetylgalactosaminyltransferase 4	protein-coding
B16-Tbx2-3xHA_cl2_R1_trim_peak_112	chr1	72414840	72414840	+	51.2581	NA	Intergenic	Intergenic	107419	NM_001357519	22596	Mm.246952	NM_009533	ENSMUSG00000026187	Xrcc5	AI314015|CTC85|CTCBF|Ku80|Ku86	X-ray repair complementing defective repair in Chinese hamster cells 5	protein-coding
B16-Tbx2-3xHA_cl2_R1_trim_peak_1255	chr15	27923872	27923872	+	51.1402	NA	intron (NM_001081302, intron 1 of 56)	intron (NM_001081302, intron 1 of 56)	101976	NM_001081302	223435	Mm.485422	NM_001081302	ENSMUSG00000022263	Trio	6720464I07Rik|AA408740|Solo	triple functional domain (PTPRF interacting)	protein-coding
B16-Tbx2-3xHA_cl2_R1_trim_peak_2586	chr4	80797403	80797403	+	50.4667	NA	Intergenic	Intergenic	-36810	NM_031202	22178	Mm.30438	NM_031202	ENSMUSG00000005994	Tyrp1	Oca3|TRP-1|TRP1|Tyrp|b|brown|isa	tyrosinase-related protein 1	protein-coding
B16-Tbx2-3xHA_cl2_R1_trim_peak_2687	chr4	133614620	133614620	+	50.4312	NA	intron (NM_001017968, intron 3 of 7)	intron (NM_001017968, intron 3 of 7)	-12452	NM_018754	55948	Mm.44482	NM_018754	ENSMUSG00000047281	Sfn	Er|Mme1|Ywhas	stratifin	protein-coding
B16-Tbx2-3xHA_cl2_R1_trim_peak_1386	chr15	93530438	93530438	+	50.2633	NA	intron (NM_001033217, intron 1 of 7)	intron (NM_001033217, intron 1 of 7)	-10918	NM_001364846	106042	Mm.150314	NM_001033217	ENSMUSG00000036158	Prickle1	1110058P22Rik|AW215793|Prickle|b2b019Clo|mpk1	prickle planar cell polarity protein 1	protein-coding
B16-Tbx2-3xHA_cl2_R1_trim_peak_483	chr10	120422052	120422052	+	50.2058	NA	intron (NM_010441, intron 3 of 4)	intron (NM_010441, intron 3 of 4)	26058	NR_030434	791076		NR_030434	ENSMUSG00000076448	Mir763	Mirn763|mir-763|mmu-mir-763	microRNA 763	ncRNA
B16-Tbx2-3xHA_cl2_R1_trim_peak_3159	chr6	84586045	84586045	+	50.0827	NA	intron (NM_175475, intron 2 of 6)	intron (NM_175475, intron 2 of 6)	7765	NM_175475	232174	Mm.255246	NM_175475	ENSMUSG00000063415	Cyp26b1	CP26|P450RAI-2	cytochrome P450, family 26, subfamily b, polypeptide 1	protein-coding
B16-Tbx2-3xHA_cl2_R1_trim_peak_375	chr10	52780229	52780229	+	49.8922	NA	intron (NM_178675, intron 1 of 7)	intron (NM_178675, intron 1 of 7)	89728	NM_178675	215085	Mm.338690	NM_178675	ENSMUSG00000038602	Slc35f1	Duf6|E130016L02	solute carrier family 35, member F1	protein-coding
B16-Tbx2-3xHA_cl2_R1_trim_peak_773	chr11	120304979	120304979	+	49.8205	NA	Intergenic	Intergenic	42434	NR_105900	102465564		NR_105900	ENSMUSG00000098955	Mir6935	Gm27344|mmu-mir-6935	microRNA 6935	ncRNA
B16-Tbx2-3xHA_cl2_R1_trim_peak_1268	chr15	38299221	38299221	+	49.8205	NA	intron (NM_001289471, intron 1 of 4)	CpG	679	NM_001357677	21847	Mm.4292	NM_013692	ENSMUSG00000037465	Klf10	AI115143|EGR[a]|Egral|Gdnfif|TIEG-1|Tieg|Tieg1|mGIF	Kruppel-like factor 10	protein-coding
B16-Tbx2-3xHA_cl2_R1_trim_peak_806	chr12	26416965	26416965	+	49.6225	NA	Intergenic	Intergenic	-1703	NM_080563	108089	Mm.214932	NM_080563	ENSMUSG00000020642	Rnf144a	Rnf144|UIP4|Ubce7ip4	ring finger protein 144A	protein-coding
B16-Tbx2-3xHA_cl2_R1_trim_peak_2936	chr5	135460448	135460448	+	49.2531	NA	exon (NM_146001, exon 2 of 31)	exon (NM_146001, exon 2 of 31)	-65902	NM_148932	107939	Mm.28399	NM_148932	ENSMUSG00000053293	Pom121	2610027A18Rik|C80273|mKIAA0618	nuclear pore membrane protein 121	protein-coding
B16-Tbx2-3xHA_cl2_R1_trim_peak_1753	chr18	47803374	47803374	+	49.2435	NA	Intergenic	Intergenic	-13841	NR_152200	100042982	Mm.125235	NR_152200		Gm4146	Gm45939	predicted gene 4146	ncRNA
B16-Tbx2-3xHA_cl2_R1_trim_peak_3019	chr6	17166951	17166951	+	48.8361	NA	intron (NR_153844, intron 1 of 2)	intron (NR_153844, intron 1 of 2)	4882	NR_153844	232599	Mm.430719	NM_177689		Gm4876	B930018B01|EG232599	predicted gene 4876	ncRNA
B16-Tbx2-3xHA_cl2_R1_trim_peak_980	chr13	5832201	5832201	+	48.8361	NA	Intergenic	Intergenic	25891	NR_045891	71867	Mm.179181	NR_045891	ENSMUSG00000100625	1700016G22Rik	-	RIKEN cDNA 1700016G22 gene	ncRNA
B16-Tbx2-3xHA_cl2_R1_trim_peak_172	chr1	106630265	106630265	+	48.3634	NA	intron (NM_009741, intron 1 of 1)	intron (NM_009741, intron 1 of 1)	-83634	NR_106164	102466254		NR_106164	ENSMUSG00000098344	Mir3473f	Gm27846|mmu-mir-3473f	microRNA 3473f	ncRNA
B16-Tbx2-3xHA_cl2_R1_trim_peak_1775	chr18	57167561	57167561	+	48.1758	NA	intron (NM_001001979, intron 1 of 24)	intron (NM_001001979, intron 1 of 24)	34471	NM_001001979	70417	Mm.297863	NM_001001979	ENSMUSG00000024593	Megf10	3000002B06Rik|Gm331	multiple EGF-like-domains 10	protein-coding
B16-Tbx2-3xHA_cl2_R1_trim_peak_2524	chr4	27787275	27787275	+	48.1458	NA	Intergenic	Intergenic	-1025856	NM_001290434	13841	Mm.257266	NM_010141	ENSMUSG00000028289	Epha7	Cek11|Ebk|Ehk3|Hek11|Mdk1	Eph receptor A7	protein-coding
B16-Tbx2-3xHA_cl2_R1_trim_peak_970	chr12	112551982	112551982	+	48.1192	NA	Intergenic	Intergenic	-36802	NM_198411	70435	Mm.250193	NM_198411	ENSMUSG00000037679	Inf2	2610204M08Rik|AA589465|AW125550|EG629699	inverted formin, FH2 and WH2 domain containing	protein-coding
B16-Tbx2-3xHA_cl2_R1_trim_peak_3613	chr8	70629916	70629916	+	47.8332	NA	exon (NM_001330687, exon 3 of 3)	exon (NM_001330687, exon 3 of 3)	2179	NM_011819	23886	Mm.31325	NM_011819	ENSMUSG00000038508	Gdf15	MIC-1|NAG-1|SBF	growth differentiation factor 15	protein-coding
B16-Tbx2-3xHA_cl2_R1_trim_peak_3415	chr7	69176105	69176105	+	47.7988	NA	Intergenic	Intergenic	-319989	NR_045940	73796	Mm.410832	NR_045940	ENSMUSG00000108885	4930402F11Rik	-	RIKEN cDNA 4930402F11 gene	ncRNA
B16-Tbx2-3xHA_cl2_R1_trim_peak_2623	chr4	96729394	96729394	+	47.7577	NA	intron (NM_001081284, intron 9 of 10)	intron (NM_001081284, intron 9 of 10)	55766	NM_001081284	620779	Mm.439625	NM_001081284	ENSMUSG00000078639	Gm12695	-	predicted gene 12695	protein-coding
B16-Tbx2-3xHA_cl2_R1_trim_peak_3825	chr9	69467702	69467702	+	47.6643	NA	intron (NM_007585, intron 3 of 12)	intron (NM_007585, intron 3 of 12)	10758	NR_037296	100526560		NR_037296	ENSMUSG00000093042	Mir3109	mir-3109|mmu-mir-3109	microRNA 3109	ncRNA
B16-Tbx2-3xHA_cl2_R1_trim_peak_3157	chr6	83456639	83456639	+	47.6537	NA	promoter-TSS (NM_001347313)	promoter-TSS (NM_001347313)	-247	NM_001347313	194388	Mm.211030	NM_183138	ENSMUSG00000034832	Tet3	B430006D22Rik|BC037432|D230004J03Rik	tet methylcytosine dioxygenase 3	protein-coding
B16-Tbx2-3xHA_cl2_R1_trim_peak_2535	chr4	34882970	34882970	+	47.6076	NA	promoter-TSS (NM_013889)	promoter-TSS (NM_013889)	-22	NM_013889	30046	Mm.38193	NM_013889	ENSMUSG00000039967	Zfp292	5730450D02Rik|5830493J20Rik|9430062L07Rik|AI449016|Krox-10|Zfp-15|Zfp15|Zn-15|Zn-16|mKIAA0530	zinc finger protein 292	protein-coding
B16-Tbx2-3xHA_cl2_R1_trim_peak_711	chr11	102603635	102603635	+	47.4678	NA	promoter-TSS (NM_020510)	promoter-TSS (NM_020510)	-796	NM_020510	57265	Mm.36416	NM_020510	ENSMUSG00000050288	Fzd2	AL033370|AW456835|Fz10|Fzd10|Mfz10|Mfz10a	frizzled class receptor 2	protein-coding
B16-Tbx2-3xHA_cl2_R1_trim_peak_3685	chr8	120323211	120323211	+	46.9868	NA	Intergenic	Intergenic	-94981	NR_110496	434353	Mm.411793	NR_110496	ENSMUSG00000097960	A330074K22Rik	-	RIKEN cDNA A330074K22 gene	ncRNA
B16-Tbx2-3xHA_cl2_R1_trim_peak_3293	chr6	134537662	134537662	+	46.7638	NA	intron (NM_008514, intron 2 of 22)	intron (NM_008514, intron 2 of 22)	29251	NM_008514	16974	Mm.321990	NM_008514	ENSMUSG00000030201	Lrp6	C030016K15Rik|Cd|Gw|ska26|ska<m26Jus>|skax26	low density lipoprotein receptor-related protein 6	protein-coding
B16-Tbx2-3xHA_cl2_R1_trim_peak_886	chr12	75861129	75861129	+	46.7161	NA	intron (NM_001005510, intron 2 of 115)	(TG)n|Simple_repeat|Simple_repeat	42811	NM_001005510	319565	Mm.26652	NM_001005510	ENSMUSG00000063450	Syne2	6820443O06Rik|AW546258|Cpfl8|D12Ertd777e|KASH2|NUA|Nesp2g|dice|mKIAA1011	spectrin repeat containing, nuclear envelope 2	protein-coding
B16-Tbx2-3xHA_cl2_R1_trim_peak_2114	chr2	112774277	112774277	+	46.7008	NA	intron (NM_001319156, intron 47 of 103)	intron (NM_001319156, intron 47 of 103)	155860	NM_001355631	74268	Mm.315125	NM_028844	ENSMUSG00000003604	Aven	1700013A01Rik|1700056A21Rik|mAven-L|mAven-S	apoptosis, caspase activation inhibitor	protein-coding
B16-Tbx2-3xHA_cl2_R1_trim_peak_3754	chr9	44494343	44494343	+	46.4555	NA	intron (NM_001357490, intron 1 of 7)	intron (NM_001357490, intron 1 of 7)	-4793	NM_030256	80288	Mm.370270	NM_030256	ENSMUSG00000063382	Bcl9l	B9L|BC003321|BCL9-2|DLNB11	B cell CLL/lymphoma 9-like	protein-coding
B16-Tbx2-3xHA_cl2_R1_trim_peak_2061	chr2	72689363	72689363	+	46.2045	NA	Intergenic	Intergenic	-14147	NR_040503	74541	Mm.410774	NR_040503	ENSMUSG00000085252	8430437L04Rik	-	RIKEN cDNA 8430437L04 gene	ncRNA
B16-Tbx2-3xHA_cl2_R1_trim_peak_3724	chr9	13470279	13470279	+	46.1282	NA	Intergenic	Intergenic	38918	NR_028271	18689	Mm.41972	NM_008835	ENSMUSG00000031802	Phxr4	Sp5	per-hexamer repeat gene 4	ncRNA
B16-Tbx2-3xHA_cl2_R1_trim_peak_64	chr1	51090609	51090609	+	45.9223	NA	intron (NM_019790, intron 5 of 9)	intron (NM_019790, intron 5 of 9)	163086	NM_019790	56363	Mm.245154	NM_019790	ENSMUSG00000026109	Tmeff2	4832418D20Rik|7630402F16Rik|TR-2	transmembrane protein with EGF-like and two follistatin-like domains 2	protein-coding
B16-Tbx2-3xHA_cl2_R1_trim_peak_2768	chr5	3451492	3451492	+	45.8087	NA	intron (NM_009873, intron 4 of 7)	intron (NM_009873, intron 4 of 7)	-92341	NM_001042501	68152	Mm.240265	NM_026583	ENSMUSG00000058503	Fam133b	2900022K02Rik|5830415L20Rik	family with sequence similarity 133, member B	protein-coding
B16-Tbx2-3xHA_cl2_R1_trim_peak_2268	chr3	21963533	21963533	+	45.7708	NA	Intergenic	Intergenic	-113119	NM_030732	81004	Mm.202966	NM_030732	ENSMUSG00000027630	Tbl1xr1	8030499H02Rik|A630076E03Rik|AW539987|C21|C230089I12Rik|DC42|Ira1|TBLR1	transducin (beta)-like 1X-linked receptor 1	protein-coding
B16-Tbx2-3xHA_cl2_R1_trim_peak_1530	chr16	76685787	76685787	+	45.7246	NA	Intergenic	Intergenic	93305	NR_155453	102632814		NR_155453	ENSMUSG00000109333	Gm30790	Gm45028	predicted gene, 30790	ncRNA
B16-Tbx2-3xHA_cl2_R1_trim_peak_2789	chr5	17674116	17674116	+	45.6121	NA	intron (NM_013657, intron 7 of 17)	intron (NM_013657, intron 7 of 17)	99300	NM_013657	20348	Mm.5071	NM_013657	ENSMUSG00000028780	Sema3c	1110036B02Rik|SemE|Semae	sema domain, immunoglobulin domain (Ig), short basic domain, secreted, (semaphorin) 3C	protein-coding
B16-Tbx2-3xHA_cl2_R1_trim_peak_3648	chr8	92629511	92629511	+	45.5957	NA	Intergenic	Intergenic	-44778	NM_022428	64379	Mm.137247	NM_022428	ENSMUSG00000031738	Irx6	-	Iroquois homeobox 6	protein-coding
B16-Tbx2-3xHA_cl2_R1_trim_peak_2214	chr2	166692297	166692297	+	45.5723	NA	intron (NM_177782, intron 1 of 39)	intron (NM_177782, intron 1 of 39)	21535	NM_177782	277360	Mm.34420	NM_177782	ENSMUSG00000039621	Prex1	G630042G04|P-REX1|Setd6	phosphatidylinositol-3,4,5-trisphosphate-dependent Rac exchange factor 1	protein-coding
B16-Tbx2-3xHA_cl2_R1_trim_peak_973	chr12	113156265	113156265	+	45.552	NA	promoter-TSS (NM_134041)	promoter-TSS (NM_134041)	-156	NM_134041	104732	Mm.87616	NM_134041	ENSMUSG00000037466	Tedc1	4930427A07Rik|AA536649|mFLJ00116	tubulin epsilon and delta complex 1	protein-coding
B16-Tbx2-3xHA_cl2_R1_trim_peak_2519	chr4	19575205	19575205	+	45.1088	NA	5' UTR (NM_025476, exon 1 of 10)	5' UTR (NM_025476, exon 1 of 10)	139	NM_025476	66302	Mm.440686	NM_025476	ENSMUSG00000028229	Rmdn1	Fam82b|RMD-1	regulator of microtubule dynamics 1	protein-coding
B16-Tbx2-3xHA_cl2_R1_trim_peak_1835	chr19	10274223	10274223	+	45.0444	NA	intron (NM_198114, intron 1 of 19)	intron (NM_198114, intron 1 of 19)	30654	NM_198114	269060	Mm.329718	NM_198114	ENSMUSG00000035735	Dagla	Nsddr	diacylglycerol lipase, alpha	protein-coding
B16-Tbx2-3xHA_cl2_R1_trim_peak_167	chr1	102628245	102628245	+	44.9216	NA	Intergenic	LSU-rRNA_Hsa|rRNA|rRNA	1472477	NR_037989	100504525	Mm.87065	NR_037989	ENSMUSG00000100684	Gm20268	-	predicted gene, 20268	ncRNA
B16-Tbx2-3xHA_cl2_R1_trim_peak_3965	chrX	103563897	103563897	+	44.9183	NA	non-coding (NR_028381, exon 11 of 11)	non-coding (NR_028381, exon 11 of 11)	9099	NR_030558	100124494		NR_030558	ENSMUSG00000065509	Mir421	Mirn421|mmu-mir-421	microRNA 421	ncRNA
B16-Tbx2-3xHA_cl2_R1_trim_peak_1354	chr15	79152845	79152845	+	44.8374	NA	Intergenic	Intergenic	11520	NM_027231	69833	Mm.279861	NM_027231	ENSMUSG00000033020	Polr2f	1810060D16Rik|RPB6	polymerase (RNA) II (DNA directed) polypeptide F	protein-coding
B16-Tbx2-3xHA_cl2_R1_trim_peak_1249	chr15	25642450	25642450	+	44.7891	NA	intron (NM_019472, intron 1 of 40)	intron (NM_019472, intron 1 of 40)	19900	NM_019472	17909	Mm.60590	NM_019472	ENSMUSG00000022272	Myo10	AW048724|D15Ertd600e|mKIAA0799|myosin-X	myosin X	protein-coding
B16-Tbx2-3xHA_cl2_R1_trim_peak_3357	chr7	24903028	24903028	+	44.6446	NA	promoter-TSS (NM_001130153)	promoter-TSS (NM_001130153)	42	NM_001130151	16801	Mm.3181	NM_008488	ENSMUSG00000040940	Arhgef1	Lbcl2|Lsc	Rho guanine nucleotide exchange factor (GEF) 1	protein-coding
B16-Tbx2-3xHA_cl2_R1_trim_peak_3938	chrX	11655588	11655588	+	44.4776	NA	Intergenic	Intergenic	327766	NM_001114529	236663	Mm.473680	NM_001114529	ENSMUSG00000069038	H2al1j	EG236663|Gm4906	H2A histone family member L1J	protein-coding
B16-Tbx2-3xHA_cl2_R1_trim_peak_1413	chr15	100451430	100451430	+	44.3513	NA	Intergenic	Intergenic	-17581	NM_001357983	68614	Mm.275272	NM_134093	ENSMUSG00000037353	Letmd1	1110019O13Rik|AI593524|BB130465|BB235638|HCCR-2|HCCR1|MCC-32|Mccr	LETM1 domain containing 1	protein-coding
B16-Tbx2-3xHA_cl2_R1_trim_peak_525	chr11	20915270	20915270	+	44.181	NA	Intergenic	Intergenic	-84162	NM_173752	216551	Mm.76694	NM_173752	ENSMUSG00000042363	Lgalsl	1110067D22Rik|A530071M23|Grpa|Hspc159|Lgalsla	lectin, galactoside binding-like	protein-coding
B16-Tbx2-3xHA_cl2_R1_trim_peak_2040	chr2	59828841	59828841	+	44.138	NA	intron (NM_198294, intron 19 of 26)	intron (NM_198294, intron 19 of 26)	53765	NM_001159636	72137	Mm.288734	NM_028118	ENSMUSG00000026988	Wdsub1	1700048E19Rik|2610014F08Rik	WD repeat, SAM and U-box domain containing 1	protein-coding
B16-Tbx2-3xHA_cl2_R1_trim_peak_3708	chr8	126584256	126584256	+	43.7565	NA	Intergenic	CpG	9730	NM_001164598	270110	Mm.334918	NM_001164598	ENSMUSG00000051495	Irf2bp2	E130305N23Rik|IRF-2BP2	interferon regulatory factor 2 binding protein 2	protein-coding
B16-Tbx2-3xHA_cl2_R1_trim_peak_190	chr1	133595191	133595191	+	43.7285	NA	Intergenic	Intergenic	15089	NM_009227	20643	Mm.249110	NM_009227	ENSMUSG00000090553	Snrpe	AL022645|C76690|SME	small nuclear ribonucleoprotein E	protein-coding
B16-Tbx2-3xHA_cl2_R1_trim_peak_3525	chr7	134090878	134090878	+	43.5618	NA	intron (NM_007400, intron 3 of 22)	MIR3|SINE|MIR	134219	NM_007400	11489	Mm.439714	NM_007400	ENSMUSG00000054555	Adam12	Mltna	a disintegrin and metallopeptidase domain 12 (meltrin alpha)	protein-coding
B16-Tbx2-3xHA_cl2_R1_trim_peak_1476	chr16	30064282	30064282	+	43.4576	NA	Intergenic	CpG	-1075	NM_008235	15205	Mm.390859	NM_008235	ENSMUSG00000022528	Hes1	Hry|bHLHb39	hes family bHLH transcription factor 1	protein-coding
B16-Tbx2-3xHA_cl2_R1_trim_peak_719	chr11	104814985	104814985	+	43.4314	NA	Intergenic	(CGGAG)n|Simple_repeat|Simple_repeat	206985	NM_016780	16416	Mm.87150	NM_016780	ENSMUSG00000020689	Itgb3	CD61|GP3A|INGRB3	integrin beta 3	protein-coding
B16-Tbx2-3xHA_cl2_R1_trim_peak_2333	chr3	61416192	61416192	+	43.408	NA	Intergenic	Intergenic	51685	NM_028712	74012	Mm.422674	NM_028712	ENSMUSG00000036894	Rap2b	4021402C18Rik|AA408554	RAP2B, member of RAS oncogene family	protein-coding
B16-Tbx2-3xHA_cl2_R1_trim_peak_3817	chr9	66989217	66989217	+	43.2428	NA	Intergenic	Intergenic	-13733	NM_030717	80907	Mm.157882	NM_030717	ENSMUSG00000032370	Lactb	LACT-1|Lact1|Mrpl56	lactamase, beta	protein-coding
B16-Tbx2-3xHA_cl2_R1_trim_peak_2143	chr2	126815966	126815966	+	43.2298	NA	intron (NM_021450, intron 24 of 38)	RMER5|LTR|ERV1	-32506	NM_029163	75083	Mm.389373	NM_029163	ENSMUSG00000027364	Usp50	1700086G18Rik|4930511O11Rik	ubiquitin specific peptidase 50	protein-coding
B16-Tbx2-3xHA_cl2_R1_trim_peak_300	chr10	10444940	10444940	+	43.2298	NA	intron (NM_001127353, intron 3 of 36)	intron (NM_001127353, intron 3 of 36)	27459	NM_001127353	215772	Mm.246573	NM_172547	ENSMUSG00000050994	Adgb	9130014G24Rik	androglobin	protein-coding
B16-Tbx2-3xHA_cl2_R1_trim_peak_3444	chr7	87508364	87508364	+	43.0559	NA	Intergenic	LTR33|LTR|ERVL	-14852	NM_001317397	22173	Mm.238127	NM_011661	ENSMUSG00000004651	Tyr	Oca1|albino|c|skc35	tyrosinase	protein-coding
B16-Tbx2-3xHA_cl2_R1_trim_peak_618	chr11	71758706	71758706	+	43.0099	NA	intron (NM_001357965, intron 1 of 8)	intron (NM_001357965, intron 1 of 8)	7691	NM_001357965	216881	Mm.48648	NM_177618	ENSMUSG00000020811	Wscd1	mKIAA0523	WSC domain containing 1	protein-coding
B16-Tbx2-3xHA_cl2_R1_trim_peak_86	chr1	59449700	59449700	+	42.8597	NA	Intergenic	Intergenic	-32447	NM_008057	14369	Mm.297906	NM_008057	ENSMUSG00000041075	Fzd7	Fz7	frizzled class receptor 7	protein-coding
B16-Tbx2-3xHA_cl2_R1_trim_peak_76	chr1	57406593	57406593	+	42.795	NA	promoter-TSS (NM_001037742)	promoter-TSS (NM_001037742)	81	NM_001302962	68736	Mm.288490	NM_001037742	ENSMUSG00000048495	Tyw5	1110034B05Rik	tRNA-yW synthesizing protein 5	protein-coding
B16-Tbx2-3xHA_cl2_R1_trim_peak_1434	chr15	103305470	103305470	+	42.6439	NA	Intergenic	G-rich|Low_complexity|Low_complexity	4968	NM_030720	80910	Mm.160369	NM_030720	ENSMUSG00000063234	Gpr84	EX33	G protein-coupled receptor 84	protein-coding
B16-Tbx2-3xHA_cl2_R1_trim_peak_2357	chr3	80005083	80005083	+	42.601	NA	Intergenic	Intergenic	119153	NM_133187	68659	Mm.427274	NM_133187	ENSMUSG00000027955	Gask1b	1110032E23Rik|2210419I08Rik|AV011458|Ened|Fam198b|GaskbB	golgi associated kinase 1B	protein-coding
B16-Tbx2-3xHA_cl2_R1_trim_peak_3430	chr7	77133133	77133133	+	42.5657	NA	Intergenic	Intergenic	903246	NM_001199224	244071	Mm.322829	NM_172902	ENSMUSG00000025754	Agbl1	Ccp4|D430020F16|EG244071|Nna1-l1	ATP/GTP binding protein-like 1	protein-coding
B16-Tbx2-3xHA_cl2_R1_trim_peak_3329	chr6	145863700	145863700	+	42.5368	NA	exon (NM_024469, exon 5 of 5)	exon (NM_024469, exon 5 of 5)	1720	NM_024469	79362	Mm.154529	NM_024469	ENSMUSG00000030256	Bhlhe41	6430520M22Rik|Bhlhb2l|Bhlhb3|DEC2|Sharp1	basic helix-loop-helix family, member e41	protein-coding
B16-Tbx2-3xHA_cl2_R1_trim_peak_3859	chr9	91168217	91168217	+	42.5319	NA	Intergenic	Intergenic	197582	NM_009573	22771	Mm.335350	NM_009573	ENSMUSG00000032368	Zic1	ZIC|ZNF201	zinc finger protein of the cerebellum 1	protein-coding
B16-Tbx2-3xHA_cl2_R1_trim_peak_1956	chr2	20899970	20899970	+	42.409	NA	intron (NM_001128084, intron 3 of 24)	LSU-rRNA_Hsa|rRNA|rRNA	67751	NM_001081364	71435	Mm.28507	NM_001081364	ENSMUSG00000036591	Arhgap21	5530401C11Rik|AA416458|ARHGAP10	Rho GTPase activating protein 21	protein-coding
B16-Tbx2-3xHA_cl2_R1_trim_peak_374	chr10	52742827	52742827	+	42.3924	NA	intron (NM_178675, intron 1 of 7)	intron (NM_178675, intron 1 of 7)	52326	NM_178675	215085	Mm.338690	NM_178675	ENSMUSG00000038602	Slc35f1	Duf6|E130016L02	solute carrier family 35, member F1	protein-coding
B16-Tbx2-3xHA_cl2_R1_trim_peak_2416	chr3	103081184	103081184	+	42.3241	NA	intron (NM_001033303, intron 4 of 15)	intron (NM_001033303, intron 4 of 15)	7170	NM_001033303	229665	Mm.331272	NM_001033303	ENSMUSG00000070385	Ampd1	AI553520|Ampd-1	adenosine monophosphate deaminase 1	protein-coding
B16-Tbx2-3xHA_cl2_R1_trim_peak_2212	chr2	166142851	166142851	+	42.3077	NA	intron (NM_001355619, intron 1 of 21)	intron (NM_001355619, intron 1 of 21)	12434	NM_001355619	72043	Mm.1011	NM_028072	ENSMUSG00000006800	Sulf2	2010004N24Rik|AU020235|MSulf-2|mKIAA1247	sulfatase 2	protein-coding
B16-Tbx2-3xHA_cl2_R1_trim_peak_1494	chr16	44545392	44545392	+	42.2792	NA	intron (NM_172506, intron 1 of 18)	AmnSINE1|SINE|Deu	12737	NR_037242	100526478		NR_037242	ENSMUSG00000093046	Mir3081	mir-3081|mmu-mir-3081	microRNA 3081	ncRNA
B16-Tbx2-3xHA_cl2_R1_trim_peak_1908	chr19	55593254	55593254	+	42.2735	NA	intron (NM_001360431, intron 8 of 8)	intron (NM_001360431, intron 8 of 8)	108950	NR_045318	77594	Mm.329924	NR_045318	ENSMUSG00000097632	4930552P12Rik	-	RIKEN cDNA 4930552P12 gene	ncRNA
B16-Tbx2-3xHA_cl2_R1_trim_peak_725	chr11	106572269	106572269	+	42.2546	NA	intron (NM_198292, intron 1 of 11)	intron (NM_198292, intron 1 of 11)	40661	NM_198292	21763	Mm.102407	NM_198292	ENSMUSG00000040548	Tex2	4930568E07Rik|AI553404|Def-5|Taz4	testis expressed gene 2	protein-coding
B16-Tbx2-3xHA_cl2_R1_trim_peak_235	chr1	167340353	167340353	+	42.2173	NA	Intergenic	LSU-rRNA_Hsa|rRNA|rRNA	-9638	NM_019993	56752	Mm.292539	NM_019993	ENSMUSG00000026687	Aldh9a1	AA139417|Abaldh|ESTM40|TMABA-DH|Tmabadh	aldehyde dehydrogenase 9, subfamily A1	protein-coding
B16-Tbx2-3xHA_cl2_R1_trim_peak_2105	chr2	102873400	102873400	+	42.1993	NA	intron (NM_001039150, intron 1 of 13)	intron (NM_001039150, intron 1 of 13)	28265	NM_001177785	12505	Mm.423621	NM_009851	ENSMUSG00000005087	Cd44	AU023126|AW121933|AW146109|HERMES|Ly-24|Pgp-1	CD44 antigen	protein-coding
B16-Tbx2-3xHA_cl2_R1_trim_peak_1073	chr13	90395056	90395056	+	42.0501	NA	Intergenic	Intergenic	305389	NM_025335	66074	Mm.241387	NM_025335	ENSMUSG00000012422	Tmem167	0610041E09Rik|5730424F14Rik|AU041184|AW537806|Gm10085|Tmem167a	transmembrane protein 167	protein-coding
B16-Tbx2-3xHA_cl2_R1_trim_peak_125	chr1	78189656	78189656	+	41.9576	NA	intron (NM_001159520, intron 4 of 8)	CpG	7480	NM_001159520	18505	Mm.1371	NM_008781	ENSMUSG00000004872	Pax3	Pax-3|Sp|Splchl2|splotch	paired box 3	protein-coding
B16-Tbx2-3xHA_cl2_R1_trim_peak_2234	chr2	170841923	170841923	+	41.9421	NA	intron (NM_001163686, intron 6 of 7)	intron (NM_001163686, intron 6 of 7)	110116	NM_001163686	76829	Mm.41633	NM_029761	ENSMUSG00000027560	Dok5	2700055C10Rik	docking protein 5	protein-coding
B16-Tbx2-3xHA_cl2_R1_trim_peak_2429	chr3	107351842	107351842	+	41.8429	NA	Intergenic	Intergenic	-18553	NM_001045807	229700	Mm.27966	NM_001045807	ENSMUSG00000048109	Rbm15	C230088J01Rik|mKIAA1438	RNA binding motif protein 15	protein-coding
B16-Tbx2-3xHA_cl2_R1_trim_peak_2473	chr3	141476817	141476817	+	41.8263	NA	intron (NM_001293561, intron 1 of 16)	intron (NM_001293561, intron 1 of 16)	11253	NM_009472	22253	Mm.24430	NM_009472	ENSMUSG00000059921	Unc5c	B130051O18Rik|Unc5h3|rcm	unc-5 netrin receptor C	protein-coding
B16-Tbx2-3xHA_cl2_R1_trim_peak_1586	chr17	12343959	12343959	+	41.8021	NA	Intergenic	Intergenic	25106	NR_045290	224523	Mm.188855	NR_045290	ENSMUSG00000097350	4732491K20Rik	-	RIKEN cDNA 4732491K20 gene	ncRNA
B16-Tbx2-3xHA_cl2_R1_trim_peak_1347	chr15	77764580	77764580	+	41.5479	NA	exon (NM_022410, exon 36 of 41)	exon (NM_022410, exon 36 of 41)	-7570	NM_001357895	239552	Mm.125650	NM_001081970	ENSMUSG00000056656	Apol8	9830006J20Rik|APOL-II|Apol2	apolipoprotein L 8	protein-coding
B16-Tbx2-3xHA_cl2_R1_trim_peak_1030	chr13	40730779	40730779	+	41.3522	NA	promoter-TSS (NM_001122948)	promoter-TSS (NM_001122948)	-322	NM_001122948	21418	Mm.85544	NM_011547	ENSMUSG00000021359	Tfap2a	AP-2|AP2alpha|Ap-2 (a)|Ap2|Ap2tf|Tcfap2a	transcription factor AP-2, alpha	protein-coding
B16-Tbx2-3xHA_cl2_R1_trim_peak_292	chr10	4105765	4105765	+	41.3147	NA	intron (NM_172308, intron 25 of 27)	intron (NM_172308, intron 25 of 27)	107355	NR_152620	102632515	Mm.416995	NR_152620	ENSMUSG00000111266	Gm30570	-	predicted gene, 30570	ncRNA
B16-Tbx2-3xHA_cl2_R1_trim_peak_3243	chr6	114883502	114883502	+	41.2683	NA	intron (NM_177683, intron 2 of 4)	intron (NM_177683, intron 2 of 4)	38319	NM_177683	232334	Mm.268357	NM_177683	ENSMUSG00000030315	Vgll4	BC048841|VGL-4	vestigial like family member 4	protein-coding
B16-Tbx2-3xHA_cl2_R1_trim_peak_1512	chr16	58489426	58489426	+	41.2597	NA	intron (NM_018784, intron 3 of 10)	intron (NM_018784, intron 3 of 10)	34000	NM_018784	54613	Mm.212742	NM_018784	ENSMUSG00000022747	St3gal6	1700023B24Rik|AI930218|AW552396|Siat10|St3galVI	ST3 beta-galactoside alpha-2,3-sialyltransferase 6	protein-coding
B16-Tbx2-3xHA_cl2_R1_trim_peak_2028	chr2	52988161	52988161	+	41.1295	NA	intron (NM_172409, intron 1 of 26)	intron (NM_172409, intron 1 of 26)	130293	NM_172409	71409	Mm.394427	NM_172409	ENSMUSG00000036053	Fmnl2	5430425K04Rik|Man	formin-like 2	protein-coding
B16-Tbx2-3xHA_cl2_R1_trim_peak_2206	chr2	164432626	164432626	+	41.0319	NA	intron (NM_011521, intron 1 of 4)	LTR81A|LTR|Gypsy	10562	NM_011521	20971	Mm.3815	NM_011521	ENSMUSG00000017009	Sdc4	AA959608|AW108331|S4|Synd4|ryudocan|syndecan-4	syndecan 4	protein-coding
B16-Tbx2-3xHA_cl2_R1_trim_peak_2417	chr3	103624880	103624880	+	40.9516	NA	intron (NM_001276680, intron 4 of 4)	intron (NM_001276680, intron 4 of 4)	48754	NM_001276681	54524	Mm.88818	NM_018800	ENSMUSG00000027849	Syt6	3110037A08Rik|AW048930|sytVI	synaptotagmin VI	protein-coding
B16-Tbx2-3xHA_cl2_R1_trim_peak_2992	chr6	5103999	5103999	+	40.9247	NA	intron (NM_001363809, intron 7 of 15)	intron (NM_001363809, intron 7 of 15)	89947	NM_011134	18979	Mm.237657	NM_011134	ENSMUSG00000002588	Pon1	Pon	paraoxonase 1	protein-coding
B16-Tbx2-3xHA_cl2_R1_trim_peak_1955	chr2	19785817	19785817	+	40.8784	NA	Intergenic	Intergenic	-127920	NR_033642	100041244	Mm.407223	NR_033642		Gm3230	-	predicted gene 3230	ncRNA
B16-Tbx2-3xHA_cl2_R1_trim_peak_3679	chr8	118539577	118539577	+	40.8784	NA	intron (NM_019707, intron 2 of 13)	intron (NM_019707, intron 2 of 13)	255966	NM_019707	12554	Mm.334841	NM_019707	ENSMUSG00000031841	Cdh13	4932416G01Rik|Cdht|Tcad	cadherin 13	protein-coding
B16-Tbx2-3xHA_cl2_R1_trim_peak_155	chr1	90918361	90918361	+	40.8551	NA	intron (NM_053015, intron 1 of 15)	intron (NM_053015, intron 1 of 15)	3261	NM_053015	171531	Mm.105208	NM_053015	ENSMUSG00000026303	Mlph	2210418F23Rik|5031433I09Rik|AW228792|D1Wsu84e|Slac-2a|l(1)-3Rk|l1Rk3|ln	melanophilin	protein-coding
B16-Tbx2-3xHA_cl2_R1_trim_peak_883	chr12	75424952	75424952	+	40.7781	NA	Intergenic	Intergenic	-8171	NM_175644	217674	Mm.252250	NM_175644	ENSMUSG00000048982	Gphb5	OGH|Zlut1	glycoprotein hormone beta 5	protein-coding
B16-Tbx2-3xHA_cl2_R1_trim_peak_2613	chr4	88943735	88943735	+	40.6486	NA	Intergenic	Intergenic	-1693	NR_132735	106557447	Mm.484668	NR_132734		LOC106557447	-	uncharacterized LOC106557447	ncRNA
B16-Tbx2-3xHA_cl2_R1_trim_peak_1422	chr15	101266655	101266655	+	40.5204	NA	promoter-TSS (NM_010444)	promoter-TSS (NM_010444)	-191	NM_010444	15370	Mm.119	NM_010444	ENSMUSG00000023034	Nr4a1	GFRP1|Gfrp|Hbr-1|Hbr1|Hmr|N10|NGFI-B|NGFIB|NP10|NUR77-1|NUR77-2|TIS1|TR3|nur77	nuclear receptor subfamily 4, group A, member 1	protein-coding
B16-Tbx2-3xHA_cl2_R1_trim_peak_3883	chr9	103443604	103443604	+	40.4581	NA	intron (NM_001002896, intron 4 of 6)	intron (NM_001002896, intron 4 of 6)	5572	NM_001364514	107993	Mm.335403	NM_001002896	ENSMUSG00000032556	Bfsp2	AI448593|CP49	beaded filament structural protein 2, phakinin	protein-coding
B16-Tbx2-3xHA_cl2_R1_trim_peak_2901	chr5	118891397	118891397	+	40.435	NA	Intergenic	Intergenic	-60942	NR_040694	74627	Mm.410828	NR_040694	ENSMUSG00000107144	4930413E15Rik	-	RIKEN cDNA 4930413E15 gene	ncRNA
B16-Tbx2-3xHA_cl2_R1_trim_peak_170	chr1	106155389	106155389	+	40.4115	NA	intron (NR_040630, intron 2 of 2)	intron (NR_040630, intron 2 of 2)	16135	NR_040630	626049	Mm.247410	NR_040630	ENSMUSG00000101583	Gm20753	-	predicted gene, 20753	ncRNA
B16-Tbx2-3xHA_cl2_R1_trim_peak_1011	chr13	25083404	25083404	+	40.4115	NA	intron (NM_001195617, intron 2 of 7)	intron (NM_001195617, intron 2 of 7)	27400	NM_177577	195208	Mm.284719	NM_177577	ENSMUSG00000035910	Dcdc2a	AW492955|Dcdc2|RU2	doublecortin domain containing 2a	protein-coding
B16-Tbx2-3xHA_cl2_R1_trim_peak_898	chr12	79879836	79879836	+	40.2868	NA	Intergenic	Intergenic	44897	NR_131075	77290	Mm.395042	NR_131073	ENSMUSG00000112765	9430078K24Rik	-	RIKEN cDNA 9430078K24 gene	ncRNA
B16-Tbx2-3xHA_cl2_R1_trim_peak_2679	chr4	130055043	130055043	+	40.1693	NA	intron (NM_028266, intron 8 of 69)	intron (NM_028266, intron 8 of 69)	7203	NM_028266	107581	Mm.41860	NM_028266	ENSMUSG00000040690	Col16a1	2700007F12Rik|A530052M23Rik|AI838662|CA1F	collagen, type XVI, alpha 1	protein-coding
B16-Tbx2-3xHA_cl2_R1_trim_peak_3177	chr6	89000508	89000508	+	40.1475	NA	Intergenic	Intergenic	-95602	NR_134978	232217	Mm.281744	NM_175017	ENSMUSG00000055403	4933427D06Rik	-	RIKEN cDNA 4933427D06 gene	ncRNA
B16-Tbx2-3xHA_cl2_R1_trim_peak_1965	chr2	26501736	26501736	+	39.9281	NA	intron (NM_008714, intron 2 of 33)	intron (NM_008714, intron 2 of 33)	2086	NM_008714	18128	Mm.290610	NM_008714	ENSMUSG00000026923	Notch1	9930111A19Rik|Mis6|N1|Tan1|lin-12	notch 1	protein-coding
B16-Tbx2-3xHA_cl2_R1_trim_peak_861	chr12	69159449	69159449	+	39.896	NA	promoter-TSS (NM_009093)	promoter-TSS (NM_009093)	-263	NM_009093	20090	Mm.379006	NM_009093	ENSMUSG00000034892	Rps29	-	ribosomal protein S29	protein-coding
B16-Tbx2-3xHA_cl2_R1_trim_peak_335	chr10	28179283	28179283	+	39.8937	NA	intron (NM_001359355, intron 1 of 33)	intron (NM_001359355, intron 1 of 33)	104463	NM_008983	19272	Mm.332303	NM_008983	ENSMUSG00000019889	Ptprk	AI853699|PTPk|RPTPkappa	protein tyrosine phosphatase, receptor type, K	protein-coding
B16-Tbx2-3xHA_cl2_R1_trim_peak_1934	chr2	11189891	11189891	+	39.8766	NA	intron (NM_008859, intron 1 of 17)	(TC)n|Simple_repeat|Simple_repeat	17509	NM_008859	18761	Mm.329993	NM_008859	ENSMUSG00000026778	Prkcq	A130035A12Rik|AW494342|PKC-0|PKC-theta|PKCtheta|Pkcq	protein kinase C, theta	protein-coding
B16-Tbx2-3xHA_cl2_R1_trim_peak_2491	chr3	147276997	147276997	+	39.7146	NA	Intergenic	Intergenic	424630	NM_001302957	70892	Mm.187793	NM_027594	ENSMUSG00000036745	Ttll7	1110049N09Rik|4921517B04Rik|C630030B20|mTTLL7	tubulin tyrosine ligase-like family, member 7	protein-coding
B16-Tbx2-3xHA_cl2_R1_trim_peak_2688	chr4	133615496	133615496	+	39.6754	NA	intron (NM_001017968, intron 2 of 7)	intron (NM_001017968, intron 2 of 7)	-13328	NM_018754	55948	Mm.44482	NM_018754	ENSMUSG00000047281	Sfn	Er|Mme1|Ywhas	stratifin	protein-coding
B16-Tbx2-3xHA_cl2_R1_trim_peak_2681	chr4	130175501	130175501	+	39.5847	NA	promoter-TSS (NM_001168333)	promoter-TSS (NM_001168333)	-379	NM_023476	94242	Mm.15801	NM_023476	ENSMUSG00000028776	Tinagl1	1110021J17Rik|AZ-1|AZ1|Arg1|Lcn7|TARP|Tinagl	tubulointerstitial nephritis antigen-like 1	protein-coding
B16-Tbx2-3xHA_cl2_R1_trim_peak_123	chr1	78061082	78061082	+	39.4753	NA	Intergenic	Intergenic	136054	NM_001159520	18505	Mm.1371	NM_008781	ENSMUSG00000004872	Pax3	Pax-3|Sp|Splchl2|splotch	paired box 3	protein-coding
B16-Tbx2-3xHA_cl2_R1_trim_peak_798	chr12	16870506	16870506	+	39.4245	NA	Intergenic	Intergenic	-24472	NM_009072	19878	Mm.276024	NM_009072	ENSMUSG00000020580	Rock2	B230113H15Rik|ROKalpha|Rho-kinase|Rock-II|Rock2m|mKIAA0619	Rho-associated coiled-coil containing protein kinase 2	protein-coding
B16-Tbx2-3xHA_cl2_R1_trim_peak_3911	chr9	119425462	119425462	+	39.4085	NA	intron (NM_007397, intron 1 of 9)	intron (NM_007397, intron 1 of 9)	-19498	NR_153320	208194	Mm.101578	NM_172456	ENSMUSG00000042787	Exog	AW557704|ENGL-B|ENGL-a|Endogl1|Endogl2|Engl|Engla|Englb	endo/exonuclease (5'-3'), endonuclease G-like	protein-coding
B16-Tbx2-3xHA_cl2_R1_trim_peak_2597	chr4	82506411	82506411	+	39.3469	NA	promoter-TSS (NM_008687)	promoter-TSS (NM_008687)	-632	NM_008687	18028	Mm.317947	NM_008687	ENSMUSG00000008575	Nfib	6720429L07Rik|CTF|E030026I10Rik|NF-I/B|NF1-B|NFI-B	nuclear factor I/B	protein-coding
B16-Tbx2-3xHA_cl2_R1_trim_peak_3625	chr8	80804247	80804247	+	39.3029	NA	intron (NM_021356, intron 1 of 9)	intron (NM_021356, intron 1 of 9)	-64788	NM_053124	93762	Mm.246803	NM_053124	ENSMUSG00000031715	Smarca5	4933427E24Rik|D030040M08Rik|D330027N15Rik|MommeD4|Snf2h	SWI/SNF related, matrix associated, actin dependent regulator of chromatin, subfamily a, member 5	protein-coding
B16-Tbx2-3xHA_cl2_R1_trim_peak_2751	chr4	150177176	150177176	+	39.2865	NA	Intergenic	Intergenic	23959	NM_009802	12353	Mm.232523	NM_009802	ENSMUSG00000028972	Car6	Ca6|DOC1	carbonic anhydrase 6	protein-coding
B16-Tbx2-3xHA_cl2_R1_trim_peak_2921	chr5	125081832	125081832	+	39.2299	NA	intron (NM_001253904, intron 12 of 47)	intron (NM_001253904, intron 12 of 47)	78384	NM_028443	73121	Mm.296138	NM_028443	ENSMUSG00000037962	Rflna	3110032G18Rik|Fam101a|cfm|cfm2	refilin A	protein-coding
B16-Tbx2-3xHA_cl2_R1_trim_peak_3179	chr6	89348685	89348685	+	39.2142	NA	intron (NM_008881, intron 3 of 31)	intron (NM_008881, intron 3 of 31)	13928	NM_008881	18844	Mm.3789	NM_008881	ENSMUSG00000030084	Plxna1	2600013D04Rik|NOV|PlexA1|Plxn1|mKIAA4053	plexin A1	protein-coding
B16-Tbx2-3xHA_cl2_R1_trim_peak_2169	chr2	146331306	146331306	+	39.1766	NA	intron (NM_001033348, intron 36 of 40)	intron (NM_001033348, intron 36 of 40)	72020	NR_040619	77806	Mm.392819	NR_040619	ENSMUSG00000085958	A930019D19Rik	-	RIKEN cDNA A930019D19 gene	ncRNA
B16-Tbx2-3xHA_cl2_R1_trim_peak_57	chr1	44585228	44585228	+	39.1005	NA	intron (NM_028450, intron 1 of 10)	intron (NM_028450, intron 1 of 10)	33557	NM_028450	70676	Mm.133132	NM_027506	ENSMUSG00000056870	Gulp1	3110030A04Rik|5730529O06Rik|CED-6|Ced6|GULP|Gulp-2	GULP, engulfment adaptor PTB domain containing 1	protein-coding
B16-Tbx2-3xHA_cl2_R1_trim_peak_880	chr12	73416340	73416340	+	39.077	NA	Intergenic	Intergenic	-6777	NR_046013	380765	Mm.490476	NR_046013	ENSMUSG00000056359	D830013O20Rik	Gm891	RIKEN cDNA D830013O20 gene	ncRNA
B16-Tbx2-3xHA_cl2_R1_trim_peak_2283	chr3	34445632	34445632	+	39.0733	NA	Intergenic	Intergenic	-114749	NR_015580	320478	Mm.444063	NR_015580	ENSMUSG00000105265	Sox2ot	B230215L15Rik	SOX2 overlapping transcript (non-protein coding)	ncRNA
B16-Tbx2-3xHA_cl2_R1_trim_peak_701	chr11	101067252	101067252	+	39.0649	NA	Intergenic	Intergenic	-2842	NM_013792	27419	Mm.95452	NM_013792	ENSMUSG00000001751	Naglu	-	alpha-N-acetylglucosaminidase (Sanfilippo disease IIIB)	protein-coding
B16-Tbx2-3xHA_cl2_R1_trim_peak_3879	chr9	102726491	102726491	+	38.8695	NA	intron (NM_019764, intron 5 of 9)	intron (NM_019764, intron 5 of 9)	8687	NM_019764	56332	Mm.21145	NM_019764	ENSMUSG00000032531	Amotl2	AW549739|C79691|Lccp|MASCOT|mKIAA0989	angiomotin-like 2	protein-coding
B16-Tbx2-3xHA_cl2_R1_trim_peak_1756	chr18	49473458	49473458	+	38.8014	NA	Intergenic	Intergenic	-49831	NR_033785	67321	Mm.245802	NR_033785	ENSMUSG00000100297	1700044K03Rik	-	RIKEN cDNA 1700044K03 gene	ncRNA
B16-Tbx2-3xHA_cl2_R1_trim_peak_2565	chr4	52594138	52594138	+	38.8014	NA	Intergenic	Intergenic	-2136	NM_026652	68274	Mm.85045	NM_026652	ENSMUSG00000028314	Toporsl	4930547C10Rik	topoisomerase I binding, arginine/serine-rich like	protein-coding
B16-Tbx2-3xHA_cl2_R1_trim_peak_1708	chr18	6235548	6235548	+	38.5603	NA	intron (NM_008448, intron 1 of 25)	intron (NM_008448, intron 1 of 25)	5976	NM_008448	16573	Mm.223744	NM_008448	ENSMUSG00000006740	Kif5b	AL022807|Khc|Khcs|Kns1|Ukhc	kinesin family member 5B	protein-coding
B16-Tbx2-3xHA_cl2_R1_trim_peak_2052	chr2	67816332	67816332	+	38.5603	NA	Intergenic	Intergenic	35289	NR_105752	102466627		NR_105752	ENSMUSG00000098734	Mir6335	Gm27836|mmu-mir-6335	microRNA 6335	ncRNA
B16-Tbx2-3xHA_cl2_R1_trim_peak_380	chr10	55785732	55785732	+	38.5603	NA	Intergenic	(GAA)n|Simple_repeat|Simple_repeat	-321185	NM_001163833	73390	Mm.181475	NM_133751	ENSMUSG00000047669	Msl3l2	1700060H10Rik	MSL3 like 2	protein-coding
B16-Tbx2-3xHA_cl2_R1_trim_peak_442	chr10	88024927	88024927	+	38.5603	NA	Intergenic	Intergenic	58256	NR_000040	22172	Mm.391420	NR_000040		Tyms-ps	-	thymidylate synthase, pseudogene	pseudo
B16-Tbx2-3xHA_cl2_R1_trim_peak_920	chr12	86817132	86817132	+	38.3609	NA	Intergenic	Intergenic	67682	NM_145836	238330	Mm.248358	NM_145836	ENSMUSG00000034168	Irf2bpl	6430527G18Rik|Eap1	interferon regulatory factor 2 binding protein-like	protein-coding
B16-Tbx2-3xHA_cl2_R1_trim_peak_3494	chr7	115624594	115624594	+	38.2872	NA	intron (NM_001025559, intron 7 of 15)	intron (NM_001025559, intron 7 of 15)	177015	NM_001277328	20679	Mm.323365	NM_011445	ENSMUSG00000051910	Sox6	AI987981|SOX-LZ	SRY (sex determining region Y)-box 6	protein-coding
B16-Tbx2-3xHA_cl2_R1_trim_peak_1205	chr14	105588731	105588731	+	38.2469	NA	promoter-TSS (NR_102319)	promoter-TSS (NR_102319)	-818	NR_102319	380930	Mm.427836	NR_102319	ENSMUSG00000115149	9330188P03Rik	Gm1589|mgt-6	RIKEN cDNA 9330188P03 gene	ncRNA
B16-Tbx2-3xHA_cl2_R1_trim_peak_1191	chr14	75863944	75863944	+	38.1665	NA	Intergenic	Intergenic	16021	NR_028481	100303751	Mm.484707	NR_028481	ENSMUSG00000065147	Snora31	MBI-161	small nucleolar RNA, H/ACA box 31	snoRNA
B16-Tbx2-3xHA_cl2_R1_trim_peak_1271	chr15	38602439	38602439	+	38.1076	NA	Intergenic	L1MB7|LINE|L1	-7505	NR_045757	69679	Mm.416890	NR_045757	ENSMUSG00000102106	2310043O21Rik	-	RIKEN cDNA 2310043O21 gene	ncRNA
B16-Tbx2-3xHA_cl2_R1_trim_peak_592	chr11	63040191	63040191	+	38.055	NA	Intergenic	Intergenic	-21468	NM_027660	71062	Mm.23534	NM_027660	ENSMUSG00000042189	Tekt3	4933407G07Rik	tektin 3	protein-coding
B16-Tbx2-3xHA_cl2_R1_trim_peak_198	chr1	135665731	135665731	+	38.055	NA	Intergenic	Intergenic	-54332	NM_001360782	13007	Mm.196484	NM_007791	ENSMUSG00000026421	Csrp1	AA408841|AA959891|AW545626|CRP1|Csrp	cysteine and glycine-rich protein 1	protein-coding
B16-Tbx2-3xHA_cl2_R1_trim_peak_3208	chr6	97883705	97883705	+	38.055	NA	intron (NM_001113198, intron 1 of 9)	intron (NM_001113198, intron 1 of 9)	-46112	NM_001178049	17342	Mm.333284	NM_008601	ENSMUSG00000035158	Mitf	BCC2|Bhlhe32|Gsfbcc2|Vitiligo|Wh|bw|mi|vit	melanogenesis associated transcription factor	protein-coding
B16-Tbx2-3xHA_cl2_R1_trim_peak_3285	chr6	128760903	128760903	+	38.0247	NA	Intergenic	Intergenic	27738	NM_001159904	17059	Mm.480764	NM_008527	ENSMUSG00000030325	Klrb1c	AI462337|CD161|Klrb1b|Ly-59|Ly55c|Ly59|NK-RP1|NK1.1|NKR-P1.9|NKRP1|NKRP140|Nk-1|Nk-1.2|Nk1|Nk1.2|Nkrp1b|Nkrp1c|ly-55c	killer cell lectin-like receptor subfamily B member 1C	protein-coding
B16-Tbx2-3xHA_cl2_R1_trim_peak_2125	chr2	117079809	117079809	+	37.8491	NA	Intergenic	Intergenic	-41262	NM_001277256	114715	Mm.245890	NM_033524	ENSMUSG00000027351	Spred1	5730461F13Rik|AL024345|AW047647	sprouty protein with EVH-1 domain 1, related sequence	protein-coding
B16-Tbx2-3xHA_cl2_R1_trim_peak_838	chr12	53061878	53061878	+	37.7933	NA	intron (NM_198111, intron 9 of 13)	intron (NM_198111, intron 9 of 13)	-186554	NM_001370963	27386	Mm.247044	NM_013780	ENSMUSG00000021010	Npas3	4930423H22Rik|bHLHe12	neuronal PAS domain protein 3	protein-coding
B16-Tbx2-3xHA_cl2_R1_trim_peak_477	chr10	117675818	117675818	+	37.7007	NA	intron (NM_027468, intron 6 of 8)	intron (NM_027468, intron 6 of 8)	34940	NM_010786	17246	Mm.22670	NM_010786	ENSMUSG00000020184	Mdm2	1700007J15Rik|AA415488|Mdm-2	transformed mouse 3T3 cell double minute 2	protein-coding
B16-Tbx2-3xHA_cl2_R1_trim_peak_2110	chr2	108827448	108827448	+	37.7007	NA	Intergenic	Intergenic	450842	NM_029790	76894	Mm.330451	NM_029790	ENSMUSG00000057234	Mettl15	0610027B03Rik|AI303697|AW049952|Mett5d1	methyltransferase like 15	protein-coding
B16-Tbx2-3xHA_cl2_R1_trim_peak_1633	chr17	35725779	35725779	+	37.6599	NA	Intergenic	Intergenic	-21180	NM_007584	12305	Mm.5021	NM_007584	ENSMUSG00000003534	Ddr1	6030432F18|AI323681|CD167a|Cak|Nep|PTK3A	discoidin domain receptor family, member 1	protein-coding
B16-Tbx2-3xHA_cl2_R1_trim_peak_1304	chr15	61240574	61240574	+	37.6227	NA	Intergenic	Intergenic	-319304	NM_001081067	117586	Mm.291499	NM_001081067	ENSMUSG00000022347	A1bg	C44	alpha-1-B glycoprotein	protein-coding
B16-Tbx2-3xHA_cl2_R1_trim_peak_3238	chr6	113046323	113046323	+	37.6093	NA	promoter-TSS (NM_001355266)	promoter-TSS (NM_001355266)	21	NM_008188	14911	Mm.781	NM_008188	ENSMUSG00000030264	Thumpd3	AW556087|Gt(ROSA)26asSor|Gtrosa26as	THUMP domain containing 3	protein-coding
B16-Tbx2-3xHA_cl2_R1_trim_peak_1277	chr15	42429713	42429713	+	37.4678	NA	intron (NM_001286062, intron 8 of 8)	intron (NM_001286062, intron 8 of 8)	247264	NM_001286062	11600	Mm.309336	NM_009640	ENSMUSG00000022309	Angpt1	1110046O21Rik|Ang-1|Ang1	angiopoietin 1	protein-coding
B16-Tbx2-3xHA_cl2_R1_trim_peak_2609	chr4	88714413	88714413	+	37.4115	NA	Intergenic	Intergenic	8095	NM_172871	242521	Mm.260601	NM_172871	ENSMUSG00000070923	Klhl9	8030469P05|C530050O22Rik|mKIAA1354	kelch-like 9	protein-coding
B16-Tbx2-3xHA_cl2_R1_trim_peak_827	chr12	44355251	44355251	+	37.4115	NA	intron (NM_176930, intron 1 of 30)	intron (NM_176930, intron 1 of 30)	26366	NM_001146031	319504	Mm.208439	NM_176930	ENSMUSG00000020598	Nrcam	Bravo|C030017F07Rik|C130076O07Rik|mKIAA0343	neuronal cell adhesion molecule	protein-coding
B16-Tbx2-3xHA_cl2_R1_trim_peak_2735	chr4	142513993	142513993	+	37.4115	NA	Intergenic	Intergenic	-274592	NM_001109685	71529	Mm.255986	NM_144531	ENSMUSG00000040606	Kazn	2310007B04Rik|9030409G11Rik|AI256607|AI666764|AW061099|Kaz|Kazrin	kazrin, periplakin interacting protein	protein-coding
B16-Tbx2-3xHA_cl2_R1_trim_peak_2951	chr5	138953090	138953090	+	37.2985	NA	Intergenic	Intergenic	41191	NR_156469	18590	Mm.2675	NM_008808	ENSMUSG00000025856	Pdgfa	PDGF-1	platelet derived growth factor, alpha	protein-coding
B16-Tbx2-3xHA_cl2_R1_trim_peak_1375	chr15	86168631	86168631	+	37.288	NA	intron (NM_145475, intron 1 of 12)	intron (NM_145475, intron 1 of 12)	-17097	NR_155352	102638208	Mm.415090	NR_155352	ENSMUSG00000086424	Gm15569	-	predicted gene 15569	ncRNA
B16-Tbx2-3xHA_cl2_R1_trim_peak_2441	chr3	121170079	121170079	+	37.1854	NA	intron (NM_028456, intron 1 of 4)	intron (NM_028456, intron 1 of 4)	1616	NM_028456	66568	Mm.263163	NM_025637	ENSMUSG00000028133	Rwdd3	2510027J23Rik|3110037C01Rik|AI035684|AI662458|Rsume|X2CR1	RWD domain containing 3	protein-coding
B16-Tbx2-3xHA_cl2_R1_trim_peak_3742	chr9	37115118	37115118	+	37.0449	NA	intron (NM_001029838, intron 1 of 12)	intron (NM_001029838, intron 1 of 12)	32204	NM_148950	208076	Mm.260335	NM_148950	ENSMUSG00000035934	Pknox2	D230005H23Rik|Prep2	Pbx/knotted 1 homeobox 2	protein-coding
B16-Tbx2-3xHA_cl2_R1_trim_peak_3254	chr6	116986554	116986554	+	36.9537	NA	Intergenic	Intergenic	-181981	NM_001012477	20315	Mm.303231	NM_013655	ENSMUSG00000061353	Cxcl12	Pbsf|Scyb12|Sdf1|Tlsf|Tpar1	chemokine (C-X-C motif) ligand 12	protein-coding
B16-Tbx2-3xHA_cl2_R1_trim_peak_2620	chr4	95185606	95185606	+	36.8972	NA	Intergenic	Intergenic	-133384	NM_010591	16476	Mm.275071	NM_010591	ENSMUSG00000052684	Jun	AP-1|Junc|c-jun	jun proto-oncogene	protein-coding
B16-Tbx2-3xHA_cl2_R1_trim_peak_3344	chr7	3260833	3260833	+	36.8285	NA	Intergenic	Intergenic	-11093	NM_001033431	378425	Mm.277152	NM_001033431	ENSMUSG00000078817	Nlrp12	Nalp12|PYPAF7|monarch-1	NLR family, pyrin domain containing 12	protein-coding
B16-Tbx2-3xHA_cl2_R1_trim_peak_384	chr10	59949043	59949043	+	36.6252	NA	TTS (NM_029083)	TTS (NM_029083)	2727	NM_029083	74747	Mm.21697	NM_029083	ENSMUSG00000020108	Ddit4	5830413E08Rik|AA415483|REDD1|Rtp801|dig2	DNA-damage-inducible transcript 4	protein-coding
B16-Tbx2-3xHA_cl2_R1_trim_peak_3579	chr8	26689823	26689823	+	36.5615	NA	Intergenic	Intergenic	134600	NR_045904	72316	Mm.490534	NR_045904	ENSMUSG00000100335	2310008N11Rik	-	RIKEN cDNA 2310008N11 gene	ncRNA
B16-Tbx2-3xHA_cl2_R1_trim_peak_3320	chr6	141159601	141159601	+	36.4747	NA	Intergenic	Intergenic	-89668	NM_018779	54611	Mm.103728	NM_018779	ENSMUSG00000041741	Pde3a	A930022O17Rik|C87899	phosphodiesterase 3A, cGMP inhibited	protein-coding
B16-Tbx2-3xHA_cl2_R1_trim_peak_1319	chr15	63728386	63728386	+	36.449	NA	Intergenic	Intergenic	80353	NM_031378	83492	Mm.335619	NM_031378	ENSMUSG00000079025	Gsdmc	Gsdmc1|Mlze	gasdermin C	protein-coding
B16-Tbx2-3xHA_cl2_R1_trim_peak_3414	chr7	69167578	69167578	+	36.2713	NA	Intergenic	Intergenic	-328516	NR_045940	73796	Mm.410832	NR_045940	ENSMUSG00000108885	4930402F11Rik	-	RIKEN cDNA 4930402F11 gene	ncRNA
B16-Tbx2-3xHA_cl2_R1_trim_peak_1190	chr14	75858504	75858504	+	36.1488	NA	Intergenic	LTR40A1|LTR|ERVL	10581	NR_028481	100303751	Mm.484707	NR_028481	ENSMUSG00000065147	Snora31	MBI-161	small nucleolar RNA, H/ACA box 31	snoRNA
B16-Tbx2-3xHA_cl2_R1_trim_peak_841	chr12	53328379	53328379	+	35.9519	NA	intron (NM_001370963, intron 1 of 10)	intron (NM_001370963, intron 1 of 10)	79947	NM_001370964	27386	Mm.247044	NM_013780	ENSMUSG00000021010	Npas3	4930423H22Rik|bHLHe12	neuronal PAS domain protein 3	protein-coding
B16-Tbx2-3xHA_cl2_R1_trim_peak_441	chr10	86685356	86685356	+	35.8941	NA	promoter-TSS (NR_015572)	promoter-TSS (NR_015572)	-171	NR_015572	66263	Mm.392261	NR_015572	ENSMUSG00000097412	1810014B01Rik	-	RIKEN cDNA 1810014B01 gene	pseudo
B16-Tbx2-3xHA_cl2_R1_trim_peak_2098	chr2	94919527	94919527	+	35.8163	NA	Intergenic	Intergenic	-481341	NM_001349003	11800	Mm.181824	NM_007466	ENSMUSG00000027193	Api5	AAC-11|AI196452|API-5	apoptosis inhibitor 5	protein-coding
B16-Tbx2-3xHA_cl2_R1_trim_peak_3250	chr6	115998977	115998977	+	35.6467	NA	Intergenic	Intergenic	-3972	NM_026376	67784	Mm.3085	NM_026376	ENSMUSG00000030123	Plxnd1	6230425C21Rik|b2b1863Clo|b2b553Clo	plexin D1	protein-coding
B16-Tbx2-3xHA_cl2_R1_trim_peak_2919	chr5	124079215	124079215	+	35.2211	NA	intron (NM_019875, intron 6 of 11)	intron (NM_019875, intron 6 of 11)	16583	NM_019875	56325	Mm.254839	NM_019875	ENSMUSG00000029408	Abcb9	TAPL|mKIAA1520	ATP-binding cassette, sub-family B (MDR/TAP), member 9	protein-coding
B16-Tbx2-3xHA_cl2_R1_trim_peak_2798	chr5	24973384	24973384	+	35.1723	NA	intron (NM_145401, intron 3 of 15)	intron (NM_145401, intron 3 of 15)	22369	NM_001310480	108099	Mm.33649	NM_145401	ENSMUSG00000028944	Prkag2	2410051C13Rik|AAKG|AAKG2|AI854673|H91620p|WPWS	protein kinase, AMP-activated, gamma 2 non-catalytic subunit	protein-coding
B16-Tbx2-3xHA_cl2_R1_trim_peak_268	chr1	183049668	183049668	+	35.1137	NA	Intergenic	Intergenic	94880	NM_016928	53791	Mm.116894	NM_016928	ENSMUSG00000079164	Tlr5	-	toll-like receptor 5	protein-coding
B16-Tbx2-3xHA_cl2_R1_trim_peak_457	chr10	96398131	96398131	+	35.0943	NA	Intergenic	Intergenic	171924	NR_110448	74881	Mm.410819	NR_110448	ENSMUSG00000112762	4930459C07Rik	-	RIKEN cDNA 4930459C07 gene	ncRNA
B16-Tbx2-3xHA_cl2_R1_trim_peak_1317	chr15	63675632	63675632	+	34.8466	NA	Intergenic	Intergenic	133107	NM_031378	83492	Mm.335619	NM_031378	ENSMUSG00000079025	Gsdmc	Gsdmc1|Mlze	gasdermin C	protein-coding
B16-Tbx2-3xHA_cl2_R1_trim_peak_1178	chr14	65622396	65622396	+	34.729	NA	intron (NM_001195674, intron 10 of 18)	intron (NM_001195674, intron 10 of 18)	17129	NM_001195674	100503545	Mm.297364	NM_001195674	ENSMUSG00000061356	Nuggc	Gm600|SLIP-GC	nuclear GTPase, germinal center associated	protein-coding
B16-Tbx2-3xHA_cl2_R1_trim_peak_2451	chr3	122522566	122522566	+	34.6164	NA	intron (NM_001355264, intron 6 of 9)	intron (NM_001355264, intron 6 of 9)	19115	NR_106117	102465764		NR_106117	ENSMUSG00000104773	Mir7657	mmu-mir-7657	microRNA 7657	ncRNA
B16-Tbx2-3xHA_cl2_R1_trim_peak_1766	chr18	54991170	54991170	+	34.3048	NA	promoter-TSS (NM_175751)	promoter-TSS (NM_175751)	-990	NM_175751	269023	Mm.192984	NM_175751	ENSMUSG00000052713	Zfp608	4932417D18Rik|D430007A19Rik|Znf608	zinc finger protein 608	protein-coding
B16-Tbx2-3xHA_cl2_R1_trim_peak_1980	chr2	31636669	31636669	+	34.2231	NA	Intergenic	CpG	-3368	NM_001123362	381359	Mm.379512	NM_001123362	ENSMUSG00000079466	Prdm12	Gm998	PR domain containing 12	protein-coding
B16-Tbx2-3xHA_cl2_R1_trim_peak_3426	chr7	75064038	75064038	+	34.2039	NA	intron (NR_131122, intron 7 of 7)	intron (NR_131122, intron 7 of 7)	33827	NR_131122	75205	Mm.399304	NR_131122	ENSMUSG00000108803	4930533N22Rik	Gm44904	RIKEN cDNA 4930533N22 gene	ncRNA
B16-Tbx2-3xHA_cl2_R1_trim_peak_2821	chr5	51544429	51544429	+	34.1777	NA	intron (NR_132764, intron 2 of 12)	intron (NR_132764, intron 2 of 12)	9492	NR_027710	19017	Mm.259072	NM_008904	ENSMUSG00000029167	Ppargc1a	A830037N07Rik|Gm11133|PGC-1|PPARGC-1-alpha|Pgc-1alpha|Pgc1|Pgco1|Ppargc1	peroxisome proliferative activated receptor, gamma, coactivator 1 alpha	protein-coding
B16-Tbx2-3xHA_cl2_R1_trim_peak_156	chr1	90975079	90975079	+	34.1612	NA	Intergenic	Intergenic	-5459	NM_008998	19329	Mm.279780	NM_008998	ENSMUSG00000026304	Rab17	AW413472	RAB17, member RAS oncogene family	protein-coding
B16-Tbx2-3xHA_cl2_R1_trim_peak_2738	chr4	145217941	145217941	+	34.1513	NA	intron (NM_011610, intron 9 of 9)	intron (NM_011610, intron 9 of 9)	-22936	NM_001276465	230895	Mm.240310	NM_001033190	ENSMUSG00000020220	Vps13d	-	vacuolar protein sorting 13D	protein-coding
B16-Tbx2-3xHA_cl2_R1_trim_peak_3404	chr7	65881609	65881609	+	34.1393	NA	intron (NM_011048, intron 1 of 21)	intron (NM_011048, intron 1 of 21)	19473	NM_011048	18553	Mm.294007	NM_011048	ENSMUSG00000030513	Pcsk6	C86343|Pace4|SPC4|b2b2830Clo	proprotein convertase subtilisin/kexin type 6	protein-coding
B16-Tbx2-3xHA_cl2_R1_trim_peak_2128	chr2	118510644	118510644	+	34.0654	NA	Intergenic	Intergenic	-30948	NM_009273	20813	Mm.363404	NM_009273	ENSMUSG00000009549	Srp14	14kDa|AW536328	signal recognition particle 14	protein-coding
B16-Tbx2-3xHA_cl2_R1_trim_peak_2409	chr3	100180587	100180587	+	34.0181	NA	intron (NR_104341, intron 5 of 13)	intron (NR_104341, intron 5 of 13)	18124	NR_104341	14547	Mm.279228	NM_010269	ENSMUSG00000027865	Gdap2	C77050|D3Ertd801e	ganglioside-induced differentiation-associated-protein 2	protein-coding
B16-Tbx2-3xHA_cl2_R1_trim_peak_3664	chr8	108755869	108755869	+	34.0025	NA	intron (NM_007496, intron 1 of 9)	intron (NM_007496, intron 1 of 9)	41225	NM_007496	11906	Mm.416972	NM_007496	ENSMUSG00000038872	Zfhx3	A230102L03Rik|Atbf1|Sci|WBP9|mKIAA4228	zinc finger homeobox 3	protein-coding
B16-Tbx2-3xHA_cl2_R1_trim_peak_1991	chr2	33444573	33444573	+	33.8871	NA	Intergenic	Intergenic	-13249	NM_001276332	241311	Mm.296512	NM_001085507	ENSMUSG00000068966	Zbtb34	Gm349|mKIAA1993	zinc finger and BTB domain containing 34	protein-coding
B16-Tbx2-3xHA_cl2_R1_trim_peak_1377	chr15	87584551	87584551	+	33.8808	NA	intron (NM_001252310, intron 1 of 3)	intron (NM_001252310, intron 1 of 3)	40252	NM_001252310	106014	Mm.244319	NM_134096	ENSMUSG00000054863	Tafa5	Fam19a5|Tafa-5|Tara-5	TAFA chemokine like family member 5	protein-coding
B16-Tbx2-3xHA_cl2_R1_trim_peak_3651	chr8	92881535	92881535	+	33.8482	NA	intron (NM_001357374, intron 6 of 11)	intron (NM_001357374, intron 6 of 11)	-19860	NM_027112	69543	Mm.440514	NM_027112	ENSMUSG00000078144	Capns2	2310005G05Rik|30K-2	calpain, small subunit 2	protein-coding
B16-Tbx2-3xHA_cl2_R1_trim_peak_3279	chr6	127266349	127266349	+	33.8334	NA	Intergenic	Intergenic	41618	NR_073373	232386	Mm.257367	NR_073373	ENSMUSG00000107153	Gm38404	D130058E03	predicted gene, 38404	ncRNA
B16-Tbx2-3xHA_cl2_R1_trim_peak_554	chr11	50213305	50213305	+	33.6444	NA	Intergenic	Intergenic	-2485	NM_011018	18412	Mm.40828	NM_011018	ENSMUSG00000015837	Sqstm1	A170|OSF-6|Osi|STAP|STONE14|p62	sequestosome 1	protein-coding
B16-Tbx2-3xHA_cl2_R1_trim_peak_2406	chr3	98043353	98043353	+	33.5343	NA	intron (NM_010928, intron 1 of 33)	intron (NM_010928, intron 1 of 33)	29815	NM_010928	18129	Mm.485843	NM_010928	ENSMUSG00000027878	Notch2	AI853703|N2	notch 2	protein-coding
B16-Tbx2-3xHA_cl2_R1_trim_peak_90	chr1	60851435	60851435	+	33.5182	NA	Intergenic	Intergenic	-57590	NM_009843	12477	Mm.390	NM_009843	ENSMUSG00000026011	Ctla4	Cd152|Ctla-4|Ly-56	cytotoxic T-lymphocyte-associated protein 4	protein-coding
B16-Tbx2-3xHA_cl2_R1_trim_peak_1006	chr13	23710010	23710010	+	33.4952	NA	intron (NM_010424, intron 1 of 5)	MLTR14|LTR|ERV1	844	NM_001347493	15216	Mm.2681	NM_010424	ENSMUSG00000006611	Hfe	MR2	homeostatic iron regulator	protein-coding
B16-Tbx2-3xHA_cl2_R1_trim_peak_3158	chr6	84181631	84181631	+	33.4706	NA	intron (NM_001310152, intron 40 of 53)	intron (NM_001310152, intron 40 of 53)	162245	NM_021469	26903	Mm.220982	NM_021469	ENSMUSG00000033788	Dysf	2310004N10Rik|AI604795|D6Pas3	dysferlin	protein-coding
B16-Tbx2-3xHA_cl2_R1_trim_peak_942	chr12	102061499	102061499	+	33.3954	NA	Intergenic	Intergenic	-67228	NM_001362345	238384	Mm.312448	NM_172152	ENSMUSG00000041771	Slc24a4	A930002M03Rik|AW492432|NCKX4	solute carrier family 24 (sodium/potassium/calcium exchanger), member 4	protein-coding
B16-Tbx2-3xHA_cl2_R1_trim_peak_301	chr10	10469298	10469298	+	33.3554	NA	intron (NM_001127353, intron 1 of 36)	intron (NM_001127353, intron 1 of 36)	3101	NM_001127353	215772	Mm.246573	NM_172547	ENSMUSG00000050994	Adgb	9130014G24Rik	androglobin	protein-coding
B16-Tbx2-3xHA_cl2_R1_trim_peak_349	chr10	38553789	38553789	+	33.2626	NA	Intergenic	Intergenic	267990	NM_001177783	215919	Mm.294313	NM_001177783	ENSMUSG00000094311	Rfpl4b	100040915|Gm3037|Gm62	ret finger protein-like 4B	protein-coding
B16-Tbx2-3xHA_cl2_R1_trim_peak_3151	chr6	81473119	81473119	+	33.2499	NA	Intergenic	Intergenic	422544	NR_106091	102465711		NR_106091	ENSMUSG00000106154	Mir7232	mmu-mir-7232	microRNA 7232	ncRNA
B16-Tbx2-3xHA_cl2_R1_trim_peak_1554	chr16	92654212	92654212	+	33.2126	NA	intron (NM_001111023, intron 3 of 5)	intron (NM_001111023, intron 3 of 5)	43117	NM_001111023	12394	Mm.4081	NM_009821	ENSMUSG00000022952	Runx1	AML1|CBF-alpha-2|Cbfa2|Pebp2a2|Pebpa2b	runt related transcription factor 1	protein-coding
B16-Tbx2-3xHA_cl2_R1_trim_peak_1806	chr18	82538263	82538263	+	33.2126	NA	intron (NM_001025245, intron 3 of 3)	intron (NM_001025245, intron 3 of 3)	-16200	NM_001025258	17196	Mm.252063	NM_010777	ENSMUSG00000041607	Mbp	C76307|Hmbpr|R75289|golli-mbp|jve|mld|shi	myelin basic protein	protein-coding
B16-Tbx2-3xHA_cl2_R1_trim_peak_3774	chr9	56161797	56161797	+	33.2059	NA	promoter-TSS (NM_019793)	promoter-TSS (NM_019793)	-727	NM_019793	56434	Mm.28484	NM_019793	ENSMUSG00000032324	Tspan3	1700055K04Rik|TM4-A|Tm4sf8	tetraspanin 3	protein-coding
B16-Tbx2-3xHA_cl2_R1_trim_peak_3281	chr6	128296674	128296674	+	33.1519	NA	intron (NM_001080979, intron 1 of 10)	intron (NM_001080979, intron 1 of 10)	4139	NM_001080979	21679	Mm.14774	NM_011567	ENSMUSG00000030353	Tead4	ETFR-2|Etfr2|FR-19|Rtef1|TEAD-4|TEF-3|Tcf13r1|Tef3|Tefr|Tefr1|Tefr1a	TEA domain family member 4	protein-coding
B16-Tbx2-3xHA_cl2_R1_trim_peak_1200	chr14	102262652	102262652	+	32.9031	NA	Intergenic	Intergenic	422029	NM_001347628	380928	Mm.218981	NM_201529	ENSMUSG00000033060	Lmo7	C78582|FBXO20|Gm914|mKIAA0858	LIM domain only 7	protein-coding
B16-Tbx2-3xHA_cl2_R1_trim_peak_2525	chr4	29742938	29742938	+	32.9031	NA	Intergenic	Intergenic	674859	NR_151693	102634169		NR_151693		Gm11917	-	predicted gene 11917	ncRNA
B16-Tbx2-3xHA_cl2_R1_trim_peak_1170	chr14	59762402	59762402	+	32.9031	NA	intron (NM_015803, intron 32 of 35)	intron (NM_015803, intron 32 of 35)	137121	NM_145463	219134	Mm.275409	NM_145463	ENSMUSG00000044461	Shisa2	9430059P22Rik|MAd2|Tmem46|mShisa|shisa	shisa family member 2	protein-coding
B16-Tbx2-3xHA_cl2_R1_trim_peak_3826	chr9	70801339	70801339	+	32.8875	NA	intron (NM_001324472, intron 9 of 9)	MER5A|DNA|hAT-Charlie	122357	NM_007399	11487	Mm.3037	NM_007399	ENSMUSG00000054693	Adam10	1700031C13Rik|MADM|kuz|kuzbanian	a disintegrin and metallopeptidase domain 10	protein-coding
B16-Tbx2-3xHA_cl2_R1_trim_peak_655	chr11	86757643	86757643	+	32.7181	NA	promoter-TSS (NM_001356393)	promoter-TSS (NM_001356393)	-76	NM_001356393	67300	Mm.254588	NM_001003908	ENSMUSG00000047126	Cltc	3110065L21Rik|CHC|R74732	clathrin, heavy polypeptide (Hc)	protein-coding
B16-Tbx2-3xHA_cl2_R1_trim_peak_1813	chr18	84672042	84672042	+	32.6815	NA	intron (NM_001289531, intron 6 of 10)	intron (NM_001289531, intron 6 of 10)	10017	NM_001289531	66054	Mm.29646	NM_023149	ENSMUSG00000024644	Cndp2	0610010E05Rik|C76600|Cn2|Dip-2|Pep-1|Pep1	CNDP dipeptidase 2 (metallopeptidase M20 family)	protein-coding
B16-Tbx2-3xHA_cl2_R1_trim_peak_2529	chr4	32561585	32561585	+	32.6285	NA	non-coding (NR_026843, exon 4 of 5)	non-coding (NR_026843, exon 4 of 5)	10077	NR_026843	414068	Mm.389550	NR_026843	ENSMUSG00000086150	Bach2os	-	BTB and CNC homology 2, opposite strand	ncRNA
B16-Tbx2-3xHA_cl2_R1_trim_peak_3013	chr6	12521052	12521052	+	32.6185	NA	intron (NM_001164805, intron 2 of 26)	intron (NM_001164805, intron 2 of 26)	228201	NM_001164805	330267	Mm.11989	NM_001164805	ENSMUSG00000032625	Thsd7a	Gm837	thrombospondin, type I, domain containing 7A	protein-coding
B16-Tbx2-3xHA_cl2_R1_trim_peak_3547	chr7	145194543	145194543	+	32.6171	NA	intron (NR_132643, intron 20 of 22)	intron (NR_132643, intron 20 of 22)	13576	NM_001369202	100040049	Mm.102235	NM_001369202	ENSMUSG00000109305	Smim38	1810010D01Rik|Gm2572	small integral membrane protein 38	protein-coding
B16-Tbx2-3xHA_cl2_R1_trim_peak_1055	chr13	64401202	64401202	+	32.5633	NA	Intergenic	MER68-int|LTR|ERVL	-30682	NM_009984	13039	Mm.930	NM_009984	ENSMUSG00000021477	Ctsl	1190035F06Rik|CatL|Ctsl1|MEP|fs|nkt	cathepsin L	protein-coding
B16-Tbx2-3xHA_cl2_R1_trim_peak_3058	chr6	34638833	34638833	+	32.4958	NA	intron (NM_001347100, intron 1 of 13)	intron (NM_001347100, intron 1 of 13)	40329	NM_001347100	109624	Mm.308134	NM_145575	ENSMUSG00000029761	Cald1	4833423D12Rik|AI195384|AV071549|AW536160|C920027I18Rik	caldesmon 1	protein-coding
B16-Tbx2-3xHA_cl2_R1_trim_peak_478	chr10	118466735	118466735	+	32.4078	NA	Intergenic	Intergenic	25689	NM_008337	15978	Mm.240327	NM_008337	ENSMUSG00000055170	Ifng	IFN-g|Ifg	interferon gamma	protein-coding
B16-Tbx2-3xHA_cl2_R1_trim_peak_2217	chr2	167358667	167358667	+	32.3938	NA	Intergenic	RMER5|LTR|ERV1	-9489	NM_019835	56336	Mm.200886	NM_019835	ENSMUSG00000017929	B4galt5	9430078I07Rik|AW049941|AW539721	UDP-Gal:betaGlcNAc beta 1,4-galactosyltransferase, polypeptide 5	protein-coding
B16-Tbx2-3xHA_cl2_R1_trim_peak_2150	chr2	128967265	128967265	+	32.3454	NA	promoter-TSS (NM_178404)	promoter-TSS (NM_178404)	-137	NM_178404	78751	Mm.26377	NM_178404	ENSMUSG00000042851	Zc3h6	4631426G04Rik|4833425H18Rik|AU024389|AW060453|Zc3hdc6|mKIAA2035	zinc finger CCCH type containing 6	protein-coding
B16-Tbx2-3xHA_cl2_R1_trim_peak_3510	chr7	126861812	126861812	+	32.3366	NA	promoter-TSS (NM_172746)	promoter-TSS (NM_172746)	-160	NM_172746	233876	Mm.363427	NM_172746	ENSMUSG00000042606	Hirip3	B130036O03|C86302	HIRA interacting protein 3	protein-coding
B16-Tbx2-3xHA_cl2_R1_trim_peak_1188	chr14	73632812	73632812	+	32.3295	NA	Intergenic	Intergenic	80026	NM_001361638	20916	Mm.38951	NM_011506	ENSMUSG00000022110	Sucla2	4930547K18Rik|A-SCS|SCS-betaA	succinate-Coenzyme A ligase, ADP-forming, beta subunit	protein-coding
B16-Tbx2-3xHA_cl2_R1_trim_peak_2330	chr3	61216685	61216685	+	32.3287	NA	Intergenic	Intergenic	-147822	NM_028712	74012	Mm.422674	NM_028712	ENSMUSG00000036894	Rap2b	4021402C18Rik|AA408554	RAP2B, member of RAS oncogene family	protein-coding
B16-Tbx2-3xHA_cl2_R1_trim_peak_2621	chr4	95733958	95733958	+	32.1778	NA	intron (NM_029347, intron 6 of 10)	intron (NM_029347, intron 6 of 10)	154537	NM_029347	75578	Mm.276098	NM_029347	ENSMUSG00000028573	Fggy	2310009E04Rik	FGGY carbohydrate kinase domain containing	protein-coding
B16-Tbx2-3xHA_cl2_R1_trim_peak_311	chr10	16545587	16545587	+	32.1778	NA	Intergenic	Intergenic	550195	NR_038020	100504235	Mm.84044	NR_038020	ENSMUSG00000101969	Gm20125	-	predicted gene, 20125	ncRNA
B16-Tbx2-3xHA_cl2_R1_trim_peak_815	chr12	32045022	32045022	+	32.1643	NA	intron (NM_011158, intron 1 of 10)	(CA)n|Simple_repeat|Simple_repeat	15567	NM_001364408	19088	Mm.25594	NM_011158	ENSMUSG00000002997	Prkar2b	AI451071|AW061005|PKARIIbeta|Pkarb2|RII(beta)	protein kinase, cAMP dependent regulatory, type II beta	protein-coding
B16-Tbx2-3xHA_cl2_R1_trim_peak_3406	chr7	66136431	66136431	+	31.9929	NA	intron (NM_001081163, intron 2 of 2)	intron (NM_001081163, intron 2 of 2)	26939	NM_001081163	269941	Mm.333916	NM_001081163	ENSMUSG00000032640	Chsy1	-	chondroitin sulfate synthase 1	protein-coding
B16-Tbx2-3xHA_cl2_R1_trim_peak_1482	chr16	32645540	32645540	+	31.8117	NA	intron (NM_001110147, intron 1 of 13)	intron (NM_001110147, intron 1 of 13)	897	NM_016788	51789	Mm.251115	NM_016788	ENSMUSG00000022791	Tnk2	Ack|Ack-1|Ack1|Cdgip|Pyk1	tyrosine kinase, non-receptor, 2	protein-coding
B16-Tbx2-3xHA_cl2_R1_trim_peak_1130	chr14	17170161	17170161	+	31.7972	NA	Intergenic	Intergenic	64603	NR_144493	100417973		NR_144493		Pou5f1-rs6	Gm18927|Oct4P3|Otf3-rs6|Otf3f	POU domain, class 5, transcription factor 1, related sequence 6	pseudo
B16-Tbx2-3xHA_cl2_R1_trim_peak_1863	chr19	30768695	30768695	+	31.7972	NA	intron (NM_001013833, intron 7 of 17)	MT2A|LTR|ERVL	162267	NR_033643	625995	Mm.454508	NR_033643		Gm6642	EG625995	ubiquitin-like 5 pseudogene	pseudo
B16-Tbx2-3xHA_cl2_R1_trim_peak_75	chr1	57059378	57059378	+	31.7816	NA	Intergenic	Intergenic	-79130	NM_001358580	212712	Mm.145599	NM_139146	ENSMUSG00000038331	Satb2	BAP002|mKIAA1034	special AT-rich sequence binding protein 2	protein-coding
B16-Tbx2-3xHA_cl2_R1_trim_peak_668	chr11	88126547	88126547	+	31.7101	NA	intron (NM_198013, intron 1 of 10)	intron (NM_198013, intron 1 of 10)	27401	NM_198013	103841	Mm.374846	NM_198013	ENSMUSG00000018378	Cuedc1	AI841487|C330016O16Rik	CUE domain containing 1	protein-coding
B16-Tbx2-3xHA_cl2_R1_trim_peak_511	chr11	6297452	6297452	+	31.5733	NA	intron (NM_001361905, intron 2 of 22)	intron (NM_001361905, intron 2 of 22)	4873	NM_001361902	18293	Mm.276348	NM_010956	ENSMUSG00000020456	Ogdh	2210403E04Rik|2210412K19Rik|AA409584|d1401|mKIAA4192	oxoglutarate (alpha-ketoglutarate) dehydrogenase (lipoamide)	protein-coding
B16-Tbx2-3xHA_cl2_R1_trim_peak_1179	chr14	66005067	66005067	+	31.5314	NA	intron (NM_178747, intron 3 of 11)	intron (NM_178747, intron 3 of 11)	4143	NM_178747	268756	Mm.26207	NM_178747	ENSMUSG00000034450	Gulo	5730581M22|AU018375|BC028822|GLO|LGO|sfx|unh|unhip	gulonolactone (L-) oxidase	protein-coding
B16-Tbx2-3xHA_cl2_R1_trim_peak_3117	chr6	54435847	54435847	+	31.4214	NA	intron (NM_001167861, intron 1 of 7)	intron (NM_001167861, intron 1 of 7)	-5626	NR_033635	100042056	Mm.448157	NM_198118	ENSMUSG00000073067	9130019P16Rik	6430501H15Rik	RIKEN cDNA 9130019P16 gene	ncRNA
B16-Tbx2-3xHA_cl2_R1_trim_peak_1859	chr19	29697431	29697431	+	31.409	NA	promoter-TSS (NM_029993)	promoter-TSS (NM_029993)	-510	NM_029993	77836	Mm.138437	NM_029993	ENSMUSG00000024806	Mlana	A930034P04Rik|Mart1	melan-A	protein-coding
B16-Tbx2-3xHA_cl2_R1_trim_peak_490	chr10	121475941	121475941	+	31.4088	NA	intron (NM_138956, intron 1 of 4)	CpG	309	NM_138956	192678	Mm.41265	NM_138956	ENSMUSG00000025795	Rassf3	AW212023|AW322379	Ras association (RalGDS/AF-6) domain family member 3	protein-coding
B16-Tbx2-3xHA_cl2_R1_trim_peak_3527	chr7	134228030	134228030	+	31.3897	NA	Intergenic	Intergenic	-2933	NM_007400	11489	Mm.439714	NM_007400	ENSMUSG00000054555	Adam12	Mltna	a disintegrin and metallopeptidase domain 12 (meltrin alpha)	protein-coding
B16-Tbx2-3xHA_cl2_R1_trim_peak_2839	chr5	64389511	64389511	+	31.3498	NA	Intergenic	Intergenic	78431	NR_040681	69999	Mm.261413	NR_040681	ENSMUSG00000100911	1700027F09Rik	-	RIKEN cDNA 1700027F09 gene	ncRNA
B16-Tbx2-3xHA_cl2_R1_trim_peak_1102	chr13	111292198	111292198	+	31.3498	NA	Intergenic	Intergenic	37185	NM_175497	238880	Mm.107293	NM_175497	ENSMUSG00000055194	Actbl2	4732495G21Rik	actin, beta-like 2	protein-coding
B16-Tbx2-3xHA_cl2_R1_trim_peak_3000	chr6	6697775	6697775	+	31.3139	NA	Intergenic	Intergenic	-119117	NM_009169	20422	Mm.2469	NM_009169	ENSMUSG00000042541	Sem1	DSS1|Shfdg1|Shfg|Shfm1	SEM1, 26S proteasome complex subunit	protein-coding
B16-Tbx2-3xHA_cl2_R1_trim_peak_2849	chr5	66968422	66968422	+	31.2936	NA	promoter-TSS (NM_001256122)	promoter-TSS (NM_001256122)	-6	NM_001256122	77569	Mm.374778	NM_001001980	ENSMUSG00000037736	Limch1	3732412D22Rik|mKIAA1102	LIM and calponin homology domains 1	protein-coding
B16-Tbx2-3xHA_cl2_R1_trim_peak_1968	chr2	27573011	27573011	+	31.2873	NA	Intergenic	Intergenic	57864	NM_080848	140858	Mm.28265	NM_080848	ENSMUSG00000026917	Wdr5	2410008O07Rik|AA408785|AA960360|Big|Big-3	WD repeat domain 5	protein-coding
B16-Tbx2-3xHA_cl2_R1_trim_peak_2743	chr4	147963768	147963768	+	31.2523	NA	Intergenic	Intergenic	-22020	NM_008726	18158	Mm.2740	NM_008726	ENSMUSG00000029019	Nppb	AA408272|BNF|BNP	natriuretic peptide type B	protein-coding
B16-Tbx2-3xHA_cl2_R1_trim_peak_575	chr11	58302412	58302412	+	31.149	NA	Intergenic	Intergenic	-4657	NM_182996	103836	Mm.41440	NM_182996	ENSMUSG00000037243	Zfp692	AI746306|AI839920|Zfp692-ps|Znf692	zinc finger protein 692	protein-coding
B16-Tbx2-3xHA_cl2_R1_trim_peak_1940	chr2	14043951	14043951	+	31.1489	NA	intron (NM_013935, intron 4 of 6)	intron (NM_013935, intron 4 of 6)	12084	NM_001012396	30963	Mm.241205	NM_013935	ENSMUSG00000063275	Hacd1	Ptpla	3-hydroxyacyl-CoA dehydratase 1	protein-coding
B16-Tbx2-3xHA_cl2_R1_trim_peak_781	chr12	4220526	4220526	+	31.1433	NA	intron (NM_001361641, intron 2 of 5)	intron (NM_001361641, intron 2 of 5)	13439	NM_134046	52504	Mm.70546	NM_134046	ENSMUSG00000020652	Cenpo	2810429O05Rik|8430427C03Rik|D12Ertd482e	centromere protein O	protein-coding
B16-Tbx2-3xHA_cl2_R1_trim_peak_927	chr12	92883678	92883678	+	31.0294	NA	Intergenic	RLTR3_Mm|LTR|ERVK	561145	NR_126436	75295	Mm.243878	NR_126436	ENSMUSG00000113164	4930559C10Rik	-	RIKEN cDNA 4930559C10 gene	ncRNA
B16-Tbx2-3xHA_cl2_R1_trim_peak_3298	chr6	134981364	134981364	+	31.0155	NA	promoter-TSS (NM_001109914)	promoter-TSS (NM_001109914)	-637	NM_001109914	381823	Mm.296104	NM_001109914	ENSMUSG00000090698	Apold1	Gm1075	apolipoprotein L domain containing 1	protein-coding
B16-Tbx2-3xHA_cl2_R1_trim_peak_556	chr11	51638175	51638175	+	30.9766	NA	Intergenic	Intergenic	-2279	NM_025346	66089	Mm.288183	NM_025346	ENSMUSG00000001054	Rmnd5b	0610039K22Rik|Gid2	required for meiotic nuclear division 5 homolog B	protein-coding
B16-Tbx2-3xHA_cl2_R1_trim_peak_667	chr11	88115276	88115276	+	30.928	NA	intron (NM_198013, intron 1 of 10)	intron (NM_198013, intron 1 of 10)	16130	NM_198013	103841	Mm.374846	NM_198013	ENSMUSG00000018378	Cuedc1	AI841487|C330016O16Rik	CUE domain containing 1	protein-coding
B16-Tbx2-3xHA_cl2_R1_trim_peak_3144	chr6	72512687	72512687	+	30.7227	NA	Intergenic	Intergenic	-31704	NM_007599	12332	Mm.18626	NM_007599	ENSMUSG00000056737	Capg	gCap39|mbh1	capping protein (actin filament), gelsolin-like	protein-coding
B16-Tbx2-3xHA_cl2_R1_trim_peak_3447	chr7	88444401	88444401	+	30.7007	NA	intron (NM_028238, intron 1 of 2)	intron (NM_028238, intron 1 of 2)	14128	NM_028238	72433	Mm.276669	NM_028238	ENSMUSG00000030559	Rab38	2310011F14Rik|AU043391|cht	RAB38, member RAS oncogene family	protein-coding
B16-Tbx2-3xHA_cl2_R1_trim_peak_2583	chr4	74201332	74201332	+	30.7007	NA	intron (NM_001163732, intron 14 of 14)	MamRep1527|LTR|LTR	-41165	NM_001172095	76804	Mm.209059	NM_144787	ENSMUSG00000028397	Kdm4c	2410141F18Rik|AA517467|Gasc1|Jmjd2c	lysine (K)-specific demethylase 4C	protein-coding
B16-Tbx2-3xHA_cl2_R1_trim_peak_3828	chr9	71974761	71974761	+	30.7007	NA	intron (NM_001253862, intron 5 of 19)	intron (NM_001253862, intron 5 of 19)	-78665	NM_001253863	21406	Mm.171615	NM_011544	ENSMUSG00000032228	Tcf12	A130037E08Rik|ALF1|HEB|HEBAlt|HTF-4|HTF4|ME1|REB|bHLHb20	transcription factor 12	protein-coding
B16-Tbx2-3xHA_cl2_R1_trim_peak_3274	chr6	125030735	125030735	+	30.5654	NA	intron (NR_130997, intron 1 of 3)	intron (NR_130997, intron 1 of 3)	-9113	NM_133345	28019	Mm.262547	NM_133345	ENSMUSG00000030330	Ing4	D6Wsu147e|D6Xrf92|p29ING4	inhibitor of growth family, member 4	protein-coding
B16-Tbx2-3xHA_cl2_R1_trim_peak_2421	chr3	104356881	104356881	+	30.5249	NA	Intergenic	Intergenic	-136475	NM_001159354	99470	Mm.264849	NM_133853	ENSMUSG00000052539	Magi3	4732496O19Rik|6530407C02Rik|AA407180|AI120132|mKIAA1634	membrane associated guanylate kinase, WW and PDZ domain containing 3	protein-coding
B16-Tbx2-3xHA_cl2_R1_trim_peak_2694	chr4	134601529	134601529	+	30.5249	NA	intron (NM_207237, intron 2 of 11)	intron (NM_207237, intron 2 of 11)	-33678	NR_105829	102465216		NR_105829	ENSMUSG00000099289	Mir6403	Gm27992|mmu-mir-6403	microRNA 6403	ncRNA
B16-Tbx2-3xHA_cl2_R1_trim_peak_1891	chr19	45017916	45017916	+	30.3698	NA	promoter-TSS (NM_001130526)	promoter-TSS (NM_001130526)	-219	NM_001130526	226154	Mm.28204	NM_145503	ENSMUSG00000035342	Lzts2	BC014695|LAPSER1|mKIAA1813	leucine zipper, putative tumor suppressor 2	protein-coding
B16-Tbx2-3xHA_cl2_R1_trim_peak_240	chr1	170843654	170843654	+	30.3326	NA	intron (NM_001081304, intron 4 of 15)	intron (NM_001081304, intron 4 of 15)	24117	NM_001081304	226641	Mm.377046	NM_001081304	ENSMUSG00000026663	Atf6	9130025P16Rik|9630036G24|AA789574|Atf6alpha|ESTM49	activating transcription factor 6	protein-coding
B16-Tbx2-3xHA_cl2_R1_trim_peak_1234	chr15	6716465	6716465	+	30.2579	NA	intron (NM_030168, intron 2 of 37)	intron (NM_030168, intron 2 of 37)	8084	NM_030168	78757	Mm.275811	NM_030168	ENSMUSG00000050310	Rictor	4921505C17Rik|6030405M08Rik|AVO3|AW492497|D530039E11Rik	RPTOR independent companion of MTOR, complex 2	protein-coding
B16-Tbx2-3xHA_cl2_R1_trim_peak_191	chr1	133880857	133880857	+	30.2547	NA	Intergenic	Intergenic	26316	NM_054076	269120	Mm.59985	NM_054076	ENSMUSG00000010311	Optc	-	opticin	protein-coding
B16-Tbx2-3xHA_cl2_R1_trim_peak_794	chr12	15759016	15759016	+	30.2524	NA	Intergenic	Intergenic	42085	NR_105809	102465204		NR_105809	ENSMUSG00000098480	Mir6387	Gm27281|mmu-mir-6387	microRNA 6387	ncRNA
B16-Tbx2-3xHA_cl2_R1_trim_peak_1696	chr17	84186596	84186596	+	30.172	NA	exon (NM_001001806, exon 2 of 2)	exon (NM_001001806, exon 2 of 2)	1351	NM_001001806	12193	Mm.259321	NM_001001806	ENSMUSG00000045817	Zfp36l2	Brf2|ERF2|Tis11d	zinc finger protein 36, C3H type-like 2	protein-coding
B16-Tbx2-3xHA_cl2_R1_trim_peak_2356	chr3	80003527	80003527	+	30.1494	NA	Intergenic	Intergenic	117597	NM_133187	68659	Mm.427274	NM_133187	ENSMUSG00000027955	Gask1b	1110032E23Rik|2210419I08Rik|AV011458|Ened|Fam198b|GaskbB	golgi associated kinase 1B	protein-coding
B16-Tbx2-3xHA_cl2_R1_trim_peak_2672	chr4	125645298	125645298	+	30.131	NA	intron (NM_001081097, intron 5 of 15)	intron (NM_001081097, intron 5 of 15)	140549	NR_035409	100124641		NR_035409	ENSMUSG00000076033	Mir692-3	Mir692-2b|Mirn692-2b|mmu-mir-692-3	microRNA 692-3	ncRNA
B16-Tbx2-3xHA_cl2_R1_trim_peak_3909	chr9	118787333	118787333	+	30.0614	NA	intron (NM_001113514, intron 3 of 13)	intron (NM_001113514, intron 3 of 13)	75641	NM_001113514	104099	Mm.335520	NM_133721	ENSMUSG00000039115	Itga9	(alpha)9|2610002H11Rik|6720458D17Rik|AI461869|D130073C02|D9Ertd428e	integrin alpha 9	protein-coding
B16-Tbx2-3xHA_cl2_R1_trim_peak_1972	chr2	29619660	29619660	+	30.0487	NA	promoter-TSS (NM_001362702)	promoter-TSS (NM_001362702)	-60	NM_054050	107746	Mm.298274	NM_054050	ENSMUSG00000039844	Rapgef1	4932418O06Rik|C3G|Grf2	Rap guanine nucleotide exchange factor (GEF) 1	protein-coding
B16-Tbx2-3xHA_cl2_R1_trim_peak_536	chr11	31838543	31838543	+	29.9665	NA	Intergenic	Intergenic	-13996	NR_102312	414116	Mm.150222	NR_102310	ENSMUSG00000085772	D630024D03Rik	-	RIKEN cDNA D630024D03 gene	ncRNA
B16-Tbx2-3xHA_cl2_R1_trim_peak_3022	chr6	17463833	17463833	+	29.9208	NA	promoter-TSS (NM_008591)	promoter-TSS (NM_008591)	-124	NM_008591	17295	Mm.86844	NM_008591	ENSMUSG00000009376	Met	AI838057|HGF|HGFR|Par4|c-Met	met proto-oncogene	protein-coding
B16-Tbx2-3xHA_cl2_R1_trim_peak_2220	chr2	167833691	167833691	+	29.8672	NA	Intergenic	Intergenic	-98636	NM_011201	19246	Mm.277916	NM_011201	ENSMUSG00000027540	Ptpn1	PTP-1B|PTP-HA2|PTP1B	protein tyrosine phosphatase, non-receptor type 1	protein-coding
B16-Tbx2-3xHA_cl2_R1_trim_peak_2316	chr3	54735465	54735465	+	29.8594	NA	promoter-TSS (NM_001163570)	promoter-TSS (NM_001163570)	-74	NM_025442	66248	Mm.144218	NM_025442	ENSMUSG00000036632	Alg5	1500026A19Rik|2600005J22Rik|AV009521|AV170001|AW545564	asparagine-linked glycosylation 5 (dolichyl-phosphate beta-glucosyltransferase)	protein-coding
B16-Tbx2-3xHA_cl2_R1_trim_peak_1674	chr17	66111697	66111697	+	29.7592	NA	promoter-TSS (NM_001037757)	promoter-TSS (NM_001037757)	52	NM_001037757	68767	Mm.296545	NM_026833	ENSMUSG00000024101	Washc1	1110049F14Rik|ORF19|Wash|Wash1	WASH complex subunit 1	protein-coding
B16-Tbx2-3xHA_cl2_R1_trim_peak_904	chr12	80847225	80847225	+	29.7503	NA	intron (NM_178682, intron 2 of 5)	intron (NM_178682, intron 2 of 5)	56693	NM_001242419	217684	Mm.341776	NM_178682	ENSMUSG00000021133	Susd6	4933426M11Rik|mKIAA0247	sushi domain containing 6	protein-coding
B16-Tbx2-3xHA_cl2_R1_trim_peak_3800	chr9	61885072	61885072	+	29.712	NA	Intergenic	Intergenic	29438	NM_018853	56040	Mm.3158	NM_018853	ENSMUSG00000007892	Rplp1	2410042H16Rik|Arpp1|C430017H15Rik	ribosomal protein, large, P1	protein-coding
B16-Tbx2-3xHA_cl2_R1_trim_peak_3343	chr7	3069746	3069746	+	29.6303	NA	Intergenic	Intergenic	-58400	NR_001583	73949	Mm.55687	NR_001583	ENSMUSG00000107956	Speer9-ps1	4930415A14Rik|SPEER-9|Speer9-ps	spermatogenesis associated glutamate (E)-rich protein 9, pseudogene 1	pseudo
B16-Tbx2-3xHA_cl2_R1_trim_peak_1012	chr13	25738802	25738802	+	29.6144	NA	Intergenic	Intergenic	227514	NR_045062	100503530	Mm.86763	NR_045062	ENSMUSG00000086531	Gm11351	-	predicted gene 11351	ncRNA
B16-Tbx2-3xHA_cl2_R1_trim_peak_3916	chr9	120866948	120866948	+	29.6109	NA	Intergenic	Intergenic	48302	NR_040742	76402	Mm.436588	NR_040742	ENSMUSG00000100146	1700020M21Rik	-	RIKEN cDNA 1700020M21 gene	ncRNA
B16-Tbx2-3xHA_cl2_R1_trim_peak_3379	chr7	34655262	34655262	+	29.5877	NA	promoter-TSS (NM_001360820)	promoter-TSS (NM_001360820)	247	NM_001360818	233107	Mm.76761	NM_146188	ENSMUSG00000030499	Kctd15	BC031749	potassium channel tetramerisation domain containing 15	protein-coding
B16-Tbx2-3xHA_cl2_R1_trim_peak_728	chr11	107049625	107049625	+	29.5816	NA	intron (NM_176850, intron 23 of 27)	intron (NM_176850, intron 23 of 27)	21402	NM_001163473	69066	Mm.40679	NM_001163473	ENSMUSG00000078607	1810010H24Rik	-	RIKEN cDNA 1810010H24 gene	protein-coding
B16-Tbx2-3xHA_cl2_R1_trim_peak_3894	chr9	110645394	110645394	+	29.5267	NA	intron (NM_183276, intron 1 of 53)	intron (NM_183276, intron 1 of 53)	8767	NM_183276	235627	Mm.335481	NM_183276	ENSMUSG00000056724	Nbeal2	1110014F23Rik|BC042396|mKIAA0540	neurobeachin-like 2	protein-coding
B16-Tbx2-3xHA_cl2_R1_trim_peak_346	chr10	36685563	36685563	+	29.5186	NA	intron (NM_001081208, intron 2 of 3)	RMER19C|LTR|ERVK	178756	NM_001081208	319415	Mm.332442	NM_001081208	ENSMUSG00000044499	Hs3st5	D930005L05Rik|Gm1151|Hs3ost5	heparan sulfate (glucosamine) 3-O-sulfotransferase 5	protein-coding
B16-Tbx2-3xHA_cl2_R1_trim_peak_1199	chr14	99628939	99628939	+	29.5186	NA	Intergenic	Lx8|LINE|L1	330248	NM_009769	12224	Mm.30262	NM_009769	ENSMUSG00000005148	Klf5	4930520J07Rik|Bteb2|CKLF|IKLF	Kruppel-like factor 5	protein-coding
B16-Tbx2-3xHA_cl2_R1_trim_peak_2905	chr5	121461834	121461834	+	29.5081	NA	intron (NM_029912, intron 1 of 9)	intron (NM_029912, intron 1 of 9)	-1347	NM_001161626	77462	Mm.358781	NM_029912	ENSMUSG00000029452	Tmem116	4930406A18Rik|4930513P12Rik|C030022K24Rik	transmembrane protein 116	protein-coding
B16-Tbx2-3xHA_cl2_R1_trim_peak_1338	chr15	73185240	73185240	+	29.5049	NA	promoter-TSS (NM_153178)	promoter-TSS (NM_153178)	-293	NM_153178	239528	Mm.23095	NM_153178	ENSMUSG00000036698	Ago2	1110029L17Rik|2310051F07Rik|AI225898|AL022874|AW546247|Eif2c2|Gerp95|Gm10365|mKIAA4215	argonaute RISC catalytic subunit 2	protein-coding
B16-Tbx2-3xHA_cl2_R1_trim_peak_432	chr10	84060862	84060862	+	29.5048	NA	intron (NR_152790, intron 2 of 4)	intron (NR_152790, intron 2 of 4)	39835	NR_152790	102637349	Mm.402869	NR_152790	ENSMUSG00000111049	Gm34184	-	predicted gene, 34184	ncRNA
B16-Tbx2-3xHA_cl2_R1_trim_peak_2616	chr4	89038989	89038989	+	29.5035	NA	Intergenic	L1MB2|LINE|L1	-11318	NR_033533	100040617	Mm.171720	NR_033533	ENSMUSG00000085183	Wincr1	Gm12603	WNT induced non-coding RNA 1	ncRNA
B16-Tbx2-3xHA_cl2_R1_trim_peak_305	chr10	12931636	12931636	+	29.3693	NA	Intergenic	Intergenic	-8509	NR_038028	320273	Mm.417706	NR_038027	ENSMUSG00000097378	B230208H11Rik	-	RIKEN cDNA B230208H11 gene	ncRNA
B16-Tbx2-3xHA_cl2_R1_trim_peak_928	chr12	92892246	92892246	+	29.3007	NA	Intergenic	RLTR3_Mm|LTR|ERVK	552577	NR_126436	75295	Mm.243878	NR_126436	ENSMUSG00000113164	4930559C10Rik	-	RIKEN cDNA 4930559C10 gene	ncRNA
B16-Tbx2-3xHA_cl2_R1_trim_peak_2561	chr4	48043498	48043498	+	29.2681	NA	Intergenic	Intergenic	-1807	NM_015743	18124	Mm.247261	NM_015743	ENSMUSG00000028341	Nr4a3	AI573420|CHN|CSMF|MINOR|NOR-1|Nor1|TEC	nuclear receptor subfamily 4, group A, member 3	protein-coding
B16-Tbx2-3xHA_cl2_R1_trim_peak_3380	chr7	35555616	35555616	+	29.2389	NA	exon (NM_033080, exon 1 of 3)	exon (NM_033080, exon 1 of 3)	312	NM_033080	110959	Mm.410206	NM_033080	ENSMUSG00000034875	Nudt19	D7Rp2|D7Rp2-r|D7Rp2-s|D7Rp2e|RP2-r|RP2-s	nudix (nucleoside diphosphate linked moiety X)-type motif 19	protein-coding
B16-Tbx2-3xHA_cl2_R1_trim_peak_776	chr12	3235823	3235823	+	29.2094	NA	promoter-TSS (NR_015551)	promoter-TSS (NR_015551)	32	NR_015551	74173	Mm.309774	NM_028796	ENSMUSG00000079179	Rab10os	1700012B15Rik|1810036A22Rik	RAB10, member RAS oncogene family, opposite strand	ncRNA
B16-Tbx2-3xHA_cl2_R1_trim_peak_2577	chr4	72200840	72200840	+	29.1775	NA	promoter-TSS (NM_011599)	promoter-TSS (NM_011599)	53	NM_011599	21885	Mm.278444	NM_011599	ENSMUSG00000008305	Tle1	C230057C06Rik|Estm14|Grg-1|Grg1|Tle4l	transducin-like enhancer of split 1	protein-coding
B16-Tbx2-3xHA_cl2_R1_trim_peak_946	chr12	102705357	102705357	+	29.1554	NA	promoter-TSS (NM_172584)	promoter-TSS (NM_172584)	-488	NM_172584	217837	Mm.482192	NM_172584	ENSMUSG00000057963	Itpk1	BC031182	inositol 1,3,4-triphosphate 5/6 kinase	protein-coding
B16-Tbx2-3xHA_cl2_R1_trim_peak_2631	chr4	98004388	98004388	+	29.1363	NA	intron (NM_001122953, intron 4 of 9)	intron (NM_001122953, intron 4 of 9)	226762	NM_010905	18027	Mm.31274	NM_010905	ENSMUSG00000028565	Nfia	1110047K16Rik|9430022M17Rik|CTF|NF1-A|NF1A	nuclear factor I/A	protein-coding
B16-Tbx2-3xHA_cl2_R1_trim_peak_3432	chr7	79363487	79363487	+	29.0002	NA	Intergenic	Intergenic	23540	NM_020599	19771	Mm.41653	NM_020599	ENSMUSG00000039194	Rlbp1	3110056M11Rik|CRALBP	retinaldehyde binding protein 1	protein-coding
B16-Tbx2-3xHA_cl2_R1_trim_peak_2129	chr2	118520315	118520315	+	28.9595	NA	Intergenic	Intergenic	24272	NR_138603	171543	Mm.210125	NM_138313	ENSMUSG00000040093	Bmf	AW260063|AW411872	BCL2 modifying factor	protein-coding
B16-Tbx2-3xHA_cl2_R1_trim_peak_83	chr1	59037926	59037926	+	28.9219	NA	intron (NM_026600, intron 13 of 18)	B4|SINE|B4	56967	NM_026600	73463	Mm.252811	NM_026600	ENSMUSG00000072295	C2cd6	1700052H20Rik|4930408G06Rik|Als2cr11|Als2cr11b|C2cd6b|Gm33589	C2 calcium dependent domain containing 6	protein-coding
B16-Tbx2-3xHA_cl2_R1_trim_peak_1329	chr15	67019396	67019396	+	28.8679	NA	Intergenic	Intergenic	-49755	NM_008681	17988	Mm.30837	NM_008681	ENSMUSG00000005125	Ndrg1	CAP43|CMT4D|DRG1|HMSNL|NMSL|Ndr1|Ndrl|PROXY1|RTP|TDD5	N-myc downstream regulated gene 1	protein-coding
B16-Tbx2-3xHA_cl2_R1_trim_peak_2172	chr2	148890110	148890110	+	28.7152	NA	Intergenic	Intergenic	-14598	NM_009976	13010	Mm.4263	NM_009976	ENSMUSG00000027447	Cst3	CysC	cystatin C	protein-coding
B16-Tbx2-3xHA_cl2_R1_trim_peak_2991	chr6	4677446	4677446	+	28.6313	NA	intron (NM_001130190, intron 10 of 11)	intron (NM_001130190, intron 10 of 11)	69758	NM_001130188	20392	Mm.8739	NM_011360	ENSMUSG00000004631	Sgce	e-SG	sarcoglycan, epsilon	protein-coding
B16-Tbx2-3xHA_cl2_R1_trim_peak_789	chr12	8961763	8961763	+	28.5544	NA	intron (NM_010770, intron 5 of 7)	intron (NM_010770, intron 5 of 7)	-12238	NM_001159527	74682	Mm.87389	NM_172470	ENSMUSG00000066643	Wdr35	4930459M12Rik|4931430C06|mKIAA1336	WD repeat domain 35	protein-coding
B16-Tbx2-3xHA_cl2_R1_trim_peak_2571	chr4	59330107	59330107	+	28.5544	NA	intron (NM_001163288, intron 13 of 16)	intron (NM_001163288, intron 13 of 16)	70056	NR_105031	101055769	Mm.421401	NR_105031		Gm12596	-	predicted gene 12596	ncRNA
B16-Tbx2-3xHA_cl2_R1_trim_peak_1993	chr2	34256282	34256282	+	28.5366	NA	intron (NM_001290576, intron 2 of 7)	intron (NM_001290576, intron 2 of 7)	115763	NM_001290576	18516	Mm.239941	NM_016768	ENSMUSG00000038718	Pbx3	-	pre B cell leukemia homeobox 3	protein-coding
B16-Tbx2-3xHA_cl2_R1_trim_peak_299	chr10	9504132	9504132	+	28.5366	NA	Intergenic	Intergenic	171076	NM_177271	320825	Mm.101115	NM_177271	ENSMUSG00000060487	Samd5	E130306M17Rik	sterile alpha motif domain containing 5	protein-coding
B16-Tbx2-3xHA_cl2_R1_trim_peak_1040	chr13	45455288	45455288	+	28.4785	NA	Intergenic	Intergenic	-52156	NM_025508	66355	Mm.290802	NM_025508	ENSMUSG00000000253	Gmpr	2310004P21Rik|AV028449|GMPR 1	guanosine monophosphate reductase	protein-coding
B16-Tbx2-3xHA_cl2_R1_trim_peak_1250	chr15	25690122	25690122	+	28.444	NA	intron (NM_019472, intron 2 of 40)	intron (NM_019472, intron 2 of 40)	-63084	NM_001353142	17909	Mm.60590	NM_019472	ENSMUSG00000022272	Myo10	AW048724|D15Ertd600e|mKIAA0799|myosin-X	myosin X	protein-coding
B16-Tbx2-3xHA_cl2_R1_trim_peak_1420	chr15	101196386	101196386	+	28.3136	NA	intron (NM_007395, intron 3 of 8)	intron (NM_007395, intron 3 of 8)	2517	NR_105927	102466774		NR_105927	ENSMUSG00000106563	Mir6962	mmu-mir-6962	microRNA 6962	ncRNA
B16-Tbx2-3xHA_cl2_R1_trim_peak_3587	chr8	34805080	34805080	+	28.0926	NA	Intergenic	Intergenic	-2530	NM_176933	319520	Mm.170276	NM_176933	ENSMUSG00000031530	Dusp4	2700078F24Rik|AI844617|BB104621|E130306H24Rik|MKP2	dual specificity phosphatase 4	protein-coding
B16-Tbx2-3xHA_cl2_R1_trim_peak_2382	chr3	89773377	89773377	+	28.0401	NA	promoter-TSS (NM_027315)	promoter-TSS (NM_027315)	23	NR_130957	74034	Mm.386816	NR_130957	ENSMUSG00000042579	4632404H12Rik	-	RIKEN cDNA 4632404H12 gene	ncRNA
B16-Tbx2-3xHA_cl2_R1_trim_peak_67	chr1	51997095	51997095	+	27.9528	NA	intron (NM_001308266, intron 2 of 24)	intron (NM_001308266, intron 2 of 24)	9947	NM_001308266	20849	Mm.1550	NM_011487	ENSMUSG00000062939	Stat4	-	signal transducer and activator of transcription 4	protein-coding
B16-Tbx2-3xHA_cl2_R1_trim_peak_3565	chr8	17558385	17558385	+	27.9347	NA	Intergenic	Intergenic	-23000	NM_053171	94109	Mm.436988	NM_053171	ENSMUSG00000060924	Csmd1	B930082H09|mKIAA1890	CUB and Sushi multiple domains 1	protein-coding
B16-Tbx2-3xHA_cl2_R1_trim_peak_1108	chr13	113418157	113418157	+	27.8966	NA	Intergenic	MER67A|LTR|ERV1	84687	NR_045501	70917	Mm.491036	NR_045501	ENSMUSG00000114790	4921509O07Rik	-	RIKEN cDNA 4921509O07 gene	ncRNA
B16-Tbx2-3xHA_cl2_R1_trim_peak_184	chr1	132375490	132375490	+	27.8743	NA	intron (NM_178874, intron 2 of 4)	intron (NM_178874, intron 2 of 4)	-7542	NM_001311108	68875	Mm.273785	NM_178874	ENSMUSG00000042066	Tmcc2	1110063G11Rik	transmembrane and coiled-coil domains 2	protein-coding
B16-Tbx2-3xHA_cl2_R1_trim_peak_2398	chr3	96013412	96013412	+	27.8553	NA	intron (NM_013841, intron 14 of 14)	intron (NM_013841, intron 14 of 14)	-17573	NM_023320	67220	Mm.458147	NM_023320	ENSMUSG00000015745	Plekho1	2810052M02Rik|CKIP-1|Ckip1|JZA-20|Jza2	pleckstrin homology domain containing, family O member 1	protein-coding
B16-Tbx2-3xHA_cl2_R1_trim_peak_1485	chr16	33908432	33908432	+	27.8553	NA	intron (NM_001145884, intron 8 of 14)	intron (NM_001145884, intron 8 of 14)	58606	NM_001348087	22247	Mm.13145	NM_009471	ENSMUSG00000022814	Umps	1700095D23Rik|AA408257|AL033308|BB164745	uridine monophosphate synthetase	protein-coding
B16-Tbx2-3xHA_cl2_R1_trim_peak_836	chr12	52750137	52750137	+	27.8553	NA	intron (NM_198111, intron 1 of 13)	intron (NM_198111, intron 1 of 13)	50754	NM_198111	238161	Mm.310822	NM_198111	ENSMUSG00000061603	Akap6	AI482140|Akapalpha|Akapbeta|PRKA	A kinase (PRKA) anchor protein 6	protein-coding
B16-Tbx2-3xHA_cl2_R1_trim_peak_2618	chr4	89515126	89515126	+	27.8553	NA	non-coding (NR_132431, exon 9 of 10)	non-coding (NR_132431, exon 9 of 10)	-173072	NM_175647	242523	Mm.130167	NM_175647	ENSMUSG00000043753	Dmrta1	Dmrt4	doublesex and mab-3 related transcription factor like family A1	protein-coding
B16-Tbx2-3xHA_cl2_R1_trim_peak_3453	chr7	90060075	90060075	+	27.8168	NA	Intergenic	Intergenic	30916	NR_110364	319711	Mm.31753	NR_015614	ENSMUSG00000097585	E230029C05Rik	AI452102|B230337J15|Gm26529|Gm32094	RIKEN cDNA E230029C05 gene	ncRNA
B16-Tbx2-3xHA_cl2_R1_trim_peak_2008	chr2	44104910	44104910	+	27.8168	NA	intron (NM_001364029, intron 7 of 12)	intron (NM_001364029, intron 7 of 12)	-39586	NR_040622	320872	Mm.445023	NR_040622	ENSMUSG00000085089	Arhgap15os	A430092G05Rik	Rho GTPase activating protein 15, opposite strand	ncRNA
B16-Tbx2-3xHA_cl2_R1_trim_peak_2843	chr5	64878189	64878189	+	27.8168	NA	Intergenic	Intergenic	54510	NM_030682	21897	Mm.273024	NM_030682	ENSMUSG00000044827	Tlr1	-	toll-like receptor 1	protein-coding
B16-Tbx2-3xHA_cl2_R1_trim_peak_1715	chr18	15109652	15109652	+	27.8141	NA	intron (NM_134112, intron 1 of 4)	MLTR18B_MM|LTR|ERVK	41794	NM_134112	106931	Mm.329299	NM_134112	ENSMUSG00000036225	Kctd1	4933402K10Rik|AI661543|AW553000	potassium channel tetramerisation domain containing 1	protein-coding
B16-Tbx2-3xHA_cl2_R1_trim_peak_1330	chr15	67039617	67039617	+	27.7758	NA	Intergenic	Intergenic	-69976	NM_008681	17988	Mm.30837	NM_008681	ENSMUSG00000005125	Ndrg1	CAP43|CMT4D|DRG1|HMSNL|NMSL|Ndr1|Ndrl|PROXY1|RTP|TDD5	N-myc downstream regulated gene 1	protein-coding
B16-Tbx2-3xHA_cl2_R1_trim_peak_862	chr12	69361342	69361342	+	27.7387	NA	Intergenic	7SLRNA|srpRNA|srpRNA	-4166	NM_025441	66244	Mm.46705	NM_025441	ENSMUSG00000020982	Nemf	1500011I12Rik|4933405E14Rik|Sdccag1	nuclear export mediator factor	protein-coding
B16-Tbx2-3xHA_cl2_R1_trim_peak_3707	chr8	126566804	126566804	+	27.6694	NA	Intergenic	Intergenic	27182	NM_001164598	270110	Mm.334918	NM_001164598	ENSMUSG00000051495	Irf2bp2	E130305N23Rik|IRF-2BP2	interferon regulatory factor 2 binding protein 2	protein-coding
B16-Tbx2-3xHA_cl2_R1_trim_peak_2246	chr2	181930879	181930879	+	27.607	NA	Intergenic	RLTR33|LTR|ERVK	-60347	NM_001205282	672125	Mm.489571	NM_001205282	ENSMUSG00000098505	Gm14496	-	predicted gene 14496	protein-coding
B16-Tbx2-3xHA_cl2_R1_trim_peak_2483	chr3	144720547	144720547	+	27.5012	NA	promoter-TSS (NM_001282037)	promoter-TSS (NM_001282037)	-212	NM_001282037	54673	Mm.271775	NM_019464	ENSMUSG00000037062	Sh3glb1	AA409932|AI314629|AU015566|Bif-1|mKIAA0491	SH3-domain GRB2-like B1 (endophilin)	protein-coding
B16-Tbx2-3xHA_cl2_R1_trim_peak_2296	chr3	49886728	49886728	+	27.494	NA	Intergenic	Intergenic	-129412	NM_130448	73173	Mm.87246	NM_130448	ENSMUSG00000037892	Pcdh18	3110038E07Rik|BB095589|PCDH68L	protocadherin 18	protein-coding
B16-Tbx2-3xHA_cl2_R1_trim_peak_3273	chr6	125009420	125009420	+	27.4827	NA	promoter-TSS (NM_001347452)	promoter-TSS (NM_001347452)	182	NM_001252083	269800	Mm.108677	NM_175557	ENSMUSG00000038346	Zfp384	BB163993|C130073D16Rik|Ciz|NP|Nmp4	zinc finger protein 384	protein-coding
B16-Tbx2-3xHA_cl2_R1_trim_peak_654	chr11	86159334	86159334	+	27.4702	NA	intron (NM_178309, intron 6 of 19)	intron (NM_178309, intron 6 of 19)	41859	NM_178309	237911	Mm.186143	NM_178309	ENSMUSG00000034329	Brip1	3110009N10Rik|8030460J03Rik|Bach1|FACJ|Fancj|OF	BRCA1 interacting protein C-terminal helicase 1	protein-coding
B16-Tbx2-3xHA_cl2_R1_trim_peak_1505	chr16	52319362	52319362	+	27.4702	NA	intron (NM_009655, intron 1 of 15)	intron (NM_009655, intron 1 of 15)	133719	NM_009655	11658	Mm.288282	NM_009655	ENSMUSG00000022636	Alcam	AI853494|BEN|CD166|DM-GRASP|MuSC|SC1	activated leukocyte cell adhesion molecule	protein-coding
B16-Tbx2-3xHA_cl2_R1_trim_peak_1751	chr18	47291407	47291407	+	27.4702	NA	intron (NM_001311097, intron 8 of 17)	intron (NM_001311097, intron 8 of 17)	77461	NM_018744	20358	Mm.40909	NM_018744	ENSMUSG00000019647	Sema6a	A730020P05Rik|AI851735|Sema6A-1|Semaq|VIa	sema domain, transmembrane domain (TM), and cytoplasmic domain, (semaphorin) 6A	protein-coding
B16-Tbx2-3xHA_cl2_R1_trim_peak_210	chr1	150942372	150942372	+	27.4367	NA	intron (NM_001024720, intron 1 of 106)	intron (NM_001024720, intron 1 of 106)	51063	NM_001024720	545370	Mm.379425	NM_001024720	ENSMUSG00000066842	Hmcn1	EG545370|FIBL-6|Gm201	hemicentin 1	protein-coding
B16-Tbx2-3xHA_cl2_R1_trim_peak_1475	chr16	30009117	30009117	+	27.4129	NA	intron (NR_033631, intron 1 of 2)	CpG	450	NR_033631	100043102	Mm.30797	NR_033631	ENSMUSG00000097184	4632428C04Rik	Gm4231	RIKEN cDNA 4632428C04 gene	ncRNA
B16-Tbx2-3xHA_cl2_R1_trim_peak_1310	chr15	62328465	62328465	+	27.3844	NA	Intergenic	Intergenic	-109014	NR_003523	67552	Mm.484027	NM_026230		H2afy3	4933432H23Rik	H2A histone family, member Y3	pseudo
B16-Tbx2-3xHA_cl2_R1_trim_peak_1901	chr19	53282820	53282820	+	27.3144	NA	Intergenic	Intergenic	-27615	NR_036590	69319	Mm.57452	NR_036590	ENSMUSG00000118314	1700001K23Rik	-	RIKEN cDNA 1700001K23 gene	ncRNA
B16-Tbx2-3xHA_cl2_R1_trim_peak_2747	chr4	149496867	149496867	+	27.3144	NA	TTS (NM_001356322)	TTS (NM_001356322)	11601	NM_026963	69151	Mm.464434	NM_026963	ENSMUSG00000028990	Lzic	1810030J04Rik|AW047580	leucine zipper and CTNNBIP1 domain containing	protein-coding
B16-Tbx2-3xHA_cl2_R1_trim_peak_3199	chr6	93066840	93066840	+	27.1995	NA	intron (NR_015530, intron 1 of 2)	intron (NR_015530, intron 1 of 2)	-123306	NM_175314	101401	Mm.158235	NM_175314	ENSMUSG00000030022	Adamts9	1810011L16Rik|8430403M15Rik|AW743315|E030027K14Rik|Gsfund3|Mhdaund3|Mhdaund4|UND3|UND4	a disintegrin-like and metallopeptidase (reprolysin type) with thrombospondin type 1 motif, 9	protein-coding
B16-Tbx2-3xHA_cl2_R1_trim_peak_3324	chr6	144039402	144039402	+	27.1586	NA	intron (NM_001113559, intron 4 of 13)	intron (NM_001113559, intron 4 of 13)	-92296	NM_001347506	20678	Mm.1752	NM_011444	ENSMUSG00000041540	Sox5	A730017D01Rik|AI528773	SRY (sex determining region Y)-box 5	protein-coding
B16-Tbx2-3xHA_cl2_R1_trim_peak_2408	chr3	98355935	98355935	+	27.1434	NA	Intergenic	Intergenic	-15966	NM_016966	236539	Mm.16898	NM_016966	ENSMUSG00000053398	Phgdh	3-PGDH|3PGDH|4930479N23|A10|PGAD|PGD|PGDH|SERA	3-phosphoglycerate dehydrogenase	protein-coding
B16-Tbx2-3xHA_cl2_R1_trim_peak_2998	chr6	6299422	6299422	+	27.0378	NA	intron (NR_136905, intron 1 of 3)	intron (NR_136905, intron 1 of 3)	50763	NR_136905	101056138	Mm.389085	NR_136904	ENSMUSG00000093482	Gm20619	-	predicted gene 20619	ncRNA
B16-Tbx2-3xHA_cl2_R1_trim_peak_967	chr12	111842695	111842695	+	27.0344	NA	intron (NM_011625, intron 7 of 16)	intron (NM_011625, intron 7 of 16)	28525	NM_026752	68520	Mm.390497	NM_026752	ENSMUSG00000021286	Zfyve21	1110013H04Rik|AW558780|C85416	zinc finger, FYVE domain containing 21	protein-coding
B16-Tbx2-3xHA_cl2_R1_trim_peak_2716	chr4	140649463	140649463	+	26.9713	NA	promoter-TSS (NM_001112723)	promoter-TSS (NM_001112723)	-707	NM_172415	72754	Mm.29329	NM_172415	ENSMUSG00000040964	Arhgef10l	2810441C07Rik	Rho guanine nucleotide exchange factor (GEF) 10-like	protein-coding
B16-Tbx2-3xHA_cl2_R1_trim_peak_285	chr10	3112570	3112570	+	26.9311	NA	Intergenic	Intergenic	-7271	NM_001033977	215728	Mm.145928	NM_001033977	ENSMUSG00000071434	9230019H11Rik	-	RIKEN cDNA 9230019H11 gene	protein-coding
B16-Tbx2-3xHA_cl2_R1_trim_peak_1572	chr17	5814136	5814136	+	26.9081	NA	Intergenic	Intergenic	14646	NR_045080	78512	Mm.23696	NR_045079	ENSMUSG00000096965	3300005D01Rik	-	RIKEN cDNA 3300005D01 gene	ncRNA
B16-Tbx2-3xHA_cl2_R1_trim_peak_307	chr10	13964900	13964900	+	26.7164	NA	Intergenic	CpG	-1175	NM_001358783	15273	Mm.42157	NM_010437	ENSMUSG00000015501	Hivep2	Gm20114|MIBP-1|MIBP1|Schnurri-2|Shn-2	human immunodeficiency virus type I enhancer binding protein 2	protein-coding
B16-Tbx2-3xHA_cl2_R1_trim_peak_3165	chr6	86249204	86249204	+	26.6908	NA	intron (NM_031199, intron 2 of 5)	intron (NM_031199, intron 2 of 5)	53977	NM_031199	21802	Mm.137222	NM_031199	ENSMUSG00000029999	Tgfa	wa-1|wa1	transforming growth factor alpha	protein-coding
B16-Tbx2-3xHA_cl2_R1_trim_peak_3148	chr6	72969996	72969996	+	26.6869	NA	Intergenic	Intergenic	-11248	NM_001190327	19240	Mm.3532	NM_025284	ENSMUSG00000079523	Tmsb10	Ptmb10|Tb10	thymosin, beta 10	protein-coding
B16-Tbx2-3xHA_cl2_R1_trim_peak_3694	chr8	122586351	122586351	+	26.6356	NA	intron (NM_001193645, intron 9 of 11)	intron (NM_001193645, intron 9 of 11)	-9444	NM_009698	11821	Mm.1786	NM_009698	ENSMUSG00000006589	Aprt	C85684	adenine phosphoribosyl transferase	protein-coding
B16-Tbx2-3xHA_cl2_R1_trim_peak_1661	chr17	56296368	56296368	+	26.6276	NA	intron (NM_029799, intron 2 of 2)	intron (NM_029799, intron 2 of 2)	3918	NM_029799	76920	Mm.329132	NM_029799	ENSMUSG00000073380	Arrdc5	1700013E09Rik	arrestin domain containing 5	protein-coding
B16-Tbx2-3xHA_cl2_R1_trim_peak_3549	chr7	145341231	145341231	+	26.6069	NA	Intergenic	(TTAGGG)n|Simple_repeat|Simple_repeat	26396	NM_203490	211578	Mm.370299	NM_203490	ENSMUSG00000051207	Mrgprd	Gm499|Mgrd|MrgD|TGR7	MAS-related GPR, member D	protein-coding
B16-Tbx2-3xHA_cl2_R1_trim_peak_2464	chr3	132874205	132874205	+	26.4905	NA	intron (NR_102297, intron 1 of 3)	MLT1E1|LTR|ERVL-MaLR	4391	NR_102297	101243624	Mm.306256	NR_102297	ENSMUSG00000106230	Gm29811	-	predicted gene, 29811	ncRNA
B16-Tbx2-3xHA_cl2_R1_trim_peak_1075	chr13	91460757	91460757	+	26.4325	NA	promoter-TSS (NM_024186)	promoter-TSS (NM_024186)	-340	NM_024272	66970	Mm.343095	NM_024186	ENSMUSG00000003992	Ssbp2	1500004K09Rik|2310079I02Rik|9330163K02Rik|A830008M03Rik|AU067692|AW558684|Hspc116|SSDP2	single-stranded DNA binding protein 2	protein-coding
B16-Tbx2-3xHA_cl2_R1_trim_peak_3890	chr9	106112066	106112066	+	26.4132	NA	Intergenic	(GAA)n|Simple_repeat|Simple_repeat	-15375	NM_026763	68553	Mm.28854	NM_026763	ENSMUSG00000032572	Col6a4	1110001D15Rik|AI413310|AU023415|Dvwa|EG235580|Vwa6	collagen, type VI, alpha 4	protein-coding
B16-Tbx2-3xHA_cl2_R1_trim_peak_2469	chr3	137313933	137313933	+	26.4132	NA	Intergenic	Intergenic	24316	NR_163863
B16-Tbx2-3xHA_cl2_R1_trim_peak_2010	chr2	44395725	44395725	+	26.4132	NA	3' UTR (NM_001301831, exon 15 of 15)	3' UTR (NM_001301831, exon 15 of 15)	-330401	NR_040622	320872	Mm.445023	NR_040622	ENSMUSG00000085089	Arhgap15os	A430092G05Rik	Rho GTPase activating protein 15, opposite strand	ncRNA
B16-Tbx2-3xHA_cl2_R1_trim_peak_410	chr10	70747186	70747186	+	26.4132	NA	Intergenic	Intergenic	-91223	NR_045292	319646	Mm.483039	NR_045291	ENSMUSG00000037747	D630013N20Rik	-	RIKEN cDNA D630013N20 gene	ncRNA
B16-Tbx2-3xHA_cl2_R1_trim_peak_2116	chr2	114196646	114196646	+	26.4132	NA	exon (NM_175466, exon 2 of 2)	exon (NM_175466, exon 2 of 2)	4786	NM_175466	228491	Mm.132523	NM_175466	ENSMUSG00000040321	Zfp770	6430601A21Rik|Znf770	zinc finger protein 770	protein-coding
B16-Tbx2-3xHA_cl2_R1_trim_peak_1617	chr17	29104438	29104438	+	26.4132	NA	Intergenic	Intergenic	-9743	NM_001364848	442827	Mm.20023	NM_001002786	ENSMUSG00000064147	Rab44	9830134C10Rik	RAB44, member RAS oncogene family	protein-coding
B16-Tbx2-3xHA_cl2_R1_trim_peak_2024	chr2	52272819	52272819	+	26.4124	NA	intron (NM_010889, intron 48 of 156)	intron (NM_010889, intron 48 of 156)	-18183	NR_040620	78049	Mm.243883	NR_040620		4930573O16Rik	-	RIKEN cDNA 4930573O16 gene	ncRNA
B16-Tbx2-3xHA_cl2_R1_trim_peak_1419	chr15	101140020	101140020	+	26.3559	NA	intron (NM_001277259, intron 10 of 11)	intron (NM_001277259, intron 10 of 11)	11498	NM_001277257	11482	Mm.279542	NM_009612	ENSMUSG00000000530	Acvrl1	AI115505|AI427544|Acvrlk1|Alk1	activin A receptor, type II-like 1	protein-coding
B16-Tbx2-3xHA_cl2_R1_trim_peak_3390	chr7	45638870	45638870	+	26.3468	NA	promoter-TSS (NR_152217)	promoter-TSS (NR_152217)	-112	NR_152217	100126243	Mm.440600	NR_152217	ENSMUSG00000110357	A030001D20Rik	1110025D03Rik	RIKEN cDNA A030001D20 gene	ncRNA
B16-Tbx2-3xHA_cl2_R1_trim_peak_1441	chr16	4559788	4559788	+	26.325	NA	promoter-TSS (NM_031182)	promoter-TSS (NM_031182)	-68	NM_031182	83383	Mm.273210	NM_031182	ENSMUSG00000005718	Tfap4	AI642933|AP-4|D930048N17Rik|Tcfap4|bHLHc41	transcription factor AP4	protein-coding
B16-Tbx2-3xHA_cl2_R1_trim_peak_3543	chr7	144654077	144654077	+	26.325	NA	intron (NM_178642, intron 6 of 25)	intron (NM_178642, intron 6 of 25)	-71636	NM_010175	14082	Mm.5126	NM_010175	ENSMUSG00000031077	Fadd	Mort1/FADD	Fas (TNFRSF6)-associated via death domain	protein-coding
B16-Tbx2-3xHA_cl2_R1_trim_peak_3248	chr6	115542039	115542039	+	26.3215	NA	Intergenic	Tigger17a|DNA|TcMar-Tigger	-2652	NM_199033	381802	Mm.291208	NM_199033	ENSMUSG00000042389	Tsen2	AU067695	tRNA splicing endonuclease subunit 2	protein-coding
B16-Tbx2-3xHA_cl2_R1_trim_peak_2001	chr2	38285370	38285370	+	26.2488	NA	intron (NM_001362973, intron 1 of 22)	intron (NM_001362973, intron 1 of 22)	2014	NM_001362973	227801	Mm.314245	NM_146122	ENSMUSG00000035392	Dennd1a	6030446I19Rik|connecdenn	DENN/MADD domain containing 1A	protein-coding
B16-Tbx2-3xHA_cl2_R1_trim_peak_1914	chr19	58104785	58104785	+	26.2044	NA	intron (NM_181415, intron 28 of 28)	intron (NM_181415, intron 28 of 28)	53618	NR_049196	100885835		NR_049196	ENSMUSG00000093757	Mir5623	Gm26068|mir-5623|mmu-mir-5623	microRNA 5623	ncRNA
B16-Tbx2-3xHA_cl2_R1_trim_peak_1394	chr15	96286696	96286696	+	26.1716	NA	promoter-TSS (NM_175251)	promoter-TSS (NM_175251)	-826	NM_175251	77044	Mm.17166	NM_175251	ENSMUSG00000033237	Arid2	1700124K17Rik|4432409D24Rik|BAF200|zipzap/p200	AT rich interactive domain 2 (ARID, RFX-like)	protein-coding
B16-Tbx2-3xHA_cl2_R1_trim_peak_1687	chr17	75465607	75465607	+	26.1249	NA	promoter-TSS (NM_207246)	promoter-TSS (NM_207246)	69	NM_207246	240168	Mm.329203	NM_207246	ENSMUSG00000071042	Rasgrp3	BC066069|Gm327	RAS, guanyl releasing protein 3	protein-coding
B16-Tbx2-3xHA_cl2_R1_trim_peak_573	chr11	55136950	55136950	+	26.1249	NA	intron (NM_172258, intron 6 of 10)	intron (NM_172258, intron 6 of 10)	14758	NM_001363468	215332	Mm.87054	NM_172258	ENSMUSG00000049491	Slc36a3	PAT3|TRAMD2|tramdorin2	solute carrier family 36 (proton/amino acid symporter), member 3	protein-coding
B16-Tbx2-3xHA_cl2_R1_trim_peak_2625	chr4	97583037	97583037	+	26.114	NA	intron (NM_001122952, intron 1 of 10)	intron (NM_001122952, intron 1 of 10)	1094	NM_001122952	18027	Mm.31274	NM_010905	ENSMUSG00000028565	Nfia	1110047K16Rik|9430022M17Rik|CTF|NF1-A|NF1A	nuclear factor I/A	protein-coding
B16-Tbx2-3xHA_cl2_R1_trim_peak_2603	chr4	84548500	84548500	+	26.114	NA	intron (NM_001369083, intron 2 of 6)	intron (NM_001369083, intron 2 of 6)	61697	NM_001369081	242509	Mm.190774	NM_172870	ENSMUSG00000028487	Bnc2	5031434M05Rik|8430420F16Rik	basonuclin 2	protein-coding
B16-Tbx2-3xHA_cl2_R1_trim_peak_2822	chr5	51595714	51595714	+	26.114	NA	Intergenic	Intergenic	-27989	NR_132764	19017	Mm.259072	NM_008904	ENSMUSG00000029167	Ppargc1a	A830037N07Rik|Gm11133|PGC-1|PPARGC-1-alpha|Pgc-1alpha|Pgc1|Pgco1|Ppargc1	peroxisome proliferative activated receptor, gamma, coactivator 1 alpha	protein-coding
B16-Tbx2-3xHA_cl2_R1_trim_peak_2515	chr4	14864156	14864156	+	26.114	NA	promoter-TSS (NM_028264)	promoter-TSS (NM_028264)	-63	NM_028264	72519	Mm.279158	NM_028264	ENSMUSG00000028221	Pip4p2	2610319K07Rik|AI315591|AV001360|Tmem55a	phosphatidylinositol-4,5-bisphosphate 4-phosphatase 2	protein-coding
B16-Tbx2-3xHA_cl2_R1_trim_peak_211	chr1	150950177	150950177	+	26.0915	NA	intron (NM_001024720, intron 1 of 106)	intron (NM_001024720, intron 1 of 106)	43258	NM_001024720	545370	Mm.379425	NM_001024720	ENSMUSG00000066842	Hmcn1	EG545370|FIBL-6|Gm201	hemicentin 1	protein-coding
B16-Tbx2-3xHA_cl2_R1_trim_peak_859	chr12	68463222	68463222	+	26.0915	NA	Intergenic	Intergenic	695964	NM_009093	20090	Mm.379006	NM_009093	ENSMUSG00000034892	Rps29	-	ribosomal protein S29	protein-coding
B16-Tbx2-3xHA_cl2_R1_trim_peak_1643	chr17	45241232	45241232	+	26.0287	NA	Intergenic	Intergenic	192475	NM_152810	71702	Mm.28270	NM_152810	ENSMUSG00000023932	Cdc5l	1200002I02Rik|AA408004|PCDC5RP	cell division cycle 5-like (S. pombe)	protein-coding
B16-Tbx2-3xHA_cl2_R1_trim_peak_2076	chr2	79798900	79798900	+	26.0287	NA	intron (NR_110979, intron 4 of 4)	intron (NR_110979, intron 4 of 4)	91120	NM_001290743	75276	Mm.257373	NM_172420	ENSMUSG00000034683	Ppp1r1c	4930565M23Rik|4930579P15Rik	protein phosphatase 1, regulatory inhibitor subunit 1C	protein-coding
B16-Tbx2-3xHA_cl2_R1_trim_peak_1087	chr13	96660261	96660261	+	26.0287	NA	intron (NM_001360166, intron 6 of 19)	intron (NM_001360166, intron 6 of 19)	10675	NM_001360165	15357	Mm.316652	NM_008255	ENSMUSG00000021670	Hmgcr	HMG-CoAR|Red	3-hydroxy-3-methylglutaryl-Coenzyme A reductase	protein-coding
B16-Tbx2-3xHA_cl2_R1_trim_peak_3053	chr6	32321333	32321333	+	26.0287	NA	intron (NM_175750, intron 3 of 31)	intron (NM_175750, intron 3 of 31)	-189808	NR_040277	319849	Mm.440860	NR_040277	ENSMUSG00000086763	Plxna4os1	B230378P21Rik	plexin A4, opposite strand 1	ncRNA
B16-Tbx2-3xHA_cl2_R1_trim_peak_491	chr10	121904301	121904301	+	26.0274	NA	intron (NM_001081037, intron 3 of 21)	intron (NM_001081037, intron 3 of 21)	143014	NM_001242411	117600	Mm.288698	NM_001081037	ENSMUSG00000020121	Srgap1	4930572H05Rik|Arhgap13	SLIT-ROBO Rho GTPase activating protein 1	protein-coding
B16-Tbx2-3xHA_cl2_R1_trim_peak_1352	chr15	78879387	78879387	+	25.9816	NA	intron (NM_145929, intron 1 of 16)	intron (NM_145929, intron 1 of 16)	2197	NM_145929	106039	Mm.251331	NM_145929	ENSMUSG00000033128	Gga1	4930406E12Rik|AU016030|AW209092	golgi associated, gamma adaptin ear containing, ARF binding protein 1	protein-coding
B16-Tbx2-3xHA_cl2_R1_trim_peak_3530	chr7	139364193	139364193	+	25.9816	NA	Intergenic	Intergenic	-24916	NM_183144	212111	Mm.28308	NM_183144	ENSMUSG00000025477	Inpp5a	-	inositol polyphosphate-5-phosphatase A	protein-coding
B16-Tbx2-3xHA_cl2_R1_trim_peak_1623	chr17	31305709	31305709	+	25.9767	NA	intron (NM_001242427, intron 2 of 19)	intron (NM_001242427, intron 2 of 19)	9485	NM_001242427	224674	Mm.311395	NM_153062	ENSMUSG00000024036	Slc37a1	G3PP	solute carrier family 37 (glycerol-3-phosphate transporter), member 1	protein-coding
B16-Tbx2-3xHA_cl2_R1_trim_peak_2829	chr5	57715125	57715125	+	25.9767	NA	intron (NR_015588, intron 1 of 4)	intron (NR_015588, intron 1 of 4)	2794	NR_015588	319216	Mm.332387	NR_015588	ENSMUSG00000097216	4932441J04Rik	-	RIKEN cDNA 4932441J04 gene	ncRNA
B16-Tbx2-3xHA_cl2_R1_trim_peak_952	chr12	105929790	105929790	+	25.952	NA	Intergenic	Intergenic	-80473	NM_011705	22367	Mm.2981	NM_011705	ENSMUSG00000021115	Vrk1	51PK	vaccinia related kinase 1	protein-coding
B16-Tbx2-3xHA_cl2_R1_trim_peak_3171	chr6	88384809	88384809	+	25.9161	NA	intron (NM_023060, intron 1 of 6)	intron (NM_023060, intron 1 of 6)	61730	NM_023060	65967	Mm.333237	NM_023060	ENSMUSG00000033216	Eefsec	Selb|mSelB|sec	eukaryotic elongation factor, selenocysteine-tRNA-specific	protein-coding
B16-Tbx2-3xHA_cl2_R1_trim_peak_1999	chr2	37489122	37489122	+	25.8729	NA	intron (NR_156419, intron 8 of 25)	intron (NR_156419, intron 8 of 25)	-27504	NM_177383	338346	Mm.445325	NM_177383	ENSMUSG00000053164	Gpr21	C230004C13Rik	G protein-coupled receptor 21	protein-coding
B16-Tbx2-3xHA_cl2_R1_trim_peak_2144	chr2	127137178	127137178	+	25.864	NA	Intergenic	Intergenic	-3224	NM_144818	215387	Mm.29786	NM_144818	ENSMUSG00000034906	Ncaph	A730011O11Rik|Brrn1|CAP-H|HCAP-H|mCAP-H	non-SMC condensin I complex, subunit H	protein-coding
B16-Tbx2-3xHA_cl2_R1_trim_peak_3224	chr6	100800575	100800575	+	25.8381	NA	intron (NM_198612, intron 6 of 6)	intron (NM_198612, intron 6 of 6)	-33063	NM_182939	232314	Mm.27223	NM_182939	ENSMUSG00000052144	Ppp4r2	BE691708|C230060M08Rik	protein phosphatase 4, regulatory subunit 2	protein-coding
B16-Tbx2-3xHA_cl2_R1_trim_peak_434	chr10	84388613	84388613	+	25.6732	NA	intron (NM_001004363, intron 4 of 6)	intron (NM_001004363, intron 4 of 6)	52055	NM_001004363	77976	Mm.25874	NM_001004363	ENSMUSG00000020032	Nuak1	AU014801|AW494241|B230104P22Rik|Omphk1	NUAK family, SNF1-like kinase, 1	protein-coding
B16-Tbx2-3xHA_cl2_R1_trim_peak_3745	chr9	40346409	40346409	+	25.6596	NA	promoter-TSS (NM_001357623)	promoter-TSS (NM_001357623)	-164	NM_001357619	235283	Mm.138434	NM_172768	ENSMUSG00000040111	Gramd1b	3222402H23|A930008A22Rik|AI593249|mKIAA1201	GRAM domain containing 1B	protein-coding
B16-Tbx2-3xHA_cl2_R1_trim_peak_1927	chr2	7115869	7115869	+	25.6024	NA	intron (NM_001110231, intron 3 of 15)	intron (NM_001110231, intron 3 of 15)	-34567	NM_001160292	14007	Mm.398543	NM_010160	ENSMUSG00000002107	Celf2	B230218O03|B230345P09Rik|C88023|CELF-2|CUG-BP2|Cugbp2|D230046B21Rik|Etr-3|Napor|Napor-2|mETR-3	CUGBP, Elav-like family member 2	protein-coding
B16-Tbx2-3xHA_cl2_R1_trim_peak_3166	chr6	86472328	86472328	+	25.5999	NA	non-coding (NR_131125, exon 5 of 5)	non-coding (NR_131125, exon 5 of 5)	8502	NR_131125	320486	Mm.391625	NR_131125	ENSMUSG00000085589	A430078I02Rik	T25621	RIKEN cDNA A430078I02 gene	ncRNA
B16-Tbx2-3xHA_cl2_R1_trim_peak_3268	chr6	124662599	124662599	+	25.5932	NA	promoter-TSS (NM_145130)	promoter-TSS (NM_145130)	-505	NR_149320	14792	Mm.273915	NM_145130	ENSMUSG00000004270	Lpcat3	C3f|Grcc3f|Lpcat|Lpeat|Lplat5|Lpsat|Mboat5|Moact5|Oact5|PTG	lysophosphatidylcholine acyltransferase 3	protein-coding
B16-Tbx2-3xHA_cl2_R1_trim_peak_1971	chr2	29448691	29448691	+	25.5885	NA	intron (NM_001290489, intron 2 of 6)	intron (NM_001290489, intron 2 of 6)	26603	NR_105753	102465170		NR_105753	ENSMUSG00000098539	Mir133c	Gm27865|mmu-mir-133c	microRNA 133c	ncRNA
B16-Tbx2-3xHA_cl2_R1_trim_peak_148	chr1	89108540	89108540	+	25.5221	NA	intron (NM_133816, intron 2 of 5)	intron (NM_133816, intron 2 of 5)	38125	NM_133816	98402	Mm.170983	NM_133816	ENSMUSG00000036206	Sh3bp4	AI594717|AW227605|BOG25	SH3-domain binding protein 4	protein-coding
B16-Tbx2-3xHA_cl2_R1_trim_peak_3021	chr6	17459705	17459705	+	25.5135	NA	Intergenic	Intergenic	-4252	NM_008591	17295	Mm.86844	NM_008591	ENSMUSG00000009376	Met	AI838057|HGF|HGFR|Par4|c-Met	met proto-oncogene	protein-coding
B16-Tbx2-3xHA_cl2_R1_trim_peak_1511	chr16	57859166	57859166	+	25.5099	NA	Intergenic	Intergenic	-104429	NM_007739	12837	Mm.130388	NM_007739	ENSMUSG00000068196	Col8a1	Col8a-1	collagen, type VIII, alpha 1	protein-coding
B16-Tbx2-3xHA_cl2_R1_trim_peak_943	chr12	102203136	102203136	+	25.401	NA	intron (NM_172152, intron 2 of 16)	intron (NM_172152, intron 2 of 16)	74409	NM_172152	238384	Mm.312448	NM_172152	ENSMUSG00000041771	Slc24a4	A930002M03Rik|AW492432|NCKX4	solute carrier family 24 (sodium/potassium/calcium exchanger), member 4	protein-coding
B16-Tbx2-3xHA_cl2_R1_trim_peak_3474	chr7	101173548	101173548	+	25.3673	NA	intron (NM_001146010, intron 3 of 19)	intron (NM_001146010, intron 3 of 19)	64773	NM_199012	207278	Mm.263041	NM_199012	ENSMUSG00000030691	Fchsd2	BC034086|NWK1|R74866|Sh3md3|mKIAA0769	FCH and double SH3 domains 2	protein-coding
B16-Tbx2-3xHA_cl2_R1_trim_peak_3624	chr8	79590868	79590868	+	25.3673	NA	Intergenic	MLT1A0|LTR|ERVL-MaLR	-48808	NM_001081164	73945	Mm.34348	NM_001081164	ENSMUSG00000036990	Otud4	4930431L18Rik|AI449692|D8Ertd69e|mKIAA1046	OTU domain containing 4	protein-coding
B16-Tbx2-3xHA_cl2_R1_trim_peak_460	chr10	99202021	99202021	+	25.3673	NA	Intergenic	Intergenic	-61210	NM_026268	67603	Mm.1791	NM_026268	ENSMUSG00000019960	Dusp6	1300019I03Rik|MKP-3|MKP3|PYST1	dual specificity phosphatase 6	protein-coding
B16-Tbx2-3xHA_cl2_R1_trim_peak_3448	chr7	89338652	89338652	+	25.3555	NA	5' UTR (NM_028343, exon 1 of 15)	5' UTR (NM_028343, exon 1 of 15)	135	NM_028343	72759	Mm.208477	NM_028343	ENSMUSG00000039428	Tmem135	2810439K08Rik|AW319712|PMP52	transmembrane protein 135	protein-coding
B16-Tbx2-3xHA_cl2_R1_trim_peak_2420	chr3	104299227	104299227	+	25.354	NA	Intergenic	Intergenic	-78821	NM_001159354	99470	Mm.264849	NM_133853	ENSMUSG00000052539	Magi3	4732496O19Rik|6530407C02Rik|AA407180|AI120132|mKIAA1634	membrane associated guanylate kinase, WW and PDZ domain containing 3	protein-coding
B16-Tbx2-3xHA_cl2_R1_trim_peak_3616	chr8	71495185	71495185	+	25.3412	NA	intron (NR_157146, intron 9 of 10)	intron (NR_157146, intron 9 of 10)	6457	NR_157145	70359	Mm.142112	NM_032544	ENSMUSG00000007610	Gtpbp3	2410009F13Rik|AI607903	GTP binding protein 3	protein-coding
B16-Tbx2-3xHA_cl2_R1_trim_peak_1331	chr15	67364606	67364606	+	25.3297	NA	intron (NR_045140, intron 7 of 8)	intron (NR_045140, intron 7 of 8)	137837	NR_045140	69334	Mm.63770	NR_045140	ENSMUSG00000102069	1700012I11Rik	-	RIKEN cDNA 1700012I11 gene	ncRNA
B16-Tbx2-3xHA_cl2_R1_trim_peak_802	chr12	25034232	25034232	+	25.3008	NA	intron (NM_001081378, intron 22 of 31)	intron (NM_001081378, intron 22 of 31)	59300	NM_001081378	77480	Mm.250641	NM_001081378	ENSMUSG00000036333	Kidins220	3110039L19Rik|AI194387|AI316525|C330002I19Rik|mKIAA1250	kinase D-interacting substrate 220	protein-coding
B16-Tbx2-3xHA_cl2_R1_trim_peak_690	chr11	96863705	96863705	+	25.3008	NA	Intergenic	(CA)n|Simple_repeat|Simple_repeat	13312	NR_029562	387170		NR_029562	ENSMUSG00000065515	Mir152	Mirn152|mir-152|mmu-mir-152	microRNA 152	ncRNA
B16-Tbx2-3xHA_cl2_R1_trim_peak_3610	chr8	69037873	69037873	+	25.2882	NA	3' UTR (NM_153054, exon 17 of 17)	3' UTR (NM_153054, exon 17 of 17)	-50863	NM_007509	11966	Mm.249096	NM_007509	ENSMUSG00000006273	Atp6v1b2	AI194269|AI790362|Atp6b2|HO57|R74844	ATPase, H+ transporting, lysosomal V1 subunit B2	protein-coding
B16-Tbx2-3xHA_cl2_R1_trim_peak_3205	chr6	97148944	97148944	+	25.2851	NA	promoter-TSS (NM_175313)	promoter-TSS (NM_175313)	-58	NM_175313	101351	Mm.251789	NM_175313	ENSMUSG00000035245	Eogt	A130022J15Rik|AI447490|AW214473|AW259391|Aer61	EGF domain-specific O-linked N-acetylglucosamine (GlcNAc) transferase	protein-coding
B16-Tbx2-3xHA_cl2_R1_trim_peak_2954	chr5	139379144	139379144	+	25.1991	NA	non-coding (NR_033147, exon 1 of 1)	non-coding (NR_033147, exon 1 of 1)	1447	NR_033147	80290	Mm.270003	NM_030258	ENSMUSG00000044197	Gpr146	BC003323|D830046C22Rik|PGR8	G protein-coupled receptor 146	protein-coding
B16-Tbx2-3xHA_cl2_R1_trim_peak_2201	chr2	161150439	161150439	+	25.1904	NA	Intergenic	Intergenic	-41353	NR_126509	71389	Mm.122738	NM_173368	ENSMUSG00000057133	Chd6	5430439G14Rik|6330406J24Rik|CHD-6	chromodomain helicase DNA binding protein 6	protein-coding
B16-Tbx2-3xHA_cl2_R1_trim_peak_2414	chr3	102149303	102149303	+	25.1258	NA	Intergenic	Intergenic	55390	NM_177545	229658	Mm.118004	NM_177545	ENSMUSG00000027860	Vangl1	Kitenin|Lpp2|Stb2|Stbm	VANGL planar cell polarity 1	protein-coding
B16-Tbx2-3xHA_cl2_R1_trim_peak_2463	chr3	132576102	132576102	+	25.1258	NA	Intergenic	Intergenic	-54089	NM_001270430	433653		NM_001270430	ENSMUSG00000091721	Gimd1	EG433653|Gm5549	GIMAP family P-loop NTPase domain containing 1	protein-coding
B16-Tbx2-3xHA_cl2_R1_trim_peak_3251	chr6	116677557	116677557	+	25.1068	NA	Intergenic	Intergenic	-3721	NM_178045	213391	Mm.257931	NM_178045	ENSMUSG00000042129	Rassf4	3830411C14Rik|AD037|AI586137	Ras association (RalGDS/AF-6) domain family member 4	protein-coding
B16-Tbx2-3xHA_cl2_R1_trim_peak_1963	chr2	25733303	25733303	+	25.1068	NA	Intergenic	L1MD2|LINE|L1	-3706	NM_001099301	383678	Mm.464561	NM_001099301	ENSMUSG00000079539	Obp2b	Lcn14	odorant binding protein 2B	protein-coding
B16-Tbx2-3xHA_cl2_R1_trim_peak_128	chr1	78573972	78573972	+	25.1068	NA	Intergenic	Intergenic	62912	NM_026713	68393	Mm.41325	NM_026713	ENSMUSG00000012187	Mogat1	0610030A14Rik|1110064N14Rik|Dgat2l|Dgat2l1|MGAT1|WI1-2612I11.1|mDC2	monoacylglycerol O-acyltransferase 1	protein-coding
B16-Tbx2-3xHA_cl2_R1_trim_peak_1066	chr13	83715244	83715244	+	25.0906	NA	Intergenic	Intergenic	-6137	NR_152244	320203	Mm.245636	NM_177100	ENSMUSG00000050334	C130071C03Rik	2810449C10Rik|ECONEXIN|EyeLinc1|Visc-1	RIKEN cDNA C130071C03 gene	ncRNA
B16-Tbx2-3xHA_cl2_R1_trim_peak_656	chr11	87127241	87127241	+	25.0608	NA	5' UTR (NM_001363026, exon 1 of 23)	5' UTR (NM_001363026, exon 1 of 23)	166	NM_001363025	68729	Mm.17436	NM_197987	ENSMUSG00000018548	Trim37	1110032A10Rik|2810004E07Rik|AI848587|AU043018|MUL|TEF3	tripartite motif-containing 37	protein-coding
B16-Tbx2-3xHA_cl2_R1_trim_peak_2415	chr3	102353773	102353773	+	24.9755	NA	Intergenic	Intergenic	91368	NR_040391	319951	Mm.225196	NR_040391	ENSMUSG00000105891	A230001M10Rik	-	RIKEN cDNA A230001M10 gene	ncRNA
B16-Tbx2-3xHA_cl2_R1_trim_peak_320	chr10	20737413	20737413	+	24.938	NA	Intergenic	Intergenic	-12335	NM_013875	29863	Mm.425617	NM_013875	ENSMUSG00000019990	Pde7b	-	phosphodiesterase 7B	protein-coding
B16-Tbx2-3xHA_cl2_R1_trim_peak_3392	chr7	46672566	46672566	+	24.938	NA	promoter-TSS (NM_009414)	promoter-TSS (NM_009414)	-29	NM_009414	21990	Mm.248684	NM_009414	ENSMUSG00000040046	Tph1	Tph	tryptophan hydroxylase 1	protein-coding
B16-Tbx2-3xHA_cl2_R1_trim_peak_3860	chr9	92250580	92250580	+	24.9195	NA	intron (NM_011636, intron 1 of 8)	CpG	386	NM_011636	22038	Mm.421956	NM_011636	ENSMUSG00000032369	Plscr1	MmTRA1a|MmTRA1b|Nor1|Tra1|Tra1a|Tra1b|Tras1|Tras2	phospholipid scramblase 1	protein-coding
B16-Tbx2-3xHA_cl2_R1_trim_peak_454	chr10	93111504	93111504	+	24.857	NA	Intergenic	MER94|DNA|hAT-Blackjack	-29882	NM_001347060	380654	Mm.34980	NM_001347060	ENSMUSG00000020014	Cfap54	4930485B16Rik|Gm872	cilia and flagella associated protein 54	protein-coding
B16-Tbx2-3xHA_cl2_R1_trim_peak_607	chr11	69418909	69418909	+	24.8019	NA	Intergenic	Intergenic	-2715	NM_001017426	216850	Mm.261201	NM_001017426	ENSMUSG00000018476	Kdm6b	1700064E03Rik|BC038313|Jmjd3	KDM1 lysine (K)-specific demethylase 6B	protein-coding
B16-Tbx2-3xHA_cl2_R1_trim_peak_2366	chr3	85831975	85831975	+	24.7557	NA	Intergenic	Intergenic	55543	NM_177130	320302	Mm.482978	NM_177130	ENSMUSG00000031286	Glt28d2	4732486J07Rik|Glt28d1l	glycosyltransferase 28 domain containing 2	protein-coding
B16-Tbx2-3xHA_cl2_R1_trim_peak_1917	chr2	3050254	3050254	+	24.7374	NA	Intergenic	ORR1A1|LTR|ERVL-MaLR	-63970	NM_001310434	269233	Mm.23044	NM_001081161	ENSMUSG00000050530	Fam171a1	9630050M13Rik|AA409679	family with sequence similarity 171, member A1	protein-coding
B16-Tbx2-3xHA_cl2_R1_trim_peak_586	chr11	60811102	60811102	+	24.7021	NA	5' UTR (NM_009171, exon 1 of 12)	5' UTR (NM_009171, exon 1 of 12)	163	NM_009171	20425	Mm.364956	NM_009171	ENSMUSG00000020534	Shmt1	AI324848|AI385541|C81125|Shmt|mshmt|mshmt1|mshmt2	serine hydroxymethyltransferase 1 (soluble)	protein-coding
B16-Tbx2-3xHA_cl2_R1_trim_peak_143	chr1	86504396	86504396	+	24.6807	NA	Intergenic	CpG	-22161	NR_153834	19231	Mm.19187	NM_008972	ENSMUSG00000026238	Ptma	Thym	prothymosin alpha	protein-coding
B16-Tbx2-3xHA_cl2_R1_trim_peak_3502	chr7	117700229	117700229	+	24.6718	NA	Intergenic	Intergenic	319250	NM_175645	233781	Mm.461427	NM_175645	ENSMUSG00000030657	Xylt1	8030490L12	xylosyltransferase 1	protein-coding
B16-Tbx2-3xHA_cl2_R1_trim_peak_2806	chr5	32405450	32405450	+	24.6228	NA	Intergenic	MIRb|SINE|MIR	51870	NM_172147	665270	Mm.160067	NM_030072	ENSMUSG00000029134	Plb1	4632413E21Rik|4930433E17Rik|4930539A06Rik|BC033606	phospholipase B1	protein-coding
B16-Tbx2-3xHA_cl2_R1_trim_peak_2239	chr2	174117093	174117093	+	24.5769	NA	intron (NM_213733, intron 6 of 11)	Charlie1a|DNA|hAT-Charlie	6742	NM_213733	228961	Mm.295629	NM_213733	ENSMUSG00000039263	Npepl1	BC023239|C85514|mKIAA1974	aminopeptidase-like 1	protein-coding
B16-Tbx2-3xHA_cl2_R1_trim_peak_2118	chr2	115513859	115513859	+	24.5619	NA	Intergenic	Intergenic	-1658	NR_030712	100043232	Mm.240112	NR_030712	ENSMUSG00000085582	3110099E03Rik	-	RIKEN cDNA 3110099E03 gene	ncRNA
B16-Tbx2-3xHA_cl2_R1_trim_peak_538	chr11	32342934	32342934	+	24.4904	NA	Intergenic	Intergenic	-4906	NM_177364	268396	Mm.227616	NM_177364	ENSMUSG00000040711	Sh3pxd2b	G431001E03Rik|TSK4|fad49	SH3 and PX domains 2B	protein-coding
B16-Tbx2-3xHA_cl2_R1_trim_peak_1451	chr16	17815517	17815517	+	24.4054	NA	Intergenic	CpG	-17602	NR_027959	433004	Mm.310200	NM_001002790		B830017H08Rik	-	RIKEN cDNA B830017H08 gene	ncRNA
B16-Tbx2-3xHA_cl2_R1_trim_peak_2668	chr4	120190187	120190187	+	24.3685	NA	Intergenic	Intergenic	28981	NM_007902	13615	Mm.284855	NM_007902	ENSMUSG00000028635	Edn2	ET-2|PPET2|VIC	endothelin 2	protein-coding
B16-Tbx2-3xHA_cl2_R1_trim_peak_932	chr12	98069357	98069357	+	24.3685	NA	Intergenic	MER21B|LTR|ERVL	190102	NM_008079	14420	Mm.5120	NM_008079	ENSMUSG00000021003	Galc	2310068B06Rik|A930008M05Rik|AW212969|AW413532|Gacy|twi|twitcher	galactosylceramidase	protein-coding
B16-Tbx2-3xHA_cl2_R1_trim_peak_3391	chr7	45782488	45782488	+	24.3521	NA	TTS (NR_153811)	TTS (NR_153811)	-1459	NM_001005511	381983	Mm.44928	NM_001005511	ENSMUSG00000062044	Lmtk3	BC059845|aatyk3	lemur tyrosine kinase 3	protein-coding
B16-Tbx2-3xHA_cl2_R1_trim_peak_860	chr12	68571333	68571333	+	24.3331	NA	Intergenic	Intergenic	587853	NM_009093	20090	Mm.379006	NM_009093	ENSMUSG00000034892	Rps29	-	ribosomal protein S29	protein-coding
B16-Tbx2-3xHA_cl2_R1_trim_peak_3429	chr7	75394774	75394774	+	24.3331	NA	Intergenic	Intergenic	-60760	NM_029332	75547	Mm.216107	NM_029332	ENSMUSG00000066406	Akap13	1700026G02Rik|5730522G15Rik|5830460E08Rik|AKAP-13|AKAP-Lbc|BRX|Ht31|LBC|PROTO-LB|PROTO-LBC	A kinase (PRKA) anchor protein 13	protein-coding
B16-Tbx2-3xHA_cl2_R1_trim_peak_22	chr1	29456126	29456126	+	24.3331	NA	Intergenic	B2_Mm2|SINE|B2	34638	NR_105760	102465174		NR_105760	ENSMUSG00000099257	Mir6342	Gm27268|mmu-mir-6342	microRNA 6342	ncRNA
B16-Tbx2-3xHA_cl2_R1_trim_peak_1029	chr13	40407187	40407187	+	24.3331	NA	Intergenic	Intergenic	-119176	NM_172143	218165	Mm.364096	NM_172143	ENSMUSG00000047094	Ofcc1	opo	orofacial cleft 1 candidate 1	protein-coding
B16-Tbx2-3xHA_cl2_R1_trim_peak_2045	chr2	61412259	61412259	+	24.3331	NA	Intergenic	Intergenic	-166327	NM_011529	21353	Mm.244393	NM_011529	ENSMUSG00000064289	Tank	C86182|E430026L09Rik|I-TRAF	TRAF family member-associated Nf-kappa B activator	protein-coding
B16-Tbx2-3xHA_cl2_R1_trim_peak_918	chr12	85599248	85599248	+	24.3217	NA	promoter-TSS (NM_001205053)	promoter-TSS (NM_001205053)	143	NM_001205052	81703	Mm.103560	NM_030887	ENSMUSG00000034271	Jdp2	Jundm2|Jundp2|TIF	Jun dimerization protein 2	protein-coding
B16-Tbx2-3xHA_cl2_R1_trim_peak_2550	chr4	45514029	45514029	+	24.3217	NA	intron (NM_001033306, intron 1 of 5)	intron (NM_001033306, intron 1 of 5)	16799	NM_001033306	230126	Mm.251716	NM_001033306	ENSMUSG00000044813	Shb	BC028832	src homology 2 domain-containing transforming protein B	protein-coding
B16-Tbx2-3xHA_cl2_R1_trim_peak_3181	chr6	89462093	89462093	+	24.3089	NA	intron (NM_001167736, intron 4 of 6)	intron (NM_001167736, intron 4 of 6)	-99480	NM_008881	18844	Mm.3789	NM_008881	ENSMUSG00000030084	Plxna1	2600013D04Rik|NOV|PlexA1|Plxn1|mKIAA4053	plexin A1	protein-coding
B16-Tbx2-3xHA_cl2_R1_trim_peak_3793	chr9	61351261	61351261	+	24.3009	NA	Intergenic	Intergenic	-21105	NM_001083928	21887	Mm.24255	NM_009389	ENSMUSG00000032280	Tle3	2610103N05Rik|ESG|Grg3a|Grg3b|mKIAA1547	transducin-like enhancer of split 3	protein-coding
B16-Tbx2-3xHA_cl2_R1_trim_peak_1477	chr16	30067086	30067086	+	24.3002	NA	exon (NM_008235, exon 4 of 4)	exon (NM_008235, exon 4 of 4)	1729	NM_008235	15205	Mm.390859	NM_008235	ENSMUSG00000022528	Hes1	Hry|bHLHb39	hes family bHLH transcription factor 1	protein-coding
B16-Tbx2-3xHA_cl2_R1_trim_peak_3001	chr6	6815585	6815585	+	24.2772	NA	Intergenic	RCHARR1|DNA|hAT-Charlie	46098	NR_155495	320038	Mm.94021	NR_015388		Dlx6os1	A230055N17Rik|Dlx6as1|Evf-1|Evf-2|Evf1|Evf1/2|Evf2|Shhrs	distal-less homeobox 6, opposite strand 1	ncRNA
B16-Tbx2-3xHA_cl2_R1_trim_peak_1675	chr17	66944621	66944621	+	24.2772	NA	intron (NM_008984, intron 9 of 30)	intron (NM_008984, intron 9 of 30)	81614	NR_049205	100885844		NR_049205	ENSMUSG00000093508	Mir5709	Gm22041|mir-5709|mmu-mir-5709	microRNA 5709	ncRNA
B16-Tbx2-3xHA_cl2_R1_trim_peak_3038	chr6	28704824	28704824	+	24.2771	NA	intron (NM_019776, intron 12 of 23)	intron (NM_019776, intron 12 of 23)	126923	NM_138682	192198	Mm.443660	NM_138682	ENSMUSG00000049939	Lrrc4	MBAG1|NGL-2|NGL2|NLG-2|Nag14	leucine rich repeat containing 4	protein-coding
B16-Tbx2-3xHA_cl2_R1_trim_peak_826	chr12	39956595	39956595	+	24.249	NA	Intergenic	Intergenic	80781	NM_007487	11861	Mm.12723	NM_007487	ENSMUSG00000047446	Arl4a	AI467555|Arl4	ADP-ribosylation factor-like 4A	protein-coding
B16-Tbx2-3xHA_cl2_R1_trim_peak_1053	chr13	63692060	63692060	+	24.2351	NA	intron (NR_126476, intron 4 of 4)	L1ME3G|LINE|L1	42238	NR_126476	75522	Mm.54259	NR_126476	ENSMUSG00000113825	1700024I08Rik	-	RIKEN cDNA 1700024I08 gene	ncRNA
B16-Tbx2-3xHA_cl2_R1_trim_peak_1231	chr15	5148780	5148780	+	24.2332	NA	intron (NM_001013367, intron 1 of 8)	intron (NM_001013367, intron 1 of 8)	4919	NM_001355640	105787	Mm.207004	NM_001013367	ENSMUSG00000050697	Prkaa1	AI194361|AI450832|AL024255|AMPKalpha1|C130083N04Rik	protein kinase, AMP-activated, alpha 1 catalytic subunit	protein-coding
B16-Tbx2-3xHA_cl2_R1_trim_peak_2730	chr4	141562399	141562399	+	24.1886	NA	Intergenic	(CACG)n|Simple_repeat|Simple_repeat	16237	NR_030695	320456	Mm.32859	NM_177163		B330016D10Rik	-	RIKEN cDNA B330016D10 gene	ncRNA
B16-Tbx2-3xHA_cl2_R1_trim_peak_1574	chr17	6106864	6106864	+	24.1538	NA	promoter-TSS (NM_001103181)	promoter-TSS (NM_001103181)	34	NM_001103181	68842	Mm.449307	NM_054040	ENSMUSG00000034377	Tulp4	1110057P05Rik|2210038L17Rik|Tusp	tubby like protein 4	protein-coding
B16-Tbx2-3xHA_cl2_R1_trim_peak_3699	chr8	123434297	123434297	+	24.0939	NA	Intergenic	RLTR4_Mm|LTR|ERV1	-8659	NM_001253784	23854	Mm.275127	NM_054046	ENSMUSG00000001482	Def8	AI449518|D8Ertd713e|DEF-8	differentially expressed in FDCP 8	protein-coding
B16-Tbx2-3xHA_cl2_R1_trim_peak_2369	chr3	87150739	87150739	+	24.0861	NA	intron (NM_001170985, intron 1 of 15)	intron (NM_001170985, intron 1 of 15)	24008	NM_001170985	170643	Mm.89552	NM_130867	ENSMUSG00000041734	Kirrel	6720469N11Rik|Kirrel1|Neph1	kirre like nephrin family adhesion molecule 1	protein-coding
B16-Tbx2-3xHA_cl2_R1_trim_peak_223	chr1	155083244	155083244	+	24.0828	NA	promoter-TSS (NR_151545)	promoter-TSS (NR_151545)	20	NR_151545	671336	Mm.393476	NR_151545	ENSMUSG00000096950	Gm9530	-	predicted gene 9530	ncRNA
B16-Tbx2-3xHA_cl2_R1_trim_peak_1987	chr2	32653991	32653991	+	24.0772	NA	intron (NM_001146348, intron 1 of 14)	intron (NM_001146348, intron 1 of 14)	1662	NR_035479	100316776		NR_035479	ENSMUSG00000093336	Mir1954	mmu-mir-1954	microRNA 1954	ncRNA
B16-Tbx2-3xHA_cl2_R1_trim_peak_3113	chr6	52838773	52838773	+	24.0772	NA	intron (NM_173406, intron 2 of 4)	intron (NM_173406, intron 2 of 4)	70847	NM_001168277	231986	Mm.386865	NM_173406	ENSMUSG00000063568	Jazf1	AI591476|C820002C15|Jaz1|Tip27	JAZF zinc finger 1	protein-coding
B16-Tbx2-3xHA_cl2_R1_trim_peak_924	chr12	91496404	91496404	+	24.0686	NA	intron (NM_001113404, intron 2 of 8)	intron (NM_001113404, intron 2 of 8)	93245	NM_031391	83602	Mm.275728	NM_031391	ENSMUSG00000020962	Gtf2a1	6330549H03Rik|AA536742|AA959775|AW060250|TfIIAa/b|Tfiia1	general transcription factor II A, 1	protein-coding
B16-Tbx2-3xHA_cl2_R1_trim_peak_40	chr1	37955052	37955052	+	24.0621	NA	intron (NM_027111, intron 1 of 5)	intron (NM_027111, intron 1 of 5)	2707	NM_027111	69541	Mm.389117	NM_027111	ENSMUSG00000026085	Lyg1	2300002O18Rik	lysozyme G-like 1	protein-coding
B16-Tbx2-3xHA_cl2_R1_trim_peak_3692	chr8	122524263	122524263	+	24.0621	NA	intron (NM_001037298, intron 1 of 50)	intron (NM_001037298, intron 1 of 50)	27066	NM_001037298	234839	Mm.37324	NM_001037298	ENSMUSG00000014444	Piezo1	9630020g22|Fam38a|mKIAA0233	piezo-type mechanosensitive ion channel component 1	protein-coding
B16-Tbx2-3xHA_cl2_R1_trim_peak_3798	chr9	61434250	61434250	+	24.0617	NA	Intergenic	Intergenic	61884	NM_001083927	21887	Mm.24255	NM_009389	ENSMUSG00000032280	Tle3	2610103N05Rik|ESG|Grg3a|Grg3b|mKIAA1547	transducin-like enhancer of split 3	protein-coding
B16-Tbx2-3xHA_cl2_R1_trim_peak_2033	chr2	58505784	58505784	+	23.9956	NA	intron (NM_001355048, intron 2 of 10)	intron (NM_001355048, intron 2 of 10)	55626	NM_001355049	11477	Mm.689	NM_007394	ENSMUSG00000026836	Acvr1	ALK2|ActR-I|ActRIA|Acvr|Acvr1a|Acvrlk2|Alk-2|Alk8|D330013D15Rik|SKR1|Tsk7L	activin A receptor, type 1	protein-coding
B16-Tbx2-3xHA_cl2_R1_trim_peak_2792	chr5	21171465	21171465	+	23.9132	NA	Intergenic	Intergenic	-4814	NR_153366	212167	Mm.121705	NM_175437	ENSMUSG00000039934	Gsap	A530088I07Rik|Pion	gamma-secretase activating protein	protein-coding
B16-Tbx2-3xHA_cl2_R1_trim_peak_3209	chr6	97898072	97898072	+	23.8647	NA	intron (NM_001113198, intron 1 of 9)	intron (NM_001113198, intron 1 of 9)	-31745	NM_001178049	17342	Mm.333284	NM_008601	ENSMUSG00000035158	Mitf	BCC2|Bhlhe32|Gsfbcc2|Vitiligo|Wh|bw|mi|vit	melanogenesis associated transcription factor	protein-coding
B16-Tbx2-3xHA_cl2_R1_trim_peak_1407	chr15	99011064	99011064	+	23.8618	NA	Intergenic	RSINE1|SINE|B4	-18827	NM_009448	22146	Mm.88212	NM_009448	ENSMUSG00000043091	Tuba1c	M[a]6|Tuba6	tubulin, alpha 1C	protein-coding
B16-Tbx2-3xHA_cl2_R1_trim_peak_201	chr1	135781298	135781298	+	23.8184	NA	Intergenic	Intergenic	15213	NM_013750	27280	Mm.34346	NM_013750	ENSMUSG00000041801	Phlda3	Tih1	pleckstrin homology like domain, family A, member 3	protein-coding
B16-Tbx2-3xHA_cl2_R1_trim_peak_1256	chr15	28133895	28133895	+	23.8039	NA	Intergenic	Intergenic	-69871	NM_133365	110082	Mm.248464	NM_133365	ENSMUSG00000022262	Dnah5	AU022615|Dnahc5|Mdnah5|b2b1134Clo|b2b1154Clo|b2b1537Clo|b2b1565Clo|b2b3491Clo|b2b601Clo|mKIAA1603	dynein, axonemal, heavy chain 5	protein-coding
B16-Tbx2-3xHA_cl2_R1_trim_peak_520	chr11	11833321	11833321	+	23.8039	NA	intron (NM_001190448, intron 9 of 14)	L2a|LINE|L2	-24359	NM_001163360	60530	Mm.236114	NM_021891	ENSMUSG00000035455	Fignl1	-	fidgetin-like 1	protein-coding
B16-Tbx2-3xHA_cl2_R1_trim_peak_3311	chr6	137487583	137487583	+	23.7813	NA	intron (NM_007945, intron 19 of 21)	intron (NM_007945, intron 19 of 21)	32312	NM_001271589	13860	Mm.235346	NM_007945	ENSMUSG00000015766	Eps8	AW261790	epidermal growth factor receptor pathway substrate 8	protein-coding
B16-Tbx2-3xHA_cl2_R1_trim_peak_1387	chr15	93793284	93793284	+	23.7786	NA	Intergenic	Intergenic	133827	NR_045737	77248	Mm.410768	NR_045737	ENSMUSG00000116360	9430014N10Rik	-	RIKEN cDNA 9430014N10 gene	ncRNA
B16-Tbx2-3xHA_cl2_R1_trim_peak_545	chr11	43608589	43608589	+	23.7453	NA	Intergenic	MER125|DNA|DNA	-7027	NM_008375	16204	Mm.142716	NM_008375	ENSMUSG00000020405	Fabp6	GT|I-15P|I-BABP|ILBP|ILBP3|Illbp	fatty acid binding protein 6	protein-coding
B16-Tbx2-3xHA_cl2_R1_trim_peak_3831	chr9	72530437	72530437	+	23.6131	NA	intron (NR_045735, intron 1 of 2)	intron (NR_045735, intron 1 of 2)	1421	NR_045735	75115	Mm.280755	NR_045735	ENSMUSG00000096986	4930509E16Rik	-	RIKEN cDNA 4930509E16 gene	ncRNA
B16-Tbx2-3xHA_cl2_R1_trim_peak_3054	chr6	32338680	32338680	+	23.5426	NA	intron (NM_175750, intron 3 of 31)	intron (NM_175750, intron 3 of 31)	-172461	NR_040277	319849	Mm.440860	NR_040277	ENSMUSG00000086763	Plxna4os1	B230378P21Rik	plexin A4, opposite strand 1	ncRNA
B16-Tbx2-3xHA_cl2_R1_trim_peak_2800	chr5	25529917	25529917	+	23.5426	NA	promoter-TSS (NR_027388)	promoter-TSS (NR_027388)	-101	NR_027388	73571	Mm.105263	NR_027388	ENSMUSG00000101856	1700096K18Rik	-	RIKEN cDNA 1700096K18 gene	ncRNA
B16-Tbx2-3xHA_cl2_R1_trim_peak_2588	chr4	80834248	80834248	+	23.5232	NA	promoter-TSS (NM_001282015)	promoter-TSS (NM_001282015)	35	NM_001282015	22178	Mm.30438	NM_031202	ENSMUSG00000005994	Tyrp1	Oca3|TRP-1|TRP1|Tyrp|b|brown|isa	tyrosinase-related protein 1	protein-coding
B16-Tbx2-3xHA_cl2_R1_trim_peak_3111	chr6	52479389	52479389	+	23.5214	NA	Intergenic	Intergenic	-13062	NR_046049	74304	Mm.490579	NR_046049	ENSMUSG00000107895	1700094M24Rik	-	RIKEN cDNA 1700094M24 gene	ncRNA
B16-Tbx2-3xHA_cl2_R1_trim_peak_3026	chr6	18815841	18815841	+	23.5214	NA	Intergenic	Intergenic	-32794	NM_133939	76522	Mm.275158	NM_133939	ENSMUSG00000044155	Lsm8	2010003I05Rik|AW214405|Naa38	LSM8 homolog, U6 small nuclear RNA associated	protein-coding
B16-Tbx2-3xHA_cl2_R1_trim_peak_3753	chr9	44305679	44305679	+	23.4516	NA	promoter-TSS (NM_172162)	promoter-TSS (NM_172162)	-8	NM_172162	102423	Mm.24570	NM_172162	ENSMUSG00000032119	Hinfp	AA589481|HiNF-P|Mizf	histone H4 transcription factor	protein-coding
B16-Tbx2-3xHA_cl2_R1_trim_peak_3121	chr6	55009743	55009743	+	23.4516	NA	Intergenic	Intergenic	-16876	NM_026637	110175	Mm.294708	NM_026637	ENSMUSG00000002797	Ggct	A030007L17Rik|AA673177|Gctg|Ggc	gamma-glutamyl cyclotransferase	protein-coding
B16-Tbx2-3xHA_cl2_R1_trim_peak_2774	chr5	12507783	12507783	+	23.4109	NA	intron (NM_028882, intron 6 of 17)	intron (NM_028882, intron 6 of 17)	124617	NM_028882	108151	Mm.89313	NM_028882	ENSMUSG00000040254	Sema3d	4631426B19Rik	sema domain, immunoglobulin domain (Ig), short basic domain, secreted, (semaphorin) 3D	protein-coding
B16-Tbx2-3xHA_cl2_R1_trim_peak_1093	chr13	103539828	103539828	+	23.4109	NA	Intergenic	Tigger17a|DNA|TcMar-Tigger	167805	NR_136924	102632492	Mm.383874	NR_136924	ENSMUSG00000114206	Gm30551	Gm30710	predicted gene, 30551	ncRNA
B16-Tbx2-3xHA_cl2_R1_trim_peak_2376	chr3	88510242	88510242	+	23.384	NA	Intergenic	Intergenic	-6890	NM_001002011	16905	Mm.243014	NM_019390	ENSMUSG00000028063	Lmna	Dhe	lamin A	protein-coding
B16-Tbx2-3xHA_cl2_R1_trim_peak_677	chr11	89824392	89824392	+	23.3454	NA	Intergenic	Intergenic	-127456	NM_001327810	382543	Mm.60997	NM_172534	ENSMUSG00000047773	Ankfn1	4932411E22Rik|Gm1175|nmf9	ankyrin-repeat and fibronectin type III domain containing 1	protein-coding
B16-Tbx2-3xHA_cl2_R1_trim_peak_411	chr10	73059822	73059822	+	23.3086	NA	intron (NR_040646, intron 1 of 4)	L2a|LINE|L2	26883	NR_040646	327768	Mm.417745	NR_040646	ENSMUSG00000111994	A330049N07Rik	-	RIKEN cDNA A330049N07 gene	ncRNA
B16-Tbx2-3xHA_cl2_R1_trim_peak_738	chr11	110111277	110111277	+	23.3086	NA	intron (NM_147220, intron 31 of 38)	intron (NM_147220, intron 31 of 38)	-15340	NM_153145	217258	Mm.344148	NM_153145	ENSMUSG00000041828	Abca8a	-	ATP-binding cassette, sub-family A (ABC1), member 8a	protein-coding
B16-Tbx2-3xHA_cl2_R1_trim_peak_3500	chr7	117474499	117474499	+	23.3075	NA	intron (NM_175645, intron 1 of 11)	intron (NM_175645, intron 1 of 11)	93520	NM_175645	233781	Mm.461427	NM_175645	ENSMUSG00000030657	Xylt1	8030490L12	xylosyltransferase 1	protein-coding
B16-Tbx2-3xHA_cl2_R1_trim_peak_2160	chr2	136107836	136107836	+	23.2882	NA	intron (NM_001360384, intron 5 of 10)	intron (NM_001360384, intron 5 of 10)	50088	NM_029530	76161	Mm.41638	NM_029530	ENSMUSG00000027270	Lamp5	3110035N03Rik|6330527O06Rik|BAD-LAMP|LAMP-5	lysosomal-associated membrane protein family, member 5	protein-coding
B16-Tbx2-3xHA_cl2_R1_trim_peak_3520	chr7	132570313	132570313	+	23.2451	NA	intron (NM_016978, intron 1 of 9)	intron (NM_016978, intron 1 of 9)	6085	NM_016978	18242	Mm.13694	NM_016978	ENSMUSG00000030934	Oat	AI194874|rhg	ornithine aminotransferase	protein-coding
B16-Tbx2-3xHA_cl2_R1_trim_peak_2961	chr5	142367718	142367718	+	23.2451	NA	Intergenic	CpG	-33779	NM_199068	17425	Mm.24214	NM_010812	ENSMUSG00000056493	Foxk1	A630048H08Rik|AI463295|Gm10868|Mnf	forkhead box K1	protein-coding
B16-Tbx2-3xHA_cl2_R1_trim_peak_3783	chr9	57566106	57566106	+	23.2451	NA	intron (NM_022813, intron 1 of 8)	intron (NM_022813, intron 1 of 8)	5162	NM_022813	24044	Mm.286069	NM_022813	ENSMUSG00000040188	Scamp2	AI875466|Sc2	secretory carrier membrane protein 2	protein-coding
B16-Tbx2-3xHA_cl2_R1_trim_peak_376	chr10	52791824	52791824	+	23.1926	NA	intron (NM_178675, intron 1 of 7)	intron (NM_178675, intron 1 of 7)	101323	NM_178675	215085	Mm.338690	NM_178675	ENSMUSG00000038602	Slc35f1	Duf6|E130016L02	solute carrier family 35, member F1	protein-coding
B16-Tbx2-3xHA_cl2_R1_trim_peak_2176	chr2	152048913	152048913	+	23.1926	NA	Intergenic	CpG	-32616	NM_001160410	545474	Mm.214317	NM_001160410	ENSMUSG00000060257	Scrt2	AW060659	scratch family zinc finger 2	protein-coding
B16-Tbx2-3xHA_cl2_R1_trim_peak_622	chr11	74664461	74664461	+	23.1926	NA	intron (NM_001368711, intron 14 of 26)	intron (NM_001368711, intron 14 of 26)	14957	NM_001081158	74148	Mm.214574	NM_001081158	ENSMUSG00000020741	Cluh	1300001I01Rik|Kiaa0664|mKIAA0664	clustered mitochondria (cluA/CLU1) homolog	protein-coding
B16-Tbx2-3xHA_cl2_R1_trim_peak_471	chr10	111670875	111670875	+	23.1744	NA	Intergenic	Intergenic	-76602	NR_045344	71321	Mm.410785	NR_045344	ENSMUSG00000097082	4933440J02Rik	-	RIKEN cDNA 4933440J02 gene	ncRNA
B16-Tbx2-3xHA_cl2_R1_trim_peak_1322	chr15	64345187	64345187	+	23.1532	NA	intron (NM_010026, intron 2 of 30)	intron (NM_010026, intron 2 of 30)	-32514	NM_001276463	13196	Mm.277236	NM_010026	ENSMUSG00000022377	Asap1	AV239055|DEF-1|Ddef1|PAP|mKIAA1249|s19	ArfGAP with SH3 domain, ankyrin repeat and PH domain1	protein-coding
B16-Tbx2-3xHA_cl2_R1_trim_peak_217	chr1	152792939	152792939	+	23.1271	NA	Intergenic	Intergenic	-7214	NM_010877	17970	Mm.270307	NM_010877	ENSMUSG00000026480	Ncf2	NOXA2|Ncf-2|p67phox	neutrophil cytosolic factor 2	protein-coding
B16-Tbx2-3xHA_cl2_R1_trim_peak_1431	chr15	102999387	102999387	+	23.1192	NA	Intergenic	Intergenic	8848	NM_010466	15426	Mm.6167	NM_010466	ENSMUSG00000001657	Hoxc8	D130011F21Rik|Hox-3.1	homeobox C8	protein-coding
B16-Tbx2-3xHA_cl2_R1_trim_peak_3572	chr8	20424871	20424871	+	23.0858	NA	promoter-TSS (NR_028428)	promoter-TSS (NR_028428)	-57	NR_028428	381598	Mm.359054	NM_001024708	ENSMUSG00000071793	2610005L07Rik	2810038F24Rik|6720476A01Rik	cadherin 11 pseudogene	pseudo
B16-Tbx2-3xHA_cl2_R1_trim_peak_1060	chr13	75944006	75944006	+	23.0518	NA	promoter-TSS (NM_028493)	promoter-TSS (NM_028493)	-182	NM_028493	73296	Mm.276200	NM_028493	ENSMUSG00000021589	Rhobtb3	1700040C17Rik|2610033K01Rik|4930503C18Rik|AI317148|AW208826|mKIAA0878	Rho-related BTB domain containing 3	protein-coding
B16-Tbx2-3xHA_cl2_R1_trim_peak_193	chr1	135015401	135015401	+	22.962	NA	intron (NM_001033409, intron 6 of 17)	intron (NM_001033409, intron 6 of 17)	52836	NM_001278115	67196	Mm.284587	NM_026024	ENSMUSG00000026429	Ube2t	2700084L22Rik|C80607	ubiquitin-conjugating enzyme E2T	protein-coding
B16-Tbx2-3xHA_cl2_R1_trim_peak_1447	chr16	11854351	11854351	+	22.8747	NA	intron (NM_146067, intron 2 of 3)	intron (NM_146067, intron 2 of 3)	-47013	NR_033509	791359	Mm.227592	NR_033509	ENSMUSG00000055015	Gm9961	-	predicted gene 9961	ncRNA
B16-Tbx2-3xHA_cl2_R1_trim_peak_109	chr1	72226807	72226807	+	22.8747	NA	Intergenic	Intergenic	-14493	NM_001357488	381269	Mm.422636	NM_001005423	ENSMUSG00000039395	Mreg	Gm974|Wdt2|dsu	melanoregulin	protein-coding
B16-Tbx2-3xHA_cl2_R1_trim_peak_1584	chr17	11093081	11093081	+	22.8686	NA	intron (NM_016694, intron 2 of 11)	intron (NM_016694, intron 2 of 11)	252722	NM_016694	50873	Mm.311110	NM_016694	ENSMUSG00000023826	Prkn	Park2	parkin RBR E3 ubiquitin protein ligase	protein-coding
B16-Tbx2-3xHA_cl2_R1_trim_peak_2683	chr4	130890266	130890266	+	22.8624	NA	Intergenic	Intergenic	-23050	NM_010686	16792	Mm.271868	NM_010686	ENSMUSG00000028581	Laptm5	E3|Stra13	lysosomal-associated protein transmembrane 5	protein-coding
[truncated: 3,203 more rows]

## Sheet: B16-Tbx2-3xHA_cl2_R2_trim_peaks
# This file is generated by MACS version 2.1.2
[truncated: 5,272 more rows]

## Sheet: cl2_R2_peakSummit_annot
PeakID (cmd=annotatePeaks.pl B16-Tbx2-3xHA_cl2_R2_trim_summits.bed mm10)	Chr	Start	End	Strand	Peak Score	Focus Ratio/Region Size	Annotation	Detailed Annotation	Distance to TSS	Nearest PromoterID	Entrez ID	Nearest Unigene	Nearest Refseq	Nearest Ensembl	Gene Name	Gene Alias	Gene Description	Gene Type
[truncated: 5,245 more rows]

[truncated: 4 more sheets: B16-Tbx2-3xHA_cl9_R1_trim_peaks, cl9_R1_trim_peakSummit_annot, B16-Tbx2-3xHA_cl9_R2_trim_peaks, cl9_R2_peakSummit_annot]
