# Supplementary material for: TBX2 controls a proproliferative gene expression program in melanoma
Source: Genes Dev. 2021 Dec 1;35(23-24):1657–77. doi: 10.1101/gad.348746.121 (PMC8653791; doi:10.1101/gad.348746.121)
Supplement: Supplemental Material [file supp_gad.348746.121_Supplemental_Table_S2A.xlsx]

## Sheet: Sig_B16_siTbx2 06_siCN
GeneName	baseMean	log2FoldChange	lfcSE	stat	pvalue	padj
Mrpl15	580.374	0.298366	0.091699	3.25375	0.00113891	0.00482828
Lypla1	245.514	-2.0043	0.156189	-12.8325	1.07863e-37	7.41591e-35
Atp6v1h	279.777	0.531292	0.127676	4.16126	3.1649e-05	0.000207386
Adhfe1	59.1456	0.715534	0.257398	2.77988	0.0054379	0.0182429
Sgk3	122.27	1.71985	0.206722	8.31966	8.82148e-17	6.06503e-15
Snhg6	783.427	1.12469	0.404206	2.78247	0.00539466	0.0181186
Cspp1	107.506	0.622902	0.180303	3.45474	0.000550817	0.00256084
Ncoa2	103.321	0.763816	0.156044	4.89486	9.83748e-07	9.18374e-06
Tram1	647.306	-0.937525	0.103718	-9.03915	1.57895e-19	1.55082e-17
Lactb2	32.0601	-1.14853	0.319797	-3.59143	0.00032887	0.00162393
Eya1	245.958	0.453248	0.192051	2.36004	0.0182732	0.0499595
Terf1	69.2383	-0.759035	0.226795	-3.34678	0.000817558	0.00363198
Rpl7	4045.31	0.19475	0.0642383	3.03167	0.00243201	0.00921107
Tmem70	437.365	0.534986	0.0969178	5.52	3.39005e-08	4.33511e-07
Mcm3	1575.54	-1.09337	0.145476	-7.51583	5.65494e-14	2.18135e-12
Tmem14a	115.687	-0.866776	0.19015	-4.55837	5.15527e-06	4.11379e-05
Ogfrl1	204.274	0.553893	0.173755	3.18777	0.00143372	0.00588184
Col9a1	32.5117	-1.38883	0.303607	-4.57441	4.77554e-06	3.8354e-05
Phf3	551.102	0.407129	0.145435	2.79939	0.0051199	0.0173412
Prim2	133.238	-1.34117	0.212145	-6.32198	2.58228e-10	5.17697e-09
Bag2	189.376	-0.472953	0.18095	-2.61373	0.00895607	0.0277074
Zfp451	102.861	0.968422	0.190894	5.07308	3.91426e-07	3.9748e-06
Bend6	472.113	2.34984	0.153547	15.3037	7.22508e-53	1.20638e-49
Dst	335.465	0.446847	0.157929	2.82941	0.00466337	0.0159653
Ccdc115	775.233	0.392925	0.123273	3.18744	0.00143537	0.00588651
Imp4	481.926	-1.02226	0.127767	-8.00095	1.23463e-15	6.83904e-14
Ptpn18	42.8267	-0.926463	0.287321	-3.22448	0.001262	0.00527358
Fam168b	1054.32	0.416008	0.0834327	4.98615	6.15932e-07	6.02932e-06
Uggt1	1447.58	-0.482421	0.118611	-4.06726	4.75695e-05	0.000296269
Arid5a	48.3138	1.48088	0.309568	4.78369	1.7211e-06	1.51023e-05
Kansl3	485.039	1.14736	0.138072	8.30988	9.57956e-17	6.50965e-15
Cnnm3	245.569	0.586947	0.202841	2.89364	0.0038081	0.013504
Fam178b	14.2802	-2.27575	0.551766	-4.12448	3.71577e-05	0.000237582
Cox5b	2588.06	0.391644	0.124355	3.14941	0.00163601	0.00657553
Actr1b	301.391	-0.499282	0.114459	-4.3621	1.28818e-05	9.27684e-05
Tmem131	146.858	-0.564584	0.179606	-3.14346	0.00166962	0.0066762
Mgat4a	513.143	2.30827	0.16875	13.6786	1.36241e-42	1.99047e-39
Mitd1	171.814	-0.743039	0.189249	-3.92625	8.62816e-05	0.000495071
Tbc1d8	18.2044	1.79642	0.409053	4.39167	1.12485e-05	8.21193e-05
AI597479	151.853	0.380437	0.144634	2.63034	0.00852994	0.0265578
Nck2	50.0551	0.653894	0.257966	2.53481	0.0112509	0.0335374
Tex30	710.668	-0.465413	0.180943	-2.57215	0.0101069	0.0306591
Kdelc1	139.851	-0.909877	0.183136	-4.9683	6.75419e-07	6.52961e-06
Ercc5	221.643	0.925984	0.149225	6.20529	5.45966e-10	1.03256e-08
Gulp1	156.121	-2.05302	0.258381	-7.94572	1.93066e-15	1.01191e-13
Slc40a1	45.5713	-1.51083	0.263786	-5.7275	1.01921e-08	1.4893e-07
Dnahc7b	194.744	0.853705	0.170749	4.99976	5.74032e-07	5.66184e-06
Sdpr	552.125	0.627558	0.19669	3.1906	0.00141978	0.00582874
Stat1	62.9884	-0.631127	0.237688	-2.65528	0.00792425	0.0249848
Nab1	203.142	-0.511871	0.150633	-3.39812	0.0006785	0.00307376
1700019D03Rik	23.9435	1.18672	0.366798	3.23536	0.0012149	0.00509683
Pms1	68.7846	-0.56574	0.223657	-2.5295	0.0114226	0.0340146
Sf3b1	1891.27	0.257234	0.0992299	2.5923	0.0095336	0.0291698
Hspd1	3165.77	-0.32455	0.101974	-3.18268	0.00145919	0.00596328
Hspe1	6689.75	-0.741083	0.149772	-4.94806	7.49558e-07	7.1869e-06
Mob4	1921.05	0.407421	0.117929	3.4548	0.000550709	0.00256084
4930558J18Rik	19.2229	-1.72307	0.432162	-3.98709	6.68885e-05	0.000396069
Kctd18	72.098	0.66685	0.205572	3.24387	0.00117916	0.0049629
Sgol2	242.203	-1.85465	0.308469	-6.01245	1.82739e-09	3.09545e-08
Bzw1	1004.5	-0.544247	0.143097	-3.80334	0.000142757	0.000778601
Orc2	573.778	-0.405942	0.116042	-3.49823	0.000468366	0.0022244
Stradb	53.6748	1.16219	0.264997	4.38568	1.15623e-05	8.41036e-05
Tmem237	214.84	-0.481179	0.153315	-3.1385	0.00169815	0.00677173
Fzd7	98.2514	0.736975	0.264552	2.78574	0.00534052	0.0179781
Nop58	2389.24	-0.46683	0.145699	-3.20406	0.00135504	0.00560173
Fam117b	182.468	1.03052	0.174456	5.90705	3.48291e-09	5.62905e-08
Abi2	543.892	0.440585	0.103606	4.25249	2.11405e-05	0.000145262
Eef1b2	9817.18	0.322349	0.0940237	3.42838	0.000607204	0.00279189
Adam23	109.598	2.22688	0.217141	10.2555	1.11799e-24	2.07414e-22
Fastkd2	237.05	-1.27727	0.167521	-7.62451	2.44954e-14	1.01526e-12
Creb1	324.835	-0.896754	0.146	-6.14217	8.14019e-10	1.48281e-08
2810408I11Rik	27.856	-1.3289	0.339217	-3.91755	8.94531e-05	0.000512263
Plekhm3	53.8458	0.812934	0.224886	3.61487	0.000300494	0.00150479
Akr1cl	4.028	6.2698	1.33537	4.69518	2.66373e-06	2.25443e-05
Rpe	101.933	-0.791795	0.200195	-3.95513	7.64942e-05	0.00044503
Acadl	621.923	0.475418	0.146527	3.24458	0.00117625	0.00495604
Lancl1	165.081	0.709377	0.141663	5.00751	5.51389e-07	5.45693e-06
Bard1	147.785	-0.917092	0.166895	-5.49503	3.90635e-08	4.90412e-07
Atic	910.408	-0.52132	0.117648	-4.4312	9.37117e-06	6.95872e-05
Mreg	352.438	-2.064	0.153626	-13.4352	3.75925e-41	3.66151e-38
Xrcc5	456.494	1.01196	0.101225	9.9971	1.56918e-23	2.54731e-21
Arpc2	1869.51	-0.409877	0.0966046	-4.24283	2.20716e-05	0.000151038
Rqcd1	366.943	-0.546791	0.119427	-4.57844	4.68456e-06	3.77087e-05
Zfp142	63.9447	0.541851	0.213708	2.53547	0.0112296	0.033491
Ttll4	73.8493	-0.783932	0.285684	-2.74405	0.00606864	0.0200273
Cnppd1	241.837	0.688893	0.245878	2.80177	0.00508227	0.0172328
Fam134a	467.582	0.280067	0.113518	2.46717	0.0136188	0.0392349
Dnajb2	112.27	0.820642	0.208646	3.93317	8.38322e-05	0.000481726
Chpf	708.371	-0.242886	0.0958496	-2.53403	0.0112758	0.0335945
Obsl1	8.12745	-2.09119	0.662639	-3.15584	0.00160035	0.00645886
Stk11ip	65.3501	-0.510871	0.208564	-2.44947	0.0143067	0.0409946
Slc4a3	15.4674	1.44125	0.444099	3.24532	0.00117318	0.00494664
Pax3	1054.38	0.486364	0.0923681	5.26549	1.39813e-07	1.5804e-06
Utp14b	16.6142	-1.87297	0.429445	-4.36136	1.29255e-05	9.30251e-05
Wdfy1	471.992	-0.764602	0.12003	-6.37008	1.88932e-10	3.86551e-09
Mrpl44	435.364	0.397047	0.130438	3.04395	0.00233494	0.00888659
Dock10	17.8634	2.49033	0.489038	5.09232	3.53718e-07	3.62019e-06
Irs1	112.332	2.17944	0.223782	9.73915	2.0527e-22	2.92585e-20
Rhbdd1	216.218	0.834629	0.176455	4.72998	2.24545e-06	1.92694e-05
Col4a4	21.0945	-1.0354	0.35738	-2.8972	0.00376512	0.0133719
Mff	609.304	-0.242931	0.100386	-2.41997	0.0155216	0.0437465
Trip12	985.251	-0.288994	0.0985541	-2.93233	0.00336426	0.0121663
Cab39	431.114	0.282958	0.0999992	2.82961	0.00466052	0.0159627
Itm2c	1322.08	0.605571	0.10848	5.58235	2.37297e-08	3.15173e-07
Psmd1	1689.08	-0.425032	0.0764029	-5.56303	2.65127e-08	3.4779e-07
C130036L24Rik	28.8741	1.3505	0.342188	3.94667	7.92448e-05	0.000458748
Ptma	3573.93	-0.669472	0.131105	-5.10637	3.284e-07	3.38777e-06
Pde6d	212.024	-0.378849	0.150156	-2.52305	0.0116343	0.0345835
Usp40	257.914	-0.708845	0.143661	-4.93414	8.0503e-07	7.66846e-06
Hjurp	48.642	0.827672	0.250561	3.30328	0.000955625	0.00416767
Agap1	278.862	0.603959	0.181262	3.33197	0.000862341	0.00380054
Cops8	575.915	-0.301309	0.0863567	-3.48912	0.000484611	0.00229039
Rab17	109.363	-1.07155	0.17951	-5.96933	2.38229e-09	3.95515e-08
Lrrfip1	588.783	0.566721	0.113292	5.0023	5.66518e-07	5.59245e-06
Scly	513.22	-0.404632	0.128311	-3.15353	0.0016131	0.00650091
Asb1	186.894	-0.749443	0.13418	-5.58536	2.3322e-08	3.10819e-07
Myeov2	3879.47	0.462196	0.171924	2.68838	0.00717992	0.02308
Rnpepl1	73.4353	-0.669659	0.204317	-3.27755	0.00104711	0.00449453
Capn10	99.9621	0.476529	0.159449	2.9886	0.00280256	0.0104087
Pask	32.4327	-1.35655	0.322071	-4.21195	2.53175e-05	0.000170357
Hdlbp	750.688	-1.30623	0.144571	-9.03524	1.63641e-19	1.59387e-17
2002-09-01	1115.76	-0.818944	0.114413	-7.15776	8.20072e-13	2.5492e-11
Dtymk	336.158	-0.645966	0.137919	-4.68365	2.81805e-06	2.36789e-05
D2hgdh	15.7814	-1.29776	0.430046	-3.01772	0.00254683	0.00957151
Fam174a	78.5077	0.559856	0.22617	2.47538	0.0133094	0.0385433
Ppip5k2	238.378	0.775196	0.16584	4.67435	2.94892e-06	2.46545e-05
Pam	137.216	1.87433	0.194408	9.64125	5.35339e-22	7.11027e-20
Pign	105.292	0.814411	0.177592	4.58587	4.52109e-06	3.65186e-05
2310035C23Rik	126.652	0.462353	0.16083	2.87479	0.00404298	0.0141607
Phlpp1	49.8362	0.572783	0.241396	2.37279	0.0176541	0.048631
Bcl2	310.046	0.953359	0.130403	7.31086	2.65431e-13	8.99234e-12
Kdsr	85.8581	0.675001	0.212865	3.17103	0.00151897	0.00617308
Dsel	36.7834	-0.801076	0.251928	-3.17978	0.00147388	0.00601702
Tsn	2240.64	-0.61271	0.0995618	-6.15407	7.55201e-10	1.38568e-08
Ralb	288.312	-0.335084	0.117153	-2.86023	0.00423337	0.0147349
Tmem185b	146.02	0.419081	0.16041	2.61256	0.00898678	0.0277951
Insig2	515.447	-0.52463	0.128248	-4.09075	4.29986e-05	0.000270634
Actr3	1051.25	-0.481975	0.133471	-3.61109	0.000304916	0.00152432
Nckap5	3.67674	4.85551	1.2615	3.84899	0.000118603	0.000660427
Zranb3	42.2829	-0.759073	0.240437	-3.15706	0.00159368	0.00643641
Mcm6	1556.36	-2.19875	0.196375	-11.1967	4.23212e-29	1.17774e-26
Dars	251.731	-1.09072	0.131132	-8.31772	8.9672e-17	6.12916e-15
Pfkfb2	47.6475	0.914393	0.25749	3.55117	0.000383519	0.00186076
AA986860	4.33484	2.76787	0.777135	3.56163	0.000368564	0.00179341
Eif2d	100.117	-2.49445	0.211017	-11.8211	3.03744e-32	1.10942e-29
Ikbke	24.3276	-1.07364	0.358651	-2.99354	0.00275761	0.0102745
Slc41a1	104.75	0.787596	0.164589	4.78521	1.70806e-06	1.49991e-05
Rab7l1	81.4776	0.617308	0.193467	3.19077	0.00141896	0.00582742
Nucks1	4771.32	-1.10048	0.165104	-6.66538	2.63977e-11	6.36158e-10
Zc3h11a	398.564	-0.392008	0.146823	-2.66993	0.00758671	0.0241354
Btg2	133.313	3.53749	0.276378	12.7994	1.65156e-37	1.07241e-34
Adipor1	338.434	-0.489668	0.1003	-4.88203	1.05001e-06	9.70923e-06
Kdm5b	64.5082	1.52611	0.280705	5.43671	5.42747e-08	6.62174e-07
Ube2t	114.133	-0.744908	0.24372	-3.05641	0.00224006	0.00857016
Lgr6	51.3638	2.27645	0.400437	5.68491	1.3088e-08	1.85421e-07
Lmod1	73.4572	1.63259	0.281472	5.80017	6.62493e-09	1.01086e-07
Shisa4	110.932	-1.08935	0.204266	-5.33301	9.6597e-08	1.1279e-06
Ipo9	302.623	-0.250287	0.0989457	-2.52954	0.0114211	0.0340146
Nav1	241.062	0.463333	0.174227	2.65937	0.00782865	0.0247501
Csrp1	1189.88	-0.837054	0.168101	-4.97946	6.37616e-07	6.22595e-06
Phlda3	1105	0.946306	0.163113	5.80155	6.57056e-09	1.00519e-07
Tmem9	265.795	-0.882955	0.121468	-7.26904	3.62046e-13	1.20558e-11
Kif21b	282.257	0.395493	0.150036	2.63598	0.00838942	0.026204
Kif14	254.45	-1.2537	0.229576	-5.46092	4.73677e-08	5.82773e-07
Zfp281	238.448	0.643667	0.159101	4.04564	5.21802e-05	0.000321837
Gm19705	21.6094	0.972881	0.367171	2.64967	0.00805703	0.0253383
Nek7	87.5775	0.50506	0.181641	2.78054	0.00542689	0.0182112
2310009B15Rik	116.426	0.661548	0.153598	4.30701	1.65475e-05	0.00011623
Zbtb41	185.358	-1.09606	0.16422	-6.67431	2.48403e-11	6.02351e-10
Aspm	161.505	-0.514351	0.216391	-2.37695	0.0174565	0.0481661
Glrx2	287.399	0.599524	0.118327	5.06668	4.04816e-07	4.10008e-06
Trove2	187.641	1.27439	0.166177	7.66883	1.7357e-14	7.41218e-13
Uchl5	298.154	-1.07583	0.139067	-7.73603	1.02571e-14	4.6467e-13
Rgs2	106.378	3.04763	0.503409	6.05398	1.41307e-09	2.45043e-08
Rgl1	139.228	0.94761	0.172091	5.50645	3.66141e-08	4.63144e-07
Nmnat2	13.7128	1.28019	0.473241	2.70516	0.00682721	0.0221288
Lamc1	133.455	0.9299	0.188853	4.92393	8.48243e-07	8.05383e-06
Rgs16	100.124	3.381	0.26956	12.5427	4.36013e-36	2.42673e-33
Glul	447.173	0.39464	0.162932	2.42211	0.0154307	0.0435533
Ier5	274.753	1.0013	0.166178	6.02543	1.68656e-09	2.87773e-08
Acbd6	347.461	0.389921	0.130184	2.99516	0.00274302	0.0102233
Qsox1	230.469	0.731915	0.202163	3.62043	0.000294118	0.0014792
Tor1aip1	362.289	-0.300988	0.12269	-2.45323	0.0141578	0.0406076
Tor1aip2	1104.81	0.43117	0.083133	5.18651	2.14275e-07	2.31251e-06
Soat1	314.554	-0.416032	0.16357	-2.54346	0.0109762	0.0328024
Abl2	203.348	0.624487	0.142197	4.39171	1.12462e-05	8.21193e-05
Rfwd2	156.031	0.533755	0.132444	4.03003	5.57689e-05	0.000340024
Cacybp	1016.4	-0.435384	0.122098	-3.56586	0.000362662	0.0017669
Rc3h1	136.723	0.667208	0.177779	3.75302	0.000174719	0.000926127
Gas5	5778.46	1.61815	0.257618	6.28119	3.36e-10	6.5892e-09
Cenpl	212.316	-0.915067	0.195259	-4.68642	2.78023e-06	2.33948e-05
Prdx6	2600.49	-0.456732	0.127082	-3.594	0.000325638	0.00161032
Mettl13	77.5331	-0.640029	0.197386	-3.24252	0.00118476	0.00498469
Vamp4	52.7445	1.04535	0.285468	3.66187	0.000250383	0.00128017
Gorab	37.8155	0.66969	0.277377	2.41437	0.0157625	0.0442759
Kifap3	175.69	0.409329	0.150644	2.7172	0.00658362	0.0214403
Slc19a2	82.8294	1.74517	0.4235	4.12083	3.7751e-05	0.000240848
Blzf1	137.895	0.438344	0.169703	2.583	0.00979452	0.0298509
Sft2d2	348.014	0.516856	0.117652	4.3931	1.11747e-05	8.17331e-05
Mpzl1	739.967	-0.721531	0.128246	-5.62613	1.84299e-08	2.51894e-07
Creg1	670.511	0.309822	0.118759	2.60884	0.00908489	0.0280243
Tada1	213.124	1.00869	0.173347	5.81891	5.92322e-09	9.14539e-08
Tmco1	442.123	-0.724489	0.116142	-6.23796	4.43304e-10	8.54445e-09
Pbx1	58.5989	2.03721	0.270622	7.52788	5.15705e-14	2.00251e-12
Nuf2	154.253	-1.85822	0.237246	-7.83246	4.78424e-15	2.2904e-13
Hsd17b7	95.6594	-2.46012	0.297824	-8.26033	1.45272e-16	9.64735e-15
Atf6	289.18	0.818053	0.246001	3.32541	0.000882897	0.00387886
Adamts4	107.199	0.686138	0.205759	3.33467	0.000854003	0.00376806
B4galt3	370.223	0.342278	0.0988734	3.46178	0.000536618	0.00250579
Ufc1	645.82	0.374817	0.0866404	4.32613	1.51755e-05	0.000107367
Pfdn2	581.736	-0.308238	0.125403	-2.45799	0.0139717	0.0401726
F11r	107.815	1.55222	0.30651	5.06418	4.10161e-07	4.14702e-06
Vangl2	24.876	-0.860739	0.312679	-2.75279	0.00590897	0.0195982
Ncstn	87.9855	0.865457	0.193217	4.4792	7.49221e-06	5.67944e-05
Pea15a	296.094	-0.679094	0.179418	-3.78499	0.000153712	0.000827158
Igsf8	1067.76	0.349675	0.130259	2.68446	0.00726473	0.0233014
Exo1	105.172	-1.23276	0.27378	-4.50275	6.70798e-06	5.15809e-05
Cep170	124.782	0.689059	0.151537	4.54714	5.43795e-06	4.29161e-05
Adss	234.846	0.436476	0.126641	3.44656	0.000567777	0.00263132
Desi2	117.633	-0.67138	0.188571	-3.56035	0.000370361	0.00180141
Cox20	519.538	-0.507014	0.165125	-3.07049	0.0021371	0.00823285
Kif26b	10.3059	1.53094	0.557919	2.74402	0.00606918	0.0200273
Parp1	1092	-0.788251	0.150924	-5.22284	1.76197e-07	1.93733e-06
Lin9	86.2598	-0.577356	0.206251	-2.79928	0.00512166	0.0173412
Acbd3	372.694	-0.941243	0.125785	-7.48297	7.26631e-14	2.73082e-12
H3f3a	362.063	-0.829555	0.165635	-5.00832	5.49077e-07	5.43865e-06
Pycr2	892.501	-0.590311	0.128571	-4.59131	4.40471e-06	3.5702e-05
Wdr26	1104.27	-0.26919	0.0960101	-2.80377	0.00505094	0.0171415
Degs1	792.116	-1.40872	0.0875317	-16.0938	2.82137e-58	8.24405e-55
Fbxo28	176.989	-0.410354	0.149223	-2.74994	0.00596053	0.0197356
Trp53bp2	88.7834	0.559262	0.174977	3.19619	0.00139254	0.00573502
Capn2	306.542	-0.784168	0.106677	-7.35085	1.96945e-13	6.8919e-12
Aida	129.793	-0.409929	0.164398	-2.49352	0.0126483	0.0369916
Dusp10	9.37413	2.26746	0.638775	3.5497	0.000385674	0.00186811
Hlx	12.1242	1.23748	0.461391	2.68206	0.00731712	0.0234565
2002-03-01	622.329	-0.341326	0.0845223	-4.03829	5.38413e-05	0.000330687
Bpnt1	300.823	-1.57551	0.17805	-8.84871	8.85387e-19	7.69763e-17
Eprs	1416.37	0.382871	0.118251	3.23777	0.00120469	0.00505946
Lyplal1	79.0656	-0.545143	0.201065	-2.71128	0.00670243	0.0217726
Gpatch2	66.9016	-0.539199	0.193677	-2.78401	0.00536915	0.0180537
Kctd3	140.063	-0.729123	0.151322	-4.81837	1.44739e-06	1.29732e-05
Cenpf	377.023	-0.945563	0.193578	-4.88467	1.03603e-06	9.59516e-06
Ptpn14	417.249	1.05479	0.153368	6.8775	6.091e-12	1.64415e-10
Smyd2	252.648	-0.593011	0.133981	-4.42608	9.59627e-06	7.10781e-05
Vash2	17.7831	1.61848	0.483873	3.34484	0.000823314	0.00365472
Nsl1	135.955	-1.03929	0.21917	-4.74194	2.11683e-06	1.82864e-05
Atf3	90.968	1.96491	0.667121	2.94535	0.00322587	0.0117458
Nenf	240.167	0.566758	0.151782	3.73401	0.000188453	0.000991288
Dtl	448.307	-0.755702	0.181468	-4.16439	3.12183e-05	0.000205219
Lpgat1	101.556	0.59632	0.165418	3.60493	0.000312233	0.00155359
Nek2	102.342	-0.84545	0.322384	-2.6225	0.00872884	0.0270833
Slc30a1	147.331	0.872527	0.177774	4.90806	9.19803e-07	8.64896e-06
Irf6	6.08112	3.88852	0.939465	4.13908	3.48708e-05	0.000224556
A130010J15Rik	64.1306	-1.15955	0.20747	-5.589	2.28385e-08	3.04722e-07
Cr1l	180.568	0.553132	0.160996	3.43568	0.000591064	0.00272411
Syne1	473.662	0.991413	0.126217	7.85481	4.0037e-15	1.95796e-13
Fbxo5	336.7	-1.17833	0.195209	-6.03627	1.57716e-09	2.70292e-08
Mtrf1l	68.9325	0.985213	0.227167	4.33696	1.44466e-05	0.000102833
Cnksr3	38.1386	0.738437	0.282247	2.61628	0.0088894	0.0275376
Pcmt1	190.756	-0.634502	0.125024	-5.07504	3.87404e-07	3.94423e-06
Nup43	197.384	-1.1065	0.209108	-5.29153	1.213e-07	1.38995e-06
Lats1	158.295	0.885264	0.154488	5.73032	1.00242e-08	1.47374e-07
Katna1	468.768	-0.647958	0.104849	-6.17992	6.41336e-10	1.19647e-08
Ginm1	114.209	0.496445	0.162493	3.05517	0.00224932	0.00859995
Tab2	555.157	0.432429	0.152576	2.83419	0.00459418	0.0157653
Sash1	329.916	0.657802	0.173127	3.79954	0.000144967	0.000789182
Rab32	350.945	-1.01723	0.177713	-5.72399	1.04048e-08	1.51447e-07
Grm1	3.7828	3.68767	1.37358	2.68471	0.00725934	0.0232915
Shprh	151.942	0.589876	0.192666	3.06165	0.00220121	0.00845195
Utrn	369.375	0.351577	0.113777	3.09006	0.00200116	0.00776803
Sf3b5	780.225	-0.301248	0.104723	-2.87663	0.00401951	0.0140954
Fuca2	185.894	-0.519175	0.137316	-3.78087	0.000156281	0.000839822
Pex3	57.641	-0.718764	0.227263	-3.1627	0.00156312	0.00632829
Hivep2	114.638	0.835672	0.201156	4.15434	3.26222e-05	0.000212666
Cited2	514.026	0.680691	0.1706	3.98997	6.60812e-05	0.000392111
Abracl	828.052	-0.616954	0.151631	-4.06879	4.72578e-05	0.000294586
Ccdc28a	46.0129	1.72984	0.267025	6.47822	9.28139e-11	2.0239e-09
Hebp2	118.797	-0.75116	0.223123	-3.36657	0.000761086	0.00341127
Ifngr1	112.338	-0.486025	0.165463	-2.93736	0.00331016	0.0120041
Map7	36.7456	0.908522	0.288372	3.15051	0.00162983	0.00655521
Bclaf1	1098.07	0.233718	0.0935184	2.49917	0.0124486	0.03653
Mtfr2	22.3175	-1.45275	0.3725	-3.9	9.61946e-05	0.000548183
Ahi1	301.008	0.984072	0.145523	6.76234	1.35783e-11	3.45008e-10
Hbs1l	515.186	0.432835	0.115039	3.7625	0.000168221	0.000896563
Sgk1	61.2472	2.49522	0.358442	6.96129	3.3716e-12	9.57117e-11
C920009B18Rik	24.3229	-0.926608	0.339923	-2.72594	0.00641192	0.0209923
Tbpl1	400.749	1.00983	0.196075	5.15025	2.60141e-07	2.74912e-06
Eya4	5.30029	1.70393	0.702012	2.42722	0.0152151	0.0430734
Rps12	5857.82	0.421958	0.127823	3.30111	0.000963046	0.00419847
Slc18b1	86.3915	-1.08988	0.216936	-5.02396	5.06166e-07	5.04354e-06
Stx7	961.113	-0.805544	0.126224	-6.38185	1.74962e-10	3.60663e-09
Ctgf	182.2	1.58461	0.497206	3.18703	0.00143744	0.00589295
Epb4.1l2	1378.62	-0.642963	0.108482	-5.9269	3.08705e-09	5.04635e-08
Arhgap18	225.486	0.964398	0.204369	4.71891	2.37106e-06	2.02729e-05
Ptprk	117.564	0.676215	0.184365	3.66781	0.000244633	0.00125461
2310057J18Rik	119.796	5.8007	0.476876	12.164	4.83468e-34	2.45686e-31
Rnf146	25.2285	1.04716	0.350398	2.98849	0.00280361	0.0104093
Cenpw	779.912	-0.946019	0.162597	-5.81817	5.94951e-09	9.17387e-08
Trmt11	44.0453	-0.646747	0.267859	-2.41451	0.0157566	0.0442699
Gm20300	28.988	-1.23136	0.344809	-3.57114	0.000355434	0.00173603
Hddc2	174.775	-0.513096	0.152164	-3.37199	0.000746267	0.00335089
Tpd52l1	271.462	-0.47625	0.162281	-2.93473	0.00333837	0.0120951
Rwdd1	129.121	-1.33291	0.17338	-7.68776	1.49728e-14	6.48329e-13
Fam26e	71.967	0.995595	0.212199	4.6918	2.70809e-06	2.28701e-05
Tspyl1	373.87	0.655554	0.106179	6.17403	6.65702e-10	1.23587e-08
Nt5dc1	45.6467	-0.887892	0.315017	-2.81856	0.00482399	0.0164429
Marcks	4367.07	0.308432	0.114885	2.68469	0.00725965	0.0232915
Fam229b	30.5147	-0.752665	0.314915	-2.39006	0.0168458	0.046817
Tube1	51.397	-0.724986	0.251668	-2.88072	0.00396766	0.0139303
Fyn	216.795	0.374916	0.140171	2.6747	0.0074797	0.023886
E130307A14Rik	20.5782	1.48431	0.387407	3.8314	0.000127416	0.000702469
Rev3l	146.613	0.945555	0.217633	4.34471	1.39457e-05	9.96925e-05
Rpf2	362.682	-0.585845	0.128073	-4.57431	4.77785e-06	3.8354e-05
Gtf3c6	416.851	-0.330267	0.118664	-2.7832	0.00538249	0.0180861
Cdc40	154.931	-1.13744	0.167464	-6.79217	1.10461e-11	2.85634e-10
Wasf1	144.78	0.456267	0.181344	2.51603	0.0118686	0.0351368
Fig4	48.6905	-0.731216	0.213588	-3.42349	0.000618225	0.00283588
Mical1	151.51	-0.49645	0.17634	-2.81529	0.00487328	0.0165916
Cd164	740.887	-0.914056	0.108442	-8.42901	3.48588e-17	2.4544e-15
Cep57l1	38.0025	-1.2715	0.314926	-4.03745	5.40362e-05	0.00033155
Lace1	38.1267	0.768395	0.280173	2.74257	0.00609607	0.0201047
Snx3	1814.17	-0.447848	0.0978411	-4.5773	4.7102e-06	3.78891e-05
Ostm1	202.967	-1.66261	0.158333	-10.5007	8.57597e-26	1.85622e-23
Sobp	77.4995	1.36318	0.218535	6.23781	4.43744e-10	8.54445e-09
1700021F05Rik	164.72	0.670534	0.139427	4.8092	1.51534e-06	1.34687e-05
Atg5	194.418	-0.410409	0.114015	-3.59959	0.000318716	0.00157979
Lin28b	28.8558	-1.2493	0.31222	-4.00134	6.29842e-05	0.000375209
Grik2	32.4092	1.04196	0.292864	3.55784	0.000373923	0.00181646
Dcbld1	200.945	0.760587	0.142318	5.34429	9.07731e-08	1.06415e-06
Gopc	231.982	0.708521	0.151413	4.67939	2.87732e-06	2.41076e-05
Nus1	993.916	0.732552	0.125343	5.84438	5.08461e-09	7.94504e-08
Slc35f1	162.411	-1.35261	0.250427	-5.4012	6.61972e-08	7.93551e-07
Gja1	71.5514	1.76064	0.31079	5.66503	1.46996e-08	2.05759e-07
Serinc1	554.002	0.537731	0.109613	4.90573	9.30793e-07	8.74527e-06
Smpdl3a	193.022	1.11029	0.167474	6.62966	3.36453e-11	7.96045e-10
Lims1	233.846	-1.80477	0.203151	-8.88385	6.45871e-19	5.7189e-17
2010-09-01	142.893	-1.30321	0.197582	-6.59582	4.22912e-11	9.80753e-10
Sowahc	79.3288	1.00392	0.249325	4.02653	5.66063e-05	0.000344053
Ddit4	392.313	2.63837	0.360491	7.31881	2.50177e-13	8.54993e-12
Unc5b	96.657	1.7626	0.420549	4.19118	2.77506e-05	0.000185131
Sgpl1	728.596	-0.238502	0.0850769	-2.80337	0.0050572	0.0171578
Pald1	47.97	-0.856841	0.241324	-3.55059	0.000384372	0.00186412
Eif4ebp2	32.7179	-1.08174	0.353555	-3.05962	0.00221617	0.00849546
Ppa1	622.021	-1.49397	0.129666	-11.5217	1.0261e-30	3.33141e-28
Sar1a	664.911	-0.570806	0.0975261	-5.85286	4.83204e-09	7.57119e-08
Supv3l1	112.386	0.413816	0.164611	2.51391	0.0119402	0.0352863
Ddx50	596.661	0.250454	0.09517	2.63165	0.00849714	0.026491
Dna2	149.284	-1.64716	0.249431	-6.60367	4.01092e-11	9.37594e-10
Rufy2	81.945	-0.507946	0.186058	-2.73004	0.00633261	0.0207851
Jmjd1c	135.845	0.789566	0.213827	3.69254	0.000222023	0.00114773
Ado	364.316	0.730729	0.130173	5.61353	1.98239e-08	2.68484e-07
Zfp365	115.322	1.14608	0.201375	5.69127	1.261e-08	1.80178e-07
Rtkn2	27.4128	-1.36509	0.461272	-2.9594	0.00308236	0.0112865
Arid5b	43.069	1.26472	0.256861	4.92375	8.49027e-07	8.05473e-06
Cdk1	3437.49	-1.2528	0.236253	-5.30276	1.14064e-07	1.31219e-06
Ccdc6	364.943	0.483456	0.120321	4.01805	5.86827e-05	0.000355196
Cisd1	892.673	-0.449356	0.096869	-4.63881	3.50427e-06	2.87424e-05
Zwint	179.31	-1.48581	0.236696	-6.27729	3.44527e-10	6.71139e-09
Specc1l	319.617	0.638008	0.114151	5.58914	2.282e-08	3.04722e-07
Fam211b	99.8526	0.872071	0.265959	3.27897	0.00104187	0.00447532
Gstt2	7.79223	-1.55779	0.629232	-2.4757	0.0132976	0.0385281
Chchd10	3178.02	0.401473	0.109428	3.66884	0.00024365	0.00125012
Pcnt	171.581	-1.16063	0.146	-7.94955	1.87196e-15	9.8556e-14
Ybey	37.4144	0.906279	0.276855	3.27348	0.00106232	0.00455144
Mcm3ap	182.167	-0.453678	0.136597	-3.32129	0.000896023	0.00392678
Slc19a1	58.277	-1.20468	0.245976	-4.89756	9.70344e-07	9.08896e-06
Adarb1	25.3245	1.39044	0.347791	3.99792	6.39004e-05	0.000380085
Sumo3	3417.99	-0.704026	0.148134	-4.75262	2.00799e-06	1.74105e-05
Ube2g2	822.821	0.477202	0.162897	2.92947	0.00339536	0.0122598
1810043G02Rik	104.945	-1.0175	0.211693	-4.80652	1.5358e-06	1.36298e-05
Rrp1	419.562	-0.452667	0.120628	-3.75258	0.000175027	0.000927344
Syde1	449.698	-0.370986	0.118736	-3.12446	0.00178133	0.00705532
Ppap2c	883.075	-0.680828	0.101204	-6.72729	1.72847e-11	4.32599e-10
Cdc34	941.373	0.466781	0.150797	3.09543	0.00196528	0.00766185
Polrmt	64.4639	-0.792596	0.24988	-3.17191	0.00151441	0.00616095
Ptbp1	916.7	-0.469097	0.100595	-4.66321	3.11317e-06	2.58245e-05
R3hdm4	292.456	-0.595846	0.157732	-3.77758	0.000158359	0.000849427
Cnn2	403.987	-0.784202	0.214363	-3.65828	0.00025391	0.00129707
Polr2e	600.689	-0.575078	0.10328	-5.56815	2.5746e-08	3.39256e-07
Gpx4	286.258	-0.579035	0.199792	-2.8982	0.00375315	0.0133374
Sbno2	83.0999	0.564604	0.189739	2.97568	0.0029234	0.0107927
Dos	171.348	0.354649	0.136691	2.59453	0.0094719	0.0290038
Atp5d	1840.12	-0.286919	0.101651	-2.82259	0.00476381	0.0162599
Mum1	272.33	-0.608898	0.141578	-4.30081	1.70173e-05	0.000119387
Gamt	49.7541	-1.75683	0.303467	-5.7892	7.07222e-09	1.07073e-07
Dazap1	1307.6	-0.511918	0.113437	-4.51281	6.39743e-06	4.93878e-05
Reep6	13.9271	1.38437	0.463661	2.98573	0.00282901	0.0104936
Rexo1	123.52	0.666416	0.185185	3.59865	0.000319873	0.00158418
Csnk1g2	470.557	0.61899	0.13777	4.49292	7.02537e-06	5.37738e-05
Mknk2	502.096	-0.432939	0.167979	-2.57734	0.00995634	0.0302652
Ap3d1	725.62	-0.39873	0.126576	-3.15013	0.00163198	0.00656162
Oaz1	245.296	-0.566316	0.141591	-3.99966	6.34342e-05	0.000377697
Sppl2b	247.779	0.43037	0.126223	3.4096	0.000650588	0.0029634
Timm13	1195.84	-0.310261	0.117291	-2.64523	0.00816354	0.0256464
Lmnb2	269.476	-1.30848	0.220304	-5.93941	2.86052e-09	4.71562e-08
Gng7	76.5992	0.848326	0.240901	3.52148	0.000429153	0.00206163
Thop1	54.5204	-0.838507	0.221385	-3.78756	0.000152135	0.000820182
Zbtb7a	541.916	0.860419	0.130407	6.59796	4.16862e-11	9.70574e-10
Eef2	8351.03	1.10421	0.0954876	11.5639	6.28025e-31	2.09724e-28
Zfr2	6.36092	1.67515	0.686843	2.43891	0.0147315	0.0419956
Fzr1	354.511	-0.398538	0.151534	-2.63002	0.00853789	0.0265684
Nfic	389.958	1.87941	0.181394	10.3609	3.73407e-25	7.5248e-23
Ncln	362.137	-0.568517	0.153132	-3.7126	0.000205139	0.00106848
Tle6	9.17986	-2.40283	0.642463	-3.74002	0.000184004	0.000970945
Ankrd24	67.4471	0.682206	0.246576	2.76671	0.00566247	0.018904
1190007I07Rik	153.596	0.714841	0.177424	4.02901	5.60126e-05	0.000341144
A230046K03Rik	223.273	-0.682289	0.14198	-4.80552	1.54347e-06	1.36875e-05
Nuak1	151.145	-0.999723	0.162699	-6.14462	8.01535e-10	1.4638e-08
Ckap4	339.62	0.861161	0.133024	6.47371	9.56273e-11	2.06998e-09
Tcp11l2	24.8661	2.21926	0.48624	4.56412	5.01586e-06	4.00994e-05
Polr3b	79.7974	0.619012	0.191343	3.23509	0.00121605	0.00509881
Ric8b	122.169	0.608991	0.163727	3.71955	0.000199579	0.00104324
Cry1	58.8194	0.989432	0.218131	4.53596	5.73426e-06	4.49511e-05
Pwp1	190.339	-0.368693	0.138378	-2.66439	0.00771283	0.0244632
Bpifc	5.10121	2.75365	1.10624	2.48919	0.0128034	0.0373742
Timp3	146.508	-0.469116	0.161579	-2.90332	0.00369225	0.013153
Hsp90b1	5426.93	-0.585633	0.154517	-3.79009	0.000150592	0.000814869
Nt5dc3	134.44	1.02694	0.187626	5.4733	4.41724e-08	5.47495e-07
Parpbp	53.6194	-1.726	0.311975	-5.53249	3.15708e-08	4.07284e-07
Gnptab	318.286	-0.408232	0.123724	-3.29955	0.00096841	0.00421571
Sycp3	13.9087	1.2154	0.460118	2.64151	0.00825385	0.0258566
Chpt1	115.524	-0.762744	0.170347	-4.4776	7.54871e-06	5.70694e-05
Arl1	29.1976	-0.820934	0.308556	-2.66057	0.00780089	0.0246691
Gas2l3	351.194	-0.967332	0.134702	-7.18125	6.90762e-13	2.18206e-11
Nr1h4	48.9565	2.03833	0.355465	5.73426	9.7941e-09	1.44173e-07
Slc17a8	3.08393	4.0327	1.46616	2.75051	0.00595023	0.0197071
Apaf1	279.863	0.994162	0.147308	6.74885	1.4902e-11	3.77001e-10
Slc25a3	6673.17	0.382549	0.0799738	4.78343	1.72329e-06	1.51101e-05
Nedd1	84.0101	-0.591185	0.22176	-2.66588	0.00767878	0.0243818
Elk3	122.745	0.79955	0.187287	4.26911	1.96256e-05	0.00013573
Lta4h	573.301	-0.46849	0.126186	-3.71269	0.00020507	0.00106848
Nr2c1	86.1568	0.768472	0.185176	4.14996	3.3253e-05	0.000215086
Mrpl42	562.204	-0.801968	0.153971	-5.20855	1.90319e-07	2.07698e-06
Nudt4	406.164	-0.961428	0.124466	-7.72439	1.12386e-14	5.0522e-13
Eea1	178.79	0.529338	0.15439	3.42857	0.00060677	0.002791
Btg1	35.4308	1.14612	0.376387	3.04507	0.0023263	0.00886238
Atp2b1	619.133	-0.476536	0.118665	-4.01582	5.92405e-05	0.00035802
Dusp6	1488.26	1.0043	0.195267	5.14324	2.70039e-07	2.85114e-06
Kitl	17.1831	1.53948	0.388252	3.96515	7.33494e-05	0.000429083
Tmtc3	34.761	-0.700847	0.288749	-2.42719	0.0152165	0.0430734
Cep290	41.1245	-1.5901	0.344838	-4.61115	4.00452e-06	3.26098e-05
Slc6a15	135.22	1.03691	0.232881	4.45256	8.48535e-06	6.35748e-05
Mettl25	61.226	1.32599	0.247125	5.36569	8.06414e-08	9.57862e-07
Ppfia2	5.50382	2.18555	0.790569	2.76453	0.00570045	0.0190037
Ppp1r12a	353.037	0.258382	0.0997039	2.59149	0.00955612	0.0292234
Nav3	16.8357	1.1214	0.448635	2.49957	0.0124343	0.0365064
E2f7	142.601	-0.964958	0.215293	-4.48207	7.39224e-06	5.61772e-05
Csrp2	81.7012	-0.489346	0.203442	-2.40533	0.0161578	0.0452407
Nap1l1	1863.76	-0.464915	0.096701	-4.80776	1.52629e-06	1.35557e-05
Tbc1d15	173.13	1.01909	0.16443	6.19772	5.72883e-10	1.0765e-08
Tmem19	107.028	-0.550929	0.177079	-3.11121	0.00186322	0.00732256
Kcnmb4	7.44355	3.16223	0.603174	5.24265	1.58291e-07	1.75865e-06
Nup107	251.104	-0.824912	0.262113	-3.14716	0.00164863	0.00661718
Mdm1	34.1428	-1.28012	0.309704	-4.13337	3.57478e-05	0.000229951
Cand1	453.539	-0.339415	0.095104	-3.56888	0.000358507	0.00174885
Tmbim4	762.809	0.301445	0.107338	2.80837	0.00497927	0.0169229
Msrb3	252.339	1.0571	0.179608	5.88557	3.96687e-09	6.32535e-08
Tbk1	117.514	-1.11407	0.191157	-5.82804	5.60811e-09	8.69332e-08
Srgap1	71.6288	0.852889	0.289216	2.94897	0.00318831	0.0116235
Ppm1h	93.4499	-0.63511	0.219793	-2.88958	0.00385761	0.0136094
Lrig3	17.7961	1.40316	0.428512	3.27449	0.00105854	0.00453858
Ctdsp2	335.929	0.984038	0.182517	5.39148	6.98781e-08	8.35108e-07
Tsfm	115.782	-0.534611	0.172723	-3.09519	0.00196685	0.00766397
Cdk4	633.748	0.366163	0.104393	3.50755	0.000452259	0.00216205
Os9	230.056	0.406295	0.125409	3.23976	0.00119629	0.00502777
Dtx3	85.3943	0.739181	0.217666	3.39594	0.000683926	0.00309355
Pip4k2c	170.347	0.422594	0.134453	3.14306	0.00167193	0.00668087
Mbd6	167.88	1.32036	0.208875	6.32128	2.59398e-10	5.19151e-09
Ddit3	198.115	1.24496	0.441686	2.81865	0.00482261	0.0164429
Mars	444.981	0.339705	0.112721	3.01367	0.0025811	0.00968782
Stat6	63.0648	-0.762879	0.227579	-3.35214	0.000801888	0.00357864
Tmem194	84.1501	-0.830345	0.215903	-3.84591	0.000120104	0.000667509
Prim1	221.89	-1.20089	0.183748	-6.53552	6.33903e-11	1.41936e-09
Naca	1822.67	0.309838	0.106108	2.92002	0.00350014	0.0125644
Ptges3	728.228	-0.597621	0.111595	-5.35528	8.54233e-08	1.00851e-06
Timeless	103.179	-1.09354	0.213756	-5.11584	3.12344e-07	3.23642e-06
Ankrd52	21.5373	-1.041	0.402595	-2.58571	0.00971774	0.0296633
Rab5b	158.703	0.679277	0.164754	4.12297	3.74018e-05	0.000238771
Cdk2	1461.95	-1.13834	0.17257	-6.59641	4.21226e-11	9.78784e-10
Drg1	224.36	-0.630578	0.145857	-4.32327	1.53732e-05	0.000108503
Patz1	132.466	0.557256	0.177188	3.14501	0.00166083	0.0066456
Pik3ip1	68.6111	1.67861	0.249951	6.71575	1.87096e-11	4.61347e-10
Limk2	185.96	0.688702	0.160819	4.28246	1.84838e-05	0.000128748
Rnf185	96.9501	0.7926	0.164119	4.82942	1.36928e-06	1.23299e-05
8430429K09Rik	66.9336	1.15792	0.19828	5.83984	5.22506e-09	8.13943e-08
Selm	104.83	-0.701549	0.174846	-4.01239	6.01068e-05	0.000362128
Smtn	64.8618	-1.141	0.219644	-5.19475	2.04992e-07	2.22053e-06
Tug1	108.96	0.503211	0.155936	3.22703	0.00125083	0.00523253
Morc2a	51.5475	0.662305	0.257555	2.5715	0.0101258	0.030672
Dusp18	194.58	0.583156	0.15031	3.87969	0.000104588	0.000590297
Mtfp1	127.84	0.432835	0.172053	2.5157	0.0118795	0.035155
Sec14l2	102.217	-0.641797	0.270914	-2.36901	0.0178358	0.0489929
Rnf215	91.9343	0.557042	0.172472	3.22976	0.00123893	0.00518463
Sf3a1	688.872	-0.410899	0.1177	-3.49108	0.00048107	0.00227734
Mtmr3	412.775	0.386455	0.112877	3.42369	0.000617772	0.00283491
Nf2	644.332	0.610455	0.150328	4.06082	4.89013e-05	0.000303697
Gas2l1	231.509	0.717106	0.135148	5.30609	1.12004e-07	1.29103e-06
Kremen1	71.1061	1.30362	0.249412	5.2268	1.72473e-07	1.89818e-06
Xbp1	463.212	-0.483477	0.156549	-3.08834	0.00201278	0.00780797
Pold2	84.0516	-0.676301	0.223021	-3.03246	0.00242567	0.00919256
Ykt6	784.13	-0.385782	0.0775333	-4.97569	6.50161e-07	6.3273e-06
Tmed4	325.386	-0.359767	0.104636	-3.43829	0.000585409	0.00270125
Ogdh	501.009	-0.40524	0.13817	-2.93291	0.00335806	0.0121506
Gm11974	395.898	1.20861	0.299442	4.03622	5.43198e-05	0.000332755
Ccm2	245.807	-0.609625	0.151877	-4.01393	5.97166e-05	0.000360334
Tns3	182.81	-0.438611	0.182873	-2.39845	0.0164648	0.0458958
Hus1	104.708	-1.41162	0.245951	-5.73943	9.49939e-09	1.40011e-07
Fignl1	198.336	-1.31873	0.200702	-6.57061	5.0109e-11	1.14613e-09
Sec61g	426.307	-1.27509	0.164257	-7.76277	8.30937e-15	3.86932e-13
Pno1	566.24	-0.54744	0.124556	-4.39512	1.10709e-05	8.10251e-05
C1d	238.564	-0.641581	0.154906	-4.14173	3.44697e-05	0.000222341
Slc1a4	92.1522	1.39964	0.245492	5.70138	1.18841e-08	1.7085e-07
Aftph	226.001	0.470219	0.184793	2.54457	0.0109413	0.0327065
Peli1	206.844	-0.803194	0.158602	-5.06421	4.10087e-07	4.14702e-06
Ehbp1	54.7546	0.63986	0.259822	2.46269	0.0137901	0.0396796
B3gnt2	143.646	-0.640447	0.160203	-3.99773	6.3954e-05	0.000380211
Commd1	265.994	-0.685535	0.144416	-4.74695	2.06512e-06	1.78793e-05
Cct4	2296.19	0.267934	0.0910219	2.94362	0.00324397	0.0118043
Xpo1	726.897	-0.470428	0.135999	-3.45905	0.000542086	0.00252729
0610010F05Rik	100.743	-1.52648	0.195306	-7.81584	5.45988e-15	2.57319e-13
Pus10	76.8036	0.480287	0.200955	2.39002	0.0168474	0.046817
Psme4	642.021	-0.543544	0.130829	-4.15461	3.25837e-05	0.00021264
Snrnp25	219.625	-0.912095	0.144549	-6.30992	2.79182e-10	5.54003e-09
Rhbdf1	161.859	-0.684423	0.235344	-2.90818	0.00363535	0.0129701
Mpg	123.047	-0.850409	0.178137	-4.7739	1.80693e-06	1.57843e-05
Sh3pxd2b	818.753	0.43541	0.118791	3.66534	0.000247012	0.00126626
Ubtd2	142.592	0.592566	0.158732	3.73313	0.000189112	0.000994304
Stk10	72.7491	-0.648204	0.219779	-2.94934	0.00318451	0.0116148
Spdl1	137.271	-0.800197	0.213851	-3.74185	0.000182673	0.000964353
Mat2b	248.742	0.508498	0.173381	2.93283	0.00335888	0.0121506
Hmmr	259.821	-1.26488	0.197879	-6.39217	1.63551e-10	3.4014e-09
Nudcd2	766.103	-1.55608	0.135474	-11.4862	1.54848e-30	4.76278e-28
Ccng1	1020.31	0.689395	0.201944	3.4138	0.000640646	0.00292152
Pttg1	280.741	0.532372	0.184535	2.88494	0.00391491	0.0137879
Slu7	388.974	0.371428	0.127361	2.91635	0.00354155	0.0126803
Pwwp2a	171.169	0.734853	0.172532	4.25921	2.05147e-05	0.000141461
Ttc1	338.629	-0.666297	0.128636	-5.1797	2.22249e-07	2.39414e-06
Rnf145	585.374	-0.459893	0.131543	-3.49615	0.000472017	0.00223993
Adam19	17.5785	1.0782	0.352938	3.05492	0.00225122	0.00860439
Cyfip2	280.995	0.644582	0.124649	5.17118	2.32619e-07	2.50124e-06
Gnb2l1	10126.5	0.425665	0.0766305	5.55478	2.77959e-08	3.63399e-07
Trim41	177.136	0.567786	0.163499	3.47272	0.000515219	0.00241455
Ifi47	7.89831	2.12306	0.782172	2.71431	0.00664132	0.0216162
Cnot6	192.547	-1.54498	0.262361	-5.88878	3.89065e-09	6.22931e-08
Mapk9	220.544	0.629535	0.13856	4.5434	5.53536e-06	4.35319e-05
3010026O09Rik	23.7542	-0.782906	0.326942	-2.39463	0.0166371	0.0463207
Mgat4b	3122.5	0.255008	0.0992806	2.56856	0.0102121	0.0308422
Maml1	95.4682	1.36533	0.278545	4.90165	9.50327e-07	8.91446e-06
Canx	2782.16	-0.431699	0.105699	-4.08423	4.42237e-05	0.000277448
Hnrnph1	608.715	0.43823	0.176494	2.48297	0.0130291	0.0379287
BC049762	6.39383	1.48839	0.618026	2.4083	0.0160271	0.0449219
Agxt2l2	31.0123	-1.95441	0.364506	-5.3618	8.23984e-08	9.7477e-07
Hnrnpab	6713.62	-0.607944	0.106646	-5.70056	1.19411e-08	1.7146e-07
Cdkn2aipnl	352.035	-1.07109	0.150332	-7.12482	1.04219e-12	3.21403e-11
Ube2b	1197.22	0.700497	0.0986449	7.1012	1.23676e-12	3.77422e-11
Vdac1	1963.39	-0.484738	0.122794	-3.94758	7.89442e-05	0.000457856
9530068E07Rik	622.774	0.294966	0.112445	2.6232	0.00871074	0.0270415
Aff4	336.833	-0.477255	0.161889	-2.94804	0.00319797	0.0116515
Uqcrq	4586.35	0.241181	0.0982293	2.45529	0.0140771	0.0404037
Rad50	270.084	-0.9833	0.150825	-6.51949	7.05465e-11	1.57356e-09
Irf1	106.729	0.411182	0.163776	2.51064	0.0120514	0.035543
P4ha2	153.428	-0.846312	0.267614	-3.16243	0.00156456	0.00633191
Fnip1	529.64	0.454767	0.135794	3.34896	0.000811151	0.00361033
Hint1	8037.9	-0.336749	0.113556	-2.96548	0.00302208	0.0111041
Anxa6	134.767	-1.16949	0.22952	-5.09538	3.4805e-07	3.56843e-06
Gm2a	124.125	-0.542023	0.169357	-3.20048	0.00137197	0.00565713
G3bp1	2333.82	-0.338317	0.10388	-3.25679	0.00112679	0.00478384
Galnt10	52.1454	1.01946	0.241581	4.21995	2.44353e-05	0.000165469
Sap30l	332.959	-0.431139	0.111538	-3.86541	0.000110901	0.000621311
Larp1	1064.02	0.697825	0.121432	5.74665	9.10273e-09	1.34674e-07
Cnot8	286.377	0.297905	0.119025	2.50288	0.0123188	0.0361856
Irgm2	8.43721	1.52554	0.632845	2.41061	0.0159261	0.044671
Rnf187	1486.81	-0.278224	0.104755	-2.65596	0.0079083	0.0249454
Hist3h2a	70.9305	1.12977	0.326017	3.46536	0.000529525	0.00247663
Trim11	406.622	0.8598	0.138266	6.21846	5.02048e-10	9.54016e-09
Iba57	161.901	0.372303	0.144757	2.57193	0.0101135	0.030671
2310033P09Rik	181.987	-0.473454	0.130055	-3.64042	0.000272195	0.00137723
Wnt9a	21.3302	1.91883	0.478556	4.00963	6.08142e-05	0.000365824
Zkscan17	236.428	1.03549	0.139883	7.40256	1.33588e-13	4.80424e-12
Flcn	227.45	0.29911	0.112329	2.6628	0.00774933	0.0245509
Nt5m	85.5429	0.615567	0.183166	3.36071	0.000777428	0.00347878
Med9	157.681	-0.704155	0.131868	-5.33983	9.30345e-08	1.08848e-06
Tom1l2	477.83	0.695861	0.13608	5.1136	3.16071e-07	3.26923e-06
Atpaf2	74.5006	-0.561222	0.190952	-2.93908	0.00329188	0.0119563
Gid4	308.964	1.28227	0.134294	9.54821	1.3196e-21	1.65844e-19
Flii	76.4429	-0.595079	0.208253	-2.85748	0.00427019	0.0148321
Top3a	26.9438	-0.891455	0.30461	-2.92655	0.00342745	0.0123528
Smcr8	119.537	0.59396	0.169688	3.50032	0.000464705	0.00221061
Shmt1	208.6	-0.566998	0.213665	-2.65368	0.00796202	0.0250701
Map2k3	1246.75	-0.332711	0.132354	-2.51379	0.0119441	0.0352887
Aldh3a2	109.218	-2.07905	0.210377	-9.88249	4.95863e-23	7.62586e-21
Ulk2	161.593	0.61585	0.159256	3.86705	0.00011016	0.000617825
Specc1	79.0168	-0.455915	0.187083	-2.43696	0.0148112	0.0421509
Cenpv	160.698	0.833219	0.189431	4.39854	1.08983e-05	8.00626e-05
Gm1821	877.01	0.434202	0.133741	3.24657	0.00116803	0.00493027
Trpv2	146.598	-0.675108	0.154723	-4.36334	1.28092e-05	9.23593e-05
2410006H16Rik	2500.53	1.73693	0.351698	4.93869	7.86488e-07	7.51019e-06
Zfp287	18.0797	1.26245	0.378527	3.33516	0.00085249	0.00376565
Tvp23b	295.64	0.394766	0.137617	2.86858	0.00412322	0.0144021
Pmp22	234.641	-1.35863	0.206907	-6.56637	5.15571e-11	1.17695e-09
Cox10	771.905	0.274762	0.0966158	2.84386	0.00445708	0.0153761
Map2k4	394.003	0.70829	0.110668	6.40013	1.55243e-10	3.23437e-09
Gas7	87.4312	-1.12621	0.274964	-4.09585	4.20627e-05	0.000265315
Stx8	219.576	0.675573	0.149571	4.51673	6.28013e-06	4.86752e-05
Ndel1	390.628	-0.418416	0.130089	-3.21639	0.00129814	0.00540145
Pfas	212.499	-0.900235	0.161532	-5.57312	2.50224e-08	3.31214e-07
Aurkb	223.295	-0.695217	0.214294	-3.24422	0.00117774	0.00496052
2310047M10Rik	288.739	0.968031	0.148738	6.50829	7.60089e-11	1.67621e-09
Tmem107	67.5192	-1.40147	0.277526	-5.04988	4.42091e-07	4.44296e-06
Per1	79.2959	0.975535	0.288432	3.3822	0.000719077	0.00323128
Cntrob	79.182	-1.01439	0.282575	-3.5898	0.000330925	0.00163201
A030009H04Rik	43.6632	-1.37878	0.317299	-4.34535	1.39056e-05	9.95273e-05
Chd3	192.6	0.759587	0.166981	4.54894	5.39168e-06	4.26662e-05
Lsmd1	142.508	-0.514464	0.193775	-2.65496	0.00793176	0.0250017
Kdm6b	85.4829	0.85816	0.312146	2.74923	0.00597357	0.019762
Kctd11	14.2436	1.44694	0.491939	2.9413	0.00326841	0.0118857
Neurl4	71.5221	0.757984	0.217649	3.4826	0.00049657	0.00233746
Slc2a4	15.3445	-0.982355	0.343526	-2.85963	0.00424141	0.0147541
Dvl2	437.734	0.333703	0.124379	2.68295	0.00729755	0.0234002
Dlg4	56.5817	0.88102	0.273431	3.22209	0.00127258	0.00531211
0610010K14Rik	259.264	0.789104	0.138598	5.69348	1.24476e-08	1.78294e-07
Mink1	26.1973	0.719834	0.304811	2.36158	0.0181973	0.0498093
Eno3	103.647	-1.17709	0.182106	-6.46373	1.02153e-10	2.19075e-09
Camta2	51.9353	0.751312	0.21551	3.48621	0.00048992	0.00231081
Rabep1	453.412	0.428877	0.103316	4.15112	3.30857e-05	0.000214645
Rpain	50.407	-0.624798	0.210859	-2.9631	0.00304555	0.0111763
Derl2	389.864	-0.864242	0.113129	-7.63946	2.18128e-14	9.10531e-13
Mis12	95.8282	-0.527881	0.216849	-2.43432	0.0149197	0.0424276
Fam64a	337.814	-1.02585	0.219683	-4.66969	3.01653e-06	2.51119e-05
Ankfy1	435.134	0.872604	0.166265	5.24827	1.53532e-07	1.71393e-06
1200014J11Rik	582.371	-0.310549	0.115491	-2.68894	0.00716796	0.0230479
Gsg2	37.1206	-1.28074	0.291744	-4.38993	1.13389e-05	8.26754e-05
P2rx5	24.0135	1.45085	0.451001	3.21697	0.00129554	0.00539254
Emc6	1150.55	0.332664	0.0850226	3.91265	9.12876e-05	0.000522512
Mnt	190.076	1.19807	0.208476	5.74679	9.09557e-09	1.34674e-07
Sgsm2	435.376	-0.354881	0.115076	-3.08389	0.00204313	0.00790207
Srr	75.9285	1.29814	0.22415	5.79141	6.97987e-09	1.05949e-07
Rpa1	858.793	-0.937506	0.108956	-8.60442	7.67008e-18	5.97653e-16
Serpinf1	19.5727	1.05385	0.391481	2.69196	0.00710326	0.0228713
Mir22hg	63.5612	1.54303	0.555934	2.77557	0.00551049	0.0184335
Pitpna	346.545	0.3194	0.123557	2.58503	0.00973696	0.0297143
Inpp5k	37.9428	-0.672591	0.246101	-2.73298	0.00627639	0.0206295
Myo1c	432.285	-0.340425	0.138551	-2.45703	0.014009	0.04026
Rnmtl1	87.154	-0.857633	0.214294	-4.00213	6.27759e-05	0.000374158
Timm22	405.843	-0.447911	0.146362	-3.0603	0.00221118	0.00847908
Abr	184.775	0.330424	0.137664	2.40022	0.0163854	0.0457289
Blmh	728.051	-0.308962	0.119916	-2.57649	0.00998084	0.0303239
Ssh2	139.238	-0.616974	0.16094	-3.83356	0.000126302	0.000696986
Ankrd13b	43.8044	0.743777	0.235418	3.15939	0.00158101	0.00639187
Abhd15	9.67573	-1.2684	0.527796	-2.4032	0.0162523	0.0454335
Dhrs13	67.2424	-1.56279	0.225847	-6.91972	4.52545e-12	1.2534e-10
Traf4	217.33	-0.558666	0.170231	-3.2818	0.00103146	0.00444204
Rpl23a	2861.35	0.20378	0.0822474	2.47765	0.0132252	0.038366
Rab34	426.198	-0.283441	0.105377	-2.68978	0.00714999	0.0229964
Spag5	112.506	-1.34312	0.199117	-6.74537	1.52639e-11	3.85322e-10
Slc46a1	18.1742	1.19106	0.45192	2.63556	0.00839994	0.0262229
Tmem199	258.42	-0.785727	0.158485	-4.95773	7.1323e-07	6.87241e-06
Tmem97	269.634	-0.859268	0.135564	-6.33847	2.32052e-10	4.67625e-09
Nlk	541.394	0.448063	0.114084	3.9275	8.5833e-05	0.000492739
Suz12	358.277	-1.48521	0.183844	-8.07866	6.54846e-16	3.80788e-14
Atad5	75.641	-0.87202	0.229671	-3.79682	0.000146564	0.000795639
Rnf135	54.0945	1.12803	0.225821	4.99524	5.87637e-07	5.79115e-06
Psmd11	709.13	-0.47948	0.0948649	-5.05435	4.3187e-07	4.35521e-06
Rad51d	117.478	-0.593584	0.156239	-3.79919	0.000145168	0.00078991
Slfn3	15.0027	-1.69938	0.431124	-3.94174	8.08942e-05	0.000466219
AI662270	526.255	0.298585	0.102938	2.90063	0.00372419	0.0132506
AA465934	6.90068	1.37412	0.571316	2.40519	0.016164	0.0452407
Pex12	60.4493	-1.47838	0.242545	-6.09529	1.09241e-09	1.94043e-08
Ap2b1	278.403	0.418515	0.114897	3.64252	0.000269985	0.00136842
Synrg	253.343	0.419214	0.138681	3.02287	0.00250389	0.00943134
Dusp14	101.341	1.52186	0.26275	5.79205	6.95315e-09	1.05681e-07
Aatf	49.9844	0.605581	0.245139	2.47036	0.0134977	0.0389532
Znhit3	71.7789	-0.702225	0.257392	-2.72823	0.00636745	0.0208759
Bcas3	172.098	0.792901	0.150673	5.26241	1.42183e-07	1.60408e-06
Tbx2	189.735	-2.964	0.219366	-13.5117	1.33487e-41	1.41836e-38
Brip1	132.448	-1.2358	0.218872	-5.64623	1.64007e-08	2.27933e-07
Ints2	160.593	-1.00049	0.161897	-6.1798	6.41845e-10	1.19647e-08
Ypel2	57.1352	2.09084	0.285116	7.33328	2.24584e-13	7.78913e-12
Gdpd1	326.044	0.522143	0.135996	3.83939	0.000123338	0.000682888
Prr11	90.9974	-1.15138	0.233159	-4.9382	7.8849e-07	7.52316e-06
Ska2	126.431	-1.09875	0.180438	-6.08937	1.13355e-09	2.00741e-08
Trim37	318.996	-0.497375	0.132785	-3.74572	0.000179876	0.000950877
Ppm1e	30.5518	0.94692	0.344216	2.75094	0.00594239	0.0196923
Mtmr4	581.632	-0.262405	0.106158	-2.47183	0.0134423	0.0388368
Dynll2	1345.74	-0.288991	0.103305	-2.79745	0.00515083	0.0174299
Srsf1	2553.78	-0.568086	0.122171	-4.64992	3.32062e-06	2.74286e-05
Vezf1	212.179	0.759724	0.113991	6.66475	2.65123e-11	6.37605e-10
Msi2	243.11	1.86523	0.178282	10.4623	1.28753e-25	2.73612e-23
Akap1	195.616	0.408291	0.135037	3.02355	0.00249829	0.0094163
Scpep1	1204.34	1.04449	0.166859	6.2597	3.8572e-10	7.48886e-09
Stxbp4	55.6026	0.540137	0.202851	2.66273	0.00775093	0.0245509
Mbtd1	449.575	1.02774	0.10424	9.85936	6.24442e-23	9.35702e-21
Nme2	3540.37	-0.277386	0.101751	-2.72613	0.00640811	0.0209857
Nme1	3435.48	-0.567716	0.107417	-5.28517	1.25591e-07	1.4335e-06
Spag9	118.587	-0.764138	0.190672	-4.00761	6.13361e-05	0.000368206
Tob1	93.2238	0.97277	0.286707	3.39291	0.000691549	0.00312319
Rsad1	23.5899	1.31341	0.297126	4.42037	9.85309e-06	7.27958e-05
Lrrc59	328.172	-1.02174	0.154092	-6.63075	3.33981e-11	7.918e-10
Eme1	9.89117	-1.26893	0.488358	-2.59836	0.00936714	0.0287357
Xylt2	119.085	0.684022	0.170202	4.01888	5.84763e-05	0.00035413
Kat7	373.988	-0.485368	0.134821	-3.60009	0.00031811	0.00157746
Fam117a	12.2204	2.94591	0.475158	6.19984	5.65189e-10	1.06547e-08
Slc35b1	704.768	-0.344218	0.134912	-2.55143	0.0107283	0.0321766
Phb	192.247	-1.08033	0.136368	-7.92215	2.33443e-15	1.19148e-13
Zfp652	39.153	-1.0393	0.273374	-3.80176	0.00014367	0.000783215
Abi3	32.3944	1.06685	0.320713	3.32648	0.000879515	0.0038704
Snf8	398.185	-0.373473	0.109136	-3.4221	0.000621395	0.00284706
Hoxb8	20.3781	1.1694	0.348145	3.35894	0.00078241	0.0034984
Hoxb3	18.424	0.921972	0.358994	2.56821	0.0102225	0.0308576
Nfe2l1	434.509	0.879173	0.137054	6.41477	1.41031e-10	2.9647e-09
Scrn2	34.4612	-1.45379	0.30994	-4.69055	2.72475e-06	2.29941e-05
Tbkbp1	32.3056	-0.953311	0.33553	-2.84121	0.00449426	0.0154799
Kpnb1	1293.88	-0.387458	0.0976107	-3.96942	7.20474e-05	0.000422524
Mrpl45	186.516	-3.92493	0.221654	-17.7075	3.67232e-70	1.43074e-66
E130012A19Rik	52.1205	-1.04974	0.235468	-4.45808	8.26959e-06	6.20379e-05
Mllt6	137.197	0.590182	0.164758	3.58211	0.000340824	0.00167025
Psmb3	964.296	-0.378978	0.118789	-3.19034	0.00142108	0.00583201
B230217C12Rik	27.3253	1.70947	0.314614	5.43353	5.52486e-08	6.73353e-07
Fbxl20	59.7199	1.55952	0.206008	7.57018	3.72705e-14	1.48675e-12
Mien1	357.193	0.332625	0.120387	2.76297	0.00572789	0.0190788
Ormdl3	128.148	0.603414	0.191762	3.14668	0.00165137	0.00662133
Psmd3	1939.08	-0.577905	0.118235	-4.88776	1.01991e-06	9.46835e-06
Thra	24.2315	-0.970596	0.352438	-2.75395	0.00588811	0.0195457
Wipf2	305.333	0.270857	0.109612	2.47106	0.0134713	0.0388964
Cdc6	290.532	-1.91541	0.236682	-8.09275	5.83324e-16	3.47222e-14
Top2a	1726.58	-1.39474	0.196729	-7.08964	1.34465e-12	4.02981e-11
Igfbp4	909.799	-1.06238	0.188323	-5.64129	1.68785e-08	2.33739e-07
Smarce1	593.96	0.385697	0.0928836	4.15247	3.28902e-05	0.000213686
Dnajc7	477.858	0.510605	0.122927	4.15372	3.2711e-05	0.000212876
Ghdc	25.6964	-1.03328	0.302572	-3.415	0.000637821	0.00290978
Stat5b	256.662	0.518665	0.133974	3.87138	0.000108222	0.000608123
Stat3	252.269	0.505435	0.174753	2.89228	0.00382452	0.0135375
Ptrf	749.76	-0.544354	0.187247	-2.90714	0.00364745	0.0130014
Coasy	379.071	-1.24394	0.121918	-10.2031	1.92037e-24	3.4008e-22
Mlx	106.055	0.538464	0.181607	2.96499	0.00302691	0.0111183
Psmc3ip	77.6681	-1.06189	0.218556	-4.85867	1.18175e-06	1.08247e-05
Tubg1	564.341	-1.2326	0.127417	-9.67372	3.89935e-22	5.2995e-20
Tubg2	32.614	0.604692	0.251047	2.40868	0.0160103	0.0448858
Vps25	257.234	-0.450707	0.131921	-3.41649	0.000634348	0.00289733
Coa3	539.587	-0.609809	0.114217	-5.33904	9.34396e-08	1.09212e-06
Becn1	107.452	-0.641238	0.198486	-3.23064	0.00123511	0.00517234
Aarsd1	307.158	-0.434065	0.162562	-2.67014	0.00758186	0.0241266
Ptges3l	178.17	0.727493	0.17617	4.1295	3.63555e-05	0.00023309
Ifi35	32.7532	1.28738	0.317265	4.05774	4.95509e-05	0.000307405
Vat1	1549	-0.39378	0.13809	-2.85162	0.00434969	0.0150634
Nbr1	446.918	0.576967	0.141783	4.06936	4.71424e-05	0.000294181
Tmem106a	25.6666	-0.791102	0.327886	-2.41273	0.0158334	0.044443
Dusp3	372.851	1.87126	0.143697	13.0223	9.1412e-39	7.12282e-36
Lsm12	70.091	-0.831206	0.236916	-3.50844	0.000450735	0.00215732
Hdac5	130.654	0.398564	0.150681	2.64509	0.00816702	0.0256464
BC030867	50.3517	-1.01552	0.26062	-3.89655	9.75741e-05	0.000554422
Slc25a39	1106.31	0.266414	0.103741	2.56807	0.0102267	0.0308623
Fam171a2	91.2732	-0.610624	0.24857	-2.45654	0.0140281	0.0403049
Gpatch8	245.877	0.508473	0.151866	3.34816	0.000813504	0.00361667
Gm11627	6.78434	-1.40946	0.56801	-2.48141	0.0130865	0.0380234
Fzd2	98.3656	1.24361	0.23901	5.20319	1.95894e-07	2.13185e-06
Ccdc43	122.334	-0.636329	0.174079	-3.6554	0.000256784	0.00131061
Eftud2	600.878	-0.203853	0.0859584	-2.37153	0.0177144	0.0487856
Hexim1	349.168	-0.516727	0.15063	-3.43042	0.000602638	0.00277308
Plekhm1	198.418	1.39004	0.146105	9.51399	1.83494e-21	2.25755e-19
Nsf	247.621	-0.733575	0.13674	-5.36473	8.10708e-08	9.61986e-07
Mapt	74.2602	1.49628	0.246058	6.081	1.19437e-09	2.10873e-08
Kansl1	136.697	0.857942	0.1842	4.65766	3.19831e-06	2.64744e-05
Cdc27	513.518	-0.400678	0.122857	-3.26134	0.00110886	0.00471799
Itgb3	143.631	1.06353	0.25558	4.16123	3.16545e-05	0.000207386
Tlk2	457.766	0.367874	0.104746	3.51205	0.000444667	0.0021309
Tanc2	87.7063	0.920227	0.239056	3.84941	0.0001184	0.000659611
Ddx42	194.055	0.353538	0.124642	2.83642	0.00456223	0.015688
Ftsj3	530.215	-0.416702	0.170736	-2.44063	0.0146618	0.0418683
Psmc5	1931.74	-0.509907	0.0982503	-5.18988	2.10434e-07	2.27526e-06
Tex2	502.116	-0.33612	0.100352	-3.3494	0.000809869	0.003606
Ddx5	1859.81	0.399394	0.116677	3.42308	0.000619148	0.00283899
Cep95	40.1136	0.774596	0.286767	2.70113	0.00691036	0.0223452
Smurf2	166.985	-0.517723	0.13354	-3.87691	0.000105791	0.000595895
Kpna2	141.802	-0.944085	0.184529	-5.1162	3.11757e-07	3.23565e-06
Bptf	554.225	0.485347	0.120891	4.01474	5.95114e-05	0.000359282
Nol11	306.844	-0.41112	0.123702	-3.32346	0.000889083	0.00389929
Pitpnc1	105.509	1.02816	0.174656	5.88677	3.93814e-09	6.28811e-08
Cep112	10.8737	-1.44105	0.461984	-3.11926	0.00181308	0.00715921
Axin2	39.178	1.0359	0.336515	3.07831	0.00208176	0.00803554
Slc16a6	153.825	-1.32645	0.173504	-7.64507	2.08834e-14	8.74858e-13
Wipi1	80.952	1.72909	0.227069	7.61479	2.64118e-14	1.08316e-12
Map2k6	26.1143	-1.60055	0.385613	-4.15065	3.31528e-05	0.000214795
Slc39a11	330.638	-0.441478	0.132319	-3.33648	0.000848471	0.00375357
Fam104a	1197.92	-0.343959	0.0885081	-3.88619	0.000101831	0.000576649
Slc9a3r1	177.866	-0.486366	0.196007	-2.48138	0.0130876	0.0380234
Ict1	191.482	-0.338179	0.137739	-2.45522	0.0140798	0.0404037
Nt5c	124.1	0.40756	0.159088	2.56185	0.0104116	0.0313394
Hn1	1020.67	-0.846453	0.174677	-4.84583	1.26084e-06	1.14238e-05
Nup85	533.265	-1.1195	0.125249	-8.93822	3.95475e-19	3.69785e-17
Galk1	702.747	-0.844041	0.132838	-6.3539	2.0992e-10	4.25225e-09
Wbp2	734.818	0.616347	0.10396	5.92868	3.05385e-09	5.00609e-08
Rnf157	260.534	0.993062	0.235419	4.21827	2.4618e-05	0.000166417
Prpsap1	565.765	-0.338254	0.0912667	-3.70621	0.000210381	0.00109335
Ube2o	89.8619	0.722525	0.191727	3.76852	0.000164219	0.000877238
Srsf2	2956.08	-1.61182	0.157352	-10.2434	1.26692e-24	2.31371e-22
2009-09-01	162.034	-0.718526	0.165701	-4.33628	1.44913e-05	0.000103088
Tnrc6c	226.575	1.10506	0.149274	7.40291	1.3323e-13	4.80424e-12
Tk1	354.807	-1.47498	0.233697	-6.31152	2.76316e-10	5.50184e-09
Afmid	66.6203	-0.572459	0.22321	-2.56467	0.0103274	0.0311098
Birc5	2922.35	-1.81575	0.190429	-9.53504	1.49831e-21	1.86301e-19
Lgals3bp	126.66	0.897519	0.2032	4.41693	1.00112e-05	7.38705e-05
Cant1	219.96	-0.507839	0.123962	-4.09674	4.19007e-05	0.000264579
C1qtnf1	6.32081	2.94908	0.847941	3.47793	0.000505298	0.00237185
Tbc1d16	100.608	0.740572	0.231256	3.2024	0.0013629	0.00562682
Endov	36.4155	0.819302	0.25091	3.26532	0.00109339	0.00466406
Chmp6	277.361	-0.704483	0.153516	-4.58899	4.45392e-06	3.60508e-05
Aatk	43.35	0.936062	0.292742	3.19756	0.00138594	0.00570986
2810410L24Rik	21.1425	-1.45904	0.416767	-3.50084	0.000463789	0.00220895
0610009L18Rik	15.7265	1.30656	0.385861	3.38608	0.000708985	0.00319084
2310003H01Rik	168.14	0.529577	0.155238	3.41138	0.000646349	0.00294524
Tspan10	802.223	-0.757022	0.181302	-4.17547	2.97371e-05	0.000196477
Ccdc137	123.906	0.504732	0.183956	2.74377	0.00607389	0.0200371
Mrpl12	1861.65	-0.30256	0.0961701	-3.14609	0.00165467	0.00663003
Slc25a10	166.237	-1.45865	0.201258	-7.24765	4.24058e-13	1.39616e-11
Fam195b	422.09	0.674228	0.148075	4.5533	5.28112e-06	4.20189e-05
P4hb	2357.28	-0.577399	0.124816	-4.626	3.72795e-06	3.04701e-05
Alyref	350.079	-0.420385	0.153837	-2.73267	0.0062823	0.0206399
Anapc11	1082.11	-0.791242	0.126899	-6.2352	4.51196e-10	8.67364e-09
Sirt7	108.884	-0.476702	0.174705	-2.72861	0.00636017	0.0208598
Stra13	60.6789	-0.929857	0.257733	-3.60783	0.00030877	0.00154095
Dcxr	73.5683	1.52385	0.277767	5.48608	4.10958e-08	5.12623e-07
Cbr2	3.64856	3.59383	1.05172	3.41709	0.000632948	0.00289206
Gps1	94.288	-0.461806	0.181905	-2.53872	0.0111259	0.0332072
Fasn	1297.51	-0.453456	0.0997475	-4.54604	5.46653e-06	4.31125e-05
Slc16a3	248.748	-0.896856	0.217165	-4.12983	3.6303e-05	0.000232881
Sectm1a	32.544	1.60844	0.345028	4.66175	3.13534e-06	2.599e-05
Hexdc	13.4096	0.881175	0.370747	2.37676	0.0174656	0.0481783
Foxk2	404.741	0.272431	0.112585	2.41978	0.0155299	0.0437504
Wdr45b	403.124	-0.268158	0.10267	-2.61185	0.00900534	0.0278451
Fn3k	4.30965	2.0861	0.759134	2.748	0.00599601	0.0198245
1700012B15Rik	57.5351	0.658647	0.269343	2.44539	0.0144696	0.0414107
Dnajc27	100.317	0.978239	0.188607	5.18664	2.14119e-07	2.31251e-06
Cenpo	43.305	-0.961767	0.28144	-3.41731	0.000632422	0.00289079
Ncoa1	130.832	-0.406148	0.154203	-2.63385	0.00844228	0.026334
Gm6682	285.831	-0.755261	0.185611	-4.06906	4.72028e-05	0.0002944
Fkbp1b	5.84029	-2.12432	0.740572	-2.86849	0.00412436	0.0144021
Ubxn2a	80.2631	-0.434943	0.179292	-2.42589	0.0152707	0.0432165
Klhl29	46.2821	0.801256	0.324416	2.46984	0.0135174	0.0390005
2810032G03Rik	9.59039	1.28534	0.492204	2.6114	0.00901722	0.0278745
1110057K04Rik	148.92	-0.798266	0.16459	-4.85004	1.23437e-06	1.12275e-05
Rhob	218.977	1.18545	0.244608	4.84632	1.2577e-06	1.14042e-05
Pum2	1057.91	0.286992	0.0915351	3.13532	0.00171665	0.00684085
Sdc1	223.259	-1.25043	0.198674	-6.29389	3.096e-10	6.1022e-09
Laptm4a	7255.27	0.634402	0.0995981	6.36961	1.89505e-10	3.86551e-09
Wdr35	180.006	0.608642	0.179277	3.39499	0.000686321	0.00310198
Gen1	10.4987	-1.43317	0.554225	-2.58591	0.00971234	0.0296546
Smc6	694.916	-0.768111	0.136468	-5.6285	1.81784e-08	2.49085e-07
Trib2	24.4983	1.33956	0.373415	3.58731	0.000334103	0.00164429
Lpin1	122.72	2.28373	0.242004	9.43675	3.84504e-21	4.63308e-19
Rock2	612.893	0.508827	0.130938	3.886	0.000101909	0.000576808
Pdia6	4134.7	-0.572091	0.12467	-4.58884	4.45713e-06	3.60518e-05
Odc1	497.91	-0.892175	0.161874	-5.51155	3.55689e-08	4.52371e-07
Asap2	27.035	0.809064	0.321258	2.51843	0.0117881	0.0349594
Adam17	834.4	0.476979	0.113063	4.21869	2.45724e-05	0.000166205
Ywhaq	1344.09	-0.416154	0.114984	-3.61923	0.000295483	0.00148542
Taf1b	151.669	0.499997	0.143286	3.48951	0.000483906	0.00228798
Klf11	39.5926	0.776753	0.300061	2.58865	0.00963526	0.0294574
Rrm2	1964.83	-1.38218	0.194749	-7.09721	1.27301e-12	3.84469e-11
Kidins220	480.263	-0.350844	0.134489	-2.60873	0.00908797	0.0280265
Cmpk2	20.6776	0.975826	0.395837	2.46522	0.0136928	0.0394288
Sox11	1581.51	0.644665	0.14192	4.54246	5.56027e-06	4.3675e-05
Rps7	2577.87	0.238143	0.0951374	2.50314	0.0123095	0.0361673
Adi1	319.782	-0.420485	0.128078	-3.28305	0.00102692	0.00442574
Acp1	506.6	0.920898	0.131002	7.02966	2.07037e-12	6.07725e-11
Hbp1	310.098	0.664901	0.154269	4.31002	1.63238e-05	0.000114728
F730043M19Rik	11.2646	1.8625	0.480721	3.87438	0.000106895	0.000601536
Ahr	46.0348	2.76704	0.273108	10.1317	3.9982e-24	6.7726e-22
9130015A21Rik	7.28282	4.83233	1.30651	3.69865	0.00021675	0.00112445
Ispd	33.713	-1.98223	0.315633	-6.28016	3.38235e-10	6.61086e-09
Etv1	35.8775	0.77394	0.298166	2.59567	0.00944065	0.0289233
Ifrd1	3353.16	1.14533	0.301928	3.79339	0.000148606	0.000805989
Zfp277	71.4563	-0.711439	0.212483	-3.34822	0.000813337	0.00361667
Nrcam	706.622	0.47177	0.146221	3.22641	0.00125354	0.00524201
Nova1	28.4068	-0.964612	0.287922	-3.35025	0.000807376	0.0035973
Scfd1	138.549	-0.425951	0.155568	-2.73804	0.00618058	0.0203604
Strn3	1150.17	0.450131	0.106673	4.21971	2.44612e-05	0.000165548
Ap4s1	153.419	0.604689	0.158818	3.80742	0.000140421	0.000768014
Hectd1	805.226	-0.803411	0.128757	-6.23973	4.3833e-10	8.46811e-09
Nubpl	63.7157	-0.635018	0.220361	-2.88171	0.0039552	0.0138991
Npas3	57.2194	1.68595	0.26428	6.37941	1.77767e-10	3.658e-09
Snx6	479.771	-0.302492	0.100948	-2.99651	0.00273092	0.0101945
Cfl2	731.317	0.481303	0.117784	4.08634	4.38239e-05	0.000275236
Brms1l	55.3729	-0.894405	0.287785	-3.10789	0.00188428	0.00739539
Mbip	70.8302	0.596968	0.214427	2.78402	0.00536905	0.0180537
Foxa1	15.3266	1.07	0.382009	2.80099	0.00509467	0.0172699
Sec23a	214.547	-0.314385	0.129364	-2.43024	0.0150888	0.042795
Gemin2	65.7377	-0.570965	0.222606	-2.56492	0.01032	0.0310956
Trappc6b	246.342	-1.15484	0.169185	-6.82592	8.73655e-12	2.29984e-10
Ctage5	250.977	0.64441	0.177203	3.63657	0.00027629	0.00139554
Fbxo33	192.443	0.757215	0.163228	4.63899	3.50108e-06	2.87364e-05
Fancm	44.2651	-0.731382	0.253295	-2.88748	0.00388347	0.0136923
Mis18bp1	247.06	-0.418798	0.166185	-2.52007	0.0117332	0.0348242
Mdga2	49.9385	1.25979	0.272447	4.62397	3.7646e-06	3.07267e-05
Lrr1	64.3302	-1.23443	0.306184	-4.03166	5.53846e-05	0.00033821
Dnaaf2	100.655	-0.695555	0.220172	-3.15915	0.0015823	0.00639484
9330151L19Rik	14.1074	1.54016	0.417131	3.69228	0.000222256	0.00114842
Pole2	121.971	-1.07504	0.207788	-5.17371	2.29485e-07	2.46982e-06
Klhdc1	3.28212	2.31085	0.952069	2.42719	0.0152164	0.0430734
Nemf	424.861	0.274022	0.114979	2.38324	0.0171609	0.0475188
Arf6	1600.83	0.6484	0.105941	6.12037	9.336e-10	1.68394e-08
Mettl21d	29.0026	0.782446	0.273115	2.8649	0.00417147	0.014541
Sos2	136.487	0.429089	0.162288	2.644	0.00819327	0.025722
L2hgdh	38.3747	-1.00572	0.363354	-2.76787	0.00564247	0.0188426
Atl1	46.5917	0.857148	0.321244	2.66821	0.00762559	0.0242393
Nin	87.4242	-0.875013	0.218217	-4.00984	6.07612e-05	0.000365693
Tmx1	1002.35	-1.80629	0.132704	-13.6114	3.42421e-42	4.00222e-39
Frmd6	77.9758	0.751446	0.236254	3.18067	0.00146935	0.00600063
Psma3	696.075	-0.266471	0.112501	-2.36862	0.0178548	0.049022
2700049A03Rik	45.3311	-0.659115	0.254643	-2.58839	0.0096427	0.0294574
Dact1	17.0744	2.14605	0.409209	5.24439	1.56802e-07	1.74543e-06
Jkamp	301.439	0.586023	0.141989	4.12726	3.67119e-05	0.000235117
Six1	32.0833	2.13752	0.318021	6.72132	1.8009e-11	4.46899e-10
Mnat1	296.914	0.310826	0.110472	2.81361	0.00489888	0.016669
Slc38a6	34.8823	0.903708	0.285603	3.16421	0.00155507	0.00630224
Rhoj	587.494	0.983319	0.181589	5.41507	6.12658e-08	7.40512e-07
Sgpp1	192.411	1.38894	0.135961	10.2158	1.68533e-24	3.03048e-22
Mthfd1	382.772	-0.89715	0.127431	-7.0403	1.91827e-12	5.6618e-11
Rab15	13.3171	2.27778	0.555708	4.09889	4.15141e-05	0.000262563
Fntb	137.445	-0.706384	0.135934	-5.19654	2.03035e-07	2.20341e-06
Fut8	147.59	-0.415922	0.155388	-2.67667	0.00743581	0.0237653
Gphn	91.2101	0.573447	0.174042	3.29487	0.000984657	0.00427348
Mpp5	178.573	0.396979	0.165139	2.40391	0.0162209	0.0453672
Atp6v1d	1263.66	-0.651148	0.0907274	-7.17698	7.12684e-13	2.23921e-11
Eif2s1	566.847	-0.885247	0.135332	-6.54131	6.09809e-11	1.36803e-09
Rdh11	54.5549	-0.655519	0.209678	-3.12631	0.00177014	0.00702287
Rad51b	21.6349	-1.02009	0.354237	-2.87968	0.0039808	0.0139722
Zfp36l1	288.246	0.486664	0.153381	3.17291	0.00150917	0.00614177
Dcaf5	365.624	0.664076	0.132973	4.99408	5.91156e-07	5.82092e-06
4933426M11Rik	299.879	1.05945	0.34346	3.08464	0.00203801	0.00788752
Smoc1	22.5972	-0.886605	0.355286	-2.49547	0.0125792	0.0368453
Slc8a3	2.87478	2.54678	0.992292	2.56656	0.0102713	0.0309729
Cox16	561.633	-0.520749	0.130027	-4.00494	6.20324e-05	0.000371242
Synj2bp	501.472	-0.921079	0.115407	-7.98115	1.44981e-15	7.83757e-14
Pcnx	141.886	0.862405	0.163402	5.27779	1.30749e-07	1.48513e-06
Sipa1l1	114.599	0.933029	0.259532	3.59504	0.000324345	0.00160497
Zfyve1	18.5014	1.04865	0.330166	3.17612	0.00149261	0.00608924
Acot2	316.09	1.52874	0.378782	4.03593	5.43865e-05	0.000332811
Acot1	158.699	1.54122	0.249634	6.17392	6.66152e-10	1.23587e-08
Ptgr2	309.635	0.763416	0.126434	6.03808	1.55963e-09	2.67679e-08
Coq6	63.9628	-0.751373	0.206043	-3.64668	0.000265647	0.00134995
Rnf113a2	16.6415	0.905255	0.373806	2.42172	0.0154471	0.0435892
Aldh6a1	44.5034	1.47396	0.286631	5.14235	2.71326e-07	2.85699e-06
Abcd4	31.989	-0.914183	0.293426	-3.11555	0.00183602	0.00722782
Npc2	2426.32	-1.04871	0.105786	-9.91354	3.63548e-23	5.66553e-21
1110018G07Rik	212.348	0.594642	0.129183	4.6031	4.16258e-06	3.38332e-05
Fcf1	637.244	0.419397	0.141364	2.96678	0.00300935	0.0110608
Nek9	564.472	0.298271	0.119528	2.49541	0.0125813	0.0368453
Fos	28.478	0.975705	0.404595	2.41156	0.0158845	0.044565
Jdp2	144.305	0.456312	0.18189	2.50873	0.0121167	0.0357085
Batf	7.84528	1.49653	0.541113	2.76564	0.00568105	0.0189491
Tgfb3	48.5403	0.9946	0.238176	4.17591	2.96794e-05	0.000196207
Ift43	381.933	0.970409	0.15501	6.26029	3.84259e-10	7.47292e-09
Irf2bpl	555.892	0.292069	0.0980538	2.97866	0.00289515	0.010705
2310044G17Rik	436.225	0.903324	0.103035	8.76717	1.83221e-18	1.54064e-16
Pomt2	66.3241	-0.667792	0.2079	-3.21208	0.00131778	0.00546952
Alkbh1	141.638	0.922346	0.204042	4.52037	6.1732e-06	4.79736e-05
Slirp	1145.91	-0.287144	0.100263	-2.8639	0.00418458	0.0145737
Cep128	55.3764	-1.47291	0.273726	-5.38096	7.40904e-08	8.82417e-07
Gtf2a1	340.489	0.550944	0.137276	4.01339	5.98521e-05	0.000360779
Sel1l	726.505	0.475704	0.170105	2.79653	0.0051654	0.0174742
Galc	314.443	0.360271	0.115184	3.12777	0.00176137	0.00699757
Efcab11	50.9586	-1.51507	0.275396	-5.50143	3.76731e-08	4.7551e-07
Tdp1	188.409	-0.464078	0.152346	-3.04622	0.00231739	0.00883481
Psmc1	1560.05	-0.419601	0.0894788	-4.68939	2.74024e-06	2.31082e-05
Calm1	10151.1	-0.558746	0.124449	-4.48975	7.13067e-06	5.44016e-05
Fbln5	772.352	0.6408	0.175686	3.64741	0.000264896	0.0013473
Trip11	28.4305	-0.823019	0.322725	-2.55022	0.0107656	0.0322719
AK010878	149.335	-0.803376	0.200728	-4.00232	6.27248e-05	0.000374045
Ubr7	314.223	-0.761015	0.133865	-5.68495	1.30848e-08	1.85421e-07
Asb2	34.4661	0.771022	0.322575	2.39021	0.0168387	0.0468152
Otub2	50.4346	0.962683	0.258427	3.72517	0.000195186	0.001023
Ddx24	782.405	0.354022	0.121289	2.91882	0.00351364	0.0125974
Syne3	67.896	-0.783736	0.285243	-2.74761	0.00600308	0.0198371
Snhg10	31.718	1.32871	0.324284	4.09737	4.17877e-05	0.000264008
Atg2b	350.737	0.469921	0.136751	3.43632	0.000589664	0.00271874
Vrk1	410.467	-1.00834	0.142565	-7.07288	1.51752e-12	4.50173e-11
Ccnk	1257.52	0.641453	0.102913	6.23295	4.57719e-10	8.7846e-09
Slc25a47	12.4246	-1.2193	0.442172	-2.75753	0.00582402	0.0193604
Dync1h1	1525.24	0.500627	0.160247	3.12409	0.00178355	0.0070617
Hsp90aa1	11235.6	-1.15835	0.182276	-6.35493	2.0852e-10	4.23123e-09
Zfp839	74.6433	0.975526	0.227785	4.28266	1.8467e-05	0.000128707
Cinp	143.227	-1.74462	0.214709	-8.1255	4.45504e-16	2.74055e-14
Tecpr2	71.4463	0.714153	0.193159	3.69723	0.000217961	0.00112922
Rcor1	139.779	0.556453	0.207188	2.68574	0.00723701	0.0232443
Traf3	524.154	1.21506	0.136588	8.89581	5.79954e-19	5.21423e-17
Tnfaip2	214.699	-0.557221	0.222601	-2.50323	0.0123066	0.0361673
Eif5	2537.52	-0.574293	0.129368	-4.43923	9.02814e-06	6.7168e-05
2810029C07Rik	15.7847	1.661	0.417058	3.98267	6.8145e-05	0.000403076
Ckb	556.99	-0.776936	0.142697	-5.44466	5.19034e-08	6.34567e-07
Xrcc3	55.7017	-1.35362	0.236539	-5.7226	1.04903e-08	1.52501e-07
Zfyve21	159.462	-0.387448	0.151979	-2.54935	0.0107924	0.032344
Kif26a	55.1344	-1.11804	0.310813	-3.59715	0.000321727	0.00159269
Inf2	307.897	-0.681967	0.207268	-3.29027	0.00100093	0.00432969
Cep170b	660.74	0.667387	0.129142	5.16786	2.36794e-07	2.53448e-06
Cdca4	626.675	-0.442689	0.128758	-3.43816	0.000585692	0.00270149
Brf1	159.442	0.407056	0.139355	2.921	0.00348908	0.0125324
Mta1	1240.78	0.774307	0.112104	6.90706	4.94785e-12	1.34803e-10
Crip1	13.4349	-3.39442	0.556563	-6.09889	1.06806e-09	1.90007e-08
4930427A07Rik	178.411	-0.702797	0.1949	-3.60593	0.000311036	0.00155027
Tmem121	107.926	-0.961816	0.212267	-4.53115	5.8663e-06	4.58631e-05
Zfp386	169.268	0.366386	0.150501	2.43444	0.014915	0.0424276
D430020J02Rik	26.3063	-1.67027	0.323548	-5.16235	2.43872e-07	2.5936e-06
Ncapg2	129.895	-1.8598	0.306368	-6.0705	1.27512e-09	2.23777e-08
Cdca7l	197.991	-0.525197	0.157152	-3.34197	0.000831846	0.003687
Sp4	51.8245	-0.833677	0.241034	-3.45875	0.000542691	0.00252875
Asb13	13.7489	1.52669	0.423052	3.60874	0.000307686	0.00153717
Pitrm1	129.514	-0.740715	0.180401	-4.10593	4.02688e-05	0.000255517
Mtr	71.745	-1.64574	0.238377	-6.90393	5.05839e-12	1.37494e-10
Gpr137b-ps	155.317	-0.758399	0.17001	-4.4609	8.16161e-06	6.12671e-05
Gpr137b	885.543	-1.1008	0.14872	-7.40184	1.3431e-13	4.81539e-12
Mrpl32	170.332	-0.894767	0.162542	-5.50483	3.6952e-08	4.66914e-07
Psma2	2466.1	-0.388335	0.105131	-3.69381	0.00022092	0.00114253
Rala	686.87	-0.477376	0.0799113	-5.97383	2.31746e-09	3.85847e-08
Stard3nl	81.9872	-0.760079	0.191321	-3.9728	7.1034e-05	0.000417418
Zkscan3	62.3376	0.80502	0.245938	3.27326	0.00106316	0.00455338
Hist1h2ag	5.28465	-1.86365	0.761487	-2.44738	0.0143898	0.0412023
Zfp322a	190.453	-1.27585	0.161415	-7.90418	2.69693e-15	1.36458e-13
Hist1h2ae	9.04657	-3.40512	0.816464	-4.17057	3.03838e-05	0.000200297
Hist1h1e	28.5992	-1.77035	0.394816	-4.484	7.3255e-06	5.57425e-05
Gmnn	286.283	-1.4853	0.21416	-6.93546	4.04912e-12	1.13492e-10
Dcdc2a	121.44	0.759444	0.2305	3.29477	0.000985006	0.00427348
2610307P16Rik	12.2322	3.38819	0.558181	6.07005	1.27869e-09	2.24068e-08
E2f3	96.7746	0.659006	0.183664	3.5881	0.000333096	0.00164133
Mboat1	100.384	-1.043	0.234503	-4.44773	8.67826e-06	6.48125e-05
Uqcrfs1	1978.9	0.511862	0.0956258	5.35276	8.66224e-08	1.02061e-06
Gmds	156.055	-0.324961	0.137714	-2.35968	0.0182908	0.0499959
Serpinb9b	13.9605	-1.88569	0.732639	-2.57384	0.0100578	0.030526
Serpinb6a	444.885	-0.39216	0.147756	-2.65411	0.00795191	0.0250585
Nqo2	119.969	-0.766473	0.161645	-4.74171	2.11925e-06	1.82938e-05
Tubb2a	141.237	-0.643332	0.23006	-2.79636	0.00516818	0.0174785
Tubb2b	26.8981	-1.32877	0.37626	-3.53153	0.000413162	0.00198971
Psmg4	222.953	0.370951	0.148049	2.5056	0.0122244	0.0359804
Prpf4b	263.828	-0.462123	0.171049	-2.70171	0.00689849	0.0223261
Eci2	191.739	0.373267	0.14125	2.64259	0.00822747	0.0257878
Cdyl	65.784	0.678756	0.206241	3.29108	0.000998021	0.00431872
Ssr1	716.227	-0.883956	0.144297	-6.12594	9.01503e-10	1.63361e-08
Tfap2a	232.633	0.342324	0.140142	2.44269	0.0145781	0.0416701
Tmem14c	1288.1	-0.591809	0.120163	-4.92507	8.43305e-07	8.01997e-06
Smim13	107.039	0.518171	0.174077	2.97667	0.00291393	0.0107676
Hivep1	40.7497	1.09358	0.266471	4.10396	4.06143e-05	0.000257569
Phactr1	177.723	-1.11473	0.154597	-7.21056	5.57235e-13	1.78437e-11
Tbc1d7	42.5007	-0.668417	0.236684	-2.8241	0.00474142	0.0161945
Nol7	564.538	-0.647416	0.0964761	-6.71064	1.93774e-11	4.76806e-10
Ccdc90a	145.235	0.768955	0.138612	5.54752	2.89754e-08	3.77553e-07
Jarid2	212.43	0.357407	0.144433	2.47455	0.0133405	0.0386142
Dtnbp1	402.387	0.341131	0.14373	2.37341	0.0176245	0.0485608
Mylip	76.5536	1.03175	0.220071	4.68825	2.75555e-06	2.32205e-05
Kif13a	232.226	0.764826	0.1514	5.0517	4.37885e-07	4.40827e-06
Dek	761.307	-1.02183	0.164211	-6.22265	4.88816e-10	9.33543e-09
Ptpdc1	12.939	1.0063	0.426108	2.36162	0.0181954	0.0498093
Ninj1	154.559	-0.658655	0.159752	-4.12299	3.73983e-05	0.000238771
1110007C09Rik	244.61	-1.10769	0.163551	-6.77276	1.26352e-11	3.22447e-10
Bicd2	182.635	0.578091	0.139531	4.14309	3.4265e-05	0.000221143
Cenpp	34.5644	-1.59632	0.291998	-5.46688	4.58031e-08	5.66504e-07
Iars	545.967	0.53409	0.102481	5.21159	1.87228e-07	2.04708e-06
Auh	103.424	1.22748	0.16394	7.48743	7.02377e-14	2.66538e-12
Nfil3	50.8551	2.37897	0.376838	6.31297	2.73728e-10	5.46895e-09
Sptlc1	236.147	-1.05289	0.142289	-7.39968	1.36513e-13	4.86454e-12
Drd1a	5.70046	-1.85047	0.705301	-2.62366	0.00869913	0.0270126
Sfxn1	1538.31	0.547981	0.0997031	5.49613	3.88209e-08	4.87892e-07
4833439L19Rik	341.379	0.40825	0.111414	3.66427	0.000248045	0.00127044
Nop16	333.222	-0.498756	0.163022	-3.05943	0.00221759	0.00849808
Higd2a	330.35	1.60122	0.134537	11.9017	1.15933e-32	4.51676e-30
Faf2	188.225	-0.34678	0.127306	-2.72398	0.00645002	0.0210875
Rnf44	237.063	0.628261	0.156404	4.01692	5.89644e-05	0.000356716
Zfp346	192.221	0.495717	0.185642	2.67029	0.00757857	0.0241226
Prelid1	322.148	-0.437869	0.158583	-2.76113	0.00576013	0.0191807
Mxd3	45.073	-1.90122	0.308527	-6.16223	7.17267e-10	1.32231e-08
Ddx41	70.0089	0.505122	0.188376	2.68145	0.00733033	0.0234879
Txndc15	269.098	-1.14725	0.128918	-8.89906	5.63239e-19	5.14308e-17
Pcbd2	164.437	-0.538688	0.172563	-3.12169	0.00179819	0.00711003
Hnrnpa0	2325.64	0.758363	0.0990343	7.65759	1.89461e-14	8.05245e-13
Ubqln1	818.711	-0.286368	0.112695	-2.5411	0.0110506	0.0330077
Gkap1	138.292	-0.472754	0.150473	-3.14179	0.0016792	0.00670305
2210016F16Rik	147.658	0.371166	0.137143	2.70642	0.00680136	0.0220695
Rmi1	40.0465	-0.676402	0.264153	-2.56065	0.0104478	0.031416
6720489N17Rik	25.1755	-1.09323	0.373658	-2.92576	0.00343616	0.0123765
2010111I01Rik	14.8825	1.54086	0.469739	3.28026	0.00103712	0.00446287
Slc35d2	27.7499	1.28977	0.322117	4.00404	6.22687e-05	0.000372465
Habp4	222.602	0.779311	0.144443	5.39529	6.84125e-08	8.18429e-07
Ctsl	828.042	0.573123	0.163851	3.49783	0.000469055	0.00222677
Zfp874b	18.9286	0.894951	0.370482	2.41564	0.0157076	0.0441536
A530054K11Rik	35.3991	0.686417	0.241705	2.8399	0.00451278	0.0155316
Zfp493	9.73261	1.41787	0.56332	2.517	0.011836	0.0350668
Med10	425.326	-0.334216	0.10532	-3.17333	0.00150701	0.00613513
Mrpl36	386.095	0.632874	0.105829	5.98015	2.22938e-09	3.72776e-08
Clptm1l	457.572	-0.841847	0.125539	-6.70584	2.00256e-11	4.89664e-10
Slc12a7	235.348	-0.473114	0.144056	-3.28423	0.00102261	0.0044088
Trip13	283.393	-2.07802	0.177108	-11.7331	8.62734e-32	3.05565e-29
Pdcd6	479.791	-0.278491	0.110702	-2.51567	0.0118808	0.035155
Ccdc127	217.308	0.30547	0.123327	2.47691	0.0132526	0.0384264
Erap1	24.2844	0.836458	0.316834	2.64005	0.00828944	0.0259542
Cast	62.6425	-1.09273	0.211615	-5.16375	2.42046e-07	2.58124e-06
Ankrd32	39.2053	-1.08777	0.262045	-4.15107	3.30929e-05	0.000214645
2210408I21Rik	13.0115	-1.1732	0.434082	-2.70272	0.00687737	0.0222729
Nr2f1	289.528	1.24122	0.208218	5.96114	2.50477e-09	4.14084e-08
Cetn3	710.302	-0.589429	0.109648	-5.37566	7.6303e-08	9.07253e-07
Mef2c	422.473	1.23533	0.225468	5.47895	4.27855e-08	5.31997e-07
Cox7c	2107.01	0.294259	0.0747905	3.93444	8.33907e-05	0.000479425
Tmem167	647.158	-0.387612	0.0924886	-4.19091	2.77836e-05	0.000185139
Ssbp2	75.6363	1.18983	0.246598	4.82497	1.40024e-06	1.2599e-05
Zcchc9	216.6	0.376027	0.158887	2.36663	0.017951	0.0492398
Dhfr	343.887	-1.4892	0.17472	-8.52336	1.54988e-17	1.13219e-15
Serinc5	13.9092	1.23113	0.427871	2.87733	0.00401051	0.0140681
Mtx3	51.2393	1.42598	0.275946	5.1676	2.37124e-07	2.53568e-06
Lhfpl2	284.668	1.29229	0.19583	6.59901	4.1391e-11	9.65626e-10
Scamp1	673.484	0.638003	0.126794	5.03181	4.85883e-07	4.85682e-06
Gm9776	23.3442	0.719728	0.296977	2.42352	0.0153711	0.0434568
Wdr41	79.0193	-0.447121	0.171291	-2.6103	0.00904629	0.0279394
Aggf1	292.843	0.494492	0.12236	4.0413	5.31562e-05	0.000327167
Nsa2	168.213	0.439362	0.141402	3.10718	0.00188882	0.00740823
Gfm2	41.5295	-0.674581	0.251661	-2.68052	0.0073508	0.0235387
Hexb	70.3404	-0.56677	0.226906	-2.49782	0.012496	0.0366417
Enc1	451.424	1.24457	0.143535	8.67088	4.28807e-18	3.40946e-16
Utp15	139.563	-0.458876	0.162368	-2.82615	0.00471118	0.0161101
Btf3	653.528	0.303428	0.101394	2.99258	0.00276633	0.0103004
Fcho2	56.5434	0.860062	0.257932	3.33445	0.000854672	0.00376959
Tnpo1	145.379	-0.884713	0.182058	-4.8595	1.17682e-06	1.07879e-05
Ptcd2	227.286	-0.599335	0.147241	-4.07044	4.69252e-05	0.000292982
Map1b	151.864	0.785311	0.274152	2.8645	0.00417662	0.0145547
Serf1	94.824	-1.23412	0.255982	-4.82111	1.42759e-06	1.28056e-05
Cenph	333.223	-1.43668	0.196417	-7.31445	2.58439e-13	8.80651e-12
Ccnb1	645.045	-1.19406	0.208497	-5.72702	1.02211e-08	1.49144e-07
Pik3r1	48.4296	0.981094	0.26848	3.65425	0.000257932	0.00131589
Mast4	30.2893	2.03522	0.28953	7.02937	2.07463e-12	6.07725e-11
Srek1	292.274	-0.536437	0.186587	-2.875	0.00404034	0.0141557
Nln	50.263	-0.65581	0.224246	-2.92451	0.00344995	0.0124147
Cenpk	119.888	-1.33639	0.210137	-6.35961	2.02261e-10	4.11134e-09
Srek1ip1	279.733	0.272141	0.102	2.66804	0.00762943	0.0242449
Zswim6	105.938	0.758972	0.182375	4.16161	3.16015e-05	0.000207386
Pde4d	39.5856	1.0348	0.243158	4.25566	2.08435e-05	0.000143389
Plk2	80.0606	2.52493	0.453028	5.57344	2.49759e-08	3.30974e-07
Gpbp1	764.75	0.34413	0.114808	2.99744	0.00272261	0.0101709
Ankrd55	37.3725	-0.85513	0.339285	-2.52039	0.0117226	0.034822
Skiv2l2	378.956	-0.336954	0.123155	-2.73602	0.00621877	0.020473
Gpx8	229.604	0.441915	0.121179	3.6468	0.000265529	0.00134994
Snx18	81.1402	-1.50537	0.215919	-6.97192	3.12649e-12	8.97847e-11
Ndufs4	948.846	0.379863	0.122597	3.09848	0.00194517	0.00759863
Pelo	396.881	0.256468	0.102391	2.50478	0.0122528	0.0360461
Parp8	23.9025	1.33164	0.351606	3.78731	0.00015229	0.000820639
Emb	409.035	0.874334	0.128896	6.78326	1.17491e-11	3.03142e-10
Hcn1	72.4627	1.6753	0.291028	5.75649	8.58785e-09	1.27703e-07
Paip1	238.275	-0.506978	0.147006	-3.44868	0.000563337	0.00261177
Gm7120	58.9887	0.754294	0.211329	3.56929	0.000357944	0.00174682
Hmgcs1	804.119	-0.880432	0.292726	-3.0077	0.00263236	0.00985176
Gm3833	13.8154	1.52663	0.426684	3.57788	0.000346394	0.00169542
3830406C13Rik	170.49	0.477399	0.157123	3.03837	0.00237858	0.00903504
Thoc7	659.895	-0.534187	0.104704	-5.1019	3.36261e-07	3.45666e-06
Atxn7	76.0089	1.36206	0.2249	6.05629	1.39293e-09	2.4227e-08
Psmd6	612.74	-0.276492	0.0976608	-2.83115	0.00463811	0.0159021
Top2b	907.361	0.567276	0.149905	3.78423	0.000154186	0.000829324
Nkiras1	80.6358	0.451097	0.170249	2.64963	0.00805805	0.0253383
Ube2e2	95.7281	0.538387	0.225838	2.38396	0.0171276	0.047451
Nudt13	68.9423	0.507602	0.18362	2.76442	0.00570245	0.0190049
Ecd	265.928	-0.421651	0.114823	-3.67218	0.000240493	0.00123555
Dnajc9	404.498	-0.709038	0.152695	-4.6435	3.42564e-06	2.81964e-05
Ppp3cb	100.198	-0.833621	0.203186	-4.10275	4.08262e-05	0.000258773
Zswim8	388.513	0.518115	0.216952	2.38815	0.0169333	0.0469801
Camk2g	153.787	0.453604	0.18012	2.51835	0.0117907	0.0349594
Vcl	147.874	-1.04418	0.204049	-5.11732	3.09904e-07	3.2197e-06
Ap3m1	171.028	-1.09466	0.178773	-6.12317	9.17323e-10	1.65714e-08
Adk	104.724	-0.684545	0.171474	-3.99213	6.54823e-05	0.000389099
Kat6b	45.2316	1.02787	0.260547	3.94505	7.97824e-05	0.000461404
Comtd1	183.195	0.593763	0.141856	4.18567	2.84328e-05	0.000188927
Dlg5	166.886	0.640168	0.151447	4.227	2.36832e-05	0.000161034
Rps24	6050.3	0.484825	0.10422	4.65192	3.28865e-06	2.71837e-05
Ppif	325.532	-0.318063	0.127515	-2.49432	0.0126199	0.0369214
Zcchc24	29.6355	-1.2421	0.333463	-3.72486	0.000195426	0.00102336
Dennd6a	120.567	-1.81347	0.191956	-9.4473	3.477e-21	4.23324e-19
Appl1	249.671	-0.7649	0.118699	-6.44401	1.16357e-10	2.4727e-09
Il17rd	16.0956	1.69279	0.422852	4.00328	6.24711e-05	0.000373294
Tkt	591.069	-0.306482	0.126532	-2.42217	0.015428	0.0435533
Sfmbt1	79.5482	0.542254	0.192346	2.81915	0.00481507	0.0164221
Smim4	364.41	0.728021	0.181391	4.01355	5.98124e-05	0.000360726
Nt5dc2	56.4711	-1.44402	0.322887	-4.47222	7.74118e-06	5.84111e-05
Nisch	521.092	0.835004	0.125342	6.66182	2.70454e-11	6.47759e-10
Capn7	189.509	-0.807938	0.14414	-5.60523	2.07976e-08	2.80695e-07
Mettl6	105.732	0.5849	0.156803	3.73016	0.000191362	0.00100523
Dph3	336.704	-0.399669	0.146713	-2.72414	0.00644684	0.021083
Parg	177.425	-0.694099	0.146328	-4.74344	2.10115e-06	1.81644e-05
Mapk8	121.036	-0.739567	0.167045	-4.42736	9.53954e-06	7.07027e-05
Fam35a	24.2906	-1.12669	0.32568	-3.4595	0.000541185	0.00252409
Glud1	861.582	-0.994171	0.0977067	-10.175	2.5628e-24	4.405e-22
Gm3219	34.1496	-0.757211	0.266244	-2.84405	0.00445443	0.0153759
Ldb3	5.95685	3.7043	1.15699	3.20166	0.00136637	0.00563919
Ccser2	181.766	0.634698	0.145198	4.37127	1.23527e-05	8.92878e-05
Ghitm	1596.89	0.466003	0.128072	3.6386	0.000274124	0.00138579
Fam213a	78.9436	0.965347	0.217275	4.44298	8.87211e-06	6.61756e-05
Psmc6	1064.05	-0.408443	0.101268	-4.03329	5.50019e-05	0.000336049
Gnpnat1	89.5176	0.88711	0.240712	3.68536	0.000228379	0.00117693
Cdkn3	94.7499	-2.01123	0.296082	-6.79283	1.09957e-11	2.84962e-10
Cnih	884.925	-0.301508	0.0921394	-3.2723	0.00106675	0.00456168
Gmfb	417.949	-0.884972	0.135162	-6.5475	5.85079e-11	1.32271e-09
Samd4	105.334	0.612649	0.249476	2.45574	0.0140596	0.0403755
Gch1	21.3397	1.11317	0.384852	2.89248	0.00382217	0.0135333
Wdhd1	173.425	-1.12549	0.184206	-6.10992	9.9681e-10	1.78146e-08
Mapk1ip1l	379.829	0.459329	0.128098	3.58577	0.00033608	0.00165185
Dlgap5	38.3427	-1.42555	0.286454	-4.97654	6.47297e-07	6.30467e-06
Ktn1	550.258	0.255468	0.107907	2.36749	0.0179093	0.0491499
6720456H20Rik	48.0404	-1.11363	0.224884	-4.952	7.34564e-07	7.05792e-06
Exoc5	393.969	-1.1511	0.127627	-9.0192	1.89462e-19	1.81511e-17
Arhgef40	41.8395	-1.37374	0.273061	-5.03089	4.88208e-07	4.87133e-06
Zfp219	31.23	0.889711	0.329992	2.69616	0.00701435	0.0226225
Dad1	640.79	-0.402129	0.107667	-3.73494	0.000187761	0.000988093
Abhd4	285.129	1.32157	0.196653	6.72031	1.81342e-11	4.49051e-10
Mmp14	1633.84	-1.22648	0.135842	-9.02871	1.73715e-19	1.678e-17
Lrp10	160.273	0.387009	0.140176	2.76088	0.00576455	0.0191845
Prmt5	511.652	-0.356398	0.108246	-3.29248	0.00099307	0.00430048
Haus4	121.081	-1.64363	0.214141	-7.67542	1.64872e-14	7.1108e-13
Ajuba	144.509	0.656565	0.170105	3.85976	0.000113501	0.000634735
1700123O20Rik	91.352	-0.469516	0.178114	-2.63604	0.00838806	0.026204
Slc7a8	15.9095	1.26018	0.392073	3.21415	0.00130832	0.00543298
Homez	61.7586	0.883131	0.232487	3.79863	0.000145497	0.000790962
Pabpn1	1131.99	-0.735009	0.124155	-5.92011	3.21735e-09	5.23738e-08
Dhrs2	47.1279	-0.832504	0.31925	-2.60769	0.00911563	0.028103
Psme2	115.163	0.57398	0.174153	3.29584	0.000981288	0.00426526
Nedd8	2579.03	-0.24177	0.101507	-2.3818	0.0172281	0.0476708
Tinf2	68.0012	-1.08723	0.209238	-5.19613	2.03477e-07	2.20616e-06
Rabggta	26.0743	0.971984	0.317081	3.06541	0.00217371	0.00835735
Cenpj	54.0516	-0.993245	0.21452	-4.63009	3.65507e-06	2.99373e-05
Mphosph8	425.781	-0.637322	0.128896	-4.94447	7.6351e-07	7.30271e-06
Pspc1	274.23	0.657128	0.175818	3.73756	0.000185818	0.000980071
Zmym5	76.8874	0.496175	0.186444	2.66126	0.00778491	0.0246452
Zmym2	194.97	0.663871	0.140795	4.71517	2.4151e-06	2.06041e-05
Gjb2	324.28	-1.04651	0.183469	-5.70403	1.17008e-08	1.68422e-07
Cryl1	43.3401	-1.08686	0.265841	-4.0884	4.34351e-05	0.00027294
Lats2	246.409	0.580611	0.167768	3.4608	0.000538564	0.00251387
Ska3	98.9964	-1.44554	0.238879	-6.05134	1.43648e-09	2.47999e-08
Zdhhc20	145.765	-0.682022	0.170149	-4.00839	6.11336e-05	0.000367557
Cab39l	180.453	-0.631254	0.153643	-4.10857	3.9811e-05	0.000253024
Mipep	35.4844	-0.864513	0.268637	-3.21814	0.00129025	0.00537624
Arl11	35.7196	-0.983354	0.336803	-2.91967	0.00350404	0.0125745
Ctsb	1465.91	0.508452	0.158001	3.21804	0.0012907	0.00537624
Mtmr9	40.2669	-1.26827	0.255841	-4.95725	7.14975e-07	6.88355e-06
Extl3	257.761	-0.737317	0.136466	-5.40294	6.55557e-08	7.87477e-07
Pbk	364.53	-1.99239	0.32081	-6.21048	5.2822e-10	1.00062e-08
Esco2	43.0562	-1.59438	0.300637	-5.30335	1.13698e-07	1.30927e-06
Trim35	941.117	0.369369	0.120928	3.05446	0.00225468	0.00861482
Dpysl2	532.078	-0.75021	0.160502	-4.67416	2.9516e-06	2.46593e-05
Cdca2	122.765	-1.22873	0.209251	-5.87201	4.30538e-09	6.81861e-08
Kctd9	94.3837	-0.701446	0.182012	-3.85384	0.000116277	0.000649642
Stc1	11.5011	4.01935	0.800231	5.02274	5.09392e-07	5.07136e-06
Tnfrsf10b	78.332	1.80568	0.232993	7.74991	9.19552e-15	4.23139e-13
9930012K11Rik	70.0678	-1.30021	0.231787	-5.60951	2.02905e-08	2.74486e-07
Sorbs3	26.9208	-1.04467	0.32781	-3.18682	0.00143844	0.00589498
Reep4	718.48	-0.986599	0.175149	-5.63292	1.7718e-08	2.43634e-07
Fam160b2	249.252	0.962357	0.209724	4.58868	4.46068e-06	3.60556e-05
Rcbtb2	66.1126	1.31742	0.24037	5.48083	4.2333e-08	5.26931e-07
Lpar6	57.247	0.737817	0.222251	3.31975	0.000900983	0.00394704
Med4	208.919	-0.462111	0.135205	-3.41785	0.000631178	0.00288736
Esd	522.617	-0.621695	0.195443	-3.18095	0.00146793	0.00599691
Zc3h13	173.362	-0.70749	0.193615	-3.6541	0.000258081	0.00131608
Gm4285	6.49568	1.7104	0.619624	2.76038	0.00577341	0.0192078
Serp2	36.9134	0.89245	0.339097	2.63185	0.00849225	0.0264828
Akap11	386.009	-0.381317	0.129291	-2.9493	0.00318494	0.0116148
Vwa8	110.941	0.713368	0.18416	3.87364	0.000107222	0.000603082
Rgcc	15.2566	-1.78133	0.421401	-4.22716	2.36662e-05	0.000161034
Naa16	85.6673	0.596168	0.208136	2.86432	0.00417907	0.0145588
Mtrf1	32.5987	-1.22541	0.341606	-3.58721	0.000334236	0.00164429
Kbtbd7	53.3402	1.06342	0.227179	4.68099	2.85499e-06	2.39548e-05
Elf1	37.0648	0.921915	0.384473	2.39786	0.016491	0.0459468
Pcdh17	57.678	2.90013	0.309808	9.36105	7.89463e-21	8.95849e-19
Diap3	24.7766	-1.59122	0.392225	-4.05692	4.97242e-05	0.000308317
Tdrd3	82.716	0.584416	0.214277	2.72739	0.00638385	0.0209238
Pcdh9	26.2658	2.35849	0.367871	6.41119	1.44384e-10	3.02974e-09
Dach1	31.0002	2.22268	0.410027	5.42083	5.93236e-08	7.19268e-07
Mzt1	161.2	-0.382339	0.154834	-2.46935	0.0135357	0.0390245
Tbc1d4	258.342	-0.549182	0.171173	-3.20834	0.00133505	0.00553334
Commd6	96.6631	-0.598637	0.209624	-2.85576	0.00429334	0.0149036
Uchl3	288.961	-0.864789	0.13354	-6.47589	9.42555e-11	2.04769e-09
Lmo7	204.123	-1.4732	0.159762	-9.2212	2.93802e-20	3.06603e-18
Kctd12	114.485	2.05419	0.280554	7.32189	2.445e-13	8.38039e-12
Fbxl3	209.095	0.854639	0.141082	6.05774	1.38048e-09	2.40822e-08
Mycbp2	127.02	0.563049	0.188528	2.98656	0.00282136	0.0104686
Slain1	18.1855	1.95107	0.369877	5.27492	1.32811e-07	1.50416e-06
Pou4f1	24.0894	0.882585	0.337559	2.61461	0.00893305	0.0276435
Spry2	181.134	1.12386	0.246871	4.5524	5.30376e-06	4.21416e-05
Dct	48044.6	-0.768234	0.145252	-5.28896	1.23014e-07	1.40822e-06
Tgds	37.6296	-0.908619	0.374947	-2.42332	0.0153792	0.0434603
Abcc4	174.544	0.401058	0.161365	2.48541	0.0129401	0.0376884
Dnajc3	644.647	-0.830987	0.189876	-4.37648	1.20611e-05	8.75047e-05
Uggt2	29.4261	0.716836	0.293077	2.4459	0.0144492	0.0413623
Mbnl2	556.962	0.340526	0.104639	3.25428	0.00113678	0.00482101
Rap2a	228.453	-0.881676	0.158962	-5.54647	2.91493e-08	3.78987e-07
Ipo5	581.838	-0.219988	0.0926601	-2.37414	0.0175899	0.0484769
Clybl	30.8822	0.772782	0.275946	2.80048	0.00510263	0.0172918
Zic2	152.116	0.473862	0.197116	2.40397	0.016218	0.0453672
Sepp1	116.637	0.845842	0.21131	4.00285	6.25844e-05	0.000373589
AW549877	180.703	-0.525721	0.152866	-3.43911	0.000583633	0.00269518
Prkaa1	229.266	0.321437	0.119493	2.69001	0.00714509	0.022987
Rictor	223.998	0.537506	0.177809	3.02294	0.0025033	0.00943134
Wdr70	61.4595	0.606011	0.21119	2.86951	0.00411106	0.014369
Nup155	184.738	-0.734568	0.150261	-4.88861	1.0155e-06	9.44249e-06
Skp2	190.683	-0.920204	0.158361	-5.81078	6.21814e-09	9.56285e-08
Lmbrd2	75.3809	-2.07764	0.242077	-8.58258	9.27695e-18	7.08686e-16
Dnajc21	123.382	-1.65483	0.239034	-6.92301	4.42134e-12	1.22747e-10
Rad1	121.645	-0.687699	0.165917	-4.14483	3.40059e-05	0.000219592
Rai14	251.708	1.04603	0.123942	8.4397	3.18143e-17	2.26735e-15
Slc45a2	2664.9	-1.01443	0.182118	-5.57015	2.54515e-08	3.36132e-07
Zfr	883.951	1.00565	0.124271	8.09235	5.85239e-16	3.47222e-14
Golph3	359.841	0.353004	0.101253	3.48635	0.000489659	0.00231051
Drosha	409.398	-0.463067	0.0983319	-4.70922	2.48664e-06	2.11374e-05
Cdh10	11.8116	3.98394	0.781103	5.1004	3.38933e-07	3.48106e-06
Basp1	171.651	2.25386	0.254724	8.84824	8.891e-19	7.69763e-17
Myo10	826.647	0.900871	0.116275	7.74778	9.35117e-15	4.28613e-13
Zfp622	376.447	0.593384	0.154784	3.83364	0.000126262	0.000696986
Fbxl7	102.87	0.69352	0.225028	3.08192	0.00205667	0.00794656
Dap	420.529	-0.71792	0.118767	-6.04477	1.49625e-09	2.57179e-08
2006-03-01	333.335	0.348852	0.119402	2.92165	0.00348187	0.0125142
Fam173b	104.663	-1.43567	0.197757	-7.25979	3.87685e-13	1.28729e-11
Sdc2	197.237	1.41865	0.161696	8.77358	1.73069e-18	1.46582e-16
Cpq	20.9717	1.29969	0.34885	3.72564	0.000194823	0.00102158
Mtdh	2122.73	-0.355663	0.128696	-2.76359	0.00571689	0.0190476
Laptm4b	1607.79	0.264558	0.0914831	2.89188	0.00382945	0.0135441
Matn2	15.491	-2.01448	0.507958	-3.96585	7.31362e-05	0.00042805
Stk3	192.952	-0.308756	0.126546	-2.43986	0.0146929	0.0419265
Osr2	16.8645	2.00422	0.417858	4.79642	1.61527e-06	1.42593e-05
Cox6c	5767.87	-0.320291	0.0911471	-3.514	0.000441417	0.00211706
Polr2k	263.555	-0.999177	0.164745	-6.06498	1.31972e-09	2.30912e-08
Ankrd46	226.739	-0.389813	0.118437	-3.29132	0.000997188	0.00431672
Ywhaz	1123.01	-0.498705	0.0950701	-5.24565	1.55731e-07	1.73681e-06
Ncald	942.747	0.622502	0.137568	4.52505	6.03822e-06	4.70812e-05
Rrm2b	40.2451	-0.65363	0.236039	-2.76916	0.00562009	0.0187732
Klf10	50.0115	-0.757725	0.249186	-3.0408	0.0023595	0.00897131
Azin1	678.887	-0.644849	0.146683	-4.39619	1.10167e-05	8.07292e-05
Atp6v1c1	745.97	-0.587706	0.122136	-4.81189	1.49509e-06	1.33292e-05
Fzd6	112.071	0.666286	0.201933	3.29954	0.000968446	0.00421571
Dcaf13	967.62	-0.331957	0.104192	-3.18601	0.0014425	0.00590435
Lrp12	212.187	1.49453	0.167372	8.9294	4.2833e-19	3.97327e-17
Eif3e	1620.07	0.407404	0.0869136	4.68746	2.76614e-06	2.3293e-05
Eny2	1465.5	-0.362938	0.0967055	-3.75302	0.000174716	0.000926127
Eif3h	1917.72	0.212401	0.0765052	2.77629	0.00549833	0.0184086
Ext1	195.297	0.986977	0.116848	8.44667	2.99741e-17	2.16258e-15
Enpp2	107.32	0.865669	0.288647	2.99906	0.00270816	0.0101225
Dscc1	141.008	-1.51274	0.247396	-6.11464	9.6777e-10	1.7402e-08
Zhx2	29.2581	0.826032	0.302936	2.72675	0.00639607	0.020958
Wdr67	58.0591	-0.875622	0.279933	-3.12797	0.00176018	0.00699525
Atad2	783.799	-1.77716	0.182765	-9.72373	2.38869e-22	3.36373e-20
Wdyhv1	107.745	1.76452	0.216243	8.1599	3.35305e-16	2.10701e-14
Fbxo32	27.709	1.50162	0.42331	3.54733	0.00038916	0.00188266
D15Ertd621e	789.818	0.212832	0.0825581	2.57796	0.00993844	0.0302265
Tmem65	198.88	-0.608505	0.126404	-4.81395	1.47974e-06	1.32226e-05
Mtss1	93.6307	0.71523	0.165104	4.332	1.47761e-05	0.000104835
Sqle	430.951	-0.949424	0.151929	-6.24915	4.12702e-10	7.99943e-09
E430025E21Rik	520.458	-0.38649	0.0979844	-3.94441	7.99977e-05	0.00046242
Trib1	132.747	1.05692	0.198933	5.31293	1.07877e-07	1.24947e-06
Fam84b	85.0386	1.47525	0.279102	5.28571	1.25221e-07	1.43068e-06
Myc	112.283	1.21186	0.392645	3.08641	0.0020259	0.00785104
Pvt1	151.833	2.44275	0.219942	11.1063	1.16885e-28	3.10489e-26
Efr3a	476.367	0.452331	0.116341	3.88799	0.000101079	0.000573503
Tmem71	8.67596	-1.67523	0.591522	-2.83207	0.0046248	0.0158611
Phf20l1	269.787	-0.654667	0.143141	-4.57359	4.79439e-06	3.84604e-05
Wisp1	518.667	-1.06075	0.171367	-6.18995	6.01834e-10	1.12909e-08
St3gal1	292.722	-0.956887	0.182832	-5.2337	1.66147e-07	1.83373e-06
Slc45a4	155.417	-0.387138	0.145951	-2.65252	0.00798936	0.0251494
Ptp4a3	85.2575	0.640607	0.249563	2.56692	0.0102606	0.0309487
Top1mt	44.5462	-0.787765	0.251909	-3.12718	0.00176492	0.0070069
Eef1d	1436.75	-0.225378	0.0845155	-2.66671	0.00765987	0.024335
Zfp623	54.1614	0.724103	0.223576	3.23873	0.00120065	0.00504429
Zfp707	57.1262	-0.561224	0.21061	-2.66475	0.00770457	0.0244438
Scrib	216.084	-0.301803	0.125667	-2.40162	0.0163226	0.0455863
Nrbp2	43.3112	1.21971	0.338314	3.60525	0.000311848	0.001553
Plec	86.9205	-0.635983	0.224353	-2.83475	0.00458617	0.0157471
Exosc4	245.223	0.470686	0.130286	3.61271	0.000303016	0.00151612
Gpaa1	658.694	-0.464102	0.117716	-3.94256	8.06177e-05	0.000464854
Fam203a	150.223	0.398865	0.147412	2.70578	0.00681432	0.0221054
Tonsl	48.2733	-1.18408	0.278606	-4.25001	2.1376e-05	0.000146707
Lrrc14	254.591	-0.331683	0.125837	-2.63582	0.00839342	0.0262095
C030006K11Rik	30.1316	1.04811	0.329025	3.18551	0.00144497	0.00591139
Arhgap39	48.0041	0.688466	0.286454	2.40341	0.0162431	0.0454184
1110038F14Rik	466.871	0.540234	0.122237	4.41957	9.88989e-06	7.30215e-05
Myh9	591.721	-0.781554	0.173063	-4.51602	6.30131e-06	4.87861e-05
Eif3d	1281.15	-1.17583	0.104975	-11.2011	4.02763e-29	1.14817e-26
Il2rb	7.61962	5.62675	1.18392	4.75265	2.00773e-06	1.74105e-05
Pdxp	9.84117	-1.36026	0.548737	-2.4789	0.0131789	0.0382599
Lgals1	4542.1	-0.95626	0.14041	-6.81048	9.7273e-12	2.54346e-10
Triobp	134.193	-0.657977	0.180677	-3.64172	0.000270818	0.00137205
H1f0	937.026	-0.654289	0.184839	-3.53978	0.000400465	0.00193335
Micall1	169.88	0.42167	0.17299	2.43754	0.0147874	0.0421085
Polr2f	1096.98	-0.433474	0.124247	-3.48882	0.000485151	0.00229201
Tmem184b	212.383	0.619595	0.13782	4.4957	6.93408e-06	5.31098e-05
Kcnj4	5.477	2.19611	0.843545	2.60343	0.00922966	0.0283661
Gtpbp1	363.7	-0.467876	0.173278	-2.70015	0.00693084	0.0223902
Dnalc4	340.703	0.318527	0.126075	2.52648	0.0115212	0.034282
Cbx6	2793.3	0.529875	0.137017	3.86721	0.000110087	0.000617714
Cbx7	83.5119	1.37811	0.270055	5.10306	3.34197e-07	3.44149e-06
Rpl3	2107.22	0.423813	0.124764	3.39693	0.000681466	0.00308481
Syngr1	2515.44	-0.530313	0.137638	-3.85295	0.000116705	0.00065141
Tab1	75.6344	0.716807	0.260081	2.75609	0.00584968	0.0194291
Atf4	2960.38	0.761148	0.249608	3.04937	0.00229318	0.00875334
Tnrc6b	199.072	0.488455	0.157976	3.09195	0.00198844	0.00772893
Adsl	272.536	-0.520104	0.130684	-3.97986	6.8956e-05	0.000406433
Slc25a17	311.022	0.765909	0.168967	4.53288	5.81835e-06	4.55187e-05
Ep300	139.56	0.582891	0.166407	3.50281	0.000460373	0.00219626
L3mbtl2	299.969	-0.556974	0.159063	-3.5016	0.000462475	0.00220449
Rangap1	2456.35	-0.25682	0.103625	-2.47837	0.0131985	0.0383076
Phf5a	3497.4	-0.406616	0.0831017	-4.89299	9.93165e-07	9.25687e-06
Polr3h	455.293	-0.65772	0.128434	-5.12106	3.03822e-07	3.16751e-06
Pmm1	410.796	1.30972	0.169793	7.71364	1.22277e-14	5.41353e-13
Xrcc6	113.388	-0.676894	0.163793	-4.13262	3.58649e-05	0.000230577
Cenpm	103.698	-1.25854	0.233041	-5.40053	6.64446e-08	7.95701e-07
Ndufa6	1484.18	0.235618	0.0868538	2.71281	0.0066715	0.0216902
Poldip3	916.549	0.257482	0.0900387	2.85968	0.00424068	0.0147541
Tspo	367.477	-0.509759	0.16586	-3.07342	0.00211618	0.00815763
Ttll12	320.702	-0.8714	0.121184	-7.19071	6.4453e-13	2.04708e-11
Samm50	1395.98	-0.417868	0.0979063	-4.26804	1.972e-05	0.000136222
Parvb	710.659	0.700334	0.126732	5.52609	3.27441e-08	4.20564e-07
Nup50	610.466	-0.52865	0.108953	-4.85208	1.22176e-06	1.11301e-05
5031439G07Rik	1458.5	-1.20609	0.129338	-9.32517	1.10808e-20	1.24531e-18
Fbln1	101.393	-0.852414	0.218619	-3.89908	9.65594e-05	0.000549993
Gtse1	505.502	0.495238	0.203953	2.4282	0.0151741	0.0430057
Gramd4	121.665	0.810981	0.30366	2.67069	0.00756952	0.0241135
Tbc1d22a	197.144	0.729293	0.13233	5.51116	3.5647e-08	4.52872e-07
Fam19a5	3.94645	3.82678	1.34238	2.85074	0.00436178	0.0151008
Brd1	494.268	0.315999	0.117853	2.6813	0.0073336	0.02349
Pim3	1047.53	0.403635	0.152512	2.64658	0.0081311	0.0255543
Tubgcp6	42.5012	-1.41567	0.304765	-4.64512	3.39874e-06	2.80144e-05
Mapk12	73.7569	-0.866099	0.222257	-3.89684	9.74556e-05	0.000554018
Mapk11	27.9007	-2.18406	0.381772	-5.72085	1.05993e-08	1.53513e-07
Plxnb2	522.459	0.327469	0.104183	3.14323	0.00167097	0.0066793
Lmf2	103.479	-0.797856	0.167146	-4.77342	1.81124e-06	1.58101e-05
Ncaph2	322.304	-1.02571	0.141335	-7.25728	3.94947e-13	1.30769e-11
Chkb	92.7088	0.579104	0.175732	3.29539	0.000982861	0.00426887
Alg10b	75.3334	-1.412	0.204181	-6.91543	4.66449e-12	1.28886e-10
Gxylt1	345.529	-1.06554	0.177695	-5.99648	2.01637e-09	3.38611e-08
Zcrb1	1205.71	-0.451006	0.078228	-5.76527	8.15249e-09	1.21849e-07
Twf1	243.36	-0.299547	0.116303	-2.57557	0.0100076	0.0303974
Tmem117	10.6329	1.47221	0.451303	3.26213	0.0011058	0.00470842
Ano6	231.28	-0.550486	0.12996	-4.23583	2.2771e-05	0.000155279
Slc38a1	1708.34	0.27682	0.115874	2.38899	0.0168949	0.0468933
Vdr	19.5435	2.45114	0.539509	4.54329	5.53833e-06	4.35319e-05
Tmem106c	76.1993	-0.428887	0.180992	-2.36965	0.0178051	0.0489697
Asb8	272.959	0.354248	0.117025	3.0271	0.00246908	0.00932729
9330020H09Rik	19.2251	0.909429	0.383848	2.36924	0.0178245	0.048983
Cacnb3	25.506	0.91259	0.338692	2.69446	0.00705038	0.0227164
Mll2	103.255	0.723722	0.251727	2.87503	0.0040399	0.0141557
Rhebl1	93.2199	1.14468	0.21377	5.3547	8.56997e-08	1.01075e-06
Tuba1b	10805.9	-0.578915	0.154168	-3.7551	0.000173274	0.000920558
Tuba1c	4884.62	-0.747747	0.136941	-5.46034	4.75218e-08	5.84053e-07
Prph	5.12868	-2.608	0.850061	-3.06802	0.00215481	0.00829014
Troap	182.712	-0.975169	0.174121	-5.60053	2.13702e-08	2.87428e-07
Prpf40b	60.9997	0.747846	0.25958	2.88099	0.00396434	0.0139228
Fmnl3	103.344	-0.635789	0.186548	-3.40819	0.000653953	0.00297756
Tmbim6	1228.75	0.229362	0.0783534	2.92727	0.00341952	0.0123356
Bcdin3d	85.3448	0.489792	0.1975	2.47996	0.0131396	0.0381554
Racgap1	793.685	-1.26178	0.205431	-6.14208	8.1448e-10	1.48281e-08
Asic1	14.3824	1.0106	0.387366	2.60889	0.00908363	0.0280243
Cox14	1079.92	0.479678	0.108188	4.43374	9.26142e-06	6.88597e-05
Larp4	299.458	-0.658295	0.151494	-4.34536	1.39045e-05	9.95273e-05
2310068J16Rik	14.2586	1.45757	0.459777	3.17016	0.00152354	0.00618949
Slc11a2	486.847	0.738697	0.133644	5.52737	3.25075e-08	4.17984e-07
Letmd1	229.941	0.750316	0.120604	6.22133	4.92967e-10	9.39935e-09
Csrnp2	118.465	-0.463013	0.161113	-2.87384	0.00405517	0.0141992
Cela1	97.3234	0.749798	0.250953	2.9878	0.00280995	0.0104296
Galnt6	59.2797	-0.820254	0.231145	-3.54866	0.000387199	0.00187395
I730030J21Rik	24.594	-1.0183	0.348815	-2.9193	0.00350817	0.0125855
Acvrl1	77.3361	-1.67422	0.229259	-7.30275	2.81938e-13	9.49653e-12
9430023L20Rik	465.816	0.28614	0.0970554	2.94821	0.00319618	0.0116486
Eif4b	1130.86	0.626494	0.0930505	6.73284	1.66387e-11	4.19123e-10
Tenc1	73.571	-0.505269	0.210306	-2.40254	0.0162817	0.0455048
Zfp740	322.464	0.655395	0.161315	4.06282	4.84827e-05	0.000301258
Mfsd5	678.885	-0.261299	0.107172	-2.43813	0.0147635	0.0420663
Espl1	167.577	-1.30186	0.203828	-6.38704	1.69132e-10	3.49879e-09
Myg1	162.648	-0.490539	0.15308	-3.20445	0.00135321	0.0055967
Aaas	200.018	-0.341122	0.137758	-2.47624	0.0132775	0.0384793
Sp1	529.91	0.383923	0.109032	3.52119	0.000429616	0.00206301
Pcbp2	214.301	0.545186	0.14651	3.72115	0.000198321	0.00103759
Atp5g2	233.352	0.388679	0.155198	2.50441	0.0122655	0.0360741
Calcoco1	40.7563	1.42659	0.301141	4.73727	2.16614e-06	1.8671e-05
Smug1	175.185	-1.03679	0.177178	-5.85166	4.8669e-09	7.61503e-08
Cbx5	1189.92	-0.57291	0.149695	-3.82718	0.00012962	0.000714286
Zfp385a	51.4459	1.16101	0.248574	4.67069	3.00194e-06	2.50261e-05
Zfp263	138.948	0.697861	0.167365	4.1697	3.05e-05	0.000200949
1700037C18Rik	10.3877	-1.71862	0.549706	-3.12645	0.00176933	0.00702206
Crebbp	98.7428	0.550447	0.231083	2.38203	0.0172177	0.0476533
Srl	9.3756	-2.16551	0.658811	-3.287	0.0010126	0.00437532
Coro7	110.981	-1.05457	0.214473	-4.91705	8.7859e-07	8.2881e-06
Vasn	45.2926	1.78697	0.338155	5.28449	1.26058e-07	1.43743e-06
Dnaja3	181.836	-1.20727	0.148826	-8.11195	4.9812e-16	3.01659e-14
Nmral1	128.088	-0.582477	0.241468	-2.41223	0.0158551	0.0444934
Ubald1	85.4287	1.07799	0.196068	5.49807	3.83968e-08	4.8308e-07
Mgrn1	712.474	0.519538	0.114895	4.52184	6.13047e-06	4.7705e-05
Nudt16l1	898.575	-0.677229	0.140373	-4.82451	1.40351e-06	1.26186e-05
Fam86	113.797	1.16678	0.161872	7.20806	5.67558e-13	1.80752e-11
Carhsp1	79.0078	0.590723	0.207818	2.8425	0.00447616	0.0154238
Nubp1	198.621	-1.15938	0.155676	-7.44735	9.52323e-14	3.50024e-12
Clec16a	56.7262	1.03261	0.25003	4.12994	3.62859e-05	0.000232881
Rmi2	209.275	-1.66275	0.257663	-6.45318	1.09524e-10	2.34026e-09
Litaf	713.28	-0.683308	0.102847	-6.64396	3.05361e-11	7.26895e-10
Snn	127.192	-1.30715	0.171552	-7.6196	2.54463e-14	1.04724e-12
2610020C07Rik	15.1585	-1.69302	0.485897	-3.48432	0.000493394	0.00232438
Cpped1	210.592	0.744777	0.237487	3.13607	0.00171228	0.00682575
Parn	263.238	-1.13143	0.174082	-6.49942	8.06329e-11	1.7715e-09
Bfar	498.194	0.696633	0.107657	6.47087	9.74408e-11	2.10127e-09
Fopnl	342.692	-0.426288	0.166577	-2.5591	0.0104945	0.0315401
Ube2v2	115.555	0.810217	0.182445	4.44089	8.95867e-06	6.66936e-05
Mcm4	1186.5	-1.07162	0.135083	-7.9331	2.13748e-15	1.11035e-13
Pkp2	79.8159	0.64105	0.245599	2.61015	0.00905017	0.0279394
Dnm1l	264.059	-0.519433	0.151526	-3.42801	0.000608018	0.00279454
Top3b	82.9559	0.590469	0.168472	3.50486	0.000456855	0.00218126
2610318N02Rik	57.1819	2.01402	0.29036	6.93627	4.02595e-12	1.13114e-10
Sdf2l1	352.28	-0.804251	0.200749	-4.00625	6.16898e-05	0.00036957
Ydjc	20.5165	1.36013	0.396308	3.43201	0.000599126	0.00275801
Slc7a4	12.0399	1.18216	0.459712	2.57153	0.010125	0.030672
Smpd4	139.152	-0.407152	0.164057	-2.48177	0.0130732	0.0380194
Klhl22	306.788	0.777051	0.133647	5.81421	6.09203e-09	9.38124e-08
Dgcr2	454.929	-0.540847	0.134437	-4.02305	5.74496e-05	0.000348454
Dgcr6	160.415	-1.14732	0.163089	-7.03497	1.9931e-12	5.86784e-11
Prodh	48.9583	-2.58338	0.336874	-7.66869	1.73763e-14	7.41218e-13
Ranbp1	1220.31	-0.799971	0.144548	-5.53429	3.12488e-08	4.04022e-07
Trmt2a	180.453	-0.518813	0.136963	-3.78798	0.000151879	0.000819558
Cdc45	200.354	-1.38729	0.171609	-8.08401	6.26687e-16	3.69124e-14
Klhl24	106.003	1.36324	0.215137	6.33663	2.34853e-10	4.72454e-09
Yeats2	101.706	-0.588097	0.2039	-2.88424	0.00392364	0.0138089
Parl	344.551	-0.395568	0.11813	-3.34858	0.000812256	0.00361387
Abcc5	327.907	0.564139	0.123544	4.56628	4.96449e-06	3.97159e-05
Eif2b5	413.018	-0.393273	0.125813	-3.12586	0.00177287	0.00702894
Ap2m1	237.07	-0.98054	0.147186	-6.66192	2.70276e-11	6.47759e-10
Abcf3	103.996	-0.557819	0.186189	-2.99599	0.00273555	0.0102053
Psmd2	2022.96	-0.587599	0.0908524	-6.46763	9.95552e-11	2.14291e-09
Eif4g1	2071.19	-0.55013	0.134428	-4.09238	4.26973e-05	0.000269027
Vps8	105.663	0.473081	0.177042	2.67214	0.00753681	0.0240224
Senp2	199.158	-1.15132	0.143627	-8.01605	1.09201e-15	6.10687e-14
Igf2bp2	81.957	0.530916	0.222058	2.39089	0.0168078	0.0467402
Tra2b	907.837	-0.511038	0.136123	-3.75423	0.000173877	0.000923339
Etv5	33.1423	1.46497	0.424767	3.44888	0.000562909	0.00261177
Dnajb11	671.496	-0.392595	0.103556	-3.79114	0.00014996	0.000812578
Eif4a2	493.967	1.23982	0.222956	5.5608	2.68537e-08	3.51868e-07
Rfc4	56.0285	-1.2254	0.271377	-4.51551	6.31654e-06	4.88601e-05
A730098P11Rik	112.095	-0.444417	0.166141	-2.67493	0.0074744	0.0238756
Leprel1	10.6041	1.82343	0.523775	3.48131	0.000498959	0.00234776
Il1rap	28.5088	-1.58814	0.40117	-3.95876	7.53398e-05	0.000439626
Hes1	78.9903	0.957957	0.333175	2.87524	0.00403725	0.0141534
Ppp1r2	265.01	-0.579913	0.17223	-3.36707	0.000759702	0.00340729
Dlg1	197.137	-1.35908	0.142258	-9.55362	1.25248e-21	1.60868e-19
0610012G03Rik	210.463	0.59356	0.130442	4.55039	5.35476e-06	4.24315e-05
Lrrc33	67.7147	1.35233	0.247578	5.46226	4.70107e-08	5.7899e-07
Iqcg	20.5011	1.69039	0.341361	4.95191	7.34898e-07	7.05792e-06
Osbpl11	111.58	-1.22096	0.163849	-7.45174	9.21137e-14	3.39629e-12
Snx4	461.474	-0.732796	0.112484	-6.51467	7.28493e-11	1.61568e-09
Zfp148	247.696	-0.510529	0.132234	-3.86081	0.00011301	0.000632293
Itgb5	90.0714	0.610726	0.244355	2.49934	0.0124425	0.0365213
Umps	203.342	-0.400915	0.157304	-2.54867	0.0108135	0.032399
Ccdc14	78.2899	-1.35346	0.21987	-6.15573	7.47326e-10	1.37339e-08
Mylk	1794.98	0.571175	0.158564	3.60217	0.000315569	0.00156885
Sec22a	61.0606	-2.24527	0.325366	-6.90074	5.17311e-12	1.40286e-10
Pdia5	108.79	-1.12442	0.211559	-5.31491	1.06712e-07	1.23858e-06
Dirc2	95.0445	1.24852	0.208802	5.97943	2.23918e-09	3.7388e-08
Dtx3l	34.792	0.590852	0.248671	2.37604	0.0174994	0.0482504
Parp9	30.1686	1.10632	0.280312	3.94675	7.92189e-05	0.000458748
Kpna1	210.593	0.523362	0.141769	3.69165	0.000222802	0.00115023
Fam162a	853.695	0.638088	0.152682	4.17919	2.9255e-05	0.000194059
Golgb1	94.7378	0.653503	0.239774	2.72549	0.00642057	0.0210147
Polq	46.6512	-1.59582	0.293453	-5.43808	5.38582e-08	6.57779e-07
Ndufb4	461.304	-0.695196	0.154787	-4.49131	7.07859e-06	5.41102e-05
Gsk3b	441.616	0.290956	0.104274	2.79031	0.00526569	0.0177727
Arhgap31	142.559	0.435717	0.173403	2.51274	0.0119798	0.0353763
B4galt4	74.1441	1.21786	0.272402	4.47083	7.79173e-06	5.87546e-05
Atp6v1a	2012.33	-1.01367	0.0852643	-11.8886	1.35713e-32	5.11683e-30
Naa50	2288.05	-0.72993	0.137786	-5.29756	1.17361e-07	1.34879e-06
Gm608	74.9077	-0.622016	0.221104	-2.81322	0.00490479	0.0166843
BC027231	115.642	0.588332	0.173504	3.39089	0.000696663	0.00314265
Gtpbp8	59.0437	0.546034	0.215092	2.5386	0.0111295	0.0332096
Ccdc80	26.8479	0.979194	0.36803	2.66064	0.00779932	0.0246691
Phldb2	175.488	0.721496	0.168603	4.27925	1.87527e-05	0.000130465
Dzip3	169.603	-1.05811	0.147358	-7.18052	6.94467e-13	2.18785e-11
C330027C09Rik	256.068	-1.60681	0.201004	-7.99392	1.30713e-15	7.17265e-14
Ift57	73.4882	-0.547896	0.219594	-2.49504	0.0125941	0.0368646
Alcam	82.9844	1.8472	0.223523	8.26402	1.40849e-16	9.46117e-15
Nxpe3	100.62	0.710628	0.225941	3.14519	0.00165978	0.00664367
Pcnp	164.731	0.396463	0.145825	2.71876	0.00655281	0.0213519
Tomm70a	1726.35	-0.255728	0.096933	-2.63819	0.00833493	0.0260757
Nit2	125.332	-0.50087	0.17696	-2.83041	0.00464883	0.0159342
Tbc1d23	83.9271	0.891511	0.178576	4.99234	5.96512e-07	5.86871e-06
Cmss1	127.696	-0.703584	0.198588	-3.54294	0.000395697	0.00191244
St3gal6	179.318	0.708704	0.154841	4.57699	4.71716e-06	3.79189e-05
Cpox	551.959	0.509329	0.170417	2.98872	0.00280147	0.010408
Cldn25	192.196	-1.40384	0.173798	-8.07744	6.61418e-16	3.82706e-14
Epha3	39.1982	1.40989	0.28875	4.88273	1.04625e-06	9.68213e-06
Cggbp1	728.336	-0.538014	0.14357	-3.74739	0.000178682	0.000945423
Chmp2b	716.065	0.403808	0.12809	3.15252	0.00161865	0.00651924
Cadm2	3.88469	4.09455	1.06524	3.84377	0.000121157	0.000672404
Hspa13	125.555	-0.755521	0.174723	-4.32411	1.53151e-05	0.000108196
Usp25	101.291	1.54315	0.191281	8.06748	7.17632e-16	4.11161e-14
Mrpl39	359.514	0.334571	0.126065	2.65396	0.00795528	0.0250585
App	1182.64	0.533697	0.147274	3.62385	0.000290255	0.00146166
Adamts1	1265.42	2.0833	0.202203	10.303	6.8289e-25	1.35282e-22
Adamts5	55.1914	0.728164	0.267697	2.72011	0.00652604	0.0212706
Ltn1	175.464	-0.626083	0.168012	-3.72641	0.000194229	0.00101892
Cct8	3926.15	-0.20806	0.06874	-3.02677	0.00247184	0.00933456
B130034C11Rik	10.2572	1.32913	0.511505	2.59846	0.00936422	0.0287343
Bach1	81.4163	0.705148	0.205433	3.43249	0.000598059	0.00275418
Tiam1	279.039	0.568869	0.134637	4.22522	2.38704e-05	0.000162148
Sod1	5816.2	-0.344934	0.0971662	-3.54994	0.000385322	0.00186718
Mis18a	244.753	-0.9284	0.224919	-4.1277	3.66406e-05	0.000234789
Ifnar2	209.102	0.359822	0.129103	2.7871	0.00531819	0.0179133
Il10rb	276.256	-0.679071	0.142941	-4.7507	2.02716e-06	1.75637e-05
Ifnar1	112.89	-0.811388	0.179232	-4.52702	5.98219e-06	4.67067e-05
Ifngr2	179.372	1.04784	0.153801	6.81293	9.56307e-12	2.50653e-10
Tmem50b	160.342	-0.695327	0.150937	-4.60675	4.09013e-06	3.32675e-05
Dnajc28	17.3576	1.93306	0.388963	4.96978	6.70306e-07	6.49092e-06
Gart	373.995	-0.702292	0.119992	-5.85284	4.8324e-09	7.57119e-08
Donson	90.8966	-0.98067	0.186709	-5.25239	1.50137e-07	1.68085e-06
Slc5a3	54.3059	-1.8064	0.254449	-7.09927	1.25417e-12	3.80746e-11
Mrps6	965.353	0.601966	0.101817	5.91224	3.37487e-09	5.47855e-08
Smim11	284.321	-0.862988	0.124883	-6.91037	4.83376e-12	1.32346e-10
Rcan1	115.694	0.466419	0.194482	2.39827	0.0164728	0.0459071
Dopey2	11.3583	1.11199	0.439999	2.52725	0.0114958	0.0342153
Chaf1b	138.954	-1.31991	0.222792	-5.9244	3.13441e-09	5.11661e-08
Pigp	145.104	0.605834	0.181169	3.34402	0.000825731	0.00366406
Ttc3	2161.37	0.746792	0.0979717	7.62253	2.48752e-14	1.02735e-12
Dscr3	437.61	0.335307	0.102321	3.27701	0.00104913	0.00450155
Dyrk1a	393.694	0.238958	0.094635	2.52505	0.0115681	0.0344042
Psmg1	122.53	-0.918063	0.184133	-4.98587	6.16838e-07	6.03314e-06
Brwd1	235.114	1.13025	0.136858	8.25856	1.47438e-16	9.73588e-15
Hmgn1	6045.97	-0.365425	0.119982	-3.04566	0.00232168	0.00884767
Wrb	179.255	-0.518689	0.171041	-3.03255	0.00242497	0.00919256
Sh3bgr	17.7924	1.52482	0.360733	4.22699	2.36838e-05	0.000161034
Scaf8	264.617	0.67438	0.117092	5.75939	8.44184e-09	1.25692e-07
Arid1b	284.36	0.548346	0.136675	4.01206	6.01921e-05	0.000362455
Gtf2h5	1264.54	-0.385741	0.0712592	-5.41322	6.19021e-08	7.4743e-07
Dynlt1a	34.7763	-1.21062	0.376518	-3.21531	0.00130306	0.00541806
Ezr	333.077	-0.506029	0.124215	-4.07383	4.62454e-05	0.000289511
Mir692-1	23.5943	-0.908908	0.348712	-2.60648	0.00914791	0.0281741
Tagap1	184.926	0.825934	0.192114	4.29919	1.71424e-05	0.000120192
Fgfr1op	135.514	0.673493	0.142969	4.71074	2.46813e-06	2.10106e-05
Agpat4	138.872	-0.951215	0.169076	-5.62597	1.84464e-08	2.51894e-07
Mrpl18	1299.77	-0.939378	0.140753	-6.67393	2.49047e-11	6.02662e-10
Acat2	596.382	-1.03716	0.197326	-5.2561	1.47145e-07	1.65368e-06
Sod2	703.722	-0.489095	0.0879002	-5.56421	2.63344e-08	3.46228e-07
Mllt4	357.69	-0.539148	0.139335	-3.86945	0.000109082	0.000612662
Ppp2r1a	650.839	0.31392	0.0840168	3.7364	0.000186675	0.000983703
Zfp52	20.3204	1.51141	0.407556	3.70848	0.000208509	0.00108447
3110052M02Rik	14.6966	0.990975	0.413116	2.39878	0.0164497	0.0458808
Zfp760	14.1943	1.06884	0.400492	2.66881	0.00761199	0.0242026
Zfp943	24.7957	1.07129	0.3375	3.17419	0.00150256	0.00612339
Gm4944	40.8549	1.16437	0.26001	4.47817	7.52873e-06	5.69731e-05
Zfp944	31.6234	0.991972	0.337566	2.9386	0.00329698	0.0119704
Zfp945	57.5322	0.987798	0.285985	3.45402	0.000552291	0.00256667
Tnfrsf12a	79.5454	1.44151	0.42381	3.40132	0.000670614	0.00304394
Paqr4	38.2937	-1.62054	0.31432	-5.15571	2.52674e-07	2.68234e-06
Amdhd2	275.264	-1.03258	0.185209	-5.57518	2.47276e-08	3.28054e-07
Ccnf	207.555	-1.51335	0.174619	-8.66656	4.45371e-18	3.51723e-16
Pgp	189.722	-0.58494	0.136909	-4.27247	1.93323e-05	0.000133781
Mlst8	189.557	1.0624	0.170615	6.2269	4.75762e-10	9.1159e-09
2610019E17Rik	185.424	2.21324	0.258723	8.55447	1.18411e-17	8.75941e-16
Snhg9	997.26	0.927247	0.159848	5.8008	6.60002e-09	1.00838e-07
Ndufb10	907.307	-0.366509	0.0991676	-3.69585	0.000219149	0.00113488
Fahd1	62.0283	1.7442	0.2562	6.80797	9.89866e-12	2.58249e-10
Hagh	71.3127	0.670725	0.205492	3.264	0.00109852	0.00468083
Spsb3	59.7427	-0.786083	0.249846	-3.14627	0.00165365	0.00662823
Eme2	23.6553	1.5302	0.343874	4.44989	8.59132e-06	6.42452e-05
Mapk8ip3	32.7717	0.962123	0.407458	2.36128	0.0182118	0.0498267
Telo2	314.318	-1.11528	0.135	-8.26134	1.44044e-16	9.62051e-15
Chtf18	52.7418	-1.26592	0.29199	-4.33548	1.45443e-05	0.000103403
Fam173a	256.316	-0.87816	0.148963	-5.89514	3.74363e-09	6.00311e-08
Metrn	1524.21	-0.92587	0.124819	-7.41771	1.19162e-13	4.35239e-12
Fbxl16	5.81206	2.26036	0.750251	3.0128	0.00258846	0.00971232
Rhot2	109.206	-1.42512	0.209715	-6.79552	1.07921e-11	2.80308e-10
Wdr90	64.4965	-1.98554	0.245742	-8.07978	6.48831e-16	3.79177e-14
Rab40c	107.665	0.744028	0.145021	5.13047	2.89023e-07	3.02156e-06
Gm10012	461.712	0.523882	0.130869	4.00309	6.25212e-05	0.000373402
Pigq	447.127	-0.374333	0.112182	-3.33683	0.000847396	0.00375023
Nme4	198.324	1.11361	0.162261	6.86307	6.73954e-12	1.78621e-10
Mrpl28	337.783	-0.999028	0.147451	-6.77531	1.24143e-11	3.18898e-10
Luc7l	426.835	0.513348	0.189144	2.71406	0.0066465	0.021621
Dusp1	122.93	1.01529	0.40757	2.49108	0.0127356	0.037204
Crebrf	86.4915	2.33423	0.281979	8.27803	1.25228e-16	8.46049e-15
Zbtb9	64.5187	0.565988	0.194257	2.91361	0.00357281	0.0127781
Bak1	277.265	-0.428146	0.127732	-3.35192	0.000802545	0.00358021
Lemd2	260.7	0.328991	0.137029	2.40089	0.0163555	0.0456562
Nudt3	2746.39	0.46555	0.10277	4.53004	5.89734e-06	4.6075e-05
D17Wsu92e	865.701	0.242086	0.0827156	2.92673	0.00342551	0.0123496
Taf11	252.28	-0.517197	0.115467	-4.47918	7.49289e-06	5.67944e-05
Anks1	148.912	-0.490925	0.169893	-2.88961	0.00385726	0.0136094
Def6	80.6228	1.25402	0.188929	6.63753	3.1899e-11	7.57796e-10
Srpk1	250.713	-0.557972	0.126144	-4.42328	9.72122e-06	7.19124e-05
Mapk14	346.31	-0.580783	0.12467	-4.65854	3.18455e-06	2.63791e-05
Stk38	571.703	0.675009	0.129448	5.21453	1.84281e-07	2.01862e-06
Srsf3	2759.09	-0.358551	0.10532	-3.40439	0.000663116	0.00301458
Gm16197	21.6596	2.39624	0.368411	6.50426	7.80769e-11	1.71857e-09
Cdkn1a	1237.36	1.60714	0.305485	5.26096	1.43302e-07	1.61515e-06
Ppil1	573.227	-0.782778	0.108489	-7.2153	5.38159e-13	1.73278e-11
BC004004	332.766	-0.515612	0.131574	-3.91879	8.89931e-05	0.000509878
Ftsjd2	219.416	-0.677197	0.161701	-4.18796	2.81478e-05	0.000187353
Ccdc167	165.58	-0.958665	0.190907	-5.02164	5.12316e-07	5.09613e-06
Zfand3	616.597	0.528991	0.0952595	5.55315	2.80566e-08	3.66397e-07
Btbd9	373.207	0.843979	0.1619	5.21297	1.85845e-07	2.03386e-06
Gm6402	166.019	-0.419184	0.154026	-2.72152	0.00649832	0.0212098
Glo1	704.484	0.251785	0.0974241	2.58442	0.00975432	0.0297439
Pknox1	172.209	-0.424761	0.151351	-2.80646	0.00500888	0.0170136
Wiz	290.431	0.469705	0.154317	3.04376	0.0023364	0.00888926
Zfp871	259.438	-0.972018	0.206481	-4.70753	2.50731e-06	2.12975e-05
Zfp101	28.9266	-1.00562	0.322775	-3.11556	0.00183593	0.00722782
Hnrnpm	3146.77	-0.321195	0.107812	-2.97921	0.00288991	0.0106924
Rab11b	243.176	0.508549	0.123963	4.10243	4.08832e-05	0.000258994
Kifc1	75.4047	-1.01059	0.238652	-4.2346	2.28961e-05	0.00015604
Zbtb22	178.883	0.677611	0.193901	3.49463	0.000474724	0.00225003
Tapbp	112.85	0.73639	0.176882	4.16318	3.13852e-05	0.000206084
Rgl2	122.084	-0.450427	0.17122	-2.63069	0.00852107	0.0265372
AA388235	26.9132	2.07159	0.29759	6.9612	3.37382e-12	9.57117e-11
H2-Ke6	86.8428	0.53768	0.193641	2.77669	0.00549153	0.0183964
Rxrb	215.787	0.591423	0.163051	3.62723	0.000286477	0.0014445
Brd2	2377.8	0.293556	0.107455	2.73189	0.00629721	0.0206805
Tap1	19.0829	2.04674	0.405887	5.04263	4.59166e-07	4.60268e-06
Rnf5	79.8781	1.06078	0.271561	3.90624	9.37451e-05	0.000535791
C2	188.813	-0.832429	0.204378	-4.07299	4.64131e-05	0.000290094
Ehmt2	271.096	-0.311156	0.129543	-2.40194	0.0163082	0.0455678
1110038B12Rik	725.193	1.01369	0.314634	3.2218	0.00127387	0.00531562
Lsm2	370.899	-0.517702	0.121005	-4.27835	1.88283e-05	0.000130887
Vars	344.907	-0.418883	0.11164	-3.75209	0.000175363	0.000928703
Ddah2	227.839	1.03808	0.297187	3.49302	0.000477596	0.00226181
D17H6S53E	67.1441	0.594533	0.202645	2.93387	0.00334767	0.012125
Nfkbil1	50.8993	0.700428	0.247783	2.82678	0.00470187	0.0160877
Ddx39b	661.222	0.327638	0.0843631	3.88366	0.000102895	0.000581828
H2-D1	129.754	-0.626271	0.189959	-3.29687	0.000977687	0.00425277
Tcf19	170.757	-1.96959	0.230674	-8.53841	1.36086e-17	1.00036e-15
Cchcr1	30.2437	-0.727518	0.285578	-2.54753	0.010849	0.0324638
Vars2	91.8924	-0.598351	0.16614	-3.60148	0.000316405	0.001571
Ier3	599.173	0.72595	0.294798	2.46254	0.0137958	0.0396863
Tubb5	7312.94	-0.777224	0.152774	-5.08742	3.62975e-07	3.70844e-06
Mdc1	206.89	-1.18998	0.159152	-7.477	7.60358e-14	2.83932e-12
Nrm	86.1606	-1.32322	0.227292	-5.82167	5.8261e-09	9.01926e-08
Ppp1r18	357.428	0.613698	0.146876	4.17834	2.93643e-05	0.000194563
Rpp21	67.1688	-1.04891	0.2154	-4.86958	1.11834e-06	1.03004e-05
Gabbr1	42.9885	0.723302	0.291409	2.48208	0.0130617	0.0379954
9130008F23Rik	52.5133	2.22201	0.272712	8.1478	3.70616e-16	2.29193e-14
Cenpq	125.438	-1.23466	0.233654	-5.28414	1.263e-07	1.43879e-06
Cd2ap	349.13	0.399063	0.0999913	3.99098	6.58e-05	0.000390788
Enpp4	130.807	1.06989	0.190358	5.62039	1.90522e-08	2.59536e-07
Runx2	5.78579	2.06946	0.743003	2.78527	0.00534835	0.0179993
Cdc5l	351.215	-0.651089	0.130458	-4.99079	6.01314e-07	5.90601e-06
Slc29a1	125.878	-1.34037	0.203481	-6.58722	4.48137e-11	1.03514e-09
Tmem63b	364.339	0.881328	0.156236	5.64101	1.69057e-08	2.33838e-07
Vegfa	115.604	0.826369	0.305857	2.70181	0.00689622	0.0223261
Mad2l1bp	161.644	-0.410004	0.1428	-2.87118	0.00408944	0.014302
Polr1c	755.663	0.546963	0.136552	4.00552	6.18817e-05	0.000370529
Dnph1	333.843	-0.569548	0.190346	-2.99218	0.00276996	0.0103082
Srf	907.403	0.514342	0.156977	3.27654	0.00105087	0.00450738
2310039H08Rik	84.3274	-0.617554	0.200175	-3.08506	0.00203508	0.00788138
Gltscr1l	47.0323	1.12541	0.262266	4.29111	1.77781e-05	0.000124351
Tbcc	325.269	0.39753	0.156045	2.54752	0.010849	0.0324638
Taf8	86.8363	0.816824	0.197291	4.14021	3.4699e-05	0.000223697
Med20	206.307	-0.401403	0.145923	-2.75079	0.00594516	0.0196959
Tomm6	990.162	-0.272244	0.112257	-2.42518	0.0153006	0.0432907
Nfya	59.4122	-0.977146	0.292934	-3.33572	0.00085078	0.00376094
Oard1	153.563	-0.936387	0.156079	-5.99943	1.98012e-09	3.33003e-08
Daam2	31.4753	1.32365	0.304944	4.34064	1.42069e-05	0.000101312
Sgol1	268.014	-1.38866	0.16857	-8.23789	1.7528e-16	1.14832e-14
Fsd1	9.00169	1.17816	0.476335	2.47338	0.0133843	0.0387025
Chaf1a	384.609	-1.13578	0.14142	-8.03126	9.6478e-16	5.47396e-14
Ubxn6	255.884	0.673392	0.16134	4.17374	2.99638e-05	0.00019764
Sema6b	20.2061	-1.46627	0.389727	-3.76231	0.000168354	0.000896863
Tnfaip8l1	37.3382	-0.840755	0.329595	-2.55087	0.0107455	0.03222
D17Wsu104e	489.364	-0.570583	0.103366	-5.52	3.38998e-08	4.33511e-07
Dpp9	224.382	-0.436939	0.121636	-3.59217	0.00032793	0.00161997
Ticam1	64.2255	0.907966	0.273192	3.32354	0.000888828	0.00389929
Plin3	677.022	-0.523379	0.141756	-3.69212	0.000222391	0.00114861
Uhrf1	539.709	-1.81162	0.299686	-6.04508	1.49338e-09	2.57064e-08
Vmac	47.1306	0.86736	0.300864	2.8829	0.00394035	0.0138553
Clpp	373.582	0.29143	0.109531	2.66071	0.00779754	0.0246691
Gtf2f1	237.919	-0.608044	0.125337	-4.85129	1.22662e-06	1.11656e-05
Khsrp	610.477	0.533275	0.103525	5.15119	2.58843e-07	2.73788e-06
Gm11110	13.6776	1.1816	0.432547	2.73172	0.00630046	0.0206853
Efna5	259.983	0.861658	0.142759	6.03577	1.58205e-09	2.70732e-08
Fbxl17	113.784	0.671858	0.165768	4.05301	5.05637e-05	0.00031319
Man2a1	240.498	0.549316	0.145467	3.77623	0.000159223	0.000852886
Rab31	355.637	0.797834	0.154492	5.16425	2.41403e-07	2.57673e-06
Ppp4r1	371.436	-0.270725	0.105386	-2.5689	0.0102022	0.0308274
Ankrd12	164.319	0.692614	0.160245	4.32223	1.54459e-05	0.000108951
Ddx11	38.83	-1.11349	0.272587	-4.08489	4.40976e-05	0.000276806
Rab12	391.058	-0.356169	0.121433	-2.93306	0.0033564	0.0121491
Ptprm	692.778	0.853289	0.14976	5.69773	1.21416e-08	1.74125e-07
Arhgap28	29.5797	1.26916	0.339654	3.73662	0.000186511	0.000983283
C030034I22Rik	17.0116	0.979233	0.409296	2.39248	0.016735	0.0465601
Tgif1	66.4241	1.04777	0.387873	2.70133	0.00690625	0.0223416
Myom1	15.0376	1.50498	0.516061	2.91629	0.0035422	0.0126803
Lpin2	95.1472	0.790731	0.192062	4.11705	3.83749e-05	0.000244428
Smchd1	212.806	-0.48863	0.149907	-3.25955	0.0011159	0.00474452
Ndc80	211.582	-1.01553	0.229167	-4.43139	9.36257e-06	6.95675e-05
Ypel5	128.798	1.17867	0.349663	3.37088	0.000749298	0.00336321
Lclat1	170.119	0.564072	0.140758	4.0074	6.13921e-05	0.000368267
Ltbp1	12.2975	2.43869	0.559208	4.36097	1.29486e-05	9.31346e-05
Crim1	127.152	0.808468	0.174628	4.62965	3.66278e-06	2.99794e-05
Sult6b1	15.7078	3.1856	0.581059	5.4824	4.1959e-08	5.22832e-07
1110001A16Rik	127.382	0.815398	0.174697	4.66749	3.04896e-06	2.53459e-05
Ndufaf7	164.914	-1.01268	0.145468	-6.96155	3.3654e-12	9.57117e-11
Galm	347.739	-0.879872	0.123716	-7.112	1.14372e-12	3.50861e-11
Srsf7	1614.11	-0.395373	0.122799	-3.21968	0.00128334	0.0053513
Gemin6	150.319	-1.4338	0.241807	-5.9295	3.03855e-09	4.98801e-08
Morn2	64.8295	-0.545139	0.210606	-2.58843	0.00964136	0.0294574
Map4k3	125.905	0.706931	0.175681	4.02395	5.723e-05	0.000347482
Pkdcc	103.643	1.14613	0.23597	4.85711	1.19114e-06	1.0882e-05
Eml4	168.497	0.779727	0.148809	5.2398	1.60755e-07	1.78095e-06
Cox7a2l	822.099	0.846308	0.100423	8.4274	3.53438e-17	2.47364e-15
Mta3	88.7211	-0.594072	0.176503	-3.3658	0.00076323	0.00341656
Zfp36l2	38.3671	-1.30085	0.359679	-3.6167	0.00029838	0.00149612
Srbd1	106.643	-0.691118	0.187463	-3.6867	0.000227181	0.0011718
Prkce	171.476	1.21301	0.152385	7.96019	1.7177e-15	9.12565e-14
Rhoq	735.364	0.775905	0.102155	7.59534	3.06995e-14	1.24589e-12
Socs5	117.156	0.712146	0.15347	4.6403	3.47901e-06	2.85753e-05
Calm2	2561.51	-0.54308	0.118062	-4.59994	4.22604e-06	3.43252e-05
Msh2	271.723	-0.538572	0.150137	-3.58719	0.00033426	0.00164429
Ppp1r21	62.7058	-0.489377	0.19155	-2.55482	0.0106243	0.0318891
2700099C18Rik	39.1569	-0.902511	0.257402	-3.50623	0.000454508	0.00217094
Gm1976	20.0586	1.61009	0.33458	4.81227	1.49225e-06	1.3314e-05
Crem	148.418	1.94508	0.142395	13.6598	1.76582e-42	2.29322e-39
Kif5b	1003.4	-1.16946	0.129242	-9.04863	1.4477e-19	1.43396e-17
Wac	137.217	0.423899	0.139522	3.03823	0.00237974	0.0090365
Ccny	320.841	0.444016	0.110936	4.00245	6.26903e-05	0.00037403
Usp14	480.229	-0.432266	0.127301	-3.39563	0.000684712	0.00309591
Rock1	516.655	0.39566	0.129686	3.0509	0.00228159	0.00871192
Esco1	59.5267	0.762297	0.210419	3.62275	0.000291487	0.00146722
Abhd3	7.73537	1.50153	0.552006	2.72014	0.00652546	0.0212706
Rbbp8	114.465	-0.51049	0.15117	-3.37693	0.000732993	0.00329255
Cables1	6.38411	1.52276	0.58465	2.60457	0.00919894	0.028294
Npc1	184.201	0.701386	0.143969	4.87179	1.10593e-06	1.01941e-05
Ankrd29	55.7651	-0.668874	0.247387	-2.70376	0.00685599	0.0222159
Impact	129.346	-0.989176	0.249334	-3.96728	7.26984e-05	0.000425701
Kctd1	116.97	1.01809	0.184651	5.51357	3.51625e-08	4.4769e-07
Cdh2	293.998	1.66421	0.177171	9.39325	5.81768e-21	6.73238e-19
B4galt6	137.053	1.07431	0.185435	5.79349	6.89372e-09	1.04914e-07
Rnf138	66.7671	-0.564073	0.21102	-2.67307	0.00751595	0.0239712
Garem	34.4394	1.99771	0.29196	6.8424	7.78789e-12	2.05938e-10
Nol4	6.32599	2.12084	0.553089	3.83454	0.000125802	0.000694883
Dtna	102.967	2.25231	0.285104	7.89997	2.78979e-15	1.39944e-13
Mapre2	136.511	-1.5315	0.200163	-7.65126	1.99024e-14	8.4198e-13
Galnt1	331.642	-1.83839	0.139139	-13.2126	7.41777e-40	6.19278e-37
Slc39a6	537.349	-0.843949	0.105678	-7.98602	1.39365e-15	7.57629e-14
Polr2d	104.508	-0.555315	0.176541	-3.14554	0.00165781	0.00663805
Lims2	73.9413	-2.42311	0.756381	-3.20356	0.0013574	0.0056061
Iws1	159.151	-0.624479	0.138591	-4.50591	6.60899e-06	5.09202e-05
Gypc	37.4568	0.629106	0.266401	2.3615	0.0182012	0.0498093
Tslp	7.54157	1.54309	0.568938	2.71223	0.0066833	0.0217165
Stard4	30.8348	-1.24592	0.40421	-3.08236	0.00205365	0.00793751
2410004N09Rik	335.36	1.64103	0.283959	5.77912	7.50911e-09	1.12956e-07
Epb4.1l4a	146.969	1.019	0.144607	7.04665	1.8328e-12	5.42324e-11
Apc	238.553	-0.427669	0.124009	-3.44869	0.000563314	0.00261177
Srp19	660.301	-0.235109	0.0966828	-2.43175	0.015026	0.0426478
Cdc25c	65.3677	-0.937783	0.233146	-4.02231	5.7631e-05	0.000349373
Hspa9	2557.85	-0.337556	0.115913	-2.91214	0.00358957	0.0128303
Ctnna1	705.338	-0.269167	0.110575	-2.43424	0.014923	0.0424276
Snhg4	144.509	1.32374	0.225552	5.8689	4.38703e-09	6.92914e-08
Paip2	375.579	0.449786	0.159903	2.81286	0.0049103	0.0166982
Dnajc18	126.822	0.565647	0.16254	3.48004	0.000501339	0.00235558
Ecscr	26.3052	-1.55888	0.347057	-4.49172	7.06498e-06	5.40415e-05
6330403M23Rik	28.6947	1.89766	0.35474	5.34944	8.82262e-08	1.03533e-06
Pfdn1	453.38	-0.359033	0.114099	-3.14668	0.00165135	0.00662133
Ik	519.383	0.277506	0.0951135	2.91763	0.00352702	0.0126376
Pcdhb16	26.5033	1.21549	0.333647	3.64303	0.000269451	0.0013669
Pcdhb17	11.9764	1.76969	0.489094	3.6183	0.000296542	0.00148963
Arap3	18.0471	-1.53002	0.490241	-3.12096	0.00180264	0.00712281
Rnf14	655.767	0.323559	0.0906654	3.56871	0.000358737	0.00174923
Gnpda1	52.5335	-0.773106	0.243947	-3.16915	0.00152884	0.00620886
Fgf1	30.9113	1.2031	0.319218	3.7689	0.000163965	0.000876683
Yipf5	305.458	-0.794256	0.131229	-6.05245	1.4266e-09	2.47024e-08
Prelid2	130.397	-0.843906	0.264342	-3.19247	0.0014106	0.00580122
Lars	578.331	0.401686	0.134545	2.98551	0.00283105	0.0104979
Rbm27	180.224	-0.796897	0.181214	-4.39755	1.09477e-05	8.03247e-05
Dpysl3	11.2938	1.52836	0.411125	3.71751	0.000201198	0.00105029
Mcc	171.292	1.0282	0.219903	4.6757	2.92955e-06	2.45276e-05
Ccdc112	25.0494	1.74855	0.352578	4.95933	7.07363e-07	6.8215e-06
Eif1a	648.741	0.58762	0.124601	4.71602	2.40501e-06	2.0533e-05
Atg12	344.508	0.506069	0.167251	3.0258	0.00247973	0.00935542
Sema6a	60.0954	0.841283	0.235449	3.5731	0.000352776	0.00172449
Dtwd2	72.2942	0.700096	0.186037	3.76321	0.000167747	0.000895263
Dmxl1	48.2913	0.753989	0.226733	3.32545	0.000882769	0.00387886
Snx24	82.9379	0.654798	0.198817	3.29347	0.000989593	0.00428702
Ppic	443.164	-1.32274	0.149605	-8.84155	9.44022e-19	8.11304e-17
Zfp608	34.9046	1.13296	0.288913	3.92145	8.80188e-05	0.000504543
Gramd3	108.435	1.1968	0.207677	5.76277	8.27429e-09	1.23512e-07
Phax	361.36	0.312554	0.101747	3.07187	0.00212723	0.00819752
Megf10	48.0095	1.62372	0.373378	4.34874	1.36925e-05	9.81222e-05
Slc12a2	109.803	-0.849035	0.174541	-4.86439	1.14813e-06	1.05415e-05
Isoc1	113.711	-0.471348	0.181517	-2.59671	0.00941213	0.0288586
Chsy3	278.196	0.592244	0.160738	3.68453	0.000229128	0.00118028
Dctn4	169.288	0.896122	0.142754	6.27738	3.44332e-10	6.71139e-09
Ndst1	163.148	0.500902	0.154549	3.24105	0.00119092	0.00500701
Rps14	8016.58	0.360125	0.122308	2.94441	0.00323571	0.0117779
Tcof1	289.204	-0.693543	0.14419	-4.80991	1.50996e-06	1.34413e-05
Grpel2	112.648	0.507646	0.157941	3.21414	0.00130834	0.00543298
1500015A07Rik	15.8697	1.33241	0.399376	3.33624	0.000849196	0.00375535
Spink10	78.964	1.64852	0.243881	6.75951	1.38455e-11	3.51032e-10
Txnl1	572.724	-1.21967	0.115323	-10.5761	3.84619e-26	8.81457e-24
Onecut2	47.4228	1.04768	0.260117	4.02771	5.63221e-05	0.000342682
Fech	174.461	-0.680881	0.136052	-5.00456	5.59903e-07	5.53182e-06
Nars	1024.95	0.620996	0.148762	4.17444	2.98719e-05	0.000197145
Nedd4l	552.373	0.48375	0.125693	3.84867	0.000118763	0.000660684
Lman1	506.328	-0.464858	0.134096	-3.46659	0.000527098	0.00246725
Chmp1b	90.5978	0.756473	0.215267	3.51411	0.000441232	0.00211705
Impa2	150.252	-1.48119	0.194637	-7.61002	2.7406e-14	1.12e-12
Tubb6	261.008	-1.12115	0.20135	-5.56816	2.57439e-08	3.39256e-07
Slmo1	43.4497	1.04395	0.260535	4.00693	6.1512e-05	0.000368693
Cep76	52.9283	-0.734894	0.250653	-2.93192	0.00336875	0.0121788
Ptpn2	109.119	0.757977	0.194265	3.90177	9.5491e-05	0.000544439
Rnmt	279.958	0.367803	0.122398	3.00498	0.00265597	0.00993695
Tcf4	226.796	1.01187	0.164072	6.16723	6.94948e-10	1.28374e-08
Poli	101.336	0.454879	0.17236	2.63911	0.00831232	0.0260189
Mex3c	232.873	0.52525	0.180059	2.9171	0.00353299	0.0126551
Elac1	20.2095	1.35158	0.39231	3.44518	0.00057067	0.00264158
Ska1	325.686	-2.18555	0.298059	-7.33261	2.25712e-13	7.8051e-12
Mbd1	87.47	-0.676716	0.184655	-3.66475	0.000247581	0.00126862
Smad7	34.6709	1.04436	0.432837	2.41282	0.0158295	0.0444426
Ctif	20.1649	1.06953	0.353908	3.02207	0.00251054	0.00945337
Hdhd2	145.485	0.460744	0.174416	2.64164	0.00825052	0.0258531
Haus1	138.149	-0.961866	0.197342	-4.8741	1.09304e-06	1.00912e-05
Epg5	34.5017	0.82444	0.256678	3.21196	0.00131834	0.00546993
Pard6g	39.1459	0.889662	0.296642	2.99911	0.00270772	0.0101225
Adnp2	25.0511	1.12899	0.295688	3.81816	0.000134449	0.000738168
Zfp516	136.719	0.855325	0.188228	4.54409	5.51738e-06	4.34549e-05
Tshz1	108.403	0.873652	0.159925	5.46289	4.68455e-08	5.77564e-07
Zadh2	153.651	0.541363	0.173178	3.12604	0.00177176	0.00702693
Cyb5	3257.71	-0.731736	0.184668	-3.96243	7.41913e-05	0.000433791
Socs6	137.423	-0.510388	0.165159	-3.09028	0.00199967	0.00776741
Tmx3	245.135	-0.635012	0.156842	-4.04873	5.14955e-05	0.000318624
Cpt1a	122.079	0.479339	0.175264	2.73496	0.00623886	0.0205292
Ppp6r3	748.332	0.40669	0.113938	3.56941	0.000357782	0.00174677
1810055G02Rik	50.0765	-0.649228	0.234168	-2.77249	0.005563	0.0185985
Tcirg1	195.129	-0.812628	0.232515	-3.49494	0.000474168	0.00224831
Aldh3b1	35.1596	-1.09126	0.301875	-3.61495	0.000300411	0.00150479
Ndufv1	362.891	-0.301241	0.111113	-2.71112	0.00670569	0.0217772
Cdk2ap2	93.9182	-0.591194	0.199185	-2.96807	0.00299676	0.0110249
Carns1	8.17173	-1.78694	0.571023	-3.12936	0.00175187	0.00696696
Ppp1ca	275.411	-0.620781	0.155939	-3.98093	6.86464e-05	0.000405235
Pold4	17.843	1.00355	0.402806	2.49139	0.0127244	0.0371807
Kdm2a	220.027	0.391545	0.14879	2.63153	0.00850014	0.0264932
Ctsf	6.57348	3.35182	0.736321	4.55212	5.31085e-06	4.21693e-05
Zdhhc24	30.1849	-0.689437	0.274017	-2.51604	0.0118683	0.0351368
Slc29a2	7.64608	1.78356	0.581266	3.0684	0.00215209	0.00828266
Cd248	8.95314	-1.76044	0.660956	-2.66348	0.00773378	0.0245099
Rab1b	116.343	-1.4992	0.162068	-9.25049	2.2347e-20	2.41844e-18
Pacs1	58.3863	-0.605584	0.214373	-2.82491	0.00472935	0.016158
Banf1	945.463	-0.445868	0.128027	-3.48261	0.000496557	0.00233746
Eif1ad	555.797	-0.593616	0.14714	-4.03436	5.47505e-05	0.000334688
Drap1	254.403	0.315653	0.117019	2.69746	0.00698716	0.0225534
AI837181	104.563	0.436666	0.1644	2.65612	0.00790446	0.0249426
Ccdc85b	34.9131	0.735692	0.275467	2.67071	0.00756911	0.0241135
Snx32	3.35616	2.80865	1.01558	2.76556	0.00568246	0.0189491
Rnaseh2c	242.266	-1.12817	0.198197	-5.69215	1.2545e-08	1.79468e-07
Sipa1	61.311	-1.67717	0.279089	-6.00945	1.8615e-09	3.14741e-08
Map3k11	97.7138	-0.504466	0.189372	-2.66389	0.00772434	0.0244866
Ehbp1l1	289.737	-0.724503	0.12484	-5.80343	6.49721e-09	9.95274e-08
Fam89b	126.586	-1.25137	0.188903	-6.62441	3.48629e-11	8.23188e-10
Sssca1	130.498	-0.384198	0.150071	-2.56011	0.010464	0.0314567
Frmd8	370.875	0.348989	0.117477	2.9707	0.00297119	0.0109412
Slc25a45	41.3749	0.654448	0.235147	2.78315	0.00538342	0.0180861
Pola2	96.491	-0.62086	0.216165	-2.87216	0.00407673	0.0142619
Capn1	17.5996	-1.29548	0.398928	-3.2474	0.00116466	0.00491963
Vps51	195.393	0.546498	0.148879	3.67075	0.00024184	0.00124193
Cdca5	79.8674	-1.93743	0.221669	-8.74022	2.32665e-18	1.94242e-16
Arl2	120.982	-0.404138	0.14497	-2.78774	0.00530775	0.0178936
Cdc42bpg	163.467	1.04005	0.175374	5.9305	3.0202e-09	4.97041e-08
Nrxn2	231.315	0.402967	0.159896	2.52018	0.0117295	0.034822
Esrra	150.832	1.47725	0.182388	8.0995	5.51859e-16	3.30776e-14
Plcb3	32.507	-0.707187	0.296521	-2.38495	0.0170814	0.0473435
Fkbp2	369.342	-0.309816	0.122247	-2.53435	0.0112655	0.0335725
Nudt22	25.9967	-0.786805	0.324955	-2.42127	0.0154664	0.043629
Stip1	670.09	-0.500368	0.117082	-4.27367	1.92281e-05	0.000133297
Otub1	130.636	-0.424297	0.146576	-2.89471	0.00379505	0.0134659
Cox8a	2992.67	0.397289	0.138619	2.86605	0.00415634	0.0144926
Naa40	281.941	-0.528298	0.137235	-3.8496	0.000118312	0.000659431
Rtn3	1270.77	-0.534217	0.107029	-4.99132	5.99691e-07	5.89502e-06
Atl3	112.75	-0.482866	0.166009	-2.90866	0.00362976	0.012958
Pla2g16	293.14	0.974743	0.18477	5.27544	1.32441e-07	1.50143e-06
Snhg1	1736.86	1.38255	0.342531	4.03627	5.43073e-05	0.000332755
Nxf1	177.163	-0.437478	0.164548	-2.65867	0.00784498	0.0247951
Tmem223	82.8236	0.636872	0.216534	2.9412	0.00326939	0.0118857
Polr2g	782.881	-0.333378	0.120951	-2.75631	0.0058457	0.0194214
Ttc9c	193.753	-0.632114	0.157113	-4.02332	5.73846e-05	0.000348241
Bscl2	52.5286	0.730718	0.235977	3.09657	0.00195774	0.00764008
Ubxn1	589.373	0.283614	0.0881917	3.21588	0.00130043	0.00540905
AI462493	124.999	0.728589	0.184196	3.9555	7.63741e-05	0.000444773
5730408K05Rik	90.6618	1.01843	0.239151	4.25853	2.05773e-05	0.000141754
1810009A15Rik	177.336	-0.445448	0.142607	-3.12361	0.00178646	0.00706845
Ganab	642.469	-0.35174	0.0859999	-4.09	4.31367e-05	0.000271357
B3gat3	73.8274	0.703817	0.227713	3.09081	0.00199609	0.00775609
Ahnak	103.271	-1.49062	0.265091	-5.62304	1.87624e-08	2.55887e-07
Asrgl1	47.0451	0.888593	0.217951	4.07704	4.56132e-05	0.000285859
Incenp	609.719	-1.18198	0.210443	-5.61664	1.9471e-08	2.64624e-07
Fth1	14958.7	-0.488184	0.167318	-2.91771	0.0035261	0.0126376
Fads1	388.923	-0.82317	0.156032	-5.27566	1.32278e-07	1.50103e-06
Fen1	519.894	-1.07191	0.170042	-6.30382	2.90397e-10	5.74307e-09
Sdhaf2	161.992	0.423407	0.14317	2.95738	0.00310268	0.0113503
Cybasc3	46.9825	-1.11807	0.281215	-3.97586	7.01258e-05	0.000412912
Dak	20.3827	-2.26495	0.391815	-5.78065	7.44109e-09	1.12077e-07
Vps37c	67.0667	0.704453	0.247947	2.84115	0.00449512	0.0154799
Tmem109	519.936	-0.598107	0.105831	-5.65152	1.59039e-08	2.21291e-07
Prpf19	677.331	-0.402661	0.123904	-3.24979	0.00115491	0.0048837
Stx3	165.76	0.877678	0.326834	2.68539	0.00724446	0.0232619
Patl1	128.997	0.569972	0.175319	3.25107	0.00114973	0.00486887
Fam111a	94.028	-1.36708	0.234471	-5.8305	5.5262e-09	8.57772e-08
Zfp91	515.235	0.23191	0.0937369	2.47405	0.0133591	0.0386584
Gnaq	360.186	0.673638	0.118637	5.67814	1.36164e-08	1.92208e-07
E030024N20Rik	316.984	-0.341543	0.114021	-2.99544	0.00274049	0.0102172
Vps13a	70.0185	-0.629993	0.222849	-2.82699	0.00469872	0.0160816
Prune2	26.2253	-0.976209	0.330282	-2.95569	0.00311974	0.0114091
Gcnt1	71.1214	-1.79793	0.267355	-6.72487	1.75746e-11	4.3848e-10
Zfand5	784.294	0.478937	0.117007	4.09323	4.25399e-05	0.00026818
[truncated: 2,239 more rows]

## Sheet: up
GeneName	baseMean	log2FoldChange	lfcSE	stat	pvalue	padj
Lmo2	7.7251	7.79426	1.32658	5.87547	4.2164e-09	6.69583e-08
Lypla1	245.514	-2.0043	0.156189	-12.8325	1.07863e-37	7.41591e-35
Akr1cl	4.028	6.2698	1.33537	4.69518	2.66373e-06	2.25443e-05
Epha5	5.16063	6.03591	1.32538	4.55411	5.26077e-06	4.18855e-05
2310057J18Rik	119.796	5.8007	0.476876	12.164	4.83468e-34	2.45686e-31
Il2rb	7.61962	5.62675	1.18392	4.75265	2.00773e-06	1.74105e-05
Nckap5	3.67674	4.85551	1.2615	3.84899	0.000118603	0.000660427
9130015A21Rik	7.28282	4.83233	1.30651	3.69865	0.00021675	0.00112445
Tram1	647.306	-0.937525	0.103718	-9.03915	1.57895e-19	1.55082e-17
Lactb2	32.0601	-1.14853	0.319797	-3.59143	0.00032887	0.00162393
Mmp15	21.887	4.61774	0.612086	7.54427	4.54828e-14	1.7839e-12
Terf1	69.2383	-0.759035	0.226795	-3.34678	0.000817558	0.00363198
Cadm2	3.88469	4.09455	1.06524	3.84377	0.000121157	0.000672404
Paqr5	3.10787	4.07928	1.43039	2.85187	0.00434627	0.0150605
Mcm3	1575.54	-1.09337	0.145476	-7.51583	5.65494e-14	2.18135e-12
Tmem14a	115.687	-0.866776	0.19015	-4.55837	5.15527e-06	4.11379e-05
1700057G04Rik	4.95227	4.0685	1.068	3.80946	0.000139273	0.000762905
Col9a1	32.5117	-1.38883	0.303607	-4.57441	4.77554e-06	3.8354e-05
Slc17a8	3.08393	4.0327	1.46616	2.75051	0.00595023	0.0197071
Prim2	133.238	-1.34117	0.212145	-6.32198	2.58228e-10	5.17697e-09
Bag2	189.376	-0.472953	0.18095	-2.61373	0.00895607	0.0277074
Stc1	11.5011	4.01935	0.800231	5.02274	5.09392e-07	5.07136e-06
Cdh10	11.8116	3.98394	0.781103	5.1004	3.38933e-07	3.48106e-06
Irf6	6.08112	3.88852	0.939465	4.13908	3.48708e-05	0.000224556
Bdnf	30.129	3.84797	0.49023	7.84931	4.18329e-15	2.03726e-13
Imp4	481.926	-1.02226	0.127767	-8.00095	1.23463e-15	6.83904e-14
Ptpn18	42.8267	-0.926463	0.287321	-3.22448	0.001262	0.00527358
Fam19a5	3.94645	3.82678	1.34238	2.85074	0.00436178	0.0151008
Uggt1	1447.58	-0.482421	0.118611	-4.06726	4.75695e-05	0.000296269
Ldb3	5.95685	3.7043	1.15699	3.20166	0.00136637	0.00563919
Grm1	3.7828	3.68767	1.37358	2.68471	0.00725934	0.0232915
Cyp26b1	234.933	3.63735	0.46428	7.83439	4.71125e-15	2.26605e-13
Fam178b	14.2802	-2.27575	0.551766	-4.12448	3.71577e-05	0.000237582
Cbr2	3.64856	3.59383	1.05172	3.41709	0.000632948	0.00289206
Actr1b	301.391	-0.499282	0.114459	-4.3621	1.28818e-05	9.27684e-05
Tmem131	146.858	-0.564584	0.179606	-3.14346	0.00166962	0.0066762
0610038B21Rik	4.64451	3.54062	0.822317	4.30566	1.66488e-05	0.000116872
Mitd1	171.814	-0.743039	0.189249	-3.92625	8.62816e-05	0.000495071
Btg2	133.313	3.53749	0.276378	12.7994	1.65156e-37	1.07241e-34
2610307P16Rik	12.2322	3.38819	0.558181	6.07005	1.27869e-09	2.24068e-08
Trim12c	5.70353	3.38256	0.884712	3.82334	0.000131656	0.000724141
Tex30	710.668	-0.465413	0.180943	-2.57215	0.0101069	0.0306591
Kdelc1	139.851	-0.909877	0.183136	-4.9683	6.75419e-07	6.52961e-06
Rgs16	100.124	3.381	0.26956	12.5427	4.36013e-36	2.42673e-33
Gulp1	156.121	-2.05302	0.258381	-7.94572	1.93066e-15	1.01191e-13
Slc40a1	45.5713	-1.51083	0.263786	-5.7275	1.01921e-08	1.4893e-07
Ctsf	6.57348	3.35182	0.736321	4.55212	5.31085e-06	4.21693e-05
Zswim5	5.60663	3.30696	0.797365	4.14736	3.36336e-05	0.000217428
Stat1	62.9884	-0.631127	0.237688	-2.65528	0.00792425	0.0249848
Nab1	203.142	-0.511871	0.150633	-3.39812	0.0006785	0.00307376
Slc2a9	15.9482	3.2634	0.519627	6.28026	3.38009e-10	6.61086e-09
Pms1	68.7846	-0.56574	0.223657	-2.5295	0.0114226	0.0340146
BC037704	2.87534	3.23571	1.20867	2.67709	0.00742653	0.0237422
Hspd1	3165.77	-0.32455	0.101974	-3.18268	0.00145919	0.00596328
Hspe1	6689.75	-0.741083	0.149772	-4.94806	7.49558e-07	7.1869e-06
Ptprd	11.2892	3.18899	0.581062	5.48822	4.06012e-08	5.06994e-07
4930558J18Rik	19.2229	-1.72307	0.432162	-3.98709	6.68885e-05	0.000396069
Foxp2	70.7113	3.18731	0.33376	9.54972	1.30048e-21	1.65218e-19
Sgol2	242.203	-1.85465	0.308469	-6.01245	1.82739e-09	3.09545e-08
Bzw1	1004.5	-0.544247	0.143097	-3.80334	0.000142757	0.000778601
Orc2	573.778	-0.405942	0.116042	-3.49823	0.000468366	0.0022244
Sult6b1	15.7078	3.1856	0.581059	5.4824	4.1959e-08	5.22832e-07
Tmem237	214.84	-0.481179	0.153315	-3.1385	0.00169815	0.00677173
Kcnmb4	7.44355	3.16223	0.603174	5.24265	1.58291e-07	1.75865e-06
Nop58	2389.24	-0.46683	0.145699	-3.20406	0.00135504	0.00560173
Cyp1a1	16.8106	3.15358	1.04726	3.01126	0.00260164	0.00974927
Negr1	6.66213	3.13341	0.826934	3.78918	0.000151143	0.000817031
Gpr158	27.4926	3.12561	0.364606	8.57257	1.01201e-17	7.6312e-16
Gsto2	8.85527	3.1055	0.56208	5.52501	3.29466e-08	4.22701e-07
Fastkd2	237.05	-1.27727	0.167521	-7.62451	2.44954e-14	1.01526e-12
Creb1	324.835	-0.896754	0.146	-6.14217	8.14019e-10	1.48281e-08
2810408I11Rik	27.856	-1.3289	0.339217	-3.91755	8.94531e-05	0.000512263
Rhox5	7.63984	3.05712	0.742233	4.11881	3.80832e-05	0.000242702
Rgs2	106.378	3.04763	0.503409	6.05398	1.41307e-09	2.45043e-08
Rpe	101.933	-0.791795	0.200195	-3.95513	7.64942e-05	0.00044503
Ttll11	3.47328	3.03458	1.27576	2.37864	0.0173768	0.0479916
Bbc3	143.643	3.01358	0.248216	12.141	6.40544e-34	2.99467e-31
Bard1	147.785	-0.917092	0.166895	-5.49503	3.90635e-08	4.90412e-07
Atic	910.408	-0.52132	0.117648	-4.4312	9.37117e-06	6.95872e-05
Mreg	352.438	-2.064	0.153626	-13.4352	3.75925e-41	3.66151e-38
Cdh13	7.25933	3.01351	0.725057	4.15624	3.23525e-05	0.000211367
Arpc2	1869.51	-0.409877	0.0966046	-4.24283	2.20716e-05	0.000151038
Rqcd1	366.943	-0.546791	0.119427	-4.57844	4.68456e-06	3.77087e-05
C1qtnf1	6.32081	2.94908	0.847941	3.47793	0.000505298	0.00237185
Ttll4	73.8493	-0.783932	0.285684	-2.74405	0.00606864	0.0200273
Fam117a	12.2204	2.94591	0.475158	6.19984	5.65189e-10	1.06547e-08
Vsig1	4.10108	2.93755	0.911637	3.22228	0.00127175	0.00531054
1700003M07Rik	5.06997	2.9178	0.966248	3.01972	0.00253008	0.0095185
Chpf	708.371	-0.242886	0.0958496	-2.53403	0.0112758	0.0335945
Obsl1	8.12745	-2.09119	0.662639	-3.15584	0.00160035	0.00645886
Stk11ip	65.3501	-0.510871	0.208564	-2.44947	0.0143067	0.0409946
Lurap1l	4.23621	2.90522	0.763427	3.80549	0.000141524	0.000773318
Pcdh17	57.678	2.90013	0.309808	9.36105	7.89463e-21	8.95849e-19
Utp14b	16.6142	-1.87297	0.429445	-4.36136	1.29255e-05	9.30251e-05
Wdfy1	471.992	-0.764602	0.12003	-6.37008	1.88932e-10	3.86551e-09
Snx32	3.35616	2.80865	1.01558	2.76556	0.00568246	0.0189491
AA986860	4.33484	2.76787	0.777135	3.56163	0.000368564	0.00179341
Ahr	46.0348	2.76704	0.273108	10.1317	3.9982e-24	6.7726e-22
Bpifc	5.10121	2.75365	1.10624	2.48919	0.0128034	0.0373742
Col4a4	21.0945	-1.0354	0.35738	-2.8972	0.00376512	0.0133719
Mff	609.304	-0.242931	0.100386	-2.41997	0.0155216	0.0437465
Trip12	985.251	-0.288994	0.0985541	-2.93233	0.00336426	0.0121663
Gm10638	4.33061	2.73688	0.924355	2.96086	0.00306786	0.0112369
Apbb1ip	4.7015	2.73063	0.743284	3.67374	0.00023903	0.00122858
Psmd1	1689.08	-0.425032	0.0764029	-5.56303	2.65127e-08	3.4779e-07
Cox6a2	5.26848	2.6878	0.975658	2.75486	0.00587175	0.0194969
Ptma	3573.93	-0.669472	0.131105	-5.10637	3.284e-07	3.38777e-06
Pde6d	212.024	-0.378849	0.150156	-2.52305	0.0116343	0.0345835
Usp40	257.914	-0.708845	0.143661	-4.93414	8.0503e-07	7.66846e-06
Grik4	4.59289	2.68243	0.714648	3.75351	0.000174377	0.000925578
Scn1b	48.1466	2.67796	0.299943	8.92824	4.32829e-19	3.98339e-17
Cops8	575.915	-0.301309	0.0863567	-3.48912	0.000484611	0.00229039
Rab17	109.363	-1.07155	0.17951	-5.96933	2.38229e-09	3.95515e-08
Sesn2	5.05262	2.64105	0.836672	3.15661	0.00159615	0.00644415
Scly	513.22	-0.404632	0.128311	-3.15353	0.0016131	0.00650091
Asb1	186.894	-0.749443	0.13418	-5.58536	2.3322e-08	3.10819e-07
Ddit4	392.313	2.63837	0.360491	7.31881	2.50177e-13	8.54993e-12
Rnpepl1	73.4353	-0.669659	0.204317	-3.27755	0.00104711	0.00449453
Hrk	3.59377	2.63264	0.996758	2.64121	0.00826115	0.0258725
Pask	32.4327	-1.35655	0.322071	-4.21195	2.53175e-05	0.000170357
Hdlbp	750.688	-1.30623	0.144571	-9.03524	1.63641e-19	1.59387e-17
2002-09-01	1115.76	-0.818944	0.114413	-7.15776	8.20072e-13	2.5492e-11
Dtymk	336.158	-0.645966	0.137919	-4.68365	2.81805e-06	2.36789e-05
D2hgdh	15.7814	-1.29776	0.430046	-3.01772	0.00254683	0.00957151
Ano3	146.578	2.58081	0.240576	10.7276	7.55168e-27	1.76528e-24
Arhgef9	15.2181	2.56518	0.448349	5.7214	1.05647e-08	1.53365e-07
Enpep	8.3921	2.55875	0.646746	3.95635	7.61027e-05	0.000443635
6030419C18Rik	3.0402	2.55439	1.0519	2.42835	0.0151676	0.0429975
Cpz	6.82754	2.55335	0.793095	3.21947	0.00128428	0.00535329
Slc8a3	2.87478	2.54678	0.992292	2.56656	0.0102713	0.0309729
Svop	7.17069	2.53879	0.878519	2.88985	0.0038542	0.0136094
Plk2	80.0606	2.52493	0.453028	5.57344	2.49759e-08	3.30974e-07
Dsel	36.7834	-0.801076	0.251928	-3.17978	0.00147388	0.00601702
Tsn	2240.64	-0.61271	0.0995618	-6.15407	7.55201e-10	1.38568e-08
Ralb	288.312	-0.335084	0.117153	-2.86023	0.00423337	0.0147349
Sgk1	61.2472	2.49522	0.358442	6.96129	3.3716e-12	9.57117e-11
Insig2	515.447	-0.52463	0.128248	-4.09075	4.29986e-05	0.000270634
Actr3	1051.25	-0.481975	0.133471	-3.61109	0.000304916	0.00152432
Dock10	17.8634	2.49033	0.489038	5.09232	3.53718e-07	3.62019e-06
Zranb3	42.2829	-0.759073	0.240437	-3.15706	0.00159368	0.00643641
Mcm6	1556.36	-2.19875	0.196375	-11.1967	4.23212e-29	1.17774e-26
Dars	251.731	-1.09072	0.131132	-8.31772	8.9672e-17	6.12916e-15
Gm13157	32.5166	2.48866	0.356397	6.98283	2.89298e-12	8.32837e-11
Rasl11b	94.3856	2.48676	0.333036	7.46694	8.20829e-14	3.04567e-12
Eif2d	100.117	-2.49445	0.211017	-11.8211	3.03744e-32	1.10942e-29
Ikbke	24.3276	-1.07364	0.358651	-2.99354	0.00275761	0.0102745
Epha7	66.3701	2.47942	0.215736	11.4928	1.43384e-30	4.52939e-28
Cdnf	3.9133	2.45259	0.874287	2.80524	0.00502786	0.0170731
Nucks1	4771.32	-1.10048	0.165104	-6.66538	2.63977e-11	6.36158e-10
Zc3h11a	398.564	-0.392008	0.146823	-2.66993	0.00758671	0.0241354
Vdr	19.5435	2.45114	0.539509	4.54329	5.53833e-06	4.35319e-05
Adipor1	338.434	-0.489668	0.1003	-4.88203	1.05001e-06	9.70923e-06
Pvt1	151.833	2.44275	0.219942	11.1063	1.16885e-28	3.10489e-26
Ube2t	114.133	-0.744908	0.24372	-3.05641	0.00224006	0.00857016
Ltbp1	12.2975	2.43869	0.559208	4.36097	1.29486e-05	9.31346e-05
Bach2	14.7786	2.42135	0.470842	5.14259	2.70973e-07	2.85699e-06
Shisa4	110.932	-1.08935	0.204266	-5.33301	9.6597e-08	1.1279e-06
Ipo9	302.623	-0.250287	0.0989457	-2.52954	0.0114211	0.0340146
2310030G06Rik	20.5867	2.41597	0.413713	5.83972	5.2288e-09	8.13943e-08
Csrp1	1189.88	-0.837054	0.168101	-4.97946	6.37616e-07	6.22595e-06
Cp	26.2005	2.41491	0.356357	6.77666	1.22985e-11	3.16617e-10
Tmem9	265.795	-0.882955	0.121468	-7.26904	3.62046e-13	1.20558e-11
Hs3st1	22.5626	2.40495	0.496328	4.84548	1.26306e-06	1.1435e-05
Kif14	254.45	-1.2537	0.229576	-5.46092	4.73677e-08	5.82773e-07
Rhov	4.11901	2.40494	1.01455	2.37046	0.0177659	0.0489158
AK129341	2.94263	2.39976	1.00931	2.37762	0.0174249	0.0480902
Gm16197	21.6596	2.39624	0.368411	6.50426	7.80769e-11	1.71857e-09
Fam212b	45.9032	2.39015	0.343836	6.95142	3.61615e-12	1.02091e-10
Zbtb41	185.358	-1.09606	0.16422	-6.67431	2.48403e-11	6.02351e-10
Aspm	161.505	-0.514351	0.216391	-2.37695	0.0174565	0.0481661
Nfil3	50.8551	2.37897	0.376838	6.31297	2.73728e-10	5.46895e-09
Snhg7	115.043	2.37723	0.383462	6.19938	5.66866e-10	1.06691e-08
Uchl5	298.154	-1.07583	0.139067	-7.73603	1.02571e-14	4.6467e-13
Pak3	10.6828	2.37024	0.617938	3.83573	0.00012519	0.000692485
Hebp1	10.7931	2.36928	0.543099	4.36253	1.28569e-05	9.26459e-05
Nr4a2	53.7137	2.36916	0.38711	6.12011	9.3509e-10	1.68403e-08
Pcdh9	26.2658	2.35849	0.367871	6.41119	1.44384e-10	3.02974e-09
Bend6	472.113	2.34984	0.153547	15.3037	7.22508e-53	1.20638e-49
Ddit4l	173.719	2.34386	0.243812	9.61341	7.01842e-22	9.11459e-20
Il33	14.0825	2.34361	0.481746	4.86483	1.14553e-06	1.05259e-05
BC039966	3.2223	2.33772	0.989095	2.36349	0.0181036	0.0496119
C630043F03Rik	9.49219	2.33573	0.616683	3.78758	0.000152123	0.000820182
Tor1aip1	362.289	-0.300988	0.12269	-2.45323	0.0141578	0.0406076
Crebrf	86.4915	2.33423	0.281979	8.27803	1.25228e-16	8.46049e-15
Soat1	314.554	-0.416032	0.16357	-2.54346	0.0109762	0.0328024
Klhdc1	3.28212	2.31085	0.952069	2.42719	0.0152164	0.0430734
Mgat4a	513.143	2.30827	0.16875	13.6786	1.36241e-42	1.99047e-39
Cacybp	1016.4	-0.435384	0.122098	-3.56586	0.000362662	0.0017669
Prkg2	9.04468	2.30725	0.792395	2.91175	0.00359411	0.0128426
Ppp4r1l-ps	3.16382	2.30419	0.926813	2.48615	0.0129135	0.0376203
Cenpl	212.316	-0.915067	0.195259	-4.68642	2.78023e-06	2.33948e-05
Prdx6	2600.49	-0.456732	0.127082	-3.594	0.000325638	0.00161032
Mettl13	77.5331	-0.640029	0.197386	-3.24252	0.00118476	0.00498469
Rgs9bp	18.326	2.29398	0.416419	5.50884	3.61211e-08	4.58332e-07
Lpin1	122.72	2.28373	0.242004	9.43675	3.84504e-21	4.63308e-19
Rab15	13.3171	2.27778	0.555708	4.09889	4.15141e-05	0.000262563
Klf9	76.8673	2.27675	0.458645	4.96407	6.90298e-07	6.66243e-06
Lgr6	51.3638	2.27645	0.400437	5.68491	1.3088e-08	1.85421e-07
Dusp10	9.37413	2.26746	0.638775	3.5497	0.000385674	0.00186811
Mpzl1	739.967	-0.721531	0.128246	-5.62613	1.84299e-08	2.51894e-07
Fbxl16	5.81206	2.26036	0.750251	3.0128	0.00258846	0.00971232
Nek3	9.07106	2.25966	0.601688	3.75553	0.000172976	0.000919394
Tmco1	442.123	-0.724489	0.116142	-6.23796	4.43304e-10	8.54445e-09
Basp1	171.651	2.25386	0.254724	8.84824	8.891e-19	7.69763e-17
Nuf2	154.253	-1.85822	0.237246	-7.83246	4.78424e-15	2.2904e-13
Hsd17b7	95.6594	-2.46012	0.297824	-8.26033	1.45272e-16	9.64735e-15
Dtna	102.967	2.25231	0.285104	7.89997	2.78979e-15	1.39944e-13
Thrsp	11.0088	2.24971	0.552345	4.07302	4.64073e-05	0.000290094
B430319G15Rik	14.7207	2.24621	0.429558	5.22912	1.7032e-07	1.87624e-06
Slc9a9	29.3945	2.2461	0.448685	5.00596	5.55852e-07	5.49645e-06
Pfdn2	581.736	-0.308238	0.125403	-2.45799	0.0139717	0.0401726
Rad9b	3.16212	2.23069	0.8738	2.55287	0.0106841	0.0320604
Vangl2	24.876	-0.860739	0.312679	-2.75279	0.00590897	0.0195982
Adam23	109.598	2.22688	0.217141	10.2555	1.11799e-24	2.07414e-22
Pea15a	296.094	-0.679094	0.179418	-3.78499	0.000153712	0.000827158
Dach1	31.0002	2.22268	0.410027	5.42083	5.93236e-08	7.19268e-07
Exo1	105.172	-1.23276	0.27378	-4.50275	6.70798e-06	5.15809e-05
9130008F23Rik	52.5133	2.22201	0.272712	8.1478	3.70616e-16	2.29193e-14
Tcp11l2	24.8661	2.21926	0.48624	4.56412	5.01586e-06	4.00994e-05
Desi2	117.633	-0.67138	0.188571	-3.56035	0.000370361	0.00180141
Cox20	519.538	-0.507014	0.165125	-3.07049	0.0021371	0.00823285
Ccdc148	4.63442	2.21397	0.841527	2.63089	0.00851605	0.0265287
Parp1	1092	-0.788251	0.150924	-5.22284	1.76197e-07	1.93733e-06
Lin9	86.2598	-0.577356	0.206251	-2.79928	0.00512166	0.0173412
Acbd3	372.694	-0.941243	0.125785	-7.48297	7.26631e-14	2.73082e-12
H3f3a	362.063	-0.829555	0.165635	-5.00832	5.49077e-07	5.43865e-06
Pycr2	892.501	-0.590311	0.128571	-4.59131	4.40471e-06	3.5702e-05
Wdr26	1104.27	-0.26919	0.0960101	-2.80377	0.00505094	0.0171415
Degs1	792.116	-1.40872	0.0875317	-16.0938	2.82137e-58	8.24405e-55
Fbxo28	176.989	-0.410354	0.149223	-2.74994	0.00596053	0.0197356
2610019E17Rik	185.424	2.21324	0.258723	8.55447	1.18411e-17	8.75941e-16
Capn2	306.542	-0.784168	0.106677	-7.35085	1.96945e-13	6.8919e-12
Aida	129.793	-0.409929	0.164398	-2.49352	0.0126483	0.0369916
Cml5	10.731	2.20313	0.484266	4.54941	5.3797e-06	4.26002e-05
Kcnj4	5.477	2.19611	0.843545	2.60343	0.00922966	0.0283661
2002-03-01	622.329	-0.341326	0.0845223	-4.03829	5.38413e-05	0.000330687
Bpnt1	300.823	-1.57551	0.17805	-8.84871	8.85387e-19	7.69763e-17
Apobec1	10.3187	2.19247	0.522251	4.19812	2.69138e-05	0.000180165
Lyplal1	79.0656	-0.545143	0.201065	-2.71128	0.00670243	0.0217726
Gpatch2	66.9016	-0.539199	0.193677	-2.78401	0.00536915	0.0180537
Kctd3	140.063	-0.729123	0.151322	-4.81837	1.44739e-06	1.29732e-05
Cenpf	377.023	-0.945563	0.193578	-4.88467	1.03603e-06	9.59516e-06
Ppfia2	5.50382	2.18555	0.790569	2.76453	0.00570045	0.0190037
Smyd2	252.648	-0.593011	0.133981	-4.42608	9.59627e-06	7.10781e-05
Pdcd4	34.4936	2.17966	0.321786	6.77361	1.25604e-11	3.21239e-10
Nsl1	135.955	-1.03929	0.21917	-4.74194	2.11683e-06	1.82864e-05
Irs1	112.332	2.17944	0.223782	9.73915	2.0527e-22	2.92585e-20
Cyb5r2	22.4544	2.16516	0.515263	4.20205	2.64511e-05	0.000177475
Dtl	448.307	-0.755702	0.181468	-4.16439	3.12183e-05	0.000205219
Stpg1	3.15832	2.15566	0.866427	2.48799	0.0128466	0.0374816
Nek2	102.342	-0.84545	0.322384	-2.6225	0.00872884	0.0270833
Dact1	17.0744	2.14605	0.409209	5.24439	1.56802e-07	1.74543e-06
Fry	22.1805	2.14377	0.388715	5.51503	3.48727e-08	4.44485e-07
A130010J15Rik	64.1306	-1.15955	0.20747	-5.589	2.28385e-08	3.04722e-07
C1s	5.03515	2.14231	0.692458	3.09378	0.00197623	0.00769427
Cep44	25.2576	2.14072	0.452946	4.72621	2.28752e-06	1.96016e-05
Fbxo5	336.7	-1.17833	0.195209	-6.03627	1.57716e-09	2.70292e-08
Six1	32.0833	2.13752	0.318021	6.72132	1.8009e-11	4.46899e-10
Ifi47	7.89831	2.12306	0.782172	2.71431	0.00664132	0.0216162
Pcmt1	190.756	-0.634502	0.125024	-5.07504	3.87404e-07	3.94423e-06
Nup43	197.384	-1.1065	0.209108	-5.29153	1.213e-07	1.38995e-06
Nol4	6.32599	2.12084	0.553089	3.83454	0.000125802	0.000694883
Katna1	468.768	-0.647958	0.104849	-6.17992	6.41336e-10	1.19647e-08
Jag1	69.5748	2.10172	0.278358	7.55043	4.33834e-14	1.71306e-12
Gstm7	11.8995	2.10018	0.603608	3.47937	0.000502585	0.00236007
Skor1	3.32196	2.09443	0.81446	2.57156	0.0101242	0.030672
Rab32	350.945	-1.01723	0.177713	-5.72399	1.04048e-08	1.51447e-07
Ypel2	57.1352	2.09084	0.285116	7.33328	2.24584e-13	7.78913e-12
Fn3k	4.30965	2.0861	0.759134	2.748	0.00599601	0.0198245
Maf	136.937	2.08466	0.24708	8.43717	3.25107e-17	2.30294e-15
Sf3b5	780.225	-0.301248	0.104723	-2.87663	0.00401951	0.0140954
Fuca2	185.894	-0.519175	0.137316	-3.78087	0.000156281	0.000839822
Pex3	57.641	-0.718764	0.227263	-3.1627	0.00156312	0.00632829
Adamts1	1265.42	2.0833	0.202203	10.303	6.8289e-25	1.35282e-22
Hdac11	44.2835	2.07569	0.283336	7.3259	2.37297e-13	8.15745e-12
Abracl	828.052	-0.616954	0.151631	-4.06879	4.72578e-05	0.000294586
AA388235	26.9132	2.07159	0.29759	6.9612	3.37382e-12	9.57117e-11
Hebp2	118.797	-0.75116	0.223123	-3.36657	0.000761086	0.00341127
Ifngr1	112.338	-0.486025	0.165463	-2.93736	0.00331016	0.0120041
Runx2	5.78579	2.06946	0.743003	2.78527	0.00534835	0.0179993
Rnf122	17.2498	2.0627	0.556133	3.709	0.000208078	0.00108282
Mtfr2	22.3175	-1.45275	0.3725	-3.9	9.61946e-05	0.000548183
Kctd12	114.485	2.05419	0.280554	7.32189	2.445e-13	8.38039e-12
Tap1	19.0829	2.04674	0.405887	5.04263	4.59166e-07	4.60268e-06
Arxes1	8.17521	2.04651	0.610757	3.35077	0.000805865	0.00359365
C920009B18Rik	24.3229	-0.926608	0.339923	-2.72594	0.00641192	0.0209923
Nr1h4	48.9565	2.03833	0.355465	5.73426	9.7941e-09	1.44173e-07
Pbx1	58.5989	2.03721	0.270622	7.52788	5.15705e-14	2.00251e-12
Mast4	30.2893	2.03522	0.28953	7.02937	2.07463e-12	6.07725e-11
Slc18b1	86.3915	-1.08988	0.216936	-5.02396	5.06166e-07	5.04354e-06
Stx7	961.113	-0.805544	0.126224	-6.38185	1.74962e-10	3.60663e-09
Zfhx4	23.1949	2.01784	0.455424	4.43068	9.39366e-06	6.97099e-05
Epb4.1l2	1378.62	-0.642963	0.108482	-5.9269	3.08705e-09	5.04635e-08
1500012F01Rik	2318.2	2.01557	0.31934	6.31168	2.76018e-10	5.50184e-09
2610318N02Rik	57.1819	2.01402	0.29036	6.93627	4.02595e-12	1.13114e-10
Mgarp	35.8459	2.01156	0.434785	4.62657	3.71766e-06	3.04073e-05
Gm9958	4.89626	2.00567	0.793176	2.52866	0.0114499	0.0340871
Cenpw	779.912	-0.946019	0.162597	-5.81817	5.94951e-09	9.17387e-08
Trmt11	44.0453	-0.646747	0.267859	-2.41451	0.0157566	0.0442699
Gm20300	28.988	-1.23136	0.344809	-3.57114	0.000355434	0.00173603
Hddc2	174.775	-0.513096	0.152164	-3.37199	0.000746267	0.00335089
Tpd52l1	271.462	-0.47625	0.162281	-2.93473	0.00333837	0.0120951
Rwdd1	129.121	-1.33291	0.17338	-7.68776	1.49728e-14	6.48329e-13
Osr2	16.8645	2.00422	0.417858	4.79642	1.61527e-06	1.42593e-05
Garem	34.4394	1.99771	0.29196	6.8424	7.78789e-12	2.05938e-10
Nt5dc1	45.6467	-0.887892	0.315017	-2.81856	0.00482399	0.0164429
Cttnbp2	12.6432	1.98702	0.478775	4.15022	3.3216e-05	0.000214966
Fam229b	30.5147	-0.752665	0.314915	-2.39006	0.0168458	0.046817
Tube1	51.397	-0.724986	0.251668	-2.88072	0.00396766	0.0139303
Serpini1	3.19898	1.98601	0.795605	2.49623	0.0125521	0.0367875
Fam184b	11.2205	1.98483	0.490151	4.04944	5.13413e-05	0.000317838
Gprasp1	33.9613	1.98468	0.307118	6.46227	1.03145e-10	2.20798e-09
Rpf2	362.682	-0.585845	0.128073	-4.57431	4.77785e-06	3.8354e-05
Gtf3c6	416.851	-0.330267	0.118664	-2.7832	0.00538249	0.0180861
Cdc40	154.931	-1.13744	0.167464	-6.79217	1.10461e-11	2.85634e-10
Apobr	7.84216	1.98194	0.795958	2.49001	0.0127741	0.0372978
Fig4	48.6905	-0.731216	0.213588	-3.42349	0.000618225	0.00283588
Mical1	151.51	-0.49645	0.17634	-2.81529	0.00487328	0.0165916
Cd164	740.887	-0.914056	0.108442	-8.42901	3.48588e-17	2.4544e-15
Cep57l1	38.0025	-1.2715	0.314926	-4.03745	5.40362e-05	0.00033155
Frat2	14.0811	1.97275	0.607169	3.2491	0.00115773	0.00489209
Snx3	1814.17	-0.447848	0.0978411	-4.5773	4.7102e-06	3.78891e-05
Ostm1	202.967	-1.66261	0.158333	-10.5007	8.57597e-26	1.85622e-23
Lysmd2	7.50579	1.96553	0.665527	2.95334	0.00314352	0.0114853
Nupr1	91.4419	1.96503	0.693031	2.83541	0.00457662	0.0157236
Atg5	194.418	-0.410409	0.114015	-3.59959	0.000318716	0.00157979
Lin28b	28.8558	-1.2493	0.31222	-4.00134	6.29842e-05	0.000375209
Atf3	90.968	1.96491	0.667121	2.94535	0.00322587	0.0117458
P2ry1	12.808	1.95416	0.442773	4.41345	1.01734e-05	7.49729e-05
Slain1	18.1855	1.95107	0.369877	5.27492	1.32811e-07	1.50416e-06
Crem	148.418	1.94508	0.142395	13.6598	1.76582e-42	2.29322e-39
Slc35f1	162.411	-1.35261	0.250427	-5.4012	6.61972e-08	7.93551e-07
Fam214a	19.364	1.94501	0.368395	5.27969	1.29406e-07	1.4713e-06
Brdt	5.18445	1.94489	0.739525	2.62991	0.00854067	0.02657
Mmaa	21.8446	1.93337	0.328792	5.8802	4.09765e-09	6.5161e-08
Lims1	233.846	-1.80477	0.203151	-8.88385	6.45871e-19	5.7189e-17
2010-09-01	142.893	-1.30321	0.197582	-6.59582	4.22912e-11	9.80753e-10
Dnajc28	17.3576	1.93306	0.388963	4.96978	6.70306e-07	6.49092e-06
Tle1	40.011	1.93207	0.310474	6.22296	4.87865e-10	9.33252e-09
Wnt9a	21.3302	1.91883	0.478556	4.00963	6.08142e-05	0.000365824
Sgpl1	728.596	-0.238502	0.0850769	-2.80337	0.0050572	0.0171578
Pald1	47.97	-0.856841	0.241324	-3.55059	0.000384372	0.00186412
Eif4ebp2	32.7179	-1.08174	0.353555	-3.05962	0.00221617	0.00849546
Ppa1	622.021	-1.49397	0.129666	-11.5217	1.0261e-30	3.33141e-28
Sar1a	664.911	-0.570806	0.0975261	-5.85286	4.83204e-09	7.57119e-08
Slit2	37.541	1.91651	0.335057	5.71995	1.06553e-08	1.53942e-07
Cnbd2	6.40467	1.9081	0.706441	2.701	0.00691304	0.0223452
Dna2	149.284	-1.64716	0.249431	-6.60367	4.01092e-11	9.37594e-10
Rufy2	81.945	-0.507946	0.186058	-2.73004	0.00633261	0.0207851
6330403M23Rik	28.6947	1.89766	0.35474	5.34944	8.82262e-08	1.03533e-06
Rab11fip5	6.87476	1.8922	0.6267	3.01931	0.00253351	0.00952451
Mcoln1	25.1648	1.88275	0.348023	5.40983	6.3086e-08	7.60938e-07
Rtkn2	27.4128	-1.36509	0.461272	-2.9594	0.00308236	0.0112865
Nfic	389.958	1.87941	0.181394	10.3609	3.73407e-25	7.5248e-23
Cdk1	3437.49	-1.2528	0.236253	-5.30276	1.14064e-07	1.31219e-06
Pam	137.216	1.87433	0.194408	9.64125	5.35339e-22	7.11027e-20
Cisd1	892.673	-0.449356	0.096869	-4.63881	3.50427e-06	2.87424e-05
Zwint	179.31	-1.48581	0.236696	-6.27729	3.44527e-10	6.71139e-09
Sulf2	249.687	1.8742	0.229833	8.15464	3.5022e-16	2.18897e-14
Dusp3	372.851	1.87126	0.143697	13.0223	9.1412e-39	7.12282e-36
Gstt2	7.79223	-1.55779	0.629232	-2.4757	0.0132976	0.0385281
Msi2	243.11	1.86523	0.178282	10.4623	1.28753e-25	2.73612e-23
Pcnt	171.581	-1.16063	0.146	-7.94955	1.87196e-15	9.8556e-14
Tmem255a	9.18009	1.86258	0.698817	2.66533	0.00769134	0.0244151
Mcm3ap	182.167	-0.453678	0.136597	-3.32129	0.000896023	0.00392678
Slc19a1	58.277	-1.20468	0.245976	-4.89756	9.70344e-07	9.08896e-06
F730043M19Rik	11.2646	1.8625	0.480721	3.87438	0.000106895	0.000601536
Sumo3	3417.99	-0.704026	0.148134	-4.75262	2.00799e-06	1.74105e-05
4933436C20Rik	50.3728	1.85614	0.246429	7.53211	4.9925e-14	1.94508e-12
1810043G02Rik	104.945	-1.0175	0.211693	-4.80652	1.5358e-06	1.36298e-05
Rrp1	419.562	-0.452667	0.120628	-3.75258	0.000175027	0.000927344
Syde1	449.698	-0.370986	0.118736	-3.12446	0.00178133	0.00705532
Ppap2c	883.075	-0.680828	0.101204	-6.72729	1.72847e-11	4.32599e-10
Ddah1	91.4281	1.85578	0.205913	9.01248	2.0145e-19	1.91427e-17
Polrmt	64.4639	-0.792596	0.24988	-3.17191	0.00151441	0.00616095
Ptbp1	916.7	-0.469097	0.100595	-4.66321	3.11317e-06	2.58245e-05
R3hdm4	292.456	-0.595846	0.157732	-3.77758	0.000158359	0.000849427
Cnn2	403.987	-0.784202	0.214363	-3.65828	0.00025391	0.00129707
Polr2e	600.689	-0.575078	0.10328	-5.56815	2.5746e-08	3.39256e-07
Gpx4	286.258	-0.579035	0.199792	-2.8982	0.00375315	0.0133374
Gadd45a	166.808	1.85082	0.544234	3.40078	0.000671948	0.00304881
Alcam	82.9844	1.8472	0.223523	8.26402	1.40849e-16	9.46117e-15
Atp5d	1840.12	-0.286919	0.101651	-2.82259	0.00476381	0.0162599
Mum1	272.33	-0.608898	0.141578	-4.30081	1.70173e-05	0.000119387
Gamt	49.7541	-1.75683	0.303467	-5.7892	7.07222e-09	1.07073e-07
Dazap1	1307.6	-0.511918	0.113437	-4.51281	6.39743e-06	4.93878e-05
Eva1a	28.1112	1.84494	0.377423	4.88825	1.01736e-06	9.4522e-06
Sbk1	60.7098	1.83538	0.258827	7.09113	1.33018e-12	3.99669e-11
Ranbp6	48.8493	1.82901	0.236211	7.74315	9.69852e-15	4.41075e-13
Mknk2	502.096	-0.432939	0.167979	-2.57734	0.00995634	0.0302652
Ap3d1	725.62	-0.39873	0.126576	-3.15013	0.00163198	0.00656162
Oaz1	245.296	-0.566316	0.141591	-3.99966	6.34342e-05	0.000377697
1700008J07Rik	14.1664	1.82759	0.409984	4.45772	8.28372e-06	6.2104e-05
Timm13	1195.84	-0.310261	0.117291	-2.64523	0.00816354	0.0256464
Lmnb2	269.476	-1.30848	0.220304	-5.93941	2.86052e-09	4.71562e-08
Leprel1	10.6041	1.82343	0.523775	3.48131	0.000498959	0.00234776
Thop1	54.5204	-0.838507	0.221385	-3.78756	0.000152135	0.000820182
Relb	41.9461	1.82305	0.342344	5.32522	1.00833e-07	1.17502e-06
Trp53inp1	202.775	1.8186	0.337348	5.39086	7.01223e-08	8.3717e-07
Pag1	13.9474	1.80968	0.465522	3.88742	0.000101317	0.000574012
Fzr1	354.511	-0.398538	0.151534	-2.63002	0.00853789	0.0265684
Tnfrsf10b	78.332	1.80568	0.232993	7.74991	9.19552e-15	4.23139e-13
Ncln	362.137	-0.568517	0.153132	-3.7126	0.000205139	0.00106848
Tle6	9.17986	-2.40283	0.642463	-3.74002	0.000184004	0.000970945
Tmem88b	9.13243	1.80557	0.589924	3.06069	0.00220828	0.00847352
Thsd7a	169.786	1.80339	0.219789	8.20507	2.30449e-16	1.47994e-14
A230046K03Rik	223.273	-0.682289	0.14198	-4.80552	1.54347e-06	1.36875e-05
Nuak1	151.145	-0.999723	0.162699	-6.14462	8.01535e-10	1.4638e-08
Snhg12	335.154	1.80181	0.471212	3.82378	0.000131422	0.000723505
2810405F15Rik	7.41474	1.79736	0.577396	3.11288	0.00185273	0.00728626
Tbc1d8	18.2044	1.79642	0.409053	4.39167	1.12485e-05	8.21193e-05
Mum1l1	7.40051	1.78964	0.563674	3.17495	0.0014986	0.00611155
Vasn	45.2926	1.78697	0.338155	5.28449	1.26058e-07	1.43743e-06
Pwp1	190.339	-0.368693	0.138378	-2.66439	0.00771283	0.0244632
Slc29a2	7.64608	1.78356	0.581266	3.0684	0.00215209	0.00828266
Timp3	146.508	-0.469116	0.161579	-2.90332	0.00369225	0.013153
Hsp90b1	5426.93	-0.585633	0.154517	-3.79009	0.000150592	0.000814869
Iqsec2	14.3915	1.78116	0.450339	3.95516	7.64828e-05	0.00044503
Parpbp	53.6194	-1.726	0.311975	-5.53249	3.15708e-08	4.07284e-07
Gnptab	318.286	-0.408232	0.123724	-3.29955	0.00096841	0.00421571
Pla2g5	28.0578	1.77793	0.412201	4.31326	1.60867e-05	0.000113198
Chpt1	115.524	-0.762744	0.170347	-4.4776	7.54871e-06	5.70694e-05
Arl1	29.1976	-0.820934	0.308556	-2.66057	0.00780089	0.0246691
Gas2l3	351.194	-0.967332	0.134702	-7.18125	6.90762e-13	2.18206e-11
Hspb7	24.0175	1.77036	0.731808	2.41916	0.0155565	0.0437921
Pcdhb17	11.9764	1.76969	0.489094	3.6183	0.000296542	0.00148963
Aldh1l1	23.8606	1.76727	0.382649	4.61853	3.86476e-06	3.15222e-05
Clstn1	5.31019	1.76716	0.741801	2.38226	0.0172068	0.0476345
Nedd1	84.0101	-0.591185	0.22176	-2.66588	0.00767878	0.0243818
Dnajc24	60.3935	1.76455	0.228803	7.71209	1.23776e-14	5.45924e-13
Lta4h	573.301	-0.46849	0.126186	-3.71269	0.00020507	0.00106848
Wdyhv1	107.745	1.76452	0.216243	8.1599	3.35305e-16	2.10701e-14
Mrpl42	562.204	-0.801968	0.153971	-5.20855	1.90319e-07	2.07698e-06
Nudt4	406.164	-0.961428	0.124466	-7.72439	1.12386e-14	5.0522e-13
Cadm1	662.743	1.76401	0.177031	9.96441	2.18156e-23	3.49289e-21
Unc5b	96.657	1.7626	0.420549	4.19118	2.77506e-05	0.000185131
Atp2b1	619.133	-0.476536	0.118665	-4.01582	5.92405e-05	0.00035802
Pcyt1b	9.08918	1.76116	0.630853	2.79171	0.0052431	0.0177063
Gja1	71.5514	1.76064	0.31079	5.66503	1.46996e-08	2.05759e-07
Tmtc3	34.761	-0.700847	0.288749	-2.42719	0.0152165	0.0430734
Cep290	41.1245	-1.5901	0.344838	-4.61115	4.00452e-06	3.26098e-05
Ccdc112	25.0494	1.74855	0.352578	4.95933	7.07363e-07	6.8215e-06
Slc19a2	82.8294	1.74517	0.4235	4.12083	3.7751e-05	0.000240848
Fahd1	62.0283	1.7442	0.2562	6.80797	9.89866e-12	2.58249e-10
Glyctk	10.3795	1.74185	0.495737	3.51365	0.000442001	0.002119
2410006H16Rik	2500.53	1.73693	0.351698	4.93869	7.86488e-07	7.51019e-06
E2f7	142.601	-0.964958	0.215293	-4.48207	7.39224e-06	5.61772e-05
Csrp2	81.7012	-0.489346	0.203442	-2.40533	0.0161578	0.0452407
Nap1l1	1863.76	-0.464915	0.096701	-4.80776	1.52629e-06	1.35557e-05
5730508B09Rik	34.1524	1.7346	0.305696	5.67427	1.39281e-08	1.96135e-07
Tmem19	107.028	-0.550929	0.177079	-3.11121	0.00186322	0.00732256
Rasef	28.2533	1.73287	0.371413	4.66563	3.07679e-06	2.5559e-05
Nup107	251.104	-0.824912	0.262113	-3.14716	0.00164863	0.00661718
Mdm1	34.1428	-1.28012	0.309704	-4.13337	3.57478e-05	0.000229951
Cand1	453.539	-0.339415	0.095104	-3.56888	0.000358507	0.00174885
Ccdc28a	46.0129	1.72984	0.267025	6.47822	9.28139e-11	2.0239e-09
Wipi1	80.952	1.72909	0.227069	7.61479	2.64118e-14	1.08316e-12
Tbk1	117.514	-1.11407	0.191157	-5.82804	5.60811e-09	8.69332e-08
Cabp1	4.4253	1.72904	0.69796	2.47728	0.0132389	0.0383961
Ppm1h	93.4499	-0.63511	0.219793	-2.88958	0.00385761	0.0136094
Sgk3	122.27	1.71985	0.206722	8.31966	8.82148e-17	6.06503e-15
2810474O19Rik	174.146	1.71892	0.226969	7.57338	3.63648e-14	1.45559e-12
Tsfm	115.782	-0.534611	0.172723	-3.09519	0.00196685	0.00766397
Snx7	41.0266	1.71867	0.332673	5.16624	2.38852e-07	2.55183e-06
Jun	330.519	1.71318	0.233575	7.33461	2.22368e-13	7.73523e-12
Zfp697	35.2676	1.71165	0.291439	5.87312	4.27671e-09	6.78239e-08
Gm4285	6.49568	1.7104	0.619624	2.76038	0.00577341	0.0192078
B230217C12Rik	27.3253	1.70947	0.314614	5.43353	5.52486e-08	6.73353e-07
Eya4	5.30029	1.70393	0.702012	2.42722	0.0152151	0.0430734
Dyrk1b	16.9779	1.70374	0.407078	4.1853	2.8479e-05	0.000189126
Stat6	63.0648	-0.762879	0.227579	-3.35214	0.000801888	0.00357864
Tmem194	84.1501	-0.830345	0.215903	-3.84591	0.000120104	0.000667509
Prim1	221.89	-1.20089	0.183748	-6.53552	6.33903e-11	1.41936e-09
Gm5918	18.2936	1.70357	0.438622	3.88392	0.000102784	0.000581481
Ptges3	728.228	-0.597621	0.111595	-5.35528	8.54233e-08	1.00851e-06
Timeless	103.179	-1.09354	0.213756	-5.11584	3.12344e-07	3.23642e-06
Ankrd52	21.5373	-1.041	0.402595	-2.58571	0.00971774	0.0296633
Gpm6b	12.3016	1.70344	0.599186	2.84292	0.00447016	0.0154122
Cdk2	1461.95	-1.13834	0.17257	-6.59641	4.21226e-11	9.78784e-10
Drg1	224.36	-0.630578	0.145857	-4.32327	1.53732e-05	0.000108503
Cacnb4	19.9523	1.70328	0.355275	4.79425	1.63285e-06	1.44036e-05
1700007K13Rik	29.2215	1.69343	0.398789	4.24643	2.17199e-05	0.00014898
Il17rd	16.0956	1.69279	0.422852	4.00328	6.24711e-05	0.000373294
Cort	20.8517	1.6925	0.434185	3.89811	9.69448e-05	0.000551919
Iqcg	20.5011	1.69039	0.341361	4.95191	7.34898e-07	7.05792e-06
Selm	104.83	-0.701549	0.174846	-4.01239	6.01068e-05	0.000362128
Smtn	64.8618	-1.141	0.219644	-5.19475	2.04992e-07	2.22053e-06
Npas3	57.2194	1.68595	0.26428	6.37941	1.77767e-10	3.658e-09
Ndrg4	55.3728	1.68245	0.295949	5.68493	1.30865e-08	1.85421e-07
Pik3ip1	68.6111	1.67861	0.249951	6.71575	1.87096e-11	4.61347e-10
Hcn1	72.4627	1.6753	0.291028	5.75649	8.58785e-09	1.27703e-07
Sec14l2	102.217	-0.641797	0.270914	-2.36901	0.0178358	0.0489929
Zfr2	6.36092	1.67515	0.686843	2.43891	0.0147315	0.0419956
Sf3a1	688.872	-0.410899	0.1177	-3.49108	0.00048107	0.00227734
Gpt2	156.527	1.66493	0.238025	6.99477	2.65685e-12	7.68645e-11
Cdh2	293.998	1.66421	0.177171	9.39325	5.81768e-21	6.73238e-19
2810029C07Rik	15.7847	1.661	0.417058	3.98267	6.8145e-05	0.000403076
Spink10	78.964	1.64852	0.243881	6.75951	1.38455e-11	3.51032e-10
Xbp1	463.212	-0.483477	0.156549	-3.08834	0.00201278	0.00780797
Pold2	84.0516	-0.676301	0.223021	-3.03246	0.00242567	0.00919256
Ykt6	784.13	-0.385782	0.0775333	-4.97569	6.50161e-07	6.3273e-06
Tmed4	325.386	-0.359767	0.104636	-3.43829	0.000585409	0.00270125
Ogdh	501.009	-0.40524	0.13817	-2.93291	0.00335806	0.0121506
Cmtm3	752.592	1.64213	0.141723	11.5869	4.80173e-31	1.65067e-28
Ccm2	245.807	-0.609625	0.151877	-4.01393	5.97166e-05	0.000360334
Tns3	182.81	-0.438611	0.182873	-2.39845	0.0164648	0.0458958
Hus1	104.708	-1.41162	0.245951	-5.73943	9.49939e-09	1.40011e-07
Fignl1	198.336	-1.31873	0.200702	-6.57061	5.0109e-11	1.14613e-09
Sec61g	426.307	-1.27509	0.164257	-7.76277	8.30937e-15	3.86932e-13
Pno1	566.24	-0.54744	0.124556	-4.39512	1.10709e-05	8.10251e-05
C1d	238.564	-0.641581	0.154906	-4.14173	3.44697e-05	0.000222341
2410004N09Rik	335.36	1.64103	0.283959	5.77912	7.50911e-09	1.12956e-07
Zfp618	113.434	1.64063	0.202033	8.12063	4.63785e-16	2.83807e-14
Peli1	206.844	-0.803194	0.158602	-5.06421	4.10087e-07	4.14702e-06
1700096K18Rik	5.72929	1.64017	0.651031	2.51935	0.0117572	0.0348866
B3gnt2	143.646	-0.640447	0.160203	-3.99773	6.3954e-05	0.000380211
Commd1	265.994	-0.685535	0.144416	-4.74695	2.06512e-06	1.78793e-05
1810024B03Rik	8.08009	1.63587	0.57879	2.82636	0.00470801	0.0161039
Xpo1	726.897	-0.470428	0.135999	-3.45905	0.000542086	0.00252729
0610010F05Rik	100.743	-1.52648	0.195306	-7.81584	5.45988e-15	2.57319e-13
Fzd9	8.75675	1.63386	0.59764	2.73385	0.00625978	0.0205923
Psme4	642.021	-0.543544	0.130829	-4.15461	3.25837e-05	0.00021264
Snrnp25	219.625	-0.912095	0.144549	-6.30992	2.79182e-10	5.54003e-09
Rhbdf1	161.859	-0.684423	0.235344	-2.90818	0.00363535	0.0129701
Mpg	123.047	-0.850409	0.178137	-4.7739	1.80693e-06	1.57843e-05
Lmod1	73.4572	1.63259	0.281472	5.80017	6.62493e-09	1.01086e-07
Arap2	315.47	1.63029	0.151741	10.7439	6.33253e-27	1.54197e-24
Stk10	72.7491	-0.648204	0.219779	-2.94934	0.00318451	0.0116148
Spdl1	137.271	-0.800197	0.213851	-3.74185	0.000182673	0.000964353
Megf10	48.0095	1.62372	0.373378	4.34874	1.36925e-05	9.81222e-05
Hmmr	259.821	-1.26488	0.197879	-6.39217	1.63551e-10	3.4014e-09
Nudcd2	766.103	-1.55608	0.135474	-11.4862	1.54848e-30	4.76278e-28
2010320M18Rik	55.806	1.6211	0.293813	5.51745	3.4395e-08	4.38874e-07
Il18	9.17867	1.62055	0.614133	2.63877	0.00832081	0.0260384
Ypel3	68.6375	1.61964	0.244555	6.62281	3.52431e-11	8.30486e-10
Vash2	17.7831	1.61848	0.483873	3.34484	0.000823314	0.00365472
Ttc1	338.629	-0.666297	0.128636	-5.1797	2.22249e-07	2.39414e-06
Rnf145	585.374	-0.459893	0.131543	-3.49615	0.000472017	0.00223993
Gas5	5778.46	1.61815	0.257618	6.28119	3.36e-10	6.5892e-09
Tbc1d9	16.5378	1.61711	0.408702	3.95669	7.59939e-05	0.000443222
Stom	27.4254	1.61029	0.354881	4.53755	5.69126e-06	4.46739e-05
Gm1976	20.0586	1.61009	0.33458	4.81227	1.49225e-06	1.3314e-05
Sectm1a	32.544	1.60844	0.345028	4.66175	3.13534e-06	2.599e-05
Cnot6	192.547	-1.54498	0.262361	-5.88878	3.89065e-09	6.22931e-08
Cdkn1a	1237.36	1.60714	0.305485	5.26096	1.43302e-07	1.61515e-06
3010026O09Rik	23.7542	-0.782906	0.326942	-2.39463	0.0166371	0.0463207
Tmem42	46.896	1.60162	0.264775	6.04899	1.45757e-09	2.5127e-08
Higd2a	330.35	1.60122	0.134537	11.9017	1.15933e-32	4.51676e-30
Canx	2782.16	-0.431699	0.105699	-4.08423	4.42237e-05	0.000277448
Arntl	29.8997	1.60095	0.325228	4.92254	8.5428e-07	8.09799e-06
Fcgrt	51.3988	1.58833	0.38761	4.09777	4.17155e-05	0.000263694
Agxt2l2	31.0123	-1.95441	0.364506	-5.3618	8.23984e-08	9.7477e-07
Hnrnpab	6713.62	-0.607944	0.106646	-5.70056	1.19411e-08	1.7146e-07
Cdkn2aipnl	352.035	-1.07109	0.150332	-7.12482	1.04219e-12	3.21403e-11
Ctgf	182.2	1.58461	0.497206	3.18703	0.00143744	0.00589295
Vdac1	1963.39	-0.484738	0.122794	-3.94758	7.89442e-05	0.000457856
Glce	128.647	1.58388	0.242445	6.53295	6.44882e-11	1.44118e-09
Aff4	336.833	-0.477255	0.161889	-2.94804	0.00319797	0.0116515
1500011B03Rik	66.0284	1.58279	0.211663	7.47789	7.55262e-14	2.82933e-12
Rad50	270.084	-0.9833	0.150825	-6.51949	7.05465e-11	1.57356e-09
Orai2	38.832	1.58124	0.314954	5.02054	5.15264e-07	5.11674e-06
P4ha2	153.428	-0.846312	0.267614	-3.16243	0.00156456	0.00633191
Rbms3	9.61929	1.57071	0.516157	3.04309	0.00234159	0.00890611
Hint1	8037.9	-0.336749	0.113556	-2.96548	0.00302208	0.0111041
Anxa6	134.767	-1.16949	0.22952	-5.09538	3.4805e-07	3.56843e-06
Gm2a	124.125	-0.542023	0.169357	-3.20048	0.00137197	0.00565713
G3bp1	2333.82	-0.338317	0.10388	-3.25679	0.00112679	0.00478384
Mapre3	16.6769	1.56316	0.441215	3.54286	0.000395806	0.00191244
Sap30l	332.959	-0.431139	0.111538	-3.86541	0.000110901	0.000621311
Fbxl20	59.7199	1.55952	0.206008	7.57018	3.72705e-14	1.48675e-12
Tmem116	12.4251	1.55908	0.45152	3.45296	0.000554478	0.00257581
F11r	107.815	1.55222	0.30651	5.06418	4.10161e-07	4.14702e-06
Rnf187	1486.81	-0.278224	0.104755	-2.65596	0.0079083	0.0249454
Tmem53	12.3475	1.55221	0.541066	2.86879	0.00412039	0.0143973
B3galt1	28.1206	1.55119	0.341416	4.5434	5.53535e-06	4.35319e-05
Nutf2	44.4643	1.54488	0.250745	6.16116	7.22158e-10	1.32923e-08
2310033P09Rik	181.987	-0.473454	0.130055	-3.64042	0.000272195	0.00137723
Usp25	101.291	1.54315	0.191281	8.06748	7.17632e-16	4.11161e-14
Tslp	7.54157	1.54309	0.568938	2.71223	0.0066833	0.0217165
Mir22hg	63.5612	1.54303	0.555934	2.77557	0.00551049	0.0184335
Acot1	158.699	1.54122	0.249634	6.17392	6.66152e-10	1.23587e-08
Med9	157.681	-0.704155	0.131868	-5.33983	9.30345e-08	1.08848e-06
2010111I01Rik	14.8825	1.54086	0.469739	3.28026	0.00103712	0.00446287
Atpaf2	74.5006	-0.561222	0.190952	-2.93908	0.00329188	0.0119563
9330151L19Rik	14.1074	1.54016	0.417131	3.69228	0.000222256	0.00114842
Flii	76.4429	-0.595079	0.208253	-2.85748	0.00427019	0.0148321
Top3a	26.9438	-0.891455	0.30461	-2.92655	0.00342745	0.0123528
Kitl	17.1831	1.53948	0.388252	3.96515	7.33494e-05	0.000429083
Shmt1	208.6	-0.566998	0.213665	-2.65368	0.00796202	0.0250701
Map2k3	1246.75	-0.332711	0.132354	-2.51379	0.0119441	0.0352887
Aldh3a2	109.218	-2.07905	0.210377	-9.88249	4.95863e-23	7.62586e-21
Zfand1	32.7067	1.53704	0.332336	4.62497	3.74659e-06	3.06011e-05
Specc1	79.0168	-0.455915	0.187083	-2.43696	0.0148112	0.0421509
Gm5617	50.9297	1.53402	0.298701	5.13565	2.81178e-07	2.94481e-06
Arrdc2	9.43303	1.53213	0.483095	3.1715	0.00151655	0.00616538
Trpv2	146.598	-0.675108	0.154723	-4.36334	1.28092e-05	9.23593e-05
Kif26b	10.3059	1.53094	0.557919	2.74402	0.00606918	0.0200273
Chd7	145.714	1.53041	0.258837	5.91265	3.36657e-09	5.47266e-08
Eme2	23.6553	1.5302	0.343874	4.44989	8.59132e-06	6.42452e-05
Pmp22	234.641	-1.35863	0.206907	-6.56637	5.15571e-11	1.17695e-09
Acot2	316.09	1.52874	0.378782	4.03593	5.43865e-05	0.000332811
Dpysl3	11.2938	1.52836	0.411125	3.71751	0.000201198	0.00105029
Gas7	87.4312	-1.12621	0.274964	-4.09585	4.20627e-05	0.000265315
Asb13	13.7489	1.52669	0.423052	3.60874	0.000307686	0.00153717
Ndel1	390.628	-0.418416	0.130089	-3.21639	0.00129814	0.00540145
Pfas	212.499	-0.900235	0.161532	-5.57312	2.50224e-08	3.31214e-07
Aurkb	223.295	-0.695217	0.214294	-3.24422	0.00117774	0.00496052
Gm3833	13.8154	1.52663	0.426684	3.57788	0.000346394	0.00169542
Tmem107	67.5192	-1.40147	0.277526	-5.04988	4.42091e-07	4.44296e-06
Kdm5b	64.5082	1.52611	0.280705	5.43671	5.42747e-08	6.62174e-07
Cntrob	79.182	-1.01439	0.282575	-3.5898	0.000330925	0.00163201
A030009H04Rik	43.6632	-1.37878	0.317299	-4.34535	1.39056e-05	9.95273e-05
Irgm2	8.43721	1.52554	0.632845	2.41061	0.0159261	0.044671
Lsmd1	142.508	-0.514464	0.193775	-2.65496	0.00793176	0.0250017
Sh3bgr	17.7924	1.52482	0.360733	4.22699	2.36838e-05	0.000161034
Dcxr	73.5683	1.52385	0.277767	5.48608	4.10958e-08	5.12623e-07
Cables1	6.38411	1.52276	0.58465	2.60457	0.00919894	0.028294
Slc2a4	15.3445	-0.982355	0.343526	-2.85963	0.00424141	0.0147541
Dusp14	101.341	1.52186	0.26275	5.79205	6.95315e-09	1.05681e-07
Pcdh19	8.10891	1.51668	0.562694	2.69539	0.00703064	0.0226625
Rras	83.1495	1.51346	0.237385	6.37558	1.82277e-10	3.74422e-09
Zfp52	20.3204	1.51141	0.407556	3.70848	0.000208509	0.00108447
Eno3	103.647	-1.17709	0.182106	-6.46373	1.02153e-10	2.19075e-09
Pbx4	17.5887	1.51102	0.402232	3.75658	0.000172248	0.000916356
F3	45.0666	1.50938	0.613315	2.46102	0.0138542	0.0398444
Rpain	50.407	-0.624798	0.210859	-2.9631	0.00304555	0.0111763
Derl2	389.864	-0.864242	0.113129	-7.63946	2.18128e-14	9.10531e-13
Mis12	95.8282	-0.527881	0.216849	-2.43432	0.0149197	0.0424276
Fam64a	337.814	-1.02585	0.219683	-4.66969	3.01653e-06	2.51119e-05
Myom1	15.0376	1.50498	0.516061	2.91629	0.0035422	0.0126803
1200014J11Rik	582.371	-0.310549	0.115491	-2.68894	0.00716796	0.0230479
Gsg2	37.1206	-1.28074	0.291744	-4.38993	1.13389e-05	8.26754e-05
Fbxo32	27.709	1.50162	0.42331	3.54733	0.00038916	0.00188266
Abhd3	7.73537	1.50153	0.552006	2.72014	0.00652546	0.0212706
Cftr	10.2565	1.49741	0.56775	2.63744	0.00835343	0.0261196
Sgsm2	435.376	-0.354881	0.115076	-3.08389	0.00204313	0.00790207
Batf	7.84528	1.49653	0.541113	2.76564	0.00568105	0.0189491
Rpa1	858.793	-0.937506	0.108956	-8.60442	7.67008e-18	5.97653e-16
Mapt	74.2602	1.49628	0.246058	6.081	1.19437e-09	2.10873e-08
Lrp12	212.187	1.49453	0.167372	8.9294	4.2833e-19	3.97327e-17
BC049762	6.39383	1.48839	0.618026	2.4083	0.0160271	0.0449219
Inpp5k	37.9428	-0.672591	0.246101	-2.73298	0.00627639	0.0206295
Myo1c	432.285	-0.340425	0.138551	-2.45703	0.014009	0.04026
Rnmtl1	87.154	-0.857633	0.214294	-4.00213	6.27759e-05	0.000374158
Timm22	405.843	-0.447911	0.146362	-3.0603	0.00221118	0.00847908
B330016D10Rik	35.4462	1.48609	0.300487	4.94559	7.59136e-07	7.26682e-06
Blmh	728.051	-0.308962	0.119916	-2.57649	0.00998084	0.0303239
Ssh2	139.238	-0.616974	0.16094	-3.83356	0.000126302	0.000696986
E130307A14Rik	20.5782	1.48431	0.387407	3.8314	0.000127416	0.000702469
Abhd15	9.67573	-1.2684	0.527796	-2.4032	0.0162523	0.0454335
Dhrs13	67.2424	-1.56279	0.225847	-6.91972	4.52545e-12	1.2534e-10
Traf4	217.33	-0.558666	0.170231	-3.2818	0.00103146	0.00444204
Bcl2l11	45.5926	1.48169	0.284594	5.20631	1.92631e-07	2.10025e-06
Rab34	426.198	-0.283441	0.105377	-2.68978	0.00714999	0.0229964
Spag5	112.506	-1.34312	0.199117	-6.74537	1.52639e-11	3.85322e-10
Arid5a	48.3138	1.48088	0.309568	4.78369	1.7211e-06	1.51023e-05
Tmem199	258.42	-0.785727	0.158485	-4.95773	7.1323e-07	6.87241e-06
Tmem97	269.634	-0.859268	0.135564	-6.33847	2.32052e-10	4.67625e-09
BC021767	8.81168	1.48065	0.490943	3.01594	0.00256188	0.00961876
Suz12	358.277	-1.48521	0.183844	-8.07866	6.54846e-16	3.80788e-14
Atad5	75.641	-0.87202	0.229671	-3.79682	0.000146564	0.000795639
B930041F14Rik	37.4322	1.48024	0.308783	4.79381	1.63643e-06	1.44243e-05
Psmd11	709.13	-0.47948	0.0948649	-5.05435	4.3187e-07	4.35521e-06
Rad51d	117.478	-0.593584	0.156239	-3.79919	0.000145168	0.00078991
Slfn3	15.0027	-1.69938	0.431124	-3.94174	8.08942e-05	0.000466219
Vwf	9.5925	1.48004	0.493406	2.99964	0.00270301	0.0101097
Zfp462	59.7014	1.4791	0.264517	5.59171	2.2484e-08	3.01369e-07
Pex12	60.4493	-1.47838	0.242545	-6.09529	1.09241e-09	1.94043e-08
Esrra	150.832	1.47725	0.182388	8.0995	5.51859e-16	3.30776e-14
Fam84b	85.0386	1.47525	0.279102	5.28571	1.25221e-07	1.43068e-06
Aldh6a1	44.5034	1.47396	0.286631	5.14235	2.71326e-07	2.85699e-06
Tmem117	10.6329	1.47221	0.451303	3.26213	0.0011058	0.00470842
Znhit3	71.7789	-0.702225	0.257392	-2.72823	0.00636745	0.0208759
Gm13889	74.6059	1.46593	0.463977	3.15948	0.00158051	0.00639187
Tbx2	189.735	-2.964	0.219366	-13.5117	1.33487e-41	1.41836e-38
Brip1	132.448	-1.2358	0.218872	-5.64623	1.64007e-08	2.27933e-07
Ints2	160.593	-1.00049	0.161897	-6.1798	6.41845e-10	1.19647e-08
Etv5	33.1423	1.46497	0.424767	3.44888	0.000562909	0.00261177
Junb	184.327	1.46117	0.350717	4.16623	3.09676e-05	0.000203801
Prr11	90.9974	-1.15138	0.233159	-4.9382	7.8849e-07	7.52316e-06
Ska2	126.431	-1.09875	0.180438	-6.08937	1.13355e-09	2.00741e-08
Trim37	318.996	-0.497375	0.132785	-3.74572	0.000179876	0.000950877
G530011O06Rik	9.22861	1.45958	0.487194	2.99589	0.00273648	0.0102055
Mtmr4	581.632	-0.262405	0.106158	-2.47183	0.0134423	0.0388368
Dynll2	1345.74	-0.288991	0.103305	-2.79745	0.00515083	0.0174299
Srsf1	2553.78	-0.568086	0.122171	-4.64992	3.32062e-06	2.74286e-05
H2afx	150.07	1.4579	0.180899	8.05921	7.6789e-16	4.3781e-14
2310068J16Rik	14.2586	1.45757	0.459777	3.17016	0.00152354	0.00618949
Snhg8	1177.59	1.45361	0.251622	5.77695	7.60651e-09	1.14274e-07
Ifitm3	303.17	1.45225	0.250052	5.8078	6.32972e-09	9.72165e-08
P2rx5	24.0135	1.45085	0.451001	3.21697	0.00129554	0.00539254
Wdr96	50.8059	1.44949	0.249721	5.80444	6.45807e-09	9.90577e-08
Nme2	3540.37	-0.277386	0.101751	-2.72613	0.00640811	0.0209857
Nme1	3435.48	-0.567716	0.107417	-5.28517	1.25591e-07	1.4335e-06
Spag9	118.587	-0.764138	0.190672	-4.00761	6.13361e-05	0.000368206
Kctd11	14.2436	1.44694	0.491939	2.9413	0.00326841	0.0118857
Map7d2	19.3594	1.44293	0.354408	4.07139	4.67342e-05	0.000291945
Lrrc59	328.172	-1.02174	0.154092	-6.63075	3.33981e-11	7.918e-10
Eme1	9.89117	-1.26893	0.488358	-2.59836	0.00936714	0.0287357
Nsmf	74.2279	1.4429	0.23322	6.18689	6.1364e-10	1.14939e-08
Kat7	373.988	-0.485368	0.134821	-3.60009	0.00031811	0.00157746
Tnfrsf12a	79.5454	1.44151	0.42381	3.40132	0.000670614	0.00304394
Slc35b1	704.768	-0.344218	0.134912	-2.55143	0.0107283	0.0321766
Phb	192.247	-1.08033	0.136368	-7.92215	2.33443e-15	1.19148e-13
Zfp652	39.153	-1.0393	0.273374	-3.80176	0.00014367	0.000783215
Slc4a3	15.4674	1.44125	0.444099	3.24532	0.00117318	0.00494664
Snf8	398.185	-0.373473	0.109136	-3.4221	0.000621395	0.00284706
Gpr162	15.6865	1.44101	0.579421	2.48698	0.0128832	0.0375603
Dennd1a	27.2261	1.43768	0.320156	4.49055	7.10398e-06	5.42688e-05
Tnik	39.5912	1.43634	0.238153	6.03115	1.62792e-09	2.78175e-08
Scrn2	34.4612	-1.45379	0.30994	-4.69055	2.72475e-06	2.29941e-05
Tbkbp1	32.3056	-0.953311	0.33553	-2.84121	0.00449426	0.0154799
Kpnb1	1293.88	-0.387458	0.0976107	-3.96942	7.20474e-05	0.000422524
Mrpl45	186.516	-3.92493	0.221654	-17.7075	3.67232e-70	1.43074e-66
E130012A19Rik	52.1205	-1.04974	0.235468	-4.45808	8.26959e-06	6.20379e-05
Hspb11	88.0459	1.43409	0.274801	5.21866	1.80227e-07	1.97607e-06
Psmb3	964.296	-0.378978	0.118789	-3.19034	0.00142108	0.00583201
Skil	108.579	1.42918	0.457969	3.12069	0.00180425	0.00712675
Calcoco1	40.7563	1.42659	0.301141	4.73727	2.16614e-06	1.8671e-05
Mtx3	51.2393	1.42598	0.275946	5.1676	2.37124e-07	2.53568e-06
Sirt3	19.1316	1.42517	0.37008	3.85097	0.000117649	0.000656052
Psmd3	1939.08	-0.577905	0.118235	-4.88776	1.01991e-06	9.46835e-06
Thra	24.2315	-0.970596	0.352438	-2.75395	0.00588811	0.0195457
Car11	9.69515	1.42022	0.567819	2.50118	0.012378	0.0363503
Cdc6	290.532	-1.91541	0.236682	-8.09275	5.83324e-16	3.47222e-14
Top2a	1726.58	-1.39474	0.196729	-7.08964	1.34465e-12	4.02981e-11
Igfbp4	909.799	-1.06238	0.188323	-5.64129	1.68785e-08	2.33739e-07
Sdc2	197.237	1.41865	0.161696	8.77358	1.73069e-18	1.46582e-16
Zfp493	9.73261	1.41787	0.56332	2.517	0.011836	0.0350668
Ghdc	25.6964	-1.03328	0.302572	-3.415	0.000637821	0.00290978
Epha3	39.1982	1.40989	0.28875	4.88273	1.04625e-06	9.68213e-06
Klhdc8b	46.5676	1.40959	0.30856	4.56827	4.91755e-06	3.93943e-05
Ptrf	749.76	-0.544354	0.187247	-2.90714	0.00364745	0.0130014
Coasy	379.071	-1.24394	0.121918	-10.2031	1.92037e-24	3.4008e-22
Tmem38b	48.0397	1.40819	0.370225	3.80361	0.000142602	0.000778481
Psmc3ip	77.6681	-1.06189	0.218556	-4.85867	1.18175e-06	1.08247e-05
Tubg1	564.341	-1.2326	0.127417	-9.67372	3.89935e-22	5.2995e-20
Ammecr1	27.0127	1.40731	0.369623	3.80743	0.000140418	0.000768014
Vps25	257.234	-0.450707	0.131921	-3.41649	0.000634348	0.00289733
Coa3	539.587	-0.609809	0.114217	-5.33904	9.34396e-08	1.09212e-06
Becn1	107.452	-0.641238	0.198486	-3.23064	0.00123511	0.00517234
Aarsd1	307.158	-0.434065	0.162562	-2.67014	0.00758186	0.0241266
Gpr37	33.5253	1.40564	0.377348	3.72506	0.000195269	0.001023
Zkscan14	12.3137	1.40546	0.504793	2.78424	0.00536541	0.0180515
Vat1	1549	-0.39378	0.13809	-2.85162	0.00434969	0.0150634
Lrig3	17.7961	1.40316	0.428512	3.27449	0.00105854	0.00453858
Tmem106a	25.6666	-0.791102	0.327886	-2.41273	0.0158334	0.044443
Sepw1	57.177	1.40196	0.324405	4.32163	1.54884e-05	0.000109185
Lsm12	70.091	-0.831206	0.236916	-3.50844	0.000450735	0.00215732
Slc1a4	92.1522	1.39964	0.245492	5.70138	1.18841e-08	1.7085e-07
BC030867	50.3517	-1.01552	0.26062	-3.89655	9.75741e-05	0.000554422
Itga9	116.247	1.39887	0.234431	5.96711	2.41496e-09	4.0037e-08
Fam171a2	91.2732	-0.610624	0.24857	-2.45654	0.0140281	0.0403049
Lsr	9.7493	1.39391	0.506923	2.74975	0.00596406	0.0197417
Gm11627	6.78434	-1.40946	0.56801	-2.48141	0.0130865	0.0380234
Adarb1	25.3245	1.39044	0.347791	3.99792	6.39004e-05	0.000380085
Ccdc43	122.334	-0.636329	0.174079	-3.6554	0.000256784	0.00131061
Eftud2	600.878	-0.203853	0.0859584	-2.37153	0.0177144	0.0487856
Hexim1	349.168	-0.516727	0.15063	-3.43042	0.000602638	0.00277308
Plekhm1	198.418	1.39004	0.146105	9.51399	1.83494e-21	2.25755e-19
Nsf	247.621	-0.733575	0.13674	-5.36473	8.10708e-08	9.61986e-07
Sgpp1	192.411	1.38894	0.135961	10.2158	1.68533e-24	3.03048e-22
Trpm1	217.601	1.38592	0.329469	4.20653	2.59317e-05	0.00017429
Cdc27	513.518	-0.400678	0.122857	-3.26134	0.00110886	0.00471799
Reep6	13.9271	1.38437	0.463661	2.98573	0.00282901	0.0104936
A430105I19Rik	26.362	1.38415	0.366273	3.77903	0.000157442	0.000844895
Ttc28	63.794	1.38319	0.20083	6.88738	5.68286e-12	1.53753e-10
Snhg1	1736.86	1.38255	0.342531	4.03627	5.43073e-05	0.000332755
Ftsj3	530.215	-0.416702	0.170736	-2.44063	0.0146618	0.0418683
Psmc5	1931.74	-0.509907	0.0982503	-5.18988	2.10434e-07	2.27526e-06
Tex2	502.116	-0.33612	0.100352	-3.3494	0.000809869	0.003606
Mxra8	136.135	1.37998	0.217709	6.33865	2.31782e-10	4.67625e-09
Cbx7	83.5119	1.37811	0.270055	5.10306	3.34197e-07	3.44149e-06
Smurf2	166.985	-0.517723	0.13354	-3.87691	0.000105791	0.000595895
Kpna2	141.802	-0.944085	0.184529	-5.1162	3.11757e-07	3.23565e-06
Pi4k2b	327.123	1.37585	0.211385	6.50873	7.579e-11	1.67454e-09
Nol11	306.844	-0.41112	0.123702	-3.32346	0.000889083	0.00389929
Scfd2	53.5432	1.37461	0.237378	5.79079	7.00551e-09	1.062e-07
Cep112	10.8737	-1.44105	0.461984	-3.11926	0.00181308	0.00715921
AA465934	6.90068	1.37412	0.571316	2.40519	0.016164	0.0452407
Slc16a6	153.825	-1.32645	0.173504	-7.64507	2.08834e-14	8.74858e-13
Maml1	95.4682	1.36533	0.278545	4.90165	9.50327e-07	8.91446e-06
Map2k6	26.1143	-1.60055	0.385613	-4.15065	3.31528e-05	0.000214795
Slc39a11	330.638	-0.441478	0.132319	-3.33648	0.000848471	0.00375357
Fam104a	1197.92	-0.343959	0.0885081	-3.88619	0.000101831	0.000576649
Slc9a3r1	177.866	-0.486366	0.196007	-2.48138	0.0130876	0.0380234
Ict1	191.482	-0.338179	0.137739	-2.45522	0.0140798	0.0404037
Atf5	374.574	1.36483	0.472215	2.89027	0.00384906	0.0135997
Hn1	1020.67	-0.846453	0.174677	-4.84583	1.26084e-06	1.14238e-05
Nup85	533.265	-1.1195	0.125249	-8.93822	3.95475e-19	3.69785e-17
Galk1	702.747	-0.844041	0.132838	-6.3539	2.0992e-10	4.25225e-09
Klhl24	106.003	1.36324	0.215137	6.33663	2.34853e-10	4.72454e-09
Sobp	77.4995	1.36318	0.218535	6.23781	4.43744e-10	8.54445e-09
Prpsap1	565.765	-0.338254	0.0912667	-3.70621	0.000210381	0.00109335
Atxn7	76.0089	1.36206	0.2249	6.05629	1.39293e-09	2.4227e-08
Srsf2	2956.08	-1.61182	0.157352	-10.2434	1.26692e-24	2.31371e-22
2009-09-01	162.034	-0.718526	0.165701	-4.33628	1.44913e-05	0.000103088
Ap4m1	7.86444	1.36142	0.543278	2.50594	0.0122128	0.0359554
Tk1	354.807	-1.47498	0.233697	-6.31152	2.76316e-10	5.50184e-09
Afmid	66.6203	-0.572459	0.22321	-2.56467	0.0103274	0.0311098
Birc5	2922.35	-1.81575	0.190429	-9.53504	1.49831e-21	1.86301e-19
Ydjc	20.5165	1.36013	0.396308	3.43201	0.000599126	0.00275801
Cant1	219.96	-0.507839	0.123962	-4.09674	4.19007e-05	0.000264579
Cyp2j9	10.1602	1.35863	0.489145	2.77755	0.00547696	0.0183581
2900076A07Rik	14.4634	1.35606	0.458532	2.95739	0.00310254	0.0113503
Lrrc33	67.7147	1.35233	0.247578	5.46226	4.70107e-08	5.7899e-07
Chmp6	277.361	-0.704483	0.153516	-4.58899	4.45392e-06	3.60508e-05
Elac1	20.2095	1.35158	0.39231	3.44518	0.00057067	0.00264158
2810410L24Rik	21.1425	-1.45904	0.416767	-3.50084	0.000463789	0.00220895
C130036L24Rik	28.8741	1.3505	0.342188	3.94667	7.92448e-05	0.000458748
Trib2	24.4983	1.33956	0.373415	3.58731	0.000334103	0.00164429
Tspan10	802.223	-0.757022	0.181302	-4.17547	2.97371e-05	0.000196477
B2m	939.742	1.33726	0.153944	8.68665	3.73289e-18	3.05105e-16
Mrpl12	1861.65	-0.30256	0.0961701	-3.14609	0.00165467	0.00663003
Slc25a10	166.237	-1.45865	0.201258	-7.24765	4.24058e-13	1.39616e-11
Rab6b	126.311	1.33478	0.167251	7.98069	1.45513e-15	7.83757e-14
P4hb	2357.28	-0.577399	0.124816	-4.626	3.72795e-06	3.04701e-05
Alyref	350.079	-0.420385	0.153837	-2.73267	0.0062823	0.0206399
Anapc11	1082.11	-0.791242	0.126899	-6.2352	4.51196e-10	8.67364e-09
Sirt7	108.884	-0.476702	0.174705	-2.72861	0.00636017	0.0208598
Stra13	60.6789	-0.929857	0.257733	-3.60783	0.00030877	0.00154095
1500015A07Rik	15.8697	1.33241	0.399376	3.33624	0.000849196	0.00375535
Parp8	23.9025	1.33164	0.351606	3.78731	0.00015229	0.000820639
Gps1	94.288	-0.461806	0.181905	-2.53872	0.0111259	0.0332072
Fasn	1297.51	-0.453456	0.0997475	-4.54604	5.46653e-06	4.31125e-05
Slc16a3	248.748	-0.896856	0.217165	-4.12983	3.6303e-05	0.000232881
Neurl2	14.1673	1.33155	0.410455	3.24407	0.00117834	0.00496124
Ak1	114.363	1.33044	0.267292	4.97748	6.44181e-07	6.27955e-06
Otud4	313.807	1.32952	0.153327	8.67117	4.27714e-18	3.40946e-16
Wdr45b	403.124	-0.268158	0.10267	-2.61185	0.00900534	0.0278451
B130034C11Rik	10.2572	1.32913	0.511505	2.59846	0.00936422	0.0287343
Snhg10	31.718	1.32871	0.324284	4.09737	4.17877e-05	0.000264008
Fbxo10	77.6171	1.32675	0.191018	6.94568	3.76639e-12	1.06076e-10
Cenpo	43.305	-0.961767	0.28144	-3.41731	0.000632422	0.00289079
Ncoa1	130.832	-0.406148	0.154203	-2.63385	0.00844228	0.026334
Gm6682	285.831	-0.755261	0.185611	-4.06906	4.72028e-05	0.0002944
Fkbp1b	5.84029	-2.12432	0.740572	-2.86849	0.00412436	0.0144021
Ubxn2a	80.2631	-0.434943	0.179292	-2.42589	0.0152707	0.0432165
Mettl25	61.226	1.32599	0.247125	5.36569	8.06414e-08	9.57862e-07
Tgfbr2	171.232	1.32567	0.168422	7.87111	3.51515e-15	1.74089e-13
1110057K04Rik	148.92	-0.798266	0.16459	-4.85004	1.23437e-06	1.12275e-05
Gm15706	8.91011	1.32562	0.508846	2.60515	0.00918353	0.0282541
Snhg4	144.509	1.32374	0.225552	5.8689	4.38703e-09	6.92914e-08
Sdc1	223.259	-1.25043	0.198674	-6.29389	3.096e-10	6.1022e-09
Daam2	31.4753	1.32365	0.304944	4.34064	1.42069e-05	0.000101312
Psd	43.2727	1.32356	0.34511	3.83519	0.000125468	0.000693433
Gen1	10.4987	-1.43317	0.554225	-2.58591	0.00971234	0.0296546
Smc6	694.916	-0.768111	0.136468	-5.6285	1.81784e-08	2.49085e-07
Dcp1b	33.4472	1.32276	0.299845	4.41149	1.02661e-05	7.56085e-05
Abhd4	285.129	1.32157	0.196653	6.72031	1.81342e-11	4.49051e-10
Mbd6	167.88	1.32036	0.208875	6.32128	2.59398e-10	5.19151e-09
Pdia6	4134.7	-0.572091	0.12467	-4.58884	4.45713e-06	3.60518e-05
Odc1	497.91	-0.892175	0.161874	-5.51155	3.55689e-08	4.52371e-07
Lhfpl4	39.2763	1.31778	0.259969	5.06901	3.99889e-07	4.05721e-06
Rcbtb2	66.1126	1.31742	0.24037	5.48083	4.2333e-08	5.26931e-07
Ywhaq	1344.09	-0.416154	0.114984	-3.61923	0.000295483	0.00148542
Cdyl2	33.7354	1.31723	0.268966	4.89737	9.71262e-07	9.08896e-06
Klhl5	265.949	1.3169	0.177951	7.40037	1.35808e-13	4.85421e-12
Rrm2	1964.83	-1.38218	0.194749	-7.09721	1.27301e-12	3.84469e-11
Kidins220	480.263	-0.350844	0.134489	-2.60873	0.00908797	0.0280265
Fam171b	44.8725	1.31536	0.551891	2.38338	0.0171546	0.0475127
Rsad1	23.5899	1.31341	0.297126	4.42037	9.85309e-06	7.27958e-05
Mvp	53.7303	1.3123	0.305947	4.28932	1.7922e-05	0.000125283
Adi1	319.782	-0.420485	0.128078	-3.28305	0.00102692	0.00442574
Ppm1k	103.72	1.31173	0.202836	6.46695	9.99992e-11	2.14851e-09
Mex3b	15.9074	1.31116	0.451284	2.90539	0.00366795	0.0130704
Parp6	22.1813	1.31016	0.323948	4.04436	5.24655e-05	0.000323256
Pmm1	410.796	1.30972	0.169793	7.71364	1.22277e-14	5.41353e-13
1600020E01Rik	65.8092	1.309	0.249111	5.2547	1.48262e-07	1.66464e-06
Ispd	33.713	-1.98223	0.315633	-6.28016	3.38235e-10	6.61086e-09
Magi2	20.344	1.30757	0.344312	3.79764	0.000146083	0.000793777
0610009L18Rik	15.7265	1.30656	0.385861	3.38608	0.000708985	0.00319084
Zfp277	71.4563	-0.711439	0.212483	-3.34822	0.000813337	0.00361667
Exd1	7.40122	1.30548	0.526358	2.48022	0.0131303	0.0381378
Nova1	28.4068	-0.964612	0.287922	-3.35025	0.000807376	0.0035973
Scfd1	138.549	-0.425951	0.155568	-2.73804	0.00618058	0.0203604
Rfx5	78.2102	1.30393	0.230073	5.66747	1.44924e-08	2.03347e-07
Kremen1	71.1061	1.30362	0.249412	5.2268	1.72473e-07	1.89818e-06
Hectd1	805.226	-0.803411	0.128757	-6.23973	4.3833e-10	8.46811e-09
Nubpl	63.7157	-0.635018	0.220361	-2.88171	0.0039552	0.0138991
Prkg1	119.92	1.30259	0.183923	7.0823	1.41782e-12	4.23824e-11
Snx6	479.771	-0.302492	0.100948	-2.99651	0.00273092	0.0101945
Chpf2	103.575	1.29969	0.293927	4.42183	9.78676e-06	7.23514e-05
Brms1l	55.3729	-0.894405	0.287785	-3.10789	0.00188428	0.00739539
Cpq	20.9717	1.29969	0.34885	3.72564	0.000194823	0.00102158
D430042O09Rik	48.632	1.29962	0.278409	4.66804	3.0409e-06	2.52968e-05
Sec23a	214.547	-0.314385	0.129364	-2.43024	0.0150888	0.042795
Gemin2	65.7377	-0.570965	0.222606	-2.56492	0.01032	0.0310956
Trappc6b	246.342	-1.15484	0.169185	-6.82592	8.73655e-12	2.29984e-10
Lrrc27	21.5229	1.29913	0.412131	3.15222	0.00162037	0.00652164
Srr	75.9285	1.29814	0.22415	5.79141	6.97987e-09	1.05949e-07
Fancm	44.2651	-0.731382	0.253295	-2.88748	0.00388347	0.0136923
Mis18bp1	247.06	-0.418798	0.166185	-2.52007	0.0117332	0.0348242
Lhfpl2	284.668	1.29229	0.19583	6.59901	4.1391e-11	9.65626e-10
Lrr1	64.3302	-1.23443	0.306184	-4.03166	5.53846e-05	0.00033821
Dnaaf2	100.655	-0.695555	0.220172	-3.15915	0.0015823	0.00639484
Whrn	24.1988	1.29042	0.344775	3.74279	0.000181989	0.000961181
Pole2	121.971	-1.07504	0.207788	-5.17371	2.29485e-07	2.46982e-06
Hist2h2be	56.937	1.28988	0.225158	5.72877	1.01162e-08	1.48169e-07
Slc35d2	27.7499	1.28977	0.322117	4.00404	6.22687e-05	0.000372465
Ifi35	32.7532	1.28738	0.317265	4.05774	4.95509e-05	0.000307405
Mapk1ip1	39.6467	1.28632	0.264938	4.85516	1.20288e-06	1.09753e-05
2810032G03Rik	9.59039	1.28534	0.492204	2.6114	0.00901722	0.0278745
L2hgdh	38.3747	-1.00572	0.363354	-2.76787	0.00564247	0.0188426
Gab1	119.185	1.28443	0.225909	5.68561	1.30348e-08	1.85341e-07
Nin	87.4242	-0.875013	0.218217	-4.00984	6.07612e-05	0.000365693
Tmx1	1002.35	-1.80629	0.132704	-13.6114	3.42421e-42	4.00222e-39
Gid4	308.964	1.28227	0.134294	9.54821	1.3196e-21	1.65844e-19
Psma3	696.075	-0.266471	0.112501	-2.36862	0.0178548	0.049022
2700049A03Rik	45.3311	-0.659115	0.254643	-2.58839	0.0096427	0.0294574
Trim21	14.7883	1.28179	0.432604	2.96297	0.00304691	0.0111777
Angpt2	93.9042	1.28171	0.239073	5.36115	8.26941e-08	9.77279e-07
Tmod1	26.7779	1.28108	0.341038	3.75643	0.000172354	0.000916504
Nmnat2	13.7128	1.28019	0.473241	2.70516	0.00682721	0.0221288
Ctsh	41.6741	1.27831	0.29509	4.33192	1.47817e-05	0.000104835
Bbs4	57.0655	1.2766	0.231343	5.51823	3.42436e-08	4.37419e-07
Antxr1	162.018	1.2765	0.173475	7.35842	1.86102e-13	6.532e-12
Mthfd1	382.772	-0.89715	0.127431	-7.0403	1.91827e-12	5.6618e-11
1810026B05Rik	94.705	1.27533	0.280462	4.54725	5.43517e-06	4.29161e-05
Fntb	137.445	-0.706384	0.135934	-5.19654	2.03035e-07	2.20341e-06
Fut8	147.59	-0.415922	0.155388	-2.67667	0.00743581	0.0237653
Trove2	187.641	1.27439	0.166177	7.66883	1.7357e-14	7.41218e-13
Arhgap28	29.5797	1.26916	0.339654	3.73662	0.000186511	0.000983283
Atp6v1d	1263.66	-0.651148	0.0907274	-7.17698	7.12684e-13	2.23921e-11
Eif2s1	566.847	-0.885247	0.135332	-6.54131	6.09809e-11	1.36803e-09
Rdh11	54.5549	-0.655519	0.209678	-3.12631	0.00177014	0.00702287
Rad51b	21.6349	-1.02009	0.354237	-2.87968	0.0039808	0.0139722
Chn1	29.5504	1.26756	0.30485	4.15799	3.21057e-05	0.00020999
Wipf3	81.9105	1.26581	0.254724	4.96932	6.71885e-07	6.50082e-06
Arid5b	43.069	1.26472	0.256861	4.92375	8.49027e-07	8.05473e-06
Smoc1	22.5972	-0.886605	0.355286	-2.49547	0.0125792	0.0368453
Tspan7	150.844	1.2629	0.168361	7.50111	6.32807e-14	2.425e-12
Cox16	561.633	-0.520749	0.130027	-4.00494	6.20324e-05	0.000371242
Synj2bp	501.472	-0.921079	0.115407	-7.98115	1.44981e-15	7.83757e-14
Syde2	22.0374	1.26247	0.313189	4.03102	5.55363e-05	0.00033896
Zfp287	18.0797	1.26245	0.378527	3.33516	0.00085249	0.00376565
Slc7a8	15.9095	1.26018	0.392073	3.21415	0.00130832	0.00543298
Mdga2	49.9385	1.25979	0.272447	4.62397	3.7646e-06	3.07267e-05
Pgm2l1	27.4331	1.25925	0.42101	2.99101	0.00278055	0.0103401
Tmeff1	19.1196	1.2579	0.330669	3.80411	0.000142315	0.000777279
Coq6	63.9628	-0.751373	0.206043	-3.64668	0.000265647	0.00134995
Stox2	389.75	1.25733	0.153985	8.16527	3.20707e-16	2.02617e-14
Dapp1	64.8494	1.25431	0.198023	6.33417	2.38618e-10	4.79203e-09
Abcd4	31.989	-0.914183	0.293426	-3.11555	0.00183602	0.00722782
Npc2	2426.32	-1.04871	0.105786	-9.91354	3.63548e-23	5.66553e-21
Def6	80.6228	1.25402	0.188929	6.63753	3.1899e-11	7.57796e-10
Diap2	35.6237	1.25193	0.297662	4.20586	2.60092e-05	0.00017471
Zswim4	15.0687	1.24917	0.397102	3.14572	0.00165681	0.00663633
Dirc2	95.0445	1.24852	0.208802	5.97943	2.23918e-09	3.7388e-08
BC030336	109.942	1.2474	0.181751	6.8632	6.73359e-12	1.78621e-10
Ttc17	58.378	1.24646	0.28311	4.40274	1.06894e-05	7.85775e-05
Ddit3	198.115	1.24496	0.441686	2.81865	0.00482261	0.0164429
Enc1	451.424	1.24457	0.143535	8.67088	4.28807e-18	3.40946e-16
Fzd2	98.3656	1.24361	0.23901	5.20319	1.95894e-07	2.13185e-06
Gm2382	12.3878	1.24232	0.465349	2.66965	0.00759309	0.0241491
Pomt2	66.3241	-0.667792	0.2079	-3.21208	0.00131778	0.00546952
Nr2f1	289.528	1.24122	0.208218	5.96114	2.50477e-09	4.14084e-08
Slirp	1145.91	-0.287144	0.100263	-2.8639	0.00418458	0.0145737
Cep128	55.3764	-1.47291	0.273726	-5.38096	7.40904e-08	8.82417e-07
Eif4a2	493.967	1.23982	0.222956	5.5608	2.68537e-08	3.51868e-07
Ank2	112.651	1.23862	0.259363	4.77561	1.79164e-06	1.56625e-05
Hlx	12.1242	1.23748	0.461391	2.68206	0.00731712	0.0234565
Efcab11	50.9586	-1.51507	0.275396	-5.50143	3.76731e-08	4.7551e-07
Tdp1	188.409	-0.464078	0.152346	-3.04622	0.00231739	0.00883481
Psmc1	1560.05	-0.419601	0.0894788	-4.68939	2.74024e-06	2.31082e-05
Calm1	10151.1	-0.558746	0.124449	-4.48975	7.13067e-06	5.44016e-05
Mef2c	422.473	1.23533	0.225468	5.47895	4.27855e-08	5.31997e-07
Trip11	28.4305	-0.823019	0.322725	-2.55022	0.0107656	0.0322719
AK010878	149.335	-0.803376	0.200728	-4.00232	6.27248e-05	0.000374045
Ubr7	314.223	-0.761015	0.133865	-5.68495	1.30848e-08	1.85421e-07
Ccdc92	53.6806	1.23508	0.20731	5.95766	2.5588e-09	4.22419e-08
Prnp	225.591	1.23251	0.157574	7.82176	5.20885e-15	2.46482e-13
Serinc5	13.9092	1.23113	0.427871	2.87733	0.00401051	0.0140681
Syne3	67.896	-0.783736	0.285243	-2.74761	0.00600308	0.0198371
Slc5a6	56.8665	1.23089	0.275902	4.46131	8.14617e-06	6.11905e-05
Cish	15.3818	1.23081	0.371342	3.3145	0.000918077	0.0040174
Vrk1	410.467	-1.00834	0.142565	-7.07288	1.51752e-12	4.50173e-11
Zfp110	130.088	1.23065	0.166207	7.40434	1.31808e-13	4.78439e-12
Slc25a47	12.4246	-1.2193	0.442172	-2.75753	0.00582402	0.0193604
Auh	103.424	1.22748	0.16394	7.48743	7.02377e-14	2.66538e-12
Hsp90aa1	11235.6	-1.15835	0.182276	-6.35493	2.0852e-10	4.23123e-09
Fbrsl1	31.7064	1.22607	0.291047	4.21263	2.52419e-05	0.000170076
Cinp	143.227	-1.74462	0.214709	-8.1255	4.45504e-16	2.74055e-14
Pvr	101.705	1.22504	0.239281	5.11969	3.06039e-07	3.1852e-06
Fam214b	121.13	1.22425	0.215442	5.68251	1.32729e-08	1.87813e-07
Prss23	82.2302	1.22092	0.335058	3.64391	0.000268529	0.00136282
Tnfaip2	214.699	-0.557221	0.222601	-2.50323	0.0123066	0.0361673
Eif5	2537.52	-0.574293	0.129368	-4.43923	9.02814e-06	6.7168e-05
Hrct1	17.2827	1.22085	0.443716	2.75143	0.00593359	0.0196687
Ckb	556.99	-0.776936	0.142697	-5.44466	5.19034e-08	6.34567e-07
Xrcc3	55.7017	-1.35362	0.236539	-5.7226	1.04903e-08	1.52501e-07
Zfyve21	159.462	-0.387448	0.151979	-2.54935	0.0107924	0.032344
Kif26a	55.1344	-1.11804	0.310813	-3.59715	0.000321727	0.00159269
Inf2	307.897	-0.681967	0.207268	-3.29027	0.00100093	0.00432969
Nrbp2	43.3112	1.21971	0.338314	3.60525	0.000311848	0.001553
Cdca4	626.675	-0.442689	0.128758	-3.43816	0.000585692	0.00270149
B4galt4	74.1441	1.21786	0.272402	4.47083	7.79173e-06	5.87546e-05
Pcdhb16	26.5033	1.21549	0.333647	3.64303	0.000269451	0.0013669
Crip1	13.4349	-3.39442	0.556563	-6.09889	1.06806e-09	1.90007e-08
4930427A07Rik	178.411	-0.702797	0.1949	-3.60593	0.000311036	0.00155027
Tmem121	107.926	-0.961816	0.212267	-4.53115	5.8663e-06	4.58631e-05
Sycp3	13.9087	1.2154	0.460118	2.64151	0.00825385	0.0258566
D430020J02Rik	26.3063	-1.67027	0.323548	-5.16235	2.43872e-07	2.5936e-06
Ncapg2	129.895	-1.8598	0.306368	-6.0705	1.27512e-09	2.23777e-08
Cdca7l	197.991	-0.525197	0.157152	-3.34197	0.000831846	0.003687
Sp4	51.8245	-0.833677	0.241034	-3.45875	0.000542691	0.00252875
Traf3	524.154	1.21506	0.136588	8.89581	5.79954e-19	5.21423e-17
Pitrm1	129.514	-0.740715	0.180401	-4.10593	4.02688e-05	0.000255517
Mtr	71.745	-1.64574	0.238377	-6.90393	5.05839e-12	1.37494e-10
Gpr137b-ps	155.317	-0.758399	0.17001	-4.4609	8.16161e-06	6.12671e-05
Gpr137b	885.543	-1.1008	0.14872	-7.40184	1.3431e-13	4.81539e-12
Mrpl32	170.332	-0.894767	0.162542	-5.50483	3.6952e-08	4.66914e-07
Psma2	2466.1	-0.388335	0.105131	-3.69381	0.00022092	0.00114253
Rala	686.87	-0.477376	0.0799113	-5.97383	2.31746e-09	3.85847e-08
Stard3nl	81.9872	-0.760079	0.191321	-3.9728	7.1034e-05	0.000417418
Hyal1	10.6446	1.21435	0.502825	2.41506	0.0157328	0.0442136
Hist1h2ag	5.28465	-1.86365	0.761487	-2.44738	0.0143898	0.0412023
Zfp322a	190.453	-1.27585	0.161415	-7.90418	2.69693e-15	1.36458e-13
Hist1h2ae	9.04657	-3.40512	0.816464	-4.17057	3.03838e-05	0.000200297
Hist1h1e	28.5992	-1.77035	0.394816	-4.484	7.3255e-06	5.57425e-05
Gmnn	286.283	-1.4853	0.21416	-6.93546	4.04912e-12	1.13492e-10
Tifa	32.4341	1.21371	0.33258	3.64936	0.000262893	0.00133797
Akap13	46.3636	1.21308	0.263081	4.61105	4.00647e-06	3.26098e-05
Prkce	171.476	1.21301	0.152385	7.96019	1.7177e-15	9.12565e-14
Mboat1	100.384	-1.043	0.234503	-4.44773	8.67826e-06	6.48125e-05
Myc	112.283	1.21186	0.392645	3.08641	0.0020259	0.00785104
Gmds	156.055	-0.324961	0.137714	-2.35968	0.0182908	0.0499959
Serpinb9b	13.9605	-1.88569	0.732639	-2.57384	0.0100578	0.030526
Serpinb6a	444.885	-0.39216	0.147756	-2.65411	0.00795191	0.0250585
Nqo2	119.969	-0.766473	0.161645	-4.74171	2.11925e-06	1.82938e-05
Tubb2a	141.237	-0.643332	0.23006	-2.79636	0.00516818	0.0174785
Tubb2b	26.8981	-1.32877	0.37626	-3.53153	0.000413162	0.00198971
Sv2a	16.441	1.21171	0.369485	3.27947	0.00104004	0.00447074
Prpf4b	263.828	-0.462123	0.171049	-2.70171	0.00689849	0.0223261
Rbm20	108.263	1.2115	0.170647	7.09944	1.25263e-12	3.80746e-11
Hoxa11as	24.1088	1.20916	0.335767	3.60118	0.000316779	0.00157216
Ssr1	716.227	-0.883956	0.144297	-6.12594	9.01503e-10	1.63361e-08
Gm11974	395.898	1.20861	0.299442	4.03622	5.43198e-05	0.000332755
Tmem14c	1288.1	-0.591809	0.120163	-4.92507	8.43305e-07	8.01997e-06
Ipo7	55.7201	1.20799	0.2357	5.12512	2.97354e-07	3.10587e-06
Ncam1	232.092	1.20693	0.191429	6.30484	2.88495e-10	5.71514e-09
Phactr1	177.723	-1.11473	0.154597	-7.21056	5.57235e-13	1.78437e-11
Tbc1d7	42.5007	-0.668417	0.236684	-2.8241	0.00474142	0.0161945
Nol7	564.538	-0.647416	0.0964761	-6.71064	1.93774e-11	4.76806e-10
Mapkbp1	83.4319	1.20377	0.191032	6.3014	2.9496e-10	5.82347e-09
Fgf1	30.9113	1.2031	0.319218	3.7689	0.000163965	0.000876683
Oraov1	122.814	1.20251	0.189354	6.3506	2.14479e-10	4.33707e-09
Scaper	62.4948	1.19842	0.213401	5.61578	1.95678e-08	2.65631e-07
Mnt	190.076	1.19807	0.208476	5.74679	9.09557e-09	1.34674e-07
Dek	761.307	-1.02183	0.164211	-6.22265	4.88816e-10	9.33543e-09
Slc44a3	12.3884	1.19782	0.444556	2.69441	0.00705126	0.0227164
Ninj1	154.559	-0.658655	0.159752	-4.12299	3.73983e-05	0.000238771
1110007C09Rik	244.61	-1.10769	0.163551	-6.77276	1.26352e-11	3.22447e-10
Gramd3	108.435	1.1968	0.207677	5.76277	8.27429e-09	1.23512e-07
Cenpp	34.5644	-1.59632	0.291998	-5.46688	4.58031e-08	5.66504e-07
Sh3bgrl2	18.0226	1.19449	0.363501	3.28607	0.00101594	0.00438611
Ccdc9	131.934	1.19402	0.15826	7.54467	4.53427e-14	1.7839e-12
Slc46a1	18.1742	1.19106	0.45192	2.63556	0.00839994	0.0262229
Sptlc1	236.147	-1.05289	0.142289	-7.39968	1.36513e-13	4.86454e-12
Drd1a	5.70046	-1.85047	0.705301	-2.62366	0.00869913	0.0270126
Ssbp2	75.6363	1.18983	0.246598	4.82497	1.40024e-06	1.2599e-05
Rgma	67.0131	1.18941	0.261494	4.54852	5.40253e-06	4.27055e-05
Nop16	333.222	-0.498756	0.163022	-3.05943	0.00221759	0.00849808
Pten	165.317	1.18801	0.162473	7.31207	2.63055e-13	8.93775e-12
Faf2	188.225	-0.34678	0.127306	-2.72398	0.00645002	0.0210875
1700019D03Rik	23.9435	1.18672	0.366798	3.23536	0.0012149	0.00509683
Tulp2	30.1447	1.18573	0.328696	3.60738	0.000309302	0.00154295
Prelid1	322.148	-0.437869	0.158583	-2.76113	0.00576013	0.0191807
Mxd3	45.073	-1.90122	0.308527	-6.16223	7.17267e-10	1.32231e-08
Rhob	218.977	1.18545	0.244608	4.84632	1.2577e-06	1.14042e-05
Txndc15	269.098	-1.14725	0.128918	-8.89906	5.63239e-19	5.14308e-17
Pcbd2	164.437	-0.538688	0.172563	-3.12169	0.00179819	0.00711003
Slc7a4	12.0399	1.18216	0.459712	2.57153	0.010125	0.030672
Ubqln1	818.711	-0.286368	0.112695	-2.5411	0.0110506	0.0330077
Gkap1	138.292	-0.472754	0.150473	-3.14179	0.0016792	0.00670305
Gm11110	13.6776	1.1816	0.432547	2.73172	0.00630046	0.0206853
Rmi1	40.0465	-0.676402	0.264153	-2.56065	0.0104478	0.031416
6720489N17Rik	25.1755	-1.09323	0.373658	-2.92576	0.00343616	0.0123765
Ypel5	128.798	1.17867	0.349663	3.37088	0.000749298	0.00336321
Fsd1	9.00169	1.17816	0.476335	2.47338	0.0133843	0.0387025
Irx3	85.8333	1.17036	0.181806	6.4374	1.21537e-10	2.57342e-09
Hoxb8	20.3781	1.1694	0.348145	3.35894	0.00078241	0.0034984
Jph2	90.7373	1.16838	0.197801	5.90686	3.48685e-09	5.62905e-08
Fam86	113.797	1.16678	0.161872	7.20806	5.67558e-13	1.80752e-11
Tpk1	19.8608	1.16567	0.352319	3.30856	0.00093778	0.00409443
Med10	425.326	-0.334216	0.10532	-3.17333	0.00150701	0.00613513
Gm4944	40.8549	1.16437	0.26001	4.47817	7.52873e-06	5.69731e-05
Clptm1l	457.572	-0.841847	0.125539	-6.70584	2.00256e-11	4.89664e-10
Slc12a7	235.348	-0.473114	0.144056	-3.28423	0.00102261	0.0044088
Trip13	283.393	-2.07802	0.177108	-11.7331	8.62734e-32	3.05565e-29
Pdcd6	479.791	-0.278491	0.110702	-2.51567	0.0118808	0.035155
Tecrl	12.2909	1.16336	0.492495	2.36218	0.0181676	0.0497639
Rin2	193.934	1.16299	0.177766	6.54226	6.05978e-11	1.3656e-09
Cast	62.6425	-1.09273	0.211615	-5.16375	2.42046e-07	2.58124e-06
Ankrd32	39.2053	-1.08777	0.262045	-4.15107	3.30929e-05	0.000214645
2210408I21Rik	13.0115	-1.1732	0.434082	-2.70272	0.00687737	0.0222729
Csf1	80.9148	1.16293	0.270808	4.2943	1.75246e-05	0.000122651
Cetn3	710.302	-0.589429	0.109648	-5.37566	7.6303e-08	9.07253e-07
Stradb	53.6748	1.16219	0.264997	4.38568	1.15623e-05	8.41036e-05
Zfp385a	51.4459	1.16101	0.248574	4.67069	3.00194e-06	2.50261e-05
Tmem167	647.158	-0.387612	0.0924886	-4.19091	2.77836e-05	0.000185139
8430429K09Rik	66.9336	1.15792	0.19828	5.83984	5.22506e-09	8.13943e-08
2610305D13Rik	11.914	1.15764	0.466312	2.48254	0.0130449	0.0379653
Dhfr	343.887	-1.4892	0.17472	-8.52336	1.54988e-17	1.13219e-15
Mcts2	114.911	1.15742	0.156335	7.40346	1.32676e-13	4.80099e-12
Prss12	149.933	1.15582	0.140313	8.23749	1.75864e-16	1.14832e-14
Dclk2	137.182	1.15578	0.185217	6.24012	4.37238e-10	8.46098e-09
Aamdc	91.8704	1.15425	0.190584	6.05642	1.39183e-09	2.4227e-08
Zfp704	97.8287	1.1527	0.192109	6.00026	1.97005e-09	3.31786e-08
Wdr41	79.0193	-0.447121	0.171291	-2.6103	0.00904629	0.0279394
Slc46a3	12.2296	1.15176	0.449545	2.56205	0.0104057	0.0313298
Nup98	18.1394	1.15007	0.344651	3.33692	0.000847118	0.00375023
Gfm2	41.5295	-0.674581	0.251661	-2.68052	0.0073508	0.0235387
Hexb	70.3404	-0.56677	0.226906	-2.49782	0.012496	0.0366417
Kansl3	485.039	1.14736	0.138072	8.30988	9.57956e-17	6.50965e-15
Utp15	139.563	-0.458876	0.162368	-2.82615	0.00471118	0.0161101
Pkdcc	103.643	1.14613	0.23597	4.85711	1.19114e-06	1.0882e-05
Btg1	35.4308	1.14612	0.376387	3.04507	0.0023263	0.00886238
Tnpo1	145.379	-0.884713	0.182058	-4.8595	1.17682e-06	1.07879e-05
Ptcd2	227.286	-0.599335	0.147241	-4.07044	4.69252e-05	0.000292982
Zfp365	115.322	1.14608	0.201375	5.69127	1.261e-08	1.80178e-07
Serf1	94.824	-1.23412	0.255982	-4.82111	1.42759e-06	1.28056e-05
Cenph	333.223	-1.43668	0.196417	-7.31445	2.58439e-13	8.80651e-12
Ccnb1	645.045	-1.19406	0.208497	-5.72702	1.02211e-08	1.49144e-07
Ifrd1	3353.16	1.14533	0.301928	3.79339	0.000148606	0.000805989
Rhebl1	93.2199	1.14468	0.21377	5.3547	8.56997e-08	1.01075e-06
Srek1	292.274	-0.536437	0.186587	-2.875	0.00404034	0.0141557
Nln	50.263	-0.65581	0.224246	-2.92451	0.00344995	0.0124147
Cenpk	119.888	-1.33639	0.210137	-6.35961	2.02261e-10	4.11134e-09
Sfn	34.1494	1.14159	0.346512	3.29452	0.000985903	0.00427395
Zfp608	34.9046	1.13296	0.288913	3.92145	8.80188e-05	0.000504543
Plekha3	1044.7	1.13031	0.0845367	13.3707	8.97068e-41	8.06533e-38
Brwd1	235.114	1.13025	0.136858	8.25856	1.47438e-16	9.73588e-15
Mapkapk3	196.289	1.12982	0.156703	7.20998	5.59597e-13	1.78704e-11
Ankrd55	37.3725	-0.85513	0.339285	-2.52039	0.0117226	0.034822
Skiv2l2	378.956	-0.336954	0.123155	-2.73602	0.00621877	0.020473
Hist3h2a	70.9305	1.12977	0.326017	3.46536	0.000529525	0.00247663
Snx18	81.1402	-1.50537	0.215919	-6.97192	3.12649e-12	8.97847e-11
Adnp2	25.0511	1.12899	0.295688	3.81816	0.000134449	0.000738168
Mras	81.3531	1.12893	0.231042	4.88628	1.02759e-06	9.53209e-06
Rnf135	54.0945	1.12803	0.225821	4.99524	5.87637e-07	5.79115e-06
Ndst3	14.9829	1.1278	0.475942	2.36962	0.0178064	0.0489697
Snhg5	212.666	1.12749	0.23051	4.89129	1.00178e-06	9.32969e-06
Paip1	238.275	-0.506978	0.147006	-3.44868	0.000563337	0.00261177
Gltscr1l	47.0323	1.12541	0.262266	4.29111	1.77781e-05	0.000124351
Hmgcs1	804.119	-0.880432	0.292726	-3.0077	0.00263236	0.00985176
Snhg6	783.427	1.12469	0.404206	2.78247	0.00539466	0.0181186
Irak2	222.104	1.12408	0.259098	4.33842	1.43511e-05	0.000102278
Thoc7	659.895	-0.534187	0.104704	-5.1019	3.36261e-07	3.45666e-06
Spry2	181.134	1.12386	0.246871	4.5524	5.30376e-06	4.21416e-05
Psmd6	612.74	-0.276492	0.0976608	-2.83115	0.00463811	0.0159021
Tgm4	22.8849	1.12336	0.336868	3.33473	0.000853824	0.00376806
Nav3	16.8357	1.1214	0.448635	2.49957	0.0124343	0.0365064
Nfix	18.0378	1.11924	0.461033	2.42767	0.0151961	0.0430525
Rapgef2	442.505	1.11637	0.144155	7.74419	9.61953e-15	4.39191e-13
Ecd	265.928	-0.421651	0.114823	-3.67218	0.000240493	0.00123555
Dnajc9	404.498	-0.709038	0.152695	-4.6435	3.42564e-06	2.81964e-05
Ppp3cb	100.198	-0.833621	0.203186	-4.10275	4.08262e-05	0.000258773
Xpa	169.936	1.11452	0.194618	5.72673	1.02386e-08	1.49213e-07
Mid2	22.5882	1.1139	0.359036	3.10248	0.00191907	0.00751177
Vcl	147.874	-1.04418	0.204049	-5.11732	3.09904e-07	3.2197e-06
Ap3m1	171.028	-1.09466	0.178773	-6.12317	9.17323e-10	1.65714e-08
Adk	104.724	-0.684545	0.171474	-3.99213	6.54823e-05	0.000389099
Nme4	198.324	1.11361	0.162261	6.86307	6.73954e-12	1.78621e-10
Gch1	21.3397	1.11317	0.384852	2.89248	0.00382217	0.0135333
Tomm34	210.783	1.11208	0.160917	6.91089	4.81635e-12	1.32346e-10
Dopey2	11.3583	1.11199	0.439999	2.52725	0.0114958	0.0342153
Ppif	325.532	-0.318063	0.127515	-2.49432	0.0126199	0.0369214
Zcchc24	29.6355	-1.2421	0.333463	-3.72486	0.000195426	0.00102336
Dennd6a	120.567	-1.81347	0.191956	-9.4473	3.477e-21	4.23324e-19
Appl1	249.671	-0.7649	0.118699	-6.44401	1.16357e-10	2.4727e-09
Smpdl3a	193.022	1.11029	0.167474	6.62966	3.36453e-11	7.96045e-10
Tkt	591.069	-0.306482	0.126532	-2.42217	0.015428	0.0435533
Parp9	30.1686	1.10632	0.280312	3.94675	7.92189e-05	0.000458748
Rab11fip2	54.6931	1.10554	0.243223	4.54536	5.48416e-06	4.32224e-05
Nt5dc2	56.4711	-1.44402	0.322887	-4.47222	7.74118e-06	5.84111e-05
Tnrc6c	226.575	1.10506	0.149274	7.40291	1.3323e-13	4.80424e-12
Capn7	189.509	-0.807938	0.14414	-5.60523	2.07976e-08	2.80695e-07
Eef2	8351.03	1.10421	0.0954876	11.5639	6.28025e-31	2.09724e-28
Dph3	336.704	-0.399669	0.146713	-2.72414	0.00644684	0.021083
Parg	177.425	-0.694099	0.146328	-4.74344	2.10115e-06	1.81644e-05
Mapk8	121.036	-0.739567	0.167045	-4.42736	9.53954e-06	7.07027e-05
Fam35a	24.2906	-1.12669	0.32568	-3.4595	0.000541185	0.00252409
Glud1	861.582	-0.994171	0.0977067	-10.175	2.5628e-24	4.405e-22
Gm3219	34.1496	-0.757211	0.266244	-2.84405	0.00445443	0.0153759
Zfp703	165.034	1.10397	0.194034	5.68955	1.27371e-08	1.81772e-07
1810026J23Rik	113.219	1.10387	0.154841	7.12908	1.01044e-12	3.12433e-11
Chsy1	276.136	1.10384	0.13925	7.92708	2.24351e-15	1.15009e-13
Pcgf1	24.6215	1.10383	0.359051	3.07428	0.0021101	0.00813688
Psmc6	1064.05	-0.408443	0.101268	-4.03329	5.50019e-05	0.000336049
Stt3b	707.667	1.10238	0.10076	10.9406	7.36821e-28	1.91377e-25
Cdkn3	94.7499	-2.01123	0.296082	-6.79283	1.09957e-11	2.84962e-10
Cnih	884.925	-0.301508	0.0921394	-3.2723	0.00106675	0.00456168
Gmfb	417.949	-0.884972	0.135162	-6.5475	5.85079e-11	1.32271e-09
Mecp2	60.3598	1.10111	0.229511	4.79762	1.60562e-06	1.41848e-05
4930414L22Rik	35.3432	1.09997	0.297687	3.69506	0.000219832	0.00113741
Wdhd1	173.425	-1.12549	0.184206	-6.10992	9.9681e-10	1.78146e-08
Eid2b	36.6976	1.09963	0.2784	3.9498	7.82163e-05	0.000454144
Dlgap5	38.3427	-1.42555	0.286454	-4.97654	6.47297e-07	6.30467e-06
Shox2	22.0413	1.09698	0.373731	2.93521	0.00333319	0.0120801
6720456H20Rik	48.0404	-1.11363	0.224884	-4.952	7.34564e-07	7.05792e-06
Exoc5	393.969	-1.1511	0.127627	-9.0192	1.89462e-19	1.81511e-17
Arhgef40	41.8395	-1.37374	0.273061	-5.03089	4.88208e-07	4.87133e-06
Hivep1	40.7497	1.09358	0.266471	4.10396	4.06143e-05	0.000257569
Dad1	640.79	-0.402129	0.107667	-3.73494	0.000187761	0.000988093
Hipk3	397.26	1.09178	0.100623	10.8502	1.99058e-27	5.05781e-25
Mmp14	1633.84	-1.22648	0.135842	-9.02871	1.73715e-19	1.678e-17
Ugdh	81.3602	1.08699	0.254369	4.27327	1.92628e-05	0.000133458
Prmt5	511.652	-0.356398	0.108246	-3.29248	0.00099307	0.00430048
Haus4	121.081	-1.64363	0.214141	-7.67542	1.64872e-14	7.1108e-13
Tuft1	80.1973	1.08654	0.200284	5.42497	5.79655e-08	7.04263e-07
1700123O20Rik	91.352	-0.469516	0.178114	-2.63604	0.00838806	0.026204
Wdr45	57.8993	1.08154	0.281553	3.84135	0.00012236	0.000678113
Vps9d1	105.023	1.08037	0.208102	5.19152	2.08588e-07	2.25738e-06
Pabpn1	1131.99	-0.735009	0.124155	-5.92011	3.21735e-09	5.23738e-08
Dhrs2	47.1279	-0.832504	0.31925	-2.60769	0.00911563	0.028103
Adam19	17.5785	1.0782	0.352938	3.05492	0.00225122	0.00860439
Nedd8	2579.03	-0.24177	0.101507	-2.3818	0.0172281	0.0476708
Tinf2	68.0012	-1.08723	0.209238	-5.19613	2.03477e-07	2.20616e-06
Tbl1xr1	293.3	1.0782	0.167422	6.44	1.19472e-10	2.53428e-09
Cenpj	54.0516	-0.993245	0.21452	-4.63009	3.65507e-06	2.99373e-05
Mphosph8	425.781	-0.637322	0.128896	-4.94447	7.6351e-07	7.30271e-06
Ubald1	85.4287	1.07799	0.196068	5.49807	3.83968e-08	4.8308e-07
B4galt6	137.053	1.07431	0.185435	5.79349	6.89372e-09	1.04914e-07
4930526I15Rik	188.025	1.07373	0.181642	5.91127	3.39484e-09	5.50332e-08
Gjb2	324.28	-1.04651	0.183469	-5.70403	1.17008e-08	1.68422e-07
Cryl1	43.3401	-1.08686	0.265841	-4.0884	4.34351e-05	0.00027294
Zfp943	24.7957	1.07129	0.3375	3.17419	0.00150256	0.00612339
Ska3	98.9964	-1.44554	0.238879	-6.05134	1.43648e-09	2.47999e-08
Zdhhc20	145.765	-0.682022	0.170149	-4.00839	6.11336e-05	0.000367557
Cab39l	180.453	-0.631254	0.153643	-4.10857	3.9811e-05	0.000253024
Mipep	35.4844	-0.864513	0.268637	-3.21814	0.00129025	0.00537624
Arl11	35.7196	-0.983354	0.336803	-2.91967	0.00350404	0.0125745
Foxa1	15.3266	1.07	0.382009	2.80099	0.00509467	0.0172699
Mtmr9	40.2669	-1.26827	0.255841	-4.95725	7.14975e-07	6.88355e-06
Extl3	257.761	-0.737317	0.136466	-5.40294	6.55557e-08	7.87477e-07
Pbk	364.53	-1.99239	0.32081	-6.21048	5.2822e-10	1.00062e-08
Esco2	43.0562	-1.59438	0.300637	-5.30335	1.13698e-07	1.30927e-06
Enpp4	130.807	1.06989	0.190358	5.62039	1.90522e-08	2.59536e-07
Dpysl2	532.078	-0.75021	0.160502	-4.67416	2.9516e-06	2.46593e-05
Cdca2	122.765	-1.22873	0.209251	-5.87201	4.30538e-09	6.81861e-08
Kctd9	94.3837	-0.701446	0.182012	-3.85384	0.000116277	0.000649642
Ctif	20.1649	1.06953	0.353908	3.02207	0.00251054	0.00945337
Zfp760	14.1943	1.06884	0.400492	2.66881	0.00761199	0.0242026
9930012K11Rik	70.0678	-1.30021	0.231787	-5.60951	2.02905e-08	2.74486e-07
Sorbs3	26.9208	-1.04467	0.32781	-3.18682	0.00143844	0.00589498
Reep4	718.48	-0.986599	0.175149	-5.63292	1.7718e-08	2.43634e-07
Abi3	32.3944	1.06685	0.320713	3.32648	0.000879515	0.0038704
Insig1	215.17	1.06515	0.250234	4.25664	2.07526e-05	0.000142848
Strbp	426.302	1.06372	0.116974	9.09366	9.57598e-20	9.73253e-18
Med4	208.919	-0.462111	0.135205	-3.41785	0.000631178	0.00288736
Esd	522.617	-0.621695	0.195443	-3.18095	0.00146793	0.00599691
Zc3h13	173.362	-0.70749	0.193615	-3.6541	0.000258081	0.00131608
Itgb3	143.631	1.06353	0.25558	4.16123	3.16545e-05	0.000207386
Kbtbd7	53.3402	1.06342	0.227179	4.68099	2.85499e-06	2.39548e-05
Akap11	386.009	-0.381317	0.129291	-2.9493	0.00318494	0.0116148
Mlst8	189.557	1.0624	0.170615	6.2269	4.75762e-10	9.1159e-09
Rgcc	15.2566	-1.78133	0.421401	-4.22716	2.36662e-05	0.000161034
Tti2	16.0948	1.06112	0.428979	2.4736	0.0133759	0.0386975
Mtrf1	32.5987	-1.22541	0.341606	-3.58721	0.000334236	0.00164429
Rnf5	79.8781	1.06078	0.271561	3.90624	9.37451e-05	0.000535791
Pbx3	53.1644	1.06025	0.215674	4.91598	8.83373e-07	8.3265e-06
4933426M11Rik	299.879	1.05945	0.34346	3.08464	0.00203801	0.00788752
Diap3	24.7766	-1.59122	0.392225	-4.05692	4.97242e-05	0.000308317
Msrb3	252.339	1.0571	0.179608	5.88557	3.96687e-09	6.32535e-08
Trib1	132.747	1.05692	0.198933	5.31293	1.07877e-07	1.24947e-06
Bsdc1	41.6046	1.05535	0.323531	3.26198	0.00110636	0.00470906
Mzt1	161.2	-0.382339	0.154834	-2.46935	0.0135357	0.0390245
Tbc1d4	258.342	-0.549182	0.171173	-3.20834	0.00133505	0.00553334
Commd6	96.6631	-0.598637	0.209624	-2.85576	0.00429334	0.0149036
Uchl3	288.961	-0.864789	0.13354	-6.47589	9.42555e-11	2.04769e-09
Lmo7	204.123	-1.4732	0.159762	-9.2212	2.93802e-20	3.06603e-18
Ptpn14	417.249	1.05479	0.153368	6.8775	6.091e-12	1.64415e-10
Serpinf1	19.5727	1.05385	0.391481	2.69196	0.00710326	0.0228713
Rad52	24.386	1.05235	0.314117	3.35017	0.000807608	0.0035973
Tmem230	58.2562	1.05225	0.2291	4.59299	4.36934e-06	3.54645e-05
Mlip	19.096	1.05222	0.400356	2.62821	0.0085835	0.026689
Hpgds	66.3064	1.0521	0.199994	5.26065	1.43547e-07	1.61635e-06
Dct	48044.6	-0.768234	0.145252	-5.28896	1.23014e-07	1.40822e-06
Tgds	37.6296	-0.908619	0.374947	-2.42332	0.0153792	0.0434603
Gba	253.611	1.04907	0.183562	5.71506	1.09665e-08	1.58242e-07
Dnajc3	644.647	-0.830987	0.189876	-4.37648	1.20611e-05	8.75047e-05
Zfyve1	18.5014	1.04865	0.330166	3.17612	0.00149261	0.00608924
Mageh1	69.124	1.04849	0.22207	4.72146	2.3416e-06	2.00356e-05
Rap2a	228.453	-0.881676	0.158962	-5.54647	2.91493e-08	3.78987e-07
Ipo5	581.838	-0.219988	0.0926601	-2.37414	0.0175899	0.0484769
C030006K11Rik	30.1316	1.04811	0.329025	3.18551	0.00144497	0.00591139
Ifngr2	179.372	1.04784	0.153801	6.81293	9.56307e-12	2.50653e-10
Tgif1	66.4241	1.04777	0.387873	2.70133	0.00690625	0.0223416
AW549877	180.703	-0.525721	0.152866	-3.43911	0.000583633	0.00269518
Onecut2	47.4228	1.04768	0.260117	4.02771	5.63221e-05	0.000342682
Rnf146	25.2285	1.04716	0.350398	2.98849	0.00280361	0.0104093
Abhd11	24.5083	1.04628	0.337851	3.09688	0.00195571	0.0076347
Nup155	184.738	-0.734568	0.150261	-4.88861	1.0155e-06	9.44249e-06
Skp2	190.683	-0.920204	0.158361	-5.81078	6.21814e-09	9.56285e-08
Lmbrd2	75.3809	-2.07764	0.242077	-8.58258	9.27695e-18	7.08686e-16
Dnajc21	123.382	-1.65483	0.239034	-6.92301	4.42134e-12	1.22747e-10
Rad1	121.645	-0.687699	0.165917	-4.14483	3.40059e-05	0.000219592
Rai14	251.708	1.04603	0.123942	8.4397	3.18143e-17	2.26735e-15
Slc45a2	2664.9	-1.01443	0.182118	-5.57015	2.54515e-08	3.36132e-07
Ophn1	35.5923	1.04576	0.292219	3.57869	0.000345315	0.00169084
Vamp4	52.7445	1.04535	0.285468	3.66187	0.000250383	0.00128017
Drosha	409.398	-0.463067	0.0983319	-4.70922	2.48664e-06	2.11374e-05
Scpep1	1204.34	1.04449	0.166859	6.2597	3.8572e-10	7.48886e-09
Smad7	34.6709	1.04436	0.432837	2.41282	0.0158295	0.0444426
Zfp536	16.3841	1.04426	0.416449	2.50753	0.0121578	0.0358205
Slmo1	43.4497	1.04395	0.260535	4.00693	6.1512e-05	0.000368693
Acpp	70.917	1.04314	0.277544	3.75847	0.000170956	0.000910309
Dap	420.529	-0.71792	0.118767	-6.04477	1.49625e-09	2.57179e-08
Lphn1	236.005	1.04287	0.159426	6.54143	6.09339e-11	1.36803e-09
Fam173b	104.663	-1.43567	0.197757	-7.25979	3.87685e-13	1.28729e-11
Grik2	32.4092	1.04196	0.292864	3.55784	0.000373923	0.00181646
Cdc42bpg	163.467	1.04005	0.175374	5.9305	3.0202e-09	4.97041e-08
Mtdh	2122.73	-0.355663	0.128696	-2.76359	0.00571689	0.0190476
Ddah2	227.839	1.03808	0.297187	3.49302	0.000477596	0.00226181
Matn2	15.491	-2.01448	0.507958	-3.96585	7.31362e-05	0.00042805
Stk3	192.952	-0.308756	0.126546	-2.43986	0.0146929	0.0419265
Fam102a	103.407	1.03744	0.202874	5.11372	3.15877e-07	3.26923e-06
Cox6c	5767.87	-0.320291	0.0911471	-3.514	0.000441417	0.00211706
Polr2k	263.555	-0.999177	0.164745	-6.06498	1.31972e-09	2.30912e-08
Ankrd46	226.739	-0.389813	0.118437	-3.29132	0.000997188	0.00431672
Ywhaz	1123.01	-0.498705	0.0950701	-5.24565	1.55731e-07	1.73681e-06
Slc6a15	135.22	1.03691	0.232881	4.45256	8.48535e-06	6.35748e-05
Rrm2b	40.2451	-0.65363	0.236039	-2.76916	0.00562009	0.0187732
Klf10	50.0115	-0.757725	0.249186	-3.0408	0.0023595	0.00897131
Azin1	678.887	-0.644849	0.146683	-4.39619	1.10167e-05	8.07292e-05
Atp6v1c1	745.97	-0.587706	0.122136	-4.81189	1.49509e-06	1.33292e-05
Axin2	39.178	1.0359	0.336515	3.07831	0.00208176	0.00803554
Dcaf13	967.62	-0.331957	0.104192	-3.18601	0.0014425	0.00590435
Zkscan17	236.428	1.03549	0.139883	7.40256	1.33588e-13	4.80424e-12
Mtus2	100.704	1.03538	0.186801	5.5427	2.97847e-08	3.86804e-07
Eny2	1465.5	-0.362938	0.0967055	-3.75302	0.000174716	0.000926127
Pde4d	39.5856	1.0348	0.243158	4.25566	2.08435e-05	0.000143389
2410002F23Rik	138.721	1.03407	0.195291	5.295	1.19019e-07	1.36649e-06
Ccdc141	48.345	1.03269	0.287349	3.59384	0.000325839	0.00161032
Dscc1	141.008	-1.51274	0.247396	-6.11464	9.6777e-10	1.7402e-08
Clec16a	56.7262	1.03261	0.25003	4.12994	3.62859e-05	0.000232881
Wdr67	58.0591	-0.875622	0.279933	-3.12797	0.00176018	0.00699525
Atad2	783.799	-1.77716	0.182765	-9.72373	2.38869e-22	3.36373e-20
Mylip	76.5536	1.03175	0.220071	4.68825	2.75555e-06	2.32205e-05
Fam117b	182.468	1.03052	0.174456	5.90705	3.48291e-09	5.62905e-08
Ttc13	281.01	1.02923	0.129121	7.971	1.57399e-15	8.43887e-14
Tmem65	198.88	-0.608505	0.126404	-4.81395	1.47974e-06	1.32226e-05
Mcc	171.292	1.0282	0.219903	4.6757	2.92955e-06	2.45276e-05
Sqle	430.951	-0.949424	0.151929	-6.24915	4.12702e-10	7.99943e-09
E430025E21Rik	520.458	-0.38649	0.0979844	-3.94441	7.99977e-05	0.00046242
Pitpnc1	105.509	1.02816	0.174656	5.88677	3.93814e-09	6.28811e-08
Kat6b	45.2316	1.02787	0.260547	3.94505	7.97824e-05	0.000461404
Mbtd1	449.575	1.02774	0.10424	9.85936	6.24442e-23	9.35702e-21
Nt5dc3	134.44	1.02694	0.187626	5.4733	4.41724e-08	5.47495e-07
Mcoln2	54.1496	1.02546	0.269211	3.80912	0.000139462	0.000763482
Tmem71	8.67596	-1.67523	0.591522	-2.83207	0.0046248	0.0158611
Phf20l1	269.787	-0.654667	0.143141	-4.57359	4.79439e-06	3.84604e-05
Wisp1	518.667	-1.06075	0.171367	-6.18995	6.01834e-10	1.12909e-08
St3gal1	292.722	-0.956887	0.182832	-5.2337	1.66147e-07	1.83373e-06
Slc45a4	155.417	-0.387138	0.145951	-2.65252	0.00798936	0.0251494
4632415L05Rik	51.6897	1.02403	0.293895	3.48434	0.000493345	0.00232438
Top1mt	44.5462	-0.787765	0.251909	-3.12718	0.00176492	0.0070069
Eef1d	1436.75	-0.225378	0.0845155	-2.66671	0.00765987	0.024335
Atxn7l2	14.7297	1.0213	0.422126	2.41943	0.0155447	0.04378
Zfp707	57.1262	-0.561224	0.21061	-2.66475	0.00770457	0.0244438
Scrib	216.084	-0.301803	0.125667	-2.40162	0.0163226	0.0455863
Tbx15	51.439	1.02104	0.229686	4.44536	8.77463e-06	6.54903e-05
Plec	86.9205	-0.635983	0.224353	-2.83475	0.00458617	0.0157471
Galnt10	52.1454	1.01946	0.241581	4.21995	2.44353e-05	0.000165469
Gpaa1	658.694	-0.464102	0.117716	-3.94256	8.06177e-05	0.000464854
Tmem62	18.4878	1.01946	0.353535	2.88361	0.00393145	0.0138322
Tonsl	48.2733	-1.18408	0.278606	-4.25001	2.1376e-05	0.000146707
Lrrc14	254.591	-0.331683	0.125837	-2.63582	0.00839342	0.0262095
Tbc1d15	173.13	1.01909	0.16443	6.19772	5.72883e-10	1.0765e-08
5430416N02Rik	155.986	1.01904	0.419025	2.43194	0.0150183	0.0426365
Epb4.1l4a	146.969	1.019	0.144607	7.04665	1.8328e-12	5.42324e-11
Myh9	591.721	-0.781554	0.173063	-4.51602	6.30131e-06	4.87861e-05
Eif3d	1281.15	-1.17583	0.104975	-11.2011	4.02763e-29	1.14817e-26
Ece1	26.4278	1.01845	0.379817	2.68143	0.00733092	0.0234879
Pdxp	9.84117	-1.36026	0.548737	-2.4789	0.0131789	0.0382599
Lgals1	4542.1	-0.95626	0.14041	-6.81048	9.7273e-12	2.54346e-10
Triobp	134.193	-0.657977	0.180677	-3.64172	0.000270818	0.00137205
H1f0	937.026	-0.654289	0.184839	-3.53978	0.000400465	0.00193335
5730408K05Rik	90.6618	1.01843	0.239151	4.25853	2.05773e-05	0.000141754
Polr2f	1096.98	-0.433474	0.124247	-3.48882	0.000485151	0.00229201
Got1	1712.95	1.01811	0.110267	9.23307	2.62975e-20	2.79423e-18
Kctd1	116.97	1.01809	0.184651	5.51357	3.51625e-08	4.4769e-07
Gtpbp1	363.7	-0.467876	0.173278	-2.70015	0.00693084	0.0223902
Iffo1	35.1661	1.01749	0.3338	3.04819	0.00230224	0.00878217
Kctd13	66.4608	1.01622	0.229677	4.42454	9.66464e-06	7.15391e-05
Dusp1	122.93	1.01529	0.40757	2.49108	0.0127356	0.037204
Rfx3	57.0805	1.01449	0.289215	3.50773	0.000451943	0.00216205
Syngr1	2515.44	-0.530313	0.137638	-3.85295	0.000116705	0.00065141
Cpt1c	96.1314	1.01424	0.214634	4.72542	2.29643e-06	1.96635e-05
Pfkfb4	17.0395	1.0142	0.383744	2.64289	0.00822009	0.0257716
1110038B12Rik	725.193	1.01369	0.314634	3.2218	0.00127387	0.00531562
Adsl	272.536	-0.520104	0.130684	-3.97986	6.8956e-05	0.000406433
Xrcc5	456.494	1.01196	0.101225	9.9971	1.56918e-23	2.54731e-21
Tcf4	226.796	1.01187	0.164072	6.16723	6.94948e-10	1.28374e-08
L3mbtl2	299.969	-0.556974	0.159063	-3.5016	0.000462475	0.00220449
Rangap1	2456.35	-0.25682	0.103625	-2.47837	0.0131985	0.0383076
Phf5a	3497.4	-0.406616	0.0831017	-4.89299	9.93165e-07	9.25687e-06
Polr3h	455.293	-0.65772	0.128434	-5.12106	3.03822e-07	3.16751e-06
Asic1	14.3824	1.0106	0.387366	2.60889	0.00908363	0.0280243
Xrcc6	113.388	-0.676894	0.163793	-4.13262	3.58649e-05	0.000230577
Cenpm	103.698	-1.25854	0.233041	-5.40053	6.64446e-08	7.95701e-07
Tbpl1	400.749	1.00983	0.196075	5.15025	2.60141e-07	2.74912e-06
Herc3	41.9135	1.00899	0.338736	2.97869	0.00289485	0.010705
Tspo	367.477	-0.509759	0.16586	-3.07342	0.00211618	0.00815763
Ttll12	320.702	-0.8714	0.121184	-7.19071	6.4453e-13	2.04708e-11
Samm50	1395.98	-0.417868	0.0979063	-4.26804	1.972e-05	0.000136222
Tada1	213.124	1.00869	0.173347	5.81891	5.92322e-09	9.14539e-08
Nup50	610.466	-0.52865	0.108953	-4.85208	1.22176e-06	1.11301e-05
5031439G07Rik	1458.5	-1.20609	0.129338	-9.32517	1.10808e-20	1.24531e-18
Fbln1	101.393	-0.852414	0.218619	-3.89908	9.65594e-05	0.000549993
Ppfia3	17.1428	1.00714	0.405834	2.48164	0.0130778	0.0380231
Ptpdc1	12.939	1.0063	0.426108	2.36162	0.0181954	0.0498093
Tmed5	215.211	1.00592	0.183285	5.4883	4.05827e-08	5.06994e-07
Zfr	883.951	1.00565	0.124271	8.09235	5.85239e-16	3.47222e-14
Dusp6	1488.26	1.0043	0.195267	5.14324	2.70039e-07	2.85114e-06
Sowahc	79.3288	1.00392	0.249325	4.02653	5.66063e-05	0.000344053
Tubgcp6	42.5012	-1.41567	0.304765	-4.64512	3.39874e-06	2.80144e-05
Mapk12	73.7569	-0.866099	0.222257	-3.89684	9.74556e-05	0.000554018
Mapk11	27.9007	-2.18406	0.381772	-5.72085	1.05993e-08	1.53513e-07
Pold4	17.843	1.00355	0.402806	2.49139	0.0127244	0.0371807
Lmf2	103.479	-0.797856	0.167146	-4.77342	1.81124e-06	1.58101e-05
Ncaph2	322.304	-1.02571	0.141335	-7.25728	3.94947e-13	1.30769e-11
Syt11	271.683	1.00307	0.232166	4.32051	1.55671e-05	0.000109673
Alg10b	75.3334	-1.412	0.204181	-6.91543	4.66449e-12	1.28886e-10
Gxylt1	345.529	-1.06554	0.177695	-5.99648	2.01637e-09	3.38611e-08
Zcrb1	1205.71	-0.451006	0.078228	-5.76527	8.15249e-09	1.21849e-07
Twf1	243.36	-0.299547	0.116303	-2.57557	0.0100076	0.0303974
Chmp1a	546.561	1.00229	0.156861	6.38971	1.66196e-10	3.45027e-09
Ano6	231.28	-0.550486	0.12996	-4.23583	2.2771e-05	0.000155279
Fam46a	33.7821	1.00187	0.30676	3.26597	0.00109089	0.00465512
Ier5	274.753	1.0013	0.166178	6.02543	1.68656e-09	2.87773e-08
Tmem106c	76.1993	-0.428887	0.180992	-2.36965	0.0178051	0.0489697
Cmip	187.464	0.999501	0.199148	5.01887	5.19752e-07	5.15693e-06
Zfp827	84.208	0.999393	0.200256	4.99059	6.01957e-07	5.90737e-06
Abca1	26.6752	0.997241	0.341131	2.92334	0.00346299	0.012454
Fam26e	71.967	0.995595	0.212199	4.6918	2.70809e-06	2.28701e-05
Rnd3	37.2603	0.995255	0.27459	3.62451	0.000289505	0.00145914
Tuba1b	10805.9	-0.578915	0.154168	-3.7551	0.000173274	0.000920558
Tuba1c	4884.62	-0.747747	0.136941	-5.46034	4.75218e-08	5.84053e-07
Prph	5.12868	-2.608	0.850061	-3.06802	0.00215481	0.00829014
Troap	182.712	-0.975169	0.174121	-5.60053	2.13702e-08	2.87428e-07
Ninl	101.292	0.994647	0.187074	5.31685	1.05577e-07	1.22784e-06
Fmnl3	103.344	-0.635789	0.186548	-3.40819	0.000653953	0.00297756
Tgfb3	48.5403	0.9946	0.238176	4.17591	2.96794e-05	0.000196207
Apaf1	279.863	0.994162	0.147308	6.74885	1.4902e-11	3.77001e-10
Racgap1	793.685	-1.26178	0.205431	-6.14208	8.1448e-10	1.48281e-08
Rnf157	260.534	0.993062	0.235419	4.21827	2.4618e-05	0.000166417
Zfp944	31.6234	0.991972	0.337566	2.9386	0.00329698	0.0119704
Larp4	299.458	-0.658295	0.151494	-4.34536	1.39045e-05	9.95273e-05
Tesk1	26.6868	0.991648	0.336515	2.94682	0.00321059	0.0116938
Syne1	473.662	0.991413	0.126217	7.85481	4.0037e-15	1.95796e-13
3110052M02Rik	14.6966	0.990975	0.413116	2.39878	0.0164497	0.0458808
Csrnp2	118.465	-0.463013	0.161113	-2.87384	0.00405517	0.0141992
Vti1a	115.544	0.990083	0.168973	5.85942	4.64492e-09	7.30685e-08
Galnt6	59.2797	-0.820254	0.231145	-3.54866	0.000387199	0.00187395
I730030J21Rik	24.594	-1.0183	0.348815	-2.9193	0.00350817	0.0125855
Acvrl1	77.3361	-1.67422	0.229259	-7.30275	2.81938e-13	9.49653e-12
Ppm1l	49.8319	0.989667	0.246964	4.00733	6.14093e-05	0.000368267
Cry1	58.8194	0.989432	0.218131	4.53596	5.73426e-06	4.49511e-05
Tenc1	73.571	-0.505269	0.210306	-2.40254	0.0162817	0.0455048
Gsto1	156.083	0.988017	0.221034	4.46998	7.82258e-06	5.89493e-05
Mfsd5	678.885	-0.261299	0.107172	-2.43813	0.0147635	0.0420663
Espl1	167.577	-1.30186	0.203828	-6.38704	1.69132e-10	3.49879e-09
Myg1	162.648	-0.490539	0.15308	-3.20445	0.00135321	0.0055967
Aaas	200.018	-0.341122	0.137758	-2.47624	0.0132775	0.0384793
Fam69b	63.5297	0.987965	0.255787	3.86245	0.000112255	0.000628368
Zfp945	57.5322	0.987798	0.285985	3.45402	0.000552291	0.00256667
Ext1	195.297	0.986977	0.116848	8.44667	2.99741e-17	2.16258e-15
Setd7	390.464	0.986322	0.156912	6.28585	3.2607e-10	6.41601e-09
Smug1	175.185	-1.03679	0.177178	-5.85166	4.8669e-09	7.61503e-08
Cbx5	1189.92	-0.57291	0.149695	-3.82718	0.00012962	0.000714286
Cdkn1b	493.538	0.986095	0.183259	5.38087	7.41272e-08	8.82417e-07
Mtrf1l	68.9325	0.985213	0.227167	4.33696	1.44466e-05	0.000102833
1700037C18Rik	10.3877	-1.71862	0.549706	-3.12645	0.00176933	0.00702206
Ptbp2	142.658	0.985206	0.187704	5.24873	1.53148e-07	1.71127e-06
Srl	9.3756	-2.16551	0.658811	-3.287	0.0010126	0.00437532
Coro7	110.981	-1.05457	0.214473	-4.91705	8.7859e-07	8.2881e-06
Ahi1	301.008	0.984072	0.145523	6.76234	1.35783e-11	3.45008e-10
Dnaja3	181.836	-1.20727	0.148826	-8.11195	4.9812e-16	3.01659e-14
Nmral1	128.088	-0.582477	0.241468	-2.41223	0.0158551	0.0444934
Ctdsp2	335.929	0.984038	0.182517	5.39148	6.98781e-08	8.35108e-07
Rhoj	587.494	0.983319	0.181589	5.41507	6.12658e-08	7.40512e-07
Nudt16l1	898.575	-0.677229	0.140373	-4.82451	1.40351e-06	1.26186e-05
Sertad3	60.3025	0.982436	0.269866	3.64046	0.000272149	0.00137723
Timm8b	686.11	0.982116	0.141719	6.93004	4.20727e-12	1.17362e-10
Nubp1	198.621	-1.15938	0.155676	-7.44735	9.52323e-14	3.50024e-12
Pik3r1	48.4296	0.981094	0.26848	3.65425	0.000257932	0.00131589
Rmi2	209.275	-1.66275	0.257663	-6.45318	1.09524e-10	2.34026e-09
Litaf	713.28	-0.683308	0.102847	-6.64396	3.05361e-11	7.26895e-10
Snn	127.192	-1.30715	0.171552	-7.6196	2.54463e-14	1.04724e-12
2610020C07Rik	15.1585	-1.69302	0.485897	-3.48432	0.000493394	0.00232438
C030034I22Rik	17.0116	0.979233	0.409296	2.39248	0.016735	0.0465601
Parn	263.238	-1.13143	0.174082	-6.49942	8.06329e-11	1.7715e-09
Rnf169	318.94	0.979197	0.124965	7.83577	4.65962e-15	2.25048e-13
Fopnl	342.692	-0.426288	0.166577	-2.5591	0.0104945	0.0315401
Ccdc80	26.8479	0.979194	0.36803	2.66064	0.00779932	0.0246691
Mcm4	1186.5	-1.07162	0.135083	-7.9331	2.13748e-15	1.11035e-13
Dnajc27	100.317	0.978239	0.188607	5.18664	2.14119e-07	2.31251e-06
Dnm1l	264.059	-0.519433	0.151526	-3.42801	0.000608018	0.00279454
Maml3	18.0023	0.976973	0.403511	2.42118	0.0154703	0.043629
Cmpk2	20.6776	0.975826	0.395837	2.46522	0.0136928	0.0394288
Sdf2l1	352.28	-0.804251	0.200749	-4.00625	6.16898e-05	0.00036957
Fos	28.478	0.975705	0.404595	2.41156	0.0158845	0.044565
Per1	79.2959	0.975535	0.288432	3.3822	0.000719077	0.00323128
Smpd4	139.152	-0.407152	0.164057	-2.48177	0.0130732	0.0380194
Zfp839	74.6433	0.975526	0.227785	4.28266	1.8467e-05	0.000128707
Dgcr2	454.929	-0.540847	0.134437	-4.02305	5.74496e-05	0.000348454
Dgcr6	160.415	-1.14732	0.163089	-7.03497	1.9931e-12	5.86784e-11
Prodh	48.9583	-2.58338	0.336874	-7.66869	1.73763e-14	7.41218e-13
Ranbp1	1220.31	-0.799971	0.144548	-5.53429	3.12488e-08	4.04022e-07
Trmt2a	180.453	-0.518813	0.136963	-3.78798	0.000151879	0.000819558
Cdc45	200.354	-1.38729	0.171609	-8.08401	6.26687e-16	3.69124e-14
Pde4a	55.6524	0.975469	0.265195	3.67831	0.000234784	0.00120835
Yeats2	101.706	-0.588097	0.2039	-2.88424	0.00392364	0.0138089
Parl	344.551	-0.395568	0.11813	-3.34858	0.000812256	0.00361387
Pla2g16	293.14	0.974743	0.18477	5.27544	1.32441e-07	1.50143e-06
Eif2b5	413.018	-0.393273	0.125813	-3.12586	0.00177287	0.00702894
Ap2m1	237.07	-0.98054	0.147186	-6.66192	2.70276e-11	6.47759e-10
Abcf3	103.996	-0.557819	0.186189	-2.99599	0.00273555	0.0102053
Psmd2	2022.96	-0.587599	0.0908524	-6.46763	9.95552e-11	2.14291e-09
Eif4g1	2071.19	-0.55013	0.134428	-4.09238	4.26973e-05	0.000269027
Gm19705	21.6094	0.972881	0.367171	2.64967	0.00805703	0.0253383
Senp2	199.158	-1.15132	0.143627	-8.01605	1.09201e-15	6.10687e-14
Tob1	93.2238	0.97277	0.286707	3.39291	0.000691549	0.00312319
Tra2b	907.837	-0.511038	0.136123	-3.75423	0.000173877	0.000923339
Rabggta	26.0743	0.971984	0.317081	3.06541	0.00217371	0.00835735
Dnajb11	671.496	-0.392595	0.103556	-3.79114	0.00014996	0.000812578
Ift43	381.933	0.970409	0.15501	6.26029	3.84259e-10	7.47292e-09
Rfc4	56.0285	-1.2254	0.271377	-4.51551	6.31654e-06	4.88601e-05
A730098P11Rik	112.095	-0.444417	0.166141	-2.67493	0.0074744	0.0238756
N4bp1	229.432	0.968504	0.121025	8.00252	1.21894e-15	6.78427e-14
Il1rap	28.5088	-1.58814	0.40117	-3.95876	7.53398e-05	0.000439626
Zfp451	102.861	0.968422	0.190894	5.07308	3.91426e-07	3.9748e-06
Ppp1r2	265.01	-0.579913	0.17223	-3.36707	0.000759702	0.00340729
Dlg1	197.137	-1.35908	0.142258	-9.55362	1.25248e-21	1.60868e-19
2310047M10Rik	288.739	0.968031	0.148738	6.50829	7.60089e-11	1.67621e-09
Ddx58	38.47	0.967054	0.404241	2.39227	0.0167445	0.0465753
Fam213a	78.9436	0.965347	0.217275	4.44298	8.87211e-06	6.61756e-05
Osbpl11	111.58	-1.22096	0.163849	-7.45174	9.21137e-14	3.39629e-12
Snx4	461.474	-0.732796	0.112484	-6.51467	7.28493e-11	1.61568e-09
Zfp148	247.696	-0.510529	0.132234	-3.86081	0.00011301	0.000632293
Spsb2	106.532	0.964635	0.232211	4.15413	3.26529e-05	0.000212666
Umps	203.342	-0.400915	0.157304	-2.54867	0.0108135	0.032399
Ccdc14	78.2899	-1.35346	0.21987	-6.15573	7.47326e-10	1.37339e-08
Fnbp1	132.055	0.96463	0.228323	4.22485	2.391e-05	0.000162288
Sec22a	61.0606	-2.24527	0.325366	-6.90074	5.17311e-12	1.40286e-10
Pdia5	108.79	-1.12442	0.211559	-5.31491	1.06712e-07	1.23858e-06
Arhgap18	225.486	0.964398	0.204369	4.71891	2.37106e-06	2.02729e-05
Lime1	33.2614	0.964044	0.319288	3.01936	0.0025331	0.00952451
Otub2	50.4346	0.962683	0.258427	3.72517	0.000195186	0.001023
Fam160b2	249.252	0.962357	0.209724	4.58868	4.46068e-06	3.60556e-05
Mapk8ip3	32.7717	0.962123	0.407458	2.36128	0.0182118	0.0498267
Rnf128	150.373	0.960341	0.180462	5.32156	1.0288e-07	1.19767e-06
Polq	46.6512	-1.59582	0.293453	-5.43808	5.38582e-08	6.57779e-07
Ndufb4	461.304	-0.695196	0.154787	-4.49131	7.07859e-06	5.41102e-05
Zbtb43	92.9217	0.959664	0.198544	4.83351	1.34144e-06	1.20978e-05
Kctd7	34.0745	0.958975	0.274813	3.48956	0.000483825	0.00228798
AI414108	75.0577	0.958054	0.212981	4.49831	6.84943e-06	5.25647e-05
Atp6v1a	2012.33	-1.01367	0.0852643	-11.8886	1.35713e-32	5.11683e-30
Naa50	2288.05	-0.72993	0.137786	-5.29756	1.17361e-07	1.34879e-06
Gm608	74.9077	-0.622016	0.221104	-2.81322	0.00490479	0.0166843
Hes1	78.9903	0.957957	0.333175	2.87524	0.00403725	0.0141534
Slc12a5	14.4298	0.955008	0.39425	2.42234	0.0154208	0.0435533
Col4a2	35.4322	0.954597	0.28976	3.29444	0.000986191	0.00427395
Bcl2	310.046	0.953359	0.130403	7.31086	2.65431e-13	8.99234e-12
Dzip3	169.603	-1.05811	0.147358	-7.18052	6.94467e-13	2.18785e-11
C330027C09Rik	256.068	-1.60681	0.201004	-7.99392	1.30713e-15	7.17265e-14
Ift57	73.4882	-0.547896	0.219594	-2.49504	0.0125941	0.0368646
Adam12	108.962	0.952448	0.28294	3.36625	0.00076197	0.00341295
Exoc4	379.68	0.952181	0.158492	6.00774	1.88127e-09	3.17292e-08
Parp11	153.829	0.948732	0.167254	5.67242	1.40796e-08	1.98029e-07
Tomm70a	1726.35	-0.255728	0.096933	-2.63819	0.00833493	0.0260757
Nit2	125.332	-0.50087	0.17696	-2.83041	0.00464883	0.0159342
Rab28	147.871	0.948148	0.207024	4.5799	4.65204e-06	3.74728e-05
Cmss1	127.696	-0.703584	0.198588	-3.54294	0.000395697	0.00191244
2410004B18Rik	240.909	0.947742	0.19052	4.97451	6.54144e-07	6.35872e-06
Rgl1	139.228	0.94761	0.172091	5.50645	3.66141e-08	4.63144e-07
Cldn25	192.196	-1.40384	0.173798	-8.07744	6.61418e-16	3.82706e-14
Ppm1e	30.5518	0.94692	0.344216	2.75094	0.00594239	0.0196923
Cggbp1	728.336	-0.538014	0.14357	-3.74739	0.000178682	0.000945423
Col15a1	21.046	0.946539	0.331195	2.85796	0.00426379	0.0148187
Ccl25	60.603	0.946511	0.21104	4.48498	7.29198e-06	5.55236e-05
Hspa13	125.555	-0.755521	0.174723	-4.32411	1.53151e-05	0.000108196
Phlda3	1105	0.946306	0.163113	5.80155	6.57056e-09	1.00519e-07
Rev3l	146.613	0.945555	0.217633	4.34471	1.39457e-05	9.96925e-05
Sgms1	168.546	0.945462	0.180528	5.23721	1.63025e-07	1.80439e-06
Slc25a20	131.138	0.945264	0.166753	5.66863	1.43943e-08	2.02213e-07
Large	100.888	0.94415	0.227283	4.15408	3.26604e-05	0.000212666
Ltn1	175.464	-0.626083	0.168012	-3.72641	0.000194229	0.00101892
Cct8	3926.15	-0.20806	0.06874	-3.02677	0.00247184	0.00933456
Herpud2	132.378	0.943479	0.187541	5.03079	4.88467e-07	4.87133e-06
Pnrc1	179.468	0.940025	0.191268	4.91469	8.89216e-07	8.37482e-06
Acss2	21.289	0.938603	0.386096	2.43101	0.0150569	0.0427148
Sod1	5816.2	-0.344934	0.0971662	-3.54994	0.000385322	0.00186718
Mis18a	244.753	-0.9284	0.224919	-4.1277	3.66406e-05	0.000234789
Oca2	84.6235	0.938208	0.216003	4.3435	1.4023e-05	0.000100123
Il10rb	276.256	-0.679071	0.142941	-4.7507	2.02716e-06	1.75637e-05
Ifnar1	112.89	-0.811388	0.179232	-4.52702	5.98219e-06	4.67067e-05
Aatk	43.35	0.936062	0.292742	3.19756	0.00138594	0.00570986
Tmem50b	160.342	-0.695327	0.150937	-4.60675	4.09013e-06	3.32675e-05
Mira	46.4501	0.935614	0.26188	3.57269	0.000353333	0.00172649
Gart	373.995	-0.702292	0.119992	-5.85284	4.8324e-09	7.57119e-08
Donson	90.8966	-0.98067	0.186709	-5.25239	1.50137e-07	1.68085e-06
Slc5a3	54.3059	-1.8064	0.254449	-7.09927	1.25417e-12	3.80746e-11
2700089E24Rik	473.557	0.935525	0.121182	7.71999	1.16341e-14	5.19004e-13
Smim11	284.321	-0.862988	0.124883	-6.91037	4.83376e-12	1.32346e-10
1700011J10Rik	42.0414	0.935065	0.264199	3.53925	0.000401268	0.00193642
Gltscr2	420.139	0.933522	0.115482	8.08367	6.2847e-16	3.69124e-14
Chaf1b	138.954	-1.31991	0.222792	-5.9244	3.13441e-09	5.11661e-08
Sipa1l1	114.599	0.933029	0.259532	3.59504	0.000324345	0.00160497
Cobll1	95.4954	0.933023	0.20347	4.58556	4.52776e-06	3.65473e-05
Cyld	302.05	0.929915	0.150572	6.17587	6.57992e-10	1.22462e-08
Lamc1	133.455	0.9299	0.188853	4.92393	8.48243e-07	8.05383e-06
Psmg1	122.53	-0.918063	0.184133	-4.98587	6.16838e-07	6.03314e-06
Deaf1	42.985	0.928671	0.265408	3.49902	0.000466963	0.00221955
Hmgn1	6045.97	-0.365425	0.119982	-3.04566	0.00232168	0.00884767
Wrb	179.255	-0.518689	0.171041	-3.03255	0.00242497	0.00919256
Ccdc28b	22.5524	0.928488	0.339062	2.7384	0.0061739	0.0203441
Dlx1	22.2531	0.927411	0.340429	2.72424	0.00644487	0.0210825
Snhg9	997.26	0.927247	0.159848	5.8008	6.60002e-09	1.00838e-07
Gtf2h5	1264.54	-0.385741	0.0712592	-5.41322	6.19021e-08	7.4743e-07
Dynlt1a	34.7763	-1.21062	0.376518	-3.21531	0.00130306	0.00541806
Ezr	333.077	-0.506029	0.124215	-4.07383	4.62454e-05	0.000289511
Mir692-1	23.5943	-0.908908	0.348712	-2.60648	0.00914791	0.0281741
Zfp580	157.728	0.927072	0.225756	4.10652	4.01661e-05	0.000255004
Tmx4	96.0434	0.926503	0.191483	4.83856	1.30783e-06	1.18129e-05
Agpat4	138.872	-0.951215	0.169076	-5.62597	1.84464e-08	2.51894e-07
Mrpl18	1299.77	-0.939378	0.140753	-6.67393	2.49047e-11	6.02662e-10
Acat2	596.382	-1.03716	0.197326	-5.2561	1.47145e-07	1.65368e-06
Sod2	703.722	-0.489095	0.0879002	-5.56421	2.63344e-08	3.46228e-07
Mllt4	357.69	-0.539148	0.139335	-3.86945	0.000109082	0.000612662
Ercc5	221.643	0.925984	0.149225	6.20529	5.45966e-10	1.03256e-08
Lins	36.8274	0.924248	0.272857	3.3873	0.00070585	0.00317882
Alkbh1	141.638	0.922346	0.204042	4.52037	6.1732e-06	4.79736e-05
Hoxb3	18.424	0.921972	0.358994	2.56821	0.0102225	0.0308576
Elf1	37.0648	0.921915	0.384473	2.39786	0.016491	0.0459468
Bcl9	39.0386	0.92152	0.252499	3.6496	0.000262645	0.0013376
Acp1	506.6	0.920898	0.131002	7.02966	2.07037e-12	6.07725e-11
Tanc2	87.7063	0.920227	0.239056	3.84941	0.0001184	0.000659611
Tax1bp1	1087.86	0.918813	0.0978563	9.38941	6.0337e-21	6.9139e-19
Paqr4	38.2937	-1.62054	0.31432	-5.15571	2.52674e-07	2.68234e-06
Amdhd2	275.264	-1.03258	0.185209	-5.57518	2.47276e-08	3.28054e-07
Ccnf	207.555	-1.51335	0.174619	-8.66656	4.45371e-18	3.51723e-16
Pgp	189.722	-0.58494	0.136909	-4.27247	1.93323e-05	0.000133781
Pfkfb2	47.6475	0.914393	0.25749	3.55117	0.000383519	0.00186076
Bet1l	226.033	0.913141	0.183814	4.96774	6.77369e-07	6.54305e-06
Cacnb3	25.506	0.91259	0.338692	2.69446	0.00705038	0.0227164
Ndufb10	907.307	-0.366509	0.0991676	-3.69585	0.000219149	0.00113488
Baiap2l1	35.92	0.912022	0.275287	3.31299	0.00092305	0.00403614
9330020H09Rik	19.2251	0.909429	0.383848	2.36924	0.0178245	0.048983
Spsb3	59.7427	-0.786083	0.249846	-3.14627	0.00165365	0.00662823
Dpm2	186.6	0.909424	0.158136	5.75088	8.87789e-09	1.31681e-07
Gng11	97.1206	0.909075	0.228178	3.98406	6.7748e-05	0.000400931
Telo2	314.318	-1.11528	0.135	-8.26134	1.44044e-16	9.62051e-15
Chtf18	52.7418	-1.26592	0.29199	-4.33548	1.45443e-05	0.000103403
Fam173a	256.316	-0.87816	0.148963	-5.89514	3.74363e-09	6.00311e-08
Metrn	1524.21	-0.92587	0.124819	-7.41771	1.19162e-13	4.35239e-12
Map7	36.7456	0.908522	0.288372	3.15051	0.00162983	0.00655521
Rhot2	109.206	-1.42512	0.209715	-6.79552	1.07921e-11	2.80308e-10
Wdr90	64.4965	-1.98554	0.245742	-8.07978	6.48831e-16	3.79177e-14
Bloc1s3	38.5946	0.908375	0.303182	2.99614	0.00273424	0.0102036
Ticam1	64.2255	0.907966	0.273192	3.32354	0.000888828	0.00389929
Pigq	447.127	-0.374333	0.112182	-3.33683	0.000847396	0.00375023
Msantd2	55.1046	0.906455	0.225756	4.01519	5.93979e-05	0.000358782
Mrpl28	337.783	-0.999028	0.147451	-6.77531	1.24143e-11	3.18898e-10
Ybey	37.4144	0.906279	0.276855	3.27348	0.00106232	0.00455144
Rnf113a2	16.6415	0.905255	0.373806	2.42172	0.0154471	0.0435892
Slc38a6	34.8823	0.903708	0.285603	3.16421	0.00155507	0.00630224
2310044G17Rik	436.225	0.903324	0.103035	8.76717	1.83221e-18	1.54064e-16
Bak1	277.265	-0.428146	0.127732	-3.35192	0.000802545	0.00358021
Itpkc	22.5032	0.901595	0.338309	2.665	0.00769876	0.024432
Myo10	826.647	0.900871	0.116275	7.74778	9.35117e-15	4.28613e-13
Zfp809	122.751	0.900419	0.162566	5.53878	3.04589e-08	3.94682e-07
Taf11	252.28	-0.517197	0.115467	-4.47918	7.49289e-06	5.67944e-05
Anks1	148.912	-0.490925	0.169893	-2.88961	0.00385726	0.0136094
Cdon	140.818	0.898921	0.247371	3.6339	0.00027917	0.00140887
Srpk1	250.713	-0.557972	0.126144	-4.42328	9.72122e-06	7.19124e-05
Mapk14	346.31	-0.580783	0.12467	-4.65854	3.18455e-06	2.63791e-05
Lgals3bp	126.66	0.897519	0.2032	4.41693	1.00112e-05	7.38705e-05
Srsf3	2759.09	-0.358551	0.10532	-3.40439	0.000663116	0.00301458
Slc25a22	32.4278	0.8973	0.317756	2.82387	0.00474483	0.0162014
Dctn4	169.288	0.896122	0.142754	6.27738	3.44332e-10	6.71139e-09
Ppil1	573.227	-0.782778	0.108489	-7.2153	5.38159e-13	1.73278e-11
BC004004	332.766	-0.515612	0.131574	-3.91879	8.89931e-05	0.000509878
Ftsjd2	219.416	-0.677197	0.161701	-4.18796	2.81478e-05	0.000187353
Ccdc167	165.58	-0.958665	0.190907	-5.02164	5.12316e-07	5.09613e-06
Fbxo8	131.049	0.895648	0.173701	5.15627	2.51921e-07	2.67677e-06
Zfp874b	18.9286	0.894951	0.370482	2.41564	0.0157076	0.0441536
Gm6402	166.019	-0.419184	0.154026	-2.72152	0.00649832	0.0212098
Dusp2	566.023	0.89295	0.14748	6.05471	1.40668e-09	2.44298e-08
Pknox1	172.209	-0.424761	0.151351	-2.80646	0.00500888	0.0170136
Serp2	36.9134	0.89245	0.339097	2.63185	0.00849225	0.0264828
Zfp871	259.438	-0.972018	0.206481	-4.70753	2.50731e-06	2.12975e-05
Zfp101	28.9266	-1.00562	0.322775	-3.11556	0.00183593	0.00722782
Hnrnpm	3146.77	-0.321195	0.107812	-2.97921	0.00288991	0.0106924
Kbtbd8	51.3715	0.892001	0.241366	3.69564	0.000219335	0.00113534
Kifc1	75.4047	-1.01059	0.238652	-4.2346	2.28961e-05	0.00015604
Tbc1d23	83.9271	0.891511	0.178576	4.99234	5.96512e-07	5.86871e-06
Furin	347.631	0.890138	0.148908	5.97778	2.262e-09	3.77151e-08
Rgl2	122.084	-0.450427	0.17122	-2.63069	0.00852107	0.0265372
Gsn	513.853	0.889926	0.115547	7.70187	1.34089e-14	5.89186e-13
Mll3	124.08	0.889775	0.20359	4.37042	1.24005e-05	8.9578e-05
Zfp219	31.23	0.889711	0.329992	2.69616	0.00701435	0.0226225
Pard6g	39.1459	0.889662	0.296642	2.99911	0.00270772	0.0101225
Mnd1	50.9521	0.889148	0.223005	3.98713	6.68785e-05	0.000396069
Trim63	328.562	0.888973	0.210939	4.21436	2.50487e-05	0.000169133
C2	188.813	-0.832429	0.204378	-4.07299	4.64131e-05	0.000290094
Ehmt2	271.096	-0.311156	0.129543	-2.40194	0.0163082	0.0455678
Asrgl1	47.0451	0.888593	0.217951	4.07704	4.56132e-05	0.000285859
Lsm2	370.899	-0.517702	0.121005	-4.27835	1.88283e-05	0.000130887
Vars	344.907	-0.418883	0.11164	-3.75209	0.000175363	0.000928703
Gnpnat1	89.5176	0.88711	0.240712	3.68536	0.000228379	0.00117693
Prr24	42.3082	0.886667	0.311153	2.84962	0.00437721	0.0151453
Mttp	20.783	0.886045	0.346613	2.5563	0.0105793	0.0317786
Klhl26	66.1012	0.885816	0.214486	4.12994	3.62856e-05	0.000232881
H2-D1	129.754	-0.626271	0.189959	-3.29687	0.000977687	0.00425277
Tcf19	170.757	-1.96959	0.230674	-8.53841	1.36086e-17	1.00036e-15
Cchcr1	30.2437	-0.727518	0.285578	-2.54753	0.010849	0.0324638
Vars2	91.8924	-0.598351	0.16614	-3.60148	0.000316405	0.001571
Lats1	158.295	0.885264	0.154488	5.73032	1.00242e-08	1.47374e-07
Tubb5	7312.94	-0.777224	0.152774	-5.08742	3.62975e-07	3.70844e-06
Mdc1	206.89	-1.18998	0.159152	-7.477	7.60358e-14	2.83932e-12
Nrm	86.1606	-1.32322	0.227292	-5.82167	5.8261e-09	9.01926e-08
Homez	61.7586	0.883131	0.232487	3.79863	0.000145497	0.000790962
Rpp21	67.1688	-1.04891	0.2154	-4.86958	1.11834e-06	1.03004e-05
Hoxa7	37.0172	0.882733	0.289941	3.04453	0.00233047	0.00887248
Pou4f1	24.0894	0.882585	0.337559	2.61461	0.00893305	0.0276435
Cenpq	125.438	-1.23466	0.233654	-5.28414	1.263e-07	1.43879e-06
Vegfc	75.3284	0.882141	0.256175	3.44351	0.000574205	0.00265584
Tmem63b	364.339	0.881328	0.156236	5.64101	1.69057e-08	2.33838e-07
Hexdc	13.4096	0.881175	0.370747	2.37676	0.0174656	0.0481783
Cdc5l	351.215	-0.651089	0.130458	-4.99079	6.01314e-07	5.90601e-06
Slc29a1	125.878	-1.34037	0.203481	-6.58722	4.48137e-11	1.03514e-09
Dlg4	56.5817	0.88102	0.273431	3.22209	0.00127258	0.00531211
Nfe2l1	434.509	0.879173	0.137054	6.41477	1.41031e-10	2.9647e-09
Mad2l1bp	161.644	-0.410004	0.1428	-2.87118	0.00408944	0.014302
Pdzrn3	97.3217	0.878425	0.271534	3.23504	0.00121625	0.00509881
Dnph1	333.843	-0.569548	0.190346	-2.99218	0.00276996	0.0103082
Stx3	165.76	0.877678	0.326834	2.68539	0.00724446	0.0232619
2310039H08Rik	84.3274	-0.617554	0.200175	-3.08506	0.00203508	0.00788138
Dpm3	358.642	0.877501	0.137761	6.36973	1.89364e-10	3.86551e-09
Sdsl	43.4016	0.877299	0.249956	3.50981	0.000448431	0.00214718
Pkia	224.761	0.87485	0.192839	4.53668	5.71465e-06	4.48274e-05
Med20	206.307	-0.401403	0.145923	-2.75079	0.00594516	0.0196959
Tomm6	990.162	-0.272244	0.112257	-2.42518	0.0153006	0.0432907
Nfya	59.4122	-0.977146	0.292934	-3.33572	0.00085078	0.00376094
Oard1	153.563	-0.936387	0.156079	-5.99943	1.98012e-09	3.33003e-08
Gatad2b	21.1849	0.874466	0.36909	2.36925	0.0178241	0.048983
Sgol1	268.014	-1.38866	0.16857	-8.23789	1.7528e-16	1.14832e-14
Emb	409.035	0.874334	0.128896	6.78326	1.17491e-11	3.03142e-10
Chaf1a	384.609	-1.13578	0.14142	-8.03126	9.6478e-16	5.47396e-14
Dpy19l1	201.886	0.873879	0.12235	7.14245	9.16836e-13	2.84244e-11
Sema6b	20.2061	-1.46627	0.389727	-3.76231	0.000168354	0.000896863
Tnfaip8l1	37.3382	-0.840755	0.329595	-2.55087	0.0107455	0.03222
D17Wsu104e	489.364	-0.570583	0.103366	-5.52	3.38998e-08	4.33511e-07
Dpp9	224.382	-0.436939	0.121636	-3.59217	0.00032793	0.00161997
Tshz1	108.403	0.873652	0.159925	5.46289	4.68455e-08	5.77564e-07
Plin3	677.022	-0.523379	0.141756	-3.69212	0.000222391	0.00114861
Uhrf1	539.709	-1.81162	0.299686	-6.04508	1.49338e-09	2.57064e-08
Igf2bp3	32.3196	0.872813	0.2787	3.13173	0.00173778	0.00691799
Ankfy1	435.134	0.872604	0.166265	5.24827	1.53532e-07	1.71393e-06
Gtf2f1	237.919	-0.608044	0.125337	-4.85129	1.22662e-06	1.11656e-05
Slc30a1	147.331	0.872527	0.177774	4.90806	9.19803e-07	8.64896e-06
Fam211b	99.8526	0.872071	0.265959	3.27897	0.00104187	0.00447532
Fbxw4	103.088	0.871928	0.185784	4.69323	2.6892e-06	2.27269e-05
5430417L22Rik	103.94	0.869696	0.196307	4.43028	9.41093e-06	6.97937e-05
Inpp5a	34.7211	0.868152	0.275455	3.1517	0.00162323	0.00653091
Zbtb44	157.731	0.868038	0.171665	5.05658	4.26844e-07	4.31197e-06
Ppp4r1	371.436	-0.270725	0.105386	-2.5689	0.0102022	0.0308274
Vmac	47.1306	0.86736	0.300864	2.8829	0.00394035	0.0138553
Ddx11	38.83	-1.11349	0.272587	-4.08489	4.40976e-05	0.000276806
Rab12	391.058	-0.356169	0.121433	-2.93306	0.0033564	0.0121491
Exosc5	223.434	0.866768	0.170466	5.08471	3.68195e-07	3.75848e-06
Enpp2	107.32	0.865669	0.288647	2.99906	0.00270816	0.0101225
Ncstn	87.9855	0.865457	0.193217	4.4792	7.49221e-06	5.67944e-05
Hoga1	26.538	0.864973	0.349703	2.47345	0.0133816	0.0387025
Pcnx	141.886	0.862405	0.163402	5.27779	1.30749e-07	1.48513e-06
Efna5	259.983	0.861658	0.142759	6.03577	1.58205e-09	2.70732e-08
Smchd1	212.806	-0.48863	0.149907	-3.25955	0.0011159	0.00474452
Ndc80	211.582	-1.01553	0.229167	-4.43139	9.36257e-06	6.95675e-05
Lrrc61	62.903	0.861572	0.246118	3.50064	0.000464138	0.00220971
Mkrn1	500.009	0.861397	0.110754	7.77757	7.39332e-15	3.47041e-13
Ckap4	339.62	0.861161	0.133024	6.47371	9.56273e-11	2.06998e-09
Tmem203	61.0696	0.861136	0.204386	4.21328	2.51685e-05	0.000169746
Dusp16	304.836	0.860666	0.182702	4.71077	2.46785e-06	2.10106e-05
Zbtb7a	541.916	0.860419	0.130407	6.59796	4.16862e-11	9.70574e-10
Ndufaf7	164.914	-1.01268	0.145468	-6.96155	3.3654e-12	9.57117e-11
Galm	347.739	-0.879872	0.123716	-7.112	1.14372e-12	3.50861e-11
Srsf7	1614.11	-0.395373	0.122799	-3.21968	0.00128334	0.0053513
Gemin6	150.319	-1.4338	0.241807	-5.9295	3.03855e-09	4.98801e-08
Morn2	64.8295	-0.545139	0.210606	-2.58843	0.00964136	0.0294574
Fcho2	56.5434	0.860062	0.257932	3.33445	0.000854672	0.00376959
Trim11	406.622	0.8598	0.138266	6.21846	5.02048e-10	9.54016e-09
Zfp37	25.1587	0.859213	0.325794	2.63729	0.00835708	0.026124
Serinc3	844.263	0.859001	0.146299	5.87154	4.31775e-09	6.82894e-08
Mta3	88.7211	-0.594072	0.176503	-3.3658	0.00076323	0.00341656
Zfp36l2	38.3671	-1.30085	0.359679	-3.6167	0.00029838	0.00149612
Srbd1	106.643	-0.691118	0.187463	-3.6867	0.000227181	0.0011718
Kdm6b	85.4829	0.85816	0.312146	2.74923	0.00597357	0.019762
Glcci1	47.8269	0.858093	0.262173	3.27301	0.00106409	0.00455405
Kansl1	136.697	0.857942	0.1842	4.65766	3.19831e-06	2.64744e-05
Calm2	2561.51	-0.54308	0.118062	-4.59994	4.22604e-06	3.43252e-05
Msh2	271.723	-0.538572	0.150137	-3.58719	0.00033426	0.00164429
Ppp1r21	62.7058	-0.489377	0.19155	-2.55482	0.0106243	0.0318891
2700099C18Rik	39.1569	-0.902511	0.257402	-3.50623	0.000454508	0.00217094
Fbxo25	111.82	0.857661	0.176188	4.86788	1.12801e-06	1.03813e-05
Atp8b2	47.0526	0.857464	0.225715	3.79887	0.000145357	0.000790569
Kif5b	1003.4	-1.16946	0.129242	-9.04863	1.4477e-19	1.43396e-17
Atl1	46.5917	0.857148	0.321244	2.66821	0.00762559	0.0242393
Ulk1	287.312	0.856462	0.164362	5.21083	1.88001e-07	2.05361e-06
Usp14	480.229	-0.432266	0.127301	-3.39563	0.000684712	0.00309591
Pyurf	210.023	0.856267	0.125819	6.80555	1.00665e-11	2.62043e-10
Hmgb3	739.859	0.85616	0.166516	5.1416	2.72409e-07	2.86582e-06
Zfp516	136.719	0.855325	0.188228	4.54409	5.51738e-06	4.34549e-05
Rbbp8	114.465	-0.51049	0.15117	-3.37693	0.000732993	0.00329255
Fbxl3	209.095	0.854639	0.141082	6.05774	1.38048e-09	2.40822e-08
Dnahc7b	194.744	0.853705	0.170749	4.99976	5.74032e-07	5.66184e-06
Ankrd29	55.7651	-0.668874	0.247387	-2.70376	0.00685599	0.0222159
Impact	129.346	-0.989176	0.249334	-3.96728	7.26984e-05	0.000425701
Ptprm	692.778	0.853289	0.14976	5.69773	1.21416e-08	1.74125e-07
Srgap1	71.6288	0.852889	0.289216	2.94897	0.00318831	0.0116235
Ndor1	45.0955	0.850707	0.251409	3.38376	0.000714999	0.0032146
Rnf138	66.7671	-0.564073	0.21102	-2.67307	0.00751595	0.0239712
Mogs	1414.79	0.850325	0.121359	7.00667	2.44057e-12	7.11357e-11
Fbxw9	54.6795	0.849164	0.275866	3.07817	0.00208273	0.00803664
Kdm4a	411.517	0.849135	0.150466	5.64337	1.66749e-08	2.31469e-07
Mapre2	136.511	-1.5315	0.200163	-7.65126	1.99024e-14	8.4198e-13
Galnt1	331.642	-1.83839	0.139139	-13.2126	7.41777e-40	6.19278e-37
Slc39a6	537.349	-0.843949	0.105678	-7.98602	1.39365e-15	7.57629e-14
Polr2d	104.508	-0.555315	0.176541	-3.14554	0.00165781	0.00663805
Lims2	73.9413	-2.42311	0.756381	-3.20356	0.0013574	0.0056061
Iws1	159.151	-0.624479	0.138591	-4.50591	6.60899e-06	5.09202e-05
Gng7	76.5992	0.848326	0.240901	3.52148	0.000429153	0.00206163
Cox7a2l	822.099	0.846308	0.100423	8.4274	3.53438e-17	2.47364e-15
Stard4	30.8348	-1.24592	0.40421	-3.08236	0.00205365	0.00793751
Sepp1	116.637	0.845842	0.21131	4.00285	6.25844e-05	0.000373589
Cxx1b	187.703	0.845822	0.150898	5.60526	2.07943e-08	2.80695e-07
Apc	238.553	-0.427669	0.124009	-3.44869	0.000563314	0.00261177
Srp19	660.301	-0.235109	0.0966828	-2.43175	0.015026	0.0426478
Cdc25c	65.3677	-0.937783	0.233146	-4.02231	5.7631e-05	0.000349373
Hspa9	2557.85	-0.337556	0.115913	-2.91214	0.00358957	0.0128303
Ctnna1	705.338	-0.269167	0.110575	-2.43424	0.014923	0.0424276
Cdc14a	63.4257	0.844069	0.270879	3.11604	0.00183296	0.00722309
Btbd9	373.207	0.843979	0.1619	5.21297	1.85845e-07	2.03386e-06
Krit1	132.099	0.843975	0.164121	5.14239	2.71266e-07	2.85699e-06
Ecscr	26.3052	-1.55888	0.347057	-4.49172	7.06498e-06	5.40415e-05
Rgs12	87.6165	0.843321	0.17738	4.75433	1.99108e-06	1.73024e-05
Pfdn1	453.38	-0.359033	0.114099	-3.14668	0.00165135	0.00662133
Eri3	47.6136	0.84315	0.238333	3.5377	0.000403626	0.001947
Pxmp4	18.6065	0.842673	0.347	2.42846	0.0151633	0.0429957
Zfp770	120.847	0.84221	0.266024	3.16591	0.00154598	0.00626756
Arap3	18.0471	-1.53002	0.490241	-3.12096	0.00180264	0.00712281
Sema6a	60.0954	0.841283	0.235449	3.5731	0.000352776	0.00172449
Gnpda1	52.5335	-0.773106	0.243947	-3.16915	0.00152884	0.00620886
Chd9	69.2035	0.84089	0.198427	4.23778	2.25741e-05	0.000154206
Yipf5	305.458	-0.794256	0.131229	-6.05245	1.4266e-09	2.47024e-08
Prelid2	130.397	-0.843906	0.264342	-3.19247	0.0014106	0.00580122
Ccp110	71.1734	0.840164	0.245493	3.42236	0.000620796	0.00284544
Rbm27	180.224	-0.796897	0.181214	-4.39755	1.09477e-05	8.03247e-05
Erich1	79.5888	0.840121	0.200491	4.19031	2.78568e-05	0.000185522
Uba6	37.0457	0.838343	0.273364	3.06677	0.00216384	0.00832215
Bax	334.856	0.838257	0.159918	5.24179	1.59028e-07	1.76349e-06
Dock3	105.77	0.837876	0.173964	4.81638	1.46186e-06	1.30929e-05
Usp31	144.301	0.837766	0.176165	4.75557	1.97884e-06	1.72089e-05
Aen	98.7681	0.837315	0.166357	5.03325	4.82228e-07	4.82558e-06
Ankrd50	241.226	0.837117	0.160047	5.23046	1.69088e-07	1.86443e-06
3110062M04Rik	63.0146	0.836491	0.215087	3.88909	0.000100621	0.000571178
Erap1	24.2844	0.836458	0.316834	2.64005	0.00828944	0.0259542
Ppic	443.164	-1.32274	0.149605	-8.84155	9.44022e-19	8.11304e-17
Ppargc1a	523.816	0.836182	0.224736	3.72072	0.000198653	0.00103886
Hivep2	114.638	0.835672	0.201156	4.15434	3.26222e-05	0.000212666
Nisch	521.092	0.835004	0.125342	6.66182	2.70454e-11	6.47759e-10
Rhbdd1	216.218	0.834629	0.176455	4.72998	2.24545e-06	1.92694e-05
Slc12a2	109.803	-0.849035	0.174541	-4.86439	1.14813e-06	1.05415e-05
Isoc1	113.711	-0.471348	0.181517	-2.59671	0.00941213	0.0288586
Cenpv	160.698	0.833219	0.189431	4.39854	1.08983e-05	8.00626e-05
Zfhx3	80.1205	0.831437	0.245158	3.39144	0.000695267	0.00313756
Gm15417	58.9809	0.830591	0.237687	3.49447	0.000474995	0.0022504
Gm13476	31.4037	0.83043	0.305072	2.72208	0.00648722	0.0211913
Tcof1	289.204	-0.693543	0.14419	-4.80991	1.50996e-06	1.34413e-05
Hjurp	48.642	0.827672	0.250561	3.30328	0.000955625	0.00416767
Vegfa	115.604	0.826369	0.305857	2.70181	0.00689622	0.0223261
Zhx2	29.2581	0.826032	0.302936	2.72675	0.00639607	0.020958
Txnl1	572.724	-1.21967	0.115323	-10.5761	3.84619e-26	8.81457e-24
Tagap1	184.926	0.825934	0.192114	4.29919	1.71424e-05	0.000120192
Fech	174.461	-0.680881	0.136052	-5.00456	5.59903e-07	5.53182e-06
Atpif1	2521.98	0.824898	0.134989	6.11083	9.9115e-10	1.77405e-08
Epg5	34.5017	0.82444	0.256678	3.21196	0.00131834	0.00546993
Lman1	506.328	-0.464858	0.134096	-3.46659	0.000527098	0.00246725
Foxr2	123.223	0.823247	0.185331	4.44204	8.91119e-06	6.63824e-05
Impa2	150.252	-1.48119	0.194637	-7.61002	2.7406e-14	1.12e-12
Tubb6	261.008	-1.12115	0.20135	-5.56816	2.57439e-08	3.39256e-07
Ccdc136	61.3915	0.822476	0.218311	3.76745	0.000164921	0.000880582
Cep76	52.9283	-0.734894	0.250653	-2.93192	0.00336875	0.0121788
Pde4b	112.554	0.822377	0.187452	4.38712	1.14859e-05	8.36504e-05
Dnajb2	112.27	0.820642	0.208646	3.93317	8.38322e-05	0.000481726
Acvr1	110.352	0.820608	0.167586	4.89664	9.74899e-07	9.11068e-06
Endov	36.4155	0.819302	0.25091	3.26532	0.00109339	0.00466406
Ptpla	302.544	0.819276	0.132521	6.18222	6.32061e-10	1.18201e-08
C330006A16Rik	333.281	0.819216	0.140764	5.81977	5.8928e-09	9.11046e-08
Ska1	325.686	-2.18555	0.298059	-7.33261	2.25712e-13	7.8051e-12
Mbd1	87.47	-0.676716	0.184655	-3.66475	0.000247581	0.00126862
Atf6	289.18	0.818053	0.246001	3.32541	0.000882897	0.00387886
Tspan9	137.697	0.817266	0.207034	3.9475	7.89731e-05	0.000457856
Taf8	86.8363	0.816824	0.197291	4.14021	3.4699e-05	0.000223697
Haus1	138.149	-0.961866	0.197342	-4.8741	1.09304e-06	1.00912e-05
Sdr42e1	24.4073	0.816141	0.344443	2.36946	0.0178143	0.0489799
1110001A16Rik	127.382	0.815398	0.174697	4.66749	3.04896e-06	2.53459e-05
Pign	105.292	0.814411	0.177592	4.58587	4.52109e-06	3.65186e-05
2610306M01Rik	37.0419	0.81368	0.258931	3.14245	0.0016754	0.00669014
Plekhm3	53.8458	0.812934	0.224886	3.61487	0.000300494	0.00150479
Gigyf1	42.0386	0.811998	0.297149	2.73263	0.00628308	0.0206399
Cyb5	3257.71	-0.731736	0.184668	-3.96243	7.41913e-05	0.000433791
Socs6	137.423	-0.510388	0.165159	-3.09028	0.00199967	0.00776741
Tmx3	245.135	-0.635012	0.156842	-4.04873	5.14955e-05	0.000318624
Cox18	51.0844	0.811825	0.230392	3.52366	0.000425625	0.0020472
Gramd4	121.665	0.810981	0.30366	2.67069	0.00756952	0.0241135
1810055G02Rik	50.0765	-0.649228	0.234168	-2.77249	0.005563	0.0185985
Tcirg1	195.129	-0.812628	0.232515	-3.49494	0.000474168	0.00224831
Aldh3b1	35.1596	-1.09126	0.301875	-3.61495	0.000300411	0.00150479
Ndufv1	362.891	-0.301241	0.111113	-2.71112	0.00670569	0.0217772
Cdk2ap2	93.9182	-0.591194	0.199185	-2.96807	0.00299676	0.0110249
Carns1	8.17173	-1.78694	0.571023	-3.12936	0.00175187	0.00696696
Ppp1ca	275.411	-0.620781	0.155939	-3.98093	6.86464e-05	0.000405235
Igf1r	55.677	0.810654	0.280313	2.89196	0.00382843	0.0135441
1700113A16Rik	372.937	0.810497	0.154529	5.24497	1.56311e-07	1.74163e-06
Ube2v2	115.555	0.810217	0.182445	4.44089	8.95867e-06	6.66936e-05
Zdhhc24	30.1849	-0.689437	0.274017	-2.51604	0.0118683	0.0351368
Ap3m2	57.344	0.810155	0.224944	3.60159	0.000316282	0.001571
Cd248	8.95314	-1.76044	0.660956	-2.66348	0.00773378	0.0245099
Rab1b	116.343	-1.4992	0.162068	-9.25049	2.2347e-20	2.41844e-18
Pacs1	58.3863	-0.605584	0.214373	-2.82491	0.00472935	0.016158
Banf1	945.463	-0.445868	0.128027	-3.48261	0.000496557	0.00233746
Eif1ad	555.797	-0.593616	0.14714	-4.03436	5.47505e-05	0.000334688
Atrnl1	155.019	0.809112	0.193261	4.18663	2.83131e-05	0.000188239
Asap2	27.035	0.809064	0.321258	2.51843	0.0117881	0.0349594
Crim1	127.152	0.808468	0.174628	4.62965	3.66278e-06	2.99794e-05
Phf21a	251.381	0.807606	0.148728	5.43008	5.63277e-08	6.8579e-07
Rnaseh2c	242.266	-1.12817	0.198197	-5.69215	1.2545e-08	1.79468e-07
Sipa1	61.311	-1.67717	0.279089	-6.00945	1.8615e-09	3.14741e-08
Map3k11	97.7138	-0.504466	0.189372	-2.66389	0.00772434	0.0244866
Ehbp1l1	289.737	-0.724503	0.12484	-5.80343	6.49721e-09	9.95274e-08
Fam89b	126.586	-1.25137	0.188903	-6.62441	3.48629e-11	8.23188e-10
Sssca1	130.498	-0.384198	0.150071	-2.56011	0.010464	0.0314567
D3Ertd254e	58.1627	0.807345	0.208796	3.86666	0.000110336	0.000618514
Samd4b	310.984	0.805241	0.111499	7.22198	5.12347e-13	1.66805e-11
Pola2	96.491	-0.62086	0.216165	-2.87216	0.00407673	0.0142619
Capn1	17.5996	-1.29548	0.398928	-3.2474	0.00116466	0.00491963
Zkscan3	62.3376	0.80502	0.245938	3.27326	0.00106316	0.00455338
Cdca5	79.8674	-1.93743	0.221669	-8.74022	2.32665e-18	1.94242e-16
Arl2	120.982	-0.404138	0.14497	-2.78774	0.00530775	0.0178936
Celf2	3760.4	0.803699	0.178662	4.49844	6.84528e-06	5.25647e-05
Zfp408	68.0197	0.802718	0.27539	2.91484	0.00355869	0.0127354
Cmtm6	226.922	0.801821	0.162058	4.94774	7.50803e-07	7.19294e-06
Plcb3	32.507	-0.707187	0.296521	-2.38495	0.0170814	0.0473435
Fkbp2	369.342	-0.309816	0.122247	-2.53435	0.0112655	0.0335725
Nudt22	25.9967	-0.786805	0.324955	-2.42127	0.0154664	0.043629
Stip1	670.09	-0.500368	0.117082	-4.27367	1.92281e-05	0.000133297
Otub1	130.636	-0.424297	0.146576	-2.89471	0.00379505	0.0134659
Slc25a12	322.997	0.801351	0.119493	6.70626	1.99675e-11	4.89267e-10
Naa40	281.941	-0.528298	0.137235	-3.8496	0.000118312	0.000659431
Rtn3	1270.77	-0.534217	0.107029	-4.99132	5.99691e-07	5.89502e-06
Atl3	112.75	-0.482866	0.166009	-2.90866	0.00362976	0.012958
Klhl29	46.2821	0.801256	0.324416	2.46984	0.0135174	0.0390005
Elk3	122.745	0.79955	0.187287	4.26911	1.96256e-05	0.00013573
Nxf1	177.163	-0.437478	0.164548	-2.65867	0.00784498	0.0247951
Rab31	355.637	0.797834	0.154492	5.16425	2.41403e-07	2.57673e-06
Polr2g	782.881	-0.333378	0.120951	-2.75631	0.0058457	0.0194214
Ttc9c	193.753	-0.632114	0.157113	-4.02332	5.73846e-05	0.000348241
4933421O10Rik	25.3791	0.797202	0.305299	2.61122	0.00902198	0.0278818
Mbtps1	607.458	0.794823	0.141573	5.61422	1.9745e-08	2.67726e-07
B9d2	99.2213	0.79477	0.206848	3.84229	0.000121892	0.000675839
Metap1d	35.767	0.794531	0.292929	2.71237	0.00668038	0.0217131
1810009A15Rik	177.336	-0.445448	0.142607	-3.12361	0.00178646	0.00706845
Ganab	642.469	-0.35174	0.0859999	-4.09	4.31367e-05	0.000271357
1810044D09Rik	24.7522	0.794157	0.303714	2.61482	0.00892742	0.0276334
Ahnak	103.271	-1.49062	0.265091	-5.62304	1.87624e-08	2.55887e-07
Bace1	83.8661	0.793776	0.1805	4.39766	1.09424e-05	8.03247e-05
Incenp	609.719	-1.18198	0.210443	-5.61664	1.9471e-08	2.64624e-07
Fth1	14958.7	-0.488184	0.167318	-2.91771	0.0035261	0.0126376
Fads1	388.923	-0.82317	0.156032	-5.27566	1.32278e-07	1.50103e-06
Fen1	519.894	-1.07191	0.170042	-6.30382	2.90397e-10	5.74307e-09
Bcas3	172.098	0.792901	0.150673	5.26241	1.42183e-07	1.60408e-06
Cybasc3	46.9825	-1.11807	0.281215	-3.97586	7.01258e-05	0.000412912
Dak	20.3827	-2.26495	0.391815	-5.78065	7.44109e-09	1.12077e-07
Rnf185	96.9501	0.7926	0.164119	4.82942	1.36928e-06	1.23299e-05
Tmem109	519.936	-0.598107	0.105831	-5.65152	1.59039e-08	2.21291e-07
Prpf19	677.331	-0.402661	0.123904	-3.24979	0.00115491	0.0048837
Lpin2	95.1472	0.790731	0.192062	4.11705	3.83749e-05	0.000244428
Jmjd1c	135.845	0.789566	0.213827	3.69254	0.000222023	0.00114773
Fam111a	94.028	-1.36708	0.234471	-5.8305	5.5262e-09	8.57772e-08
Sox5	67.0659	0.789439	0.216842	3.64062	0.000271985	0.00137723
0610010K14Rik	259.264	0.789104	0.138598	5.69348	1.24476e-08	1.78294e-07
E030024N20Rik	316.984	-0.341543	0.114021	-2.99544	0.00274049	0.0102172
Vps13a	70.0185	-0.629993	0.222849	-2.82699	0.00469872	0.0160816
Prune2	26.2253	-0.976209	0.330282	-2.95569	0.00311974	0.0114091
Gcnt1	71.1214	-1.79793	0.267355	-6.72487	1.75746e-11	4.3848e-10
Slc41a1	104.75	0.787596	0.164589	4.78521	1.70806e-06	1.49991e-05
[truncated: 2,239 more rows]

## Sheet: down
GeneName	baseMean	log2FoldChange	lfcSE	stat	pvalue	padj
Mrpl15	580.374	0.298366	0.091699	3.25375	0.00113891	0.00482828
Spag4	5.16941	-4.34016	1.30179	-3.33399	0.000856108	0.0037745
Atp6v1h	279.777	0.531292	0.127676	4.16126	3.1649e-05	0.000207386
Adhfe1	59.1456	0.715534	0.257398	2.77988	0.0054379	0.0182429
Sgk3	122.27	1.71985	0.206722	8.31966	8.82148e-17	6.06503e-15
Snhg6	783.427	1.12469	0.404206	2.78247	0.00539466	0.0181186
Cspp1	107.506	0.622902	0.180303	3.45474	0.000550817	0.00256084
Ncoa2	103.321	0.763816	0.156044	4.89486	9.83748e-07	9.18374e-06
Pkn3	17.6402	-4.03543	0.683594	-5.90325	3.56406e-09	5.73785e-08
Mrpl45	186.516	-3.92493	0.221654	-17.7075	3.67232e-70	1.43074e-66
Eya1	245.958	0.453248	0.192051	2.36004	0.0182732	0.0499595
Gm9833	6.39884	-3.62318	1.15441	-3.13855	0.00169784	0.00677173
Rpl7	4045.31	0.19475	0.0642383	3.03167	0.00243201	0.00921107
Tmem70	437.365	0.534986	0.0969178	5.52	3.39005e-08	4.33511e-07
Cdkn1c	4.5752	-3.51233	1.3969	-2.51438	0.0119242	0.0352479
Hist1h2ae	9.04657	-3.40512	0.816464	-4.17057	3.03838e-05	0.000200297
Ogfrl1	204.274	0.553893	0.173755	3.18777	0.00143372	0.00588184
Crip1	13.4349	-3.39442	0.556563	-6.09889	1.06806e-09	1.90007e-08
Phf3	551.102	0.407129	0.145435	2.79939	0.0051199	0.0173412
Hist2h2ac	4.40136	-3.34574	1.17567	-2.84581	0.00442984	0.0153002
Ptpn6	24.573	-3.32397	0.443253	-7.49902	6.42986e-14	2.45596e-12
Zfp451	102.861	0.968422	0.190894	5.07308	3.91426e-07	3.9748e-06
Bend6	472.113	2.34984	0.153547	15.3037	7.22508e-53	1.20638e-49
Dst	335.465	0.446847	0.157929	2.82941	0.00466337	0.0159653
Ccdc115	775.233	0.392925	0.123273	3.18744	0.00143537	0.00588651
Creb3l1	6.45107	-3.31441	1.00416	-3.30068	0.000964509	0.00420327
Art1	4.95867	-3.15205	1.01379	-3.10917	0.00187614	0.00736591
Fam168b	1054.32	0.416008	0.0834327	4.98615	6.15932e-07	6.02932e-06
Tbx2	189.735	-2.964	0.219366	-13.5117	1.33487e-41	1.41836e-38
Arid5a	48.3138	1.48088	0.309568	4.78369	1.7211e-06	1.51023e-05
Kansl3	485.039	1.14736	0.138072	8.30988	9.57956e-17	6.50965e-15
Cnnm3	245.569	0.586947	0.202841	2.89364	0.0038081	0.013504
Xylb	19.5188	-2.90634	0.453954	-6.40228	1.53071e-10	3.19482e-09
Cox5b	2588.06	0.391644	0.124355	3.14941	0.00163601	0.00657553
Nes	199.597	-2.78536	0.367427	-7.58072	3.43646e-14	1.38501e-12
Orc6	165.886	-2.66773	0.217533	-12.2636	1.4209e-34	7.54884e-32
Mgat4a	513.143	2.30827	0.16875	13.6786	1.36241e-42	1.99047e-39
Prph	5.12868	-2.608	0.850061	-3.06802	0.00215481	0.00829014
Tbc1d8	18.2044	1.79642	0.409053	4.39167	1.12485e-05	8.21193e-05
AI597479	151.853	0.380437	0.144634	2.63034	0.00852994	0.0265578
Nck2	50.0551	0.653894	0.257966	2.53481	0.0112509	0.0335374
Ceacam1	2.9489	-2.58883	1.08594	-2.38394	0.0171283	0.047451
Cdh1	7.74069	-2.58458	0.692513	-3.73218	0.000189833	0.000997648
Ercc5	221.643	0.925984	0.149225	6.20529	5.45966e-10	1.03256e-08
Prodh	48.9583	-2.58338	0.336874	-7.66869	1.73763e-14	7.41218e-13
Ptbp3	751.912	-2.5474	0.143296	-17.7772	1.06244e-70	6.20889e-67
Dnahc7b	194.744	0.853705	0.170749	4.99976	5.74032e-07	5.66184e-06
Sdpr	552.125	0.627558	0.19669	3.1906	0.00141978	0.00582874
C8g	4.83595	-2.50574	0.826289	-3.03253	0.00242516	0.00919256
Eif2d	100.117	-2.49445	0.211017	-11.8211	3.03744e-32	1.10942e-29
1700019D03Rik	23.9435	1.18672	0.366798	3.23536	0.0012149	0.00509683
Hsd17b7	95.6594	-2.46012	0.297824	-8.26033	1.45272e-16	9.64735e-15
Sf3b1	1891.27	0.257234	0.0992299	2.5923	0.0095336	0.0291698
Lims2	73.9413	-2.42311	0.756381	-3.20356	0.0013574	0.0056061
Tle6	9.17986	-2.40283	0.642463	-3.74002	0.000184004	0.000970945
Mob4	1921.05	0.407421	0.117929	3.4548	0.000550709	0.00256084
S100a4	24.9999	-2.39045	0.655987	-3.64406	0.000268371	0.0013626
Kctd18	72.098	0.66685	0.205572	3.24387	0.00117916	0.0049629
Ehd2	21.8028	-2.35975	0.485713	-4.85832	1.18384e-06	1.08354e-05
Ppm1m	39.4001	-2.35451	0.290096	-8.11633	4.80497e-16	2.92502e-14
Helz2	11.4838	-2.2942	0.582979	-3.9353	8.30924e-05	0.000477945
Stradb	53.6748	1.16219	0.264997	4.38568	1.15623e-05	8.41036e-05
Clock	61.6956	-2.28807	0.29591	-7.7323	1.05617e-14	4.76624e-13
Fzd7	98.2514	0.736975	0.264552	2.78574	0.00534052	0.0179781
Fam178b	14.2802	-2.27575	0.551766	-4.12448	3.71577e-05	0.000237582
Fam117b	182.468	1.03052	0.174456	5.90705	3.48291e-09	5.62905e-08
Abi2	543.892	0.440585	0.103606	4.25249	2.11405e-05	0.000145262
Eef1b2	9817.18	0.322349	0.0940237	3.42838	0.000607204	0.00279189
Adam23	109.598	2.22688	0.217141	10.2555	1.11799e-24	2.07414e-22
Dak	20.3827	-2.26495	0.391815	-5.78065	7.44109e-09	1.12077e-07
Cav2	221.453	-2.25992	0.240017	-9.41566	4.70109e-21	5.60677e-19
Cep55	167.002	-2.24722	0.292119	-7.69281	1.43935e-14	6.30078e-13
Plekhm3	53.8458	0.812934	0.224886	3.61487	0.000300494	0.00150479
Akr1cl	4.028	6.2698	1.33537	4.69518	2.66373e-06	2.25443e-05
Sec22a	61.0606	-2.24527	0.325366	-6.90074	5.17311e-12	1.40286e-10
Acadl	621.923	0.475418	0.146527	3.24458	0.00117625	0.00495604
Lancl1	165.081	0.709377	0.141663	5.00751	5.51389e-07	5.45693e-06
Slc31a2	19.2196	-2.24104	0.430597	-5.2045	1.94517e-07	2.11884e-06
Fxn	75.5314	-2.22177	0.250291	-8.87675	6.88431e-19	6.04992e-17
Mcm6	1556.36	-2.19875	0.196375	-11.1967	4.23212e-29	1.17774e-26
Xrcc5	456.494	1.01196	0.101225	9.9971	1.56918e-23	2.54731e-21
Ska1	325.686	-2.18555	0.298059	-7.33261	2.25712e-13	7.8051e-12
Mapk11	27.9007	-2.18406	0.381772	-5.72085	1.05993e-08	1.53513e-07
Zfp142	63.9447	0.541851	0.213708	2.53547	0.0112296	0.033491
Sspn	227.828	-2.17574	0.285165	-7.62977	2.35176e-14	9.78196e-13
Cnppd1	241.837	0.688893	0.245878	2.80177	0.00508227	0.0172328
Fam134a	467.582	0.280067	0.113518	2.46717	0.0136188	0.0392349
Dnajb2	112.27	0.820642	0.208646	3.93317	8.38322e-05	0.000481726
Tmem48	169.711	-2.17155	0.207789	-10.4508	1.45326e-25	3.03317e-23
Srl	9.3756	-2.16551	0.658811	-3.287	0.0010126	0.00437532
Alg13	51.585	-2.13368	0.260406	-8.19368	2.53365e-16	1.61821e-14
Slc4a3	15.4674	1.44125	0.444099	3.24532	0.00117318	0.00494664
Pax3	1054.38	0.486364	0.0923681	5.26549	1.39813e-07	1.5804e-06
Fkbp1b	5.84029	-2.12432	0.740572	-2.86849	0.00412436	0.0144021
Tgfbr1	120.899	-2.11561	0.174215	-12.1436	6.20159e-34	2.99467e-31
Mrpl44	435.364	0.397047	0.130438	3.04395	0.00233494	0.00888659
Dock10	17.8634	2.49033	0.489038	5.09232	3.53718e-07	3.62019e-06
Irs1	112.332	2.17944	0.223782	9.73915	2.0527e-22	2.92585e-20
Rhbdd1	216.218	0.834629	0.176455	4.72998	2.24545e-06	1.92694e-05
Gale	38.733	-2.09127	0.278909	-7.49804	6.47788e-14	2.46624e-12
Obsl1	8.12745	-2.09119	0.662639	-3.15584	0.00160035	0.00645886
Aldh3a2	109.218	-2.07905	0.210377	-9.88249	4.95863e-23	7.62586e-21
Cab39	431.114	0.282958	0.0999992	2.82961	0.00466052	0.0159627
Itm2c	1322.08	0.605571	0.10848	5.58235	2.37297e-08	3.15173e-07
Trip13	283.393	-2.07802	0.177108	-11.7331	8.62734e-32	3.05565e-29
C130036L24Rik	28.8741	1.3505	0.342188	3.94667	7.92448e-05	0.000458748
Lmbrd2	75.3809	-2.07764	0.242077	-8.58258	9.27695e-18	7.08686e-16
Rad51	415.02	-2.07657	0.183697	-11.3043	1.24897e-29	3.74306e-27
Mreg	352.438	-2.064	0.153626	-13.4352	3.75925e-41	3.66151e-38
Hjurp	48.642	0.827672	0.250561	3.30328	0.000955625	0.00416767
Agap1	278.862	0.603959	0.181262	3.33197	0.000862341	0.00380054
Fam96a	446.622	-2.06225	0.18547	-11.119	1.01381e-28	2.75569e-26
Gulp1	156.121	-2.05302	0.258381	-7.94572	1.93066e-15	1.01191e-13
Lrrfip1	588.783	0.566721	0.113292	5.0023	5.66518e-07	5.59245e-06
Me1	426.681	-2.03967	0.171251	-11.9104	1.0444e-32	4.20931e-30
Lrrc29	2.95178	-2.03451	0.858743	-2.36917	0.017828	0.048983
Myeov2	3879.47	0.462196	0.171924	2.68838	0.00717992	0.02308
Fanci	96.9375	-2.01715	0.203426	-9.9159	3.55038e-23	5.60767e-21
Capn10	99.9621	0.476529	0.159449	2.9886	0.00280256	0.0104087
Matn2	15.491	-2.01448	0.507958	-3.96585	7.31362e-05	0.00042805
Cdkn3	94.7499	-2.01123	0.296082	-6.79283	1.09957e-11	2.84962e-10
Lypla1	245.514	-2.0043	0.156189	-12.8325	1.07863e-37	7.41591e-35
Slc2a4rg-ps	18.7881	-2.00362	0.778963	-2.57216	0.0101066	0.0306591
Ncapg	57.2465	-1.99687	0.298082	-6.69904	2.09791e-11	5.11907e-10
Fam174a	78.5077	0.559856	0.22617	2.47538	0.0133094	0.0385433
Ppip5k2	238.378	0.775196	0.16584	4.67435	2.94892e-06	2.46545e-05
Pam	137.216	1.87433	0.194408	9.64125	5.35339e-22	7.11027e-20
Pign	105.292	0.814411	0.177592	4.58587	4.52109e-06	3.65186e-05
2310035C23Rik	126.652	0.462353	0.16083	2.87479	0.00404298	0.0141607
Phlpp1	49.8362	0.572783	0.241396	2.37279	0.0176541	0.048631
Bcl2	310.046	0.953359	0.130403	7.31086	2.65431e-13	8.99234e-12
Kdsr	85.8581	0.675001	0.212865	3.17103	0.00151897	0.00617308
Necap1	316.454	-1.99247	0.222054	-8.97288	2.88869e-19	2.72282e-17
Pbk	364.53	-1.99239	0.32081	-6.21048	5.2822e-10	1.00062e-08
L1cam	26.0952	-1.9902	0.335598	-5.93031	3.02358e-09	4.97041e-08
Tmem185b	146.02	0.419081	0.16041	2.61256	0.00898678	0.0277951
Wdr90	64.4965	-1.98554	0.245742	-8.07978	6.48831e-16	3.79177e-14
Hmgn5	189.718	-1.98397	0.223	-8.89671	5.75271e-19	5.21223e-17
Nckap5	3.67674	4.85551	1.2615	3.84899	0.000118603	0.000660427
Ispd	33.713	-1.98223	0.315633	-6.28016	3.38235e-10	6.61086e-09
Ccdc13	71.416	-1.97991	0.249239	-7.9438	1.96081e-15	1.02312e-13
Tcf19	170.757	-1.96959	0.230674	-8.53841	1.36086e-17	1.00036e-15
Pfkfb2	47.6475	0.914393	0.25749	3.55117	0.000383519	0.00186076
AA986860	4.33484	2.76787	0.777135	3.56163	0.000368564	0.00179341
8430427H17Rik	21.837	-1.96249	0.482541	-4.06699	4.76245e-05	0.000296398
Car6	528.304	-1.95765	0.414931	-4.71802	2.38154e-06	2.03475e-05
Slc41a1	104.75	0.787596	0.164589	4.78521	1.70806e-06	1.49991e-05
Rab7l1	81.4776	0.617308	0.193467	3.19077	0.00141896	0.00582742
Agxt2l2	31.0123	-1.95441	0.364506	-5.3618	8.23984e-08	9.7477e-07
Plcg2	12.8697	-1.95295	0.483711	-4.03744	5.40386e-05	0.00033155
Btg2	133.313	3.53749	0.276378	12.7994	1.65156e-37	1.07241e-34
Calr	2542.09	-1.94727	0.189849	-10.2569	1.10149e-24	2.07414e-22
Kdm5b	64.5082	1.52611	0.280705	5.43671	5.42747e-08	6.62174e-07
Gsr	329.438	-1.93899	0.208508	-9.29933	1.4133e-20	1.55836e-18
Lgr6	51.3638	2.27645	0.400437	5.68491	1.3088e-08	1.85421e-07
Lmod1	73.4572	1.63259	0.281472	5.80017	6.62493e-09	1.01086e-07
Cdca5	79.8674	-1.93743	0.221669	-8.74022	2.32665e-18	1.94242e-16
Amot	38.7308	-1.93714	0.321931	-6.01726	1.77395e-09	3.01365e-08
Nav1	241.062	0.463333	0.174227	2.65937	0.00782865	0.0247501
Ids	81.6786	-1.92002	0.206392	-9.30277	1.36834e-20	1.52315e-18
Phlda3	1105	0.946306	0.163113	5.80155	6.57056e-09	1.00519e-07
Cdc6	290.532	-1.91541	0.236682	-8.09275	5.83324e-16	3.47222e-14
Kif21b	282.257	0.395493	0.150036	2.63598	0.00838942	0.026204
Map4k1	5.90996	-1.91096	0.617053	-3.09691	0.00195552	0.0076347
Zfp281	238.448	0.643667	0.159101	4.04564	5.21802e-05	0.000321837
Gm19705	21.6094	0.972881	0.367171	2.64967	0.00805703	0.0253383
Nek7	87.5775	0.50506	0.181641	2.78054	0.00542689	0.0182112
2310009B15Rik	116.426	0.661548	0.153598	4.30701	1.65475e-05	0.00011623
Mxd3	45.073	-1.90122	0.308527	-6.16223	7.17267e-10	1.32231e-08
Plekhf1	10.9585	-1.89903	0.541415	-3.50754	0.000452278	0.00216205
Glrx2	287.399	0.599524	0.118327	5.06668	4.04816e-07	4.10008e-06
Trove2	187.641	1.27439	0.166177	7.66883	1.7357e-14	7.41218e-13
Dck	69.2674	-1.89013	0.326964	-5.78085	7.43243e-09	1.12077e-07
Rgs2	106.378	3.04763	0.503409	6.05398	1.41307e-09	2.45043e-08
Rgl1	139.228	0.94761	0.172091	5.50645	3.66141e-08	4.63144e-07
Nmnat2	13.7128	1.28019	0.473241	2.70516	0.00682721	0.0221288
Lamc1	133.455	0.9299	0.188853	4.92393	8.48243e-07	8.05383e-06
Rgs16	100.124	3.381	0.26956	12.5427	4.36013e-36	2.42673e-33
Glul	447.173	0.39464	0.162932	2.42211	0.0154307	0.0435533
Ier5	274.753	1.0013	0.166178	6.02543	1.68656e-09	2.87773e-08
Acbd6	347.461	0.389921	0.130184	2.99516	0.00274302	0.0102233
Qsox1	230.469	0.731915	0.202163	3.62043	0.000294118	0.0014792
Serpinb9b	13.9605	-1.88569	0.732639	-2.57384	0.0100578	0.030526
Tor1aip2	1104.81	0.43117	0.083133	5.18651	2.14275e-07	2.31251e-06
S100a6	89.8534	-1.87355	0.572305	-3.27369	0.00106155	0.00454982
Abl2	203.348	0.624487	0.142197	4.39171	1.12462e-05	8.21193e-05
Rfwd2	156.031	0.533755	0.132444	4.03003	5.57689e-05	0.000340024
Utp14b	16.6142	-1.87297	0.429445	-4.36136	1.29255e-05	9.30251e-05
Rc3h1	136.723	0.667208	0.177779	3.75302	0.000174719	0.000926127
Gas5	5778.46	1.61815	0.257618	6.28119	3.36e-10	6.5892e-09
Map1a	28.5021	-1.86729	0.384066	-4.86191	1.16256e-06	1.06656e-05
Hist1h2ag	5.28465	-1.86365	0.761487	-2.44738	0.0143898	0.0412023
Kif9	6.28065	-1.86081	0.78599	-2.36748	0.0179098	0.0491499
Vamp4	52.7445	1.04535	0.285468	3.66187	0.000250383	0.00128017
Gorab	37.8155	0.66969	0.277377	2.41437	0.0157625	0.0442759
Kifap3	175.69	0.409329	0.150644	2.7172	0.00658362	0.0214403
Slc19a2	82.8294	1.74517	0.4235	4.12083	3.7751e-05	0.000240848
Blzf1	137.895	0.438344	0.169703	2.583	0.00979452	0.0298509
Sft2d2	348.014	0.516856	0.117652	4.3931	1.11747e-05	8.17331e-05
2810417H13Rik	1762.29	-1.86003	0.256978	-7.23812	4.54956e-13	1.49369e-11
Creg1	670.511	0.309822	0.118759	2.60884	0.00908489	0.0280243
Tada1	213.124	1.00869	0.173347	5.81891	5.92322e-09	9.14539e-08
Ncapg2	129.895	-1.8598	0.306368	-6.0705	1.27512e-09	2.23777e-08
Pbx1	58.5989	2.03721	0.270622	7.52788	5.15705e-14	2.00251e-12
Nuf2	154.253	-1.85822	0.237246	-7.83246	4.78424e-15	2.2904e-13
Srcrb4d	4.745	-1.85685	0.694476	-2.67374	0.00750098	0.0239409
Atf6	289.18	0.818053	0.246001	3.32541	0.000882897	0.00387886
Adamts4	107.199	0.686138	0.205759	3.33467	0.000854003	0.00376806
B4galt3	370.223	0.342278	0.0988734	3.46178	0.000536618	0.00250579
Ufc1	645.82	0.374817	0.0866404	4.32613	1.51755e-05	0.000107367
Fancb	15.6202	-1.85485	0.498812	-3.71854	0.000200375	0.00104693
F11r	107.815	1.55222	0.30651	5.06418	4.10161e-07	4.14702e-06
Sgol2	242.203	-1.85465	0.308469	-6.01245	1.82739e-09	3.09545e-08
Ncstn	87.9855	0.865457	0.193217	4.4792	7.49221e-06	5.67944e-05
Drd1a	5.70046	-1.85047	0.705301	-2.62366	0.00869913	0.0270126
Igsf8	1067.76	0.349675	0.130259	2.68446	0.00726473	0.0233014
Spn	5.56713	-1.84815	0.708916	-2.60701	0.00913362	0.0281449
Cep170	124.782	0.689059	0.151537	4.54714	5.43795e-06	4.29161e-05
Adss	234.846	0.436476	0.126641	3.44656	0.000567777	0.00263132
Sh3bgrl	96.9758	-1.84086	0.24003	-7.66929	1.72956e-14	7.41218e-13
Galnt1	331.642	-1.83839	0.139139	-13.2126	7.41777e-40	6.19278e-37
Kif26b	10.3059	1.53094	0.557919	2.74402	0.00606918	0.0200273
Ccne2	37.1227	-1.83603	0.370605	-4.95414	7.26526e-07	6.989e-06
Aif1l	117.09	-1.83582	0.232871	-7.88343	3.18516e-15	1.59095e-13
Xkr5	33.6365	-1.83421	0.333429	-5.50104	3.77554e-08	4.76036e-07
Echdc2	28.2018	-1.82741	0.322548	-5.66553	1.46574e-08	2.05415e-07
Rps6ka1	22.8332	-1.8223	0.387445	-4.70337	2.559e-06	2.17209e-05
Gm3414	17.6016	-1.81648	0.430875	-4.21579	2.48903e-05	0.00016816
Birc5	2922.35	-1.81575	0.190429	-9.53504	1.49831e-21	1.86301e-19
Dennd6a	120.567	-1.81347	0.191956	-9.4473	3.477e-21	4.23324e-19
Trp53bp2	88.7834	0.559262	0.174977	3.19619	0.00139254	0.00573502
Uhrf1	539.709	-1.81162	0.299686	-6.04508	1.49338e-09	2.57064e-08
Slc5a3	54.3059	-1.8064	0.254449	-7.09927	1.25417e-12	3.80746e-11
Dusp10	9.37413	2.26746	0.638775	3.5497	0.000385674	0.00186811
Hlx	12.1242	1.23748	0.461391	2.68206	0.00731712	0.0234565
Tmx1	1002.35	-1.80629	0.132704	-13.6114	3.42421e-42	4.00222e-39
Lims1	233.846	-1.80477	0.203151	-8.88385	6.45871e-19	5.7189e-17
Eprs	1416.37	0.382871	0.118251	3.23777	0.00120469	0.00505946
E2f8	95.9319	-1.80204	0.244042	-7.38411	1.53474e-13	5.44666e-12
Gcnt1	71.1214	-1.79793	0.267355	-6.72487	1.75746e-11	4.3848e-10
Sae1	3716.64	-1.79419	0.142896	-12.556	3.68692e-36	2.15463e-33
Oip5	63.3504	-1.79219	0.238405	-7.51741	5.58719e-14	2.16235e-12
Ptpn14	417.249	1.05479	0.153368	6.8775	6.091e-12	1.64415e-10
Carns1	8.17173	-1.78694	0.571023	-3.12936	0.00175187	0.00696696
Vash2	17.7831	1.61848	0.483873	3.34484	0.000823314	0.00365472
Shcbp1	148.441	-1.78555	0.223583	-7.98609	1.3929e-15	7.57629e-14
Atf3	90.968	1.96491	0.667121	2.94535	0.00322587	0.0117458
Nenf	240.167	0.566758	0.151782	3.73401	0.000188453	0.000991288
Panx1	156.366	-1.7815	0.184143	-9.67458	3.86689e-22	5.2995e-20
Lpgat1	101.556	0.59632	0.165418	3.60493	0.000312233	0.00155359
Rgcc	15.2566	-1.78133	0.421401	-4.22716	2.36662e-05	0.000161034
Slc30a1	147.331	0.872527	0.177774	4.90806	9.19803e-07	8.64896e-06
Irf6	6.08112	3.88852	0.939465	4.13908	3.48708e-05	0.000224556
Atad2	783.799	-1.77716	0.182765	-9.72373	2.38869e-22	3.36373e-20
Cr1l	180.568	0.553132	0.160996	3.43568	0.000591064	0.00272411
Syne1	473.662	0.991413	0.126217	7.85481	4.0037e-15	1.95796e-13
Hist1h1e	28.5992	-1.77035	0.394816	-4.484	7.3255e-06	5.57425e-05
Mtrf1l	68.9325	0.985213	0.227167	4.33696	1.44466e-05	0.000102833
Cnksr3	38.1386	0.738437	0.282247	2.61628	0.0088894	0.0275376
H6pd	85.0177	-1.76812	0.219047	-8.07189	6.9218e-16	3.98532e-14
Mcm5	769.177	-1.7621	0.205742	-8.56459	1.08463e-17	8.07464e-16
Lats1	158.295	0.885264	0.154488	5.73032	1.00242e-08	1.47374e-07
Cd248	8.95314	-1.76044	0.660956	-2.66348	0.00773378	0.0245099
Ginm1	114.209	0.496445	0.162493	3.05517	0.00224932	0.00859995
Tab2	555.157	0.432429	0.152576	2.83419	0.00459418	0.0157653
Sash1	329.916	0.657802	0.173127	3.79954	0.000144967	0.000789182
Gamt	49.7541	-1.75683	0.303467	-5.7892	7.07222e-09	1.07073e-07
Grm1	3.7828	3.68767	1.37358	2.68471	0.00725934	0.0232915
Shprh	151.942	0.589876	0.192666	3.06165	0.00220121	0.00845195
Utrn	369.375	0.351577	0.113777	3.09006	0.00200116	0.00776803
Cinp	143.227	-1.74462	0.214709	-8.1255	4.45504e-16	2.74055e-14
Ppp6c	115.186	-1.74372	0.189031	-9.22452	2.8483e-20	2.99919e-18
Maoa	745.468	-1.7346	0.196588	-8.82349	1.10945e-18	9.46515e-17
Hivep2	114.638	0.835672	0.201156	4.15434	3.26222e-05	0.000212666
Cited2	514.026	0.680691	0.1706	3.98997	6.60812e-05	0.000392111
Zfand4	6.83786	-1.7303	0.678127	-2.55158	0.0107236	0.0321707
Ccdc28a	46.0129	1.72984	0.267025	6.47822	9.28139e-11	2.0239e-09
Parpbp	53.6194	-1.726	0.311975	-5.53249	3.15708e-08	4.07284e-07
4930558J18Rik	19.2229	-1.72307	0.432162	-3.98709	6.68885e-05	0.000396069
Map7	36.7456	0.908522	0.288372	3.15051	0.00162983	0.00655521
Bclaf1	1098.07	0.233718	0.0935184	2.49917	0.0124486	0.03653
1700037C18Rik	10.3877	-1.71862	0.549706	-3.12645	0.00176933	0.00702206
Ahi1	301.008	0.984072	0.145523	6.76234	1.35783e-11	3.45008e-10
Hbs1l	515.186	0.432835	0.115039	3.7625	0.000168221	0.000896563
Sgk1	61.2472	2.49522	0.358442	6.96129	3.3716e-12	9.57117e-11
Alg6	82.6007	-1.71312	0.218941	-7.82459	5.09323e-15	2.4199e-13
Tbpl1	400.749	1.00983	0.196075	5.15025	2.60141e-07	2.74912e-06
Eya4	5.30029	1.70393	0.702012	2.42722	0.0152151	0.0430734
Rps12	5857.82	0.421958	0.127823	3.30111	0.000963046	0.00419847
E2f1	363.15	-1.71071	0.204279	-8.37436	5.55269e-17	3.86308e-15
Stx16	184.522	-1.70957	0.234669	-7.28502	3.21621e-13	1.07711e-11
Ctgf	182.2	1.58461	0.497206	3.18703	0.00143744	0.00589295
Lig1	2158.98	-1.70538	0.239418	-7.12302	1.05585e-12	3.24758e-11
Arhgap18	225.486	0.964398	0.204369	4.71891	2.37106e-06	2.02729e-05
Ptprk	117.564	0.676215	0.184365	3.66781	0.000244633	0.00125461
2310057J18Rik	119.796	5.8007	0.476876	12.164	4.83468e-34	2.45686e-31
Rnf146	25.2285	1.04716	0.350398	2.98849	0.00280361	0.0104093
Melk	218.821	-1.70356	0.220621	-7.72165	1.14831e-14	5.14233e-13
Slfn3	15.0027	-1.69938	0.431124	-3.94174	8.08942e-05	0.000466219
E2f2	81.5338	-1.69893	0.31355	-5.41836	6.01487e-08	7.28517e-07
Clspn	305.203	-1.69886	0.214251	-7.92931	2.20374e-15	1.13468e-13
2610020C07Rik	15.1585	-1.69302	0.485897	-3.48432	0.000493394	0.00232438
Rasl2-9	12.9447	-1.69106	0.508808	-3.32358	0.000888707	0.00389929
Fam26e	71.967	0.995595	0.212199	4.6918	2.70809e-06	2.28701e-05
Tspyl1	373.87	0.655554	0.106179	6.17403	6.65702e-10	1.23587e-08
Clhc1	88.4964	-1.68934	0.227826	-7.41504	1.21585e-13	4.42706e-12
Marcks	4367.07	0.308432	0.114885	2.68469	0.00725965	0.0232915
Ercc6l	132.522	-1.68752	0.214703	-7.85982	3.84683e-15	1.89712e-13
Prdx3	279.979	-1.6871	0.18339	-9.19952	3.59543e-20	3.71888e-18
Fyn	216.795	0.374916	0.140171	2.6747	0.0074797	0.023886
E130307A14Rik	20.5782	1.48431	0.387407	3.8314	0.000127416	0.000702469
Rev3l	146.613	0.945555	0.217633	4.34471	1.39457e-05	9.96925e-05
1810062G17Rik	8.25913	-1.68537	0.596445	-2.8257	0.00471776	0.0161232
Bcan	119.112	-1.68237	0.48195	-3.49076	0.000481648	0.00227915
Ccdc34	926.174	-1.67759	0.174162	-9.63237	5.83699e-22	7.66548e-20
Wasf1	144.78	0.456267	0.181344	2.51603	0.0118686	0.0351368
Sipa1	61.311	-1.67717	0.279089	-6.00945	1.8615e-09	3.14741e-08
Wdr76	88.6944	-1.67532	0.233503	-7.17475	7.24376e-13	2.26984e-11
Tmem71	8.67596	-1.67523	0.591522	-2.83207	0.0046248	0.0158611
Acvrl1	77.3361	-1.67422	0.229259	-7.30275	2.81938e-13	9.49653e-12
Lace1	38.1267	0.768395	0.280173	2.74257	0.00609607	0.0201047
Gmcl1	421.408	-1.67294	0.155106	-10.7858	4.01847e-27	9.99317e-25
D430020J02Rik	26.3063	-1.67027	0.323548	-5.16235	2.43872e-07	2.5936e-06
Sobp	77.4995	1.36318	0.218535	6.23781	4.43744e-10	8.54445e-09
1700021F05Rik	164.72	0.670534	0.139427	4.8092	1.51534e-06	1.34687e-05
Kntc1	127.5	-1.66666	0.2306	-7.22752	4.91877e-13	1.60588e-11
Cox15	96.6828	-1.66532	0.235441	-7.07318	1.51418e-12	4.50173e-11
Grik2	32.4092	1.04196	0.292864	3.55784	0.000373923	0.00181646
Dcbld1	200.945	0.760587	0.142318	5.34429	9.07731e-08	1.06415e-06
Gopc	231.982	0.708521	0.151413	4.67939	2.87732e-06	2.41076e-05
Nus1	993.916	0.732552	0.125343	5.84438	5.08461e-09	7.94504e-08
Ttk	96.7613	-1.66524	0.267772	-6.21889	5.00698e-10	9.5312e-09
Gja1	71.5514	1.76064	0.31079	5.66503	1.46996e-08	2.05759e-07
Serinc1	554.002	0.537731	0.109613	4.90573	9.30793e-07	8.74527e-06
Smpdl3a	193.022	1.11029	0.167474	6.62966	3.36453e-11	7.96045e-10
Rmi2	209.275	-1.66275	0.257663	-6.45318	1.09524e-10	2.34026e-09
Ostm1	202.967	-1.66261	0.158333	-10.5007	8.57597e-26	1.85622e-23
Sowahc	79.3288	1.00392	0.249325	4.02653	5.66063e-05	0.000344053
Ddit4	392.313	2.63837	0.360491	7.31881	2.50177e-13	8.54993e-12
Unc5b	96.657	1.7626	0.420549	4.19118	2.77506e-05	0.000185131
Neto2	70.2219	-1.65986	0.233558	-7.10684	1.18733e-12	3.63286e-11
Mastl	83.2898	-1.65863	0.224629	-7.38385	1.53781e-13	5.44666e-12
Knstrn	290.379	-1.65808	0.204562	-8.10551	5.25236e-16	3.16441e-14
Dnajc21	123.382	-1.65483	0.239034	-6.92301	4.42134e-12	1.22747e-10
Igsf23	5.57777	-1.65258	0.682269	-2.42219	0.0154274	0.0435533
Supv3l1	112.386	0.413816	0.164611	2.51391	0.0119402	0.0352863
Ddx50	596.661	0.250454	0.09517	2.63165	0.00849714	0.026491
Dna2	149.284	-1.64716	0.249431	-6.60367	4.01092e-11	9.37594e-10
Mtr	71.745	-1.64574	0.238377	-6.90393	5.05839e-12	1.37494e-10
Jmjd1c	135.845	0.789566	0.213827	3.69254	0.000222023	0.00114773
Ado	364.316	0.730729	0.130173	5.61353	1.98239e-08	2.68484e-07
Zfp365	115.322	1.14608	0.201375	5.69127	1.261e-08	1.80178e-07
Haus4	121.081	-1.64363	0.214141	-7.67542	1.64872e-14	7.1108e-13
Arid5b	43.069	1.26472	0.256861	4.92375	8.49027e-07	8.05473e-06
Slc4a4	11.8607	-1.63699	0.40842	-4.0081	6.12081e-05	0.000367815
Ccdc6	364.943	0.483456	0.120321	4.01805	5.86827e-05	0.000355196
Dhodh	52.4836	-1.63646	0.269483	-6.07258	1.2587e-09	2.21897e-08
Spc25	469.821	-1.62378	0.226515	-7.16855	7.57959e-13	2.36872e-11
Specc1l	319.617	0.638008	0.114151	5.58914	2.282e-08	3.04722e-07
Fam211b	99.8526	0.872071	0.265959	3.27897	0.00104187	0.00447532
Sigirr	10.5141	-1.62198	0.583832	-2.77816	0.00546669	0.0183301
Chchd10	3178.02	0.401473	0.109428	3.66884	0.00024365	0.00125012
Paqr4	38.2937	-1.62054	0.31432	-5.15571	2.52674e-07	2.68234e-06
Ybey	37.4144	0.906279	0.276855	3.27348	0.00106232	0.00455144
4931417G12Rik	46.0195	-1.61788	0.282348	-5.73009	1.00375e-08	1.47385e-07
Zwilch	89.0619	-1.61781	0.240389	-6.72996	1.69714e-11	4.26585e-10
Adarb1	25.3245	1.39044	0.347791	3.99792	6.39004e-05	0.000380085
Srsf2	2956.08	-1.61182	0.157352	-10.2434	1.26692e-24	2.31371e-22
Ube2g2	822.821	0.477202	0.162897	2.92947	0.00339536	0.0122598
Kif2c	134.445	-1.60979	0.272495	-5.90759	3.47157e-09	5.6199e-08
Aak1	528.647	-1.60901	0.154465	-10.4167	2.08103e-25	4.26721e-23
Gm12942	9.81624	-1.60709	0.51453	-3.12342	0.00178763	0.00707065
C330027C09Rik	256.068	-1.60681	0.201004	-7.99392	1.30713e-15	7.17265e-14
Cdc34	941.373	0.466781	0.150797	3.09543	0.00196528	0.00766185
Fancd2	51.2989	-1.60616	0.266682	-6.02274	1.71485e-09	2.91749e-08
Plekha1	91.7479	-1.60393	0.209649	-7.65056	2.00109e-14	8.4198e-13
Map2k6	26.1143	-1.60055	0.385613	-4.15065	3.31528e-05	0.000214795
Chek1	119.51	-1.59687	0.232323	-6.87348	6.26542e-12	1.67575e-10
Cenpp	34.5644	-1.59632	0.291998	-5.46688	4.58031e-08	5.66504e-07
Polq	46.6512	-1.59582	0.293453	-5.43808	5.38582e-08	6.57779e-07
Sbno2	83.0999	0.564604	0.189739	2.97568	0.0029234	0.0107927
Dos	171.348	0.354649	0.136691	2.59453	0.0094719	0.0290038
Esco2	43.0562	-1.59438	0.300637	-5.30335	1.13698e-07	1.30927e-06
Slpi	8.91133	-1.59182	0.537603	-2.96095	0.00306693	0.0112369
Diap3	24.7766	-1.59122	0.392225	-4.05692	4.97242e-05	0.000308317
Cep290	41.1245	-1.5901	0.344838	-4.61115	4.00452e-06	3.26098e-05
Reep6	13.9271	1.38437	0.463661	2.98573	0.00282901	0.0104936
Rexo1	123.52	0.666416	0.185185	3.59865	0.000319873	0.00158418
Csnk1g2	470.557	0.61899	0.13777	4.49292	7.02537e-06	5.37738e-05
Il1rap	28.5088	-1.58814	0.40117	-3.95876	7.53398e-05	0.000439626
Bub1	255.151	-1.58165	0.239807	-6.59551	4.23788e-11	9.80838e-10
Cdca3	670.37	-1.57935	0.182099	-8.67305	4.20704e-18	3.39116e-16
Sppl2b	247.779	0.43037	0.126223	3.4096	0.000650588	0.0029634
Haus2	34.5746	-1.57681	0.31077	-5.07387	3.89799e-07	3.96516e-06
Bpnt1	300.823	-1.57551	0.17805	-8.84871	8.85387e-19	7.69763e-17
Gng7	76.5992	0.848326	0.240901	3.52148	0.000429153	0.00206163
Map3k6	20.2705	-1.57244	0.416357	-3.77665	0.000158949	0.000851808
Zbtb7a	541.916	0.860419	0.130407	6.59796	4.16862e-11	9.70574e-10
Eef2	8351.03	1.10421	0.0954876	11.5639	6.28025e-31	2.09724e-28
Zfr2	6.36092	1.67515	0.686843	2.43891	0.0147315	0.0419956
Ptgds	1408.57	-1.56688	0.182598	-8.58102	9.40343e-18	7.13683e-16
Nfic	389.958	1.87941	0.181394	10.3609	3.73407e-25	7.5248e-23
Tstd3	216.381	-1.56646	0.158684	-9.87156	5.52984e-23	8.39386e-21
Plekha8	423.816	-1.56596	0.162416	-9.64163	5.3332e-22	7.11027e-20
Ankrd24	67.4471	0.682206	0.246576	2.76671	0.00566247	0.018904
1190007I07Rik	153.596	0.714841	0.177424	4.02901	5.60126e-05	0.000341144
Dhrs13	67.2424	-1.56279	0.225847	-6.91972	4.52545e-12	1.2534e-10
Gpr143	82.8473	-1.55905	0.211789	-7.36133	1.82083e-13	6.42958e-12
Ckap4	339.62	0.861161	0.133024	6.47371	9.56273e-11	2.06998e-09
Tcp11l2	24.8661	2.21926	0.48624	4.56412	5.01586e-06	4.00994e-05
Polr3b	79.7974	0.619012	0.191343	3.23509	0.00121605	0.00509881
Ric8b	122.169	0.608991	0.163727	3.71955	0.000199579	0.00104324
Cry1	58.8194	0.989432	0.218131	4.53596	5.73426e-06	4.49511e-05
Ecscr	26.3052	-1.55888	0.347057	-4.49172	7.06498e-06	5.40415e-05
Bpifc	5.10121	2.75365	1.10624	2.48919	0.0128034	0.0373742
Bsn	8.80232	-1.55805	0.586635	-2.6559	0.00790961	0.0249454
Gstt2	7.79223	-1.55779	0.629232	-2.4757	0.0132976	0.0385281
Nt5dc3	134.44	1.02694	0.187626	5.4733	4.41724e-08	5.47495e-07
Nudcd2	766.103	-1.55608	0.135474	-11.4862	1.54848e-30	4.76278e-28
Pmf1	635.287	-1.55439	0.196573	-7.90746	2.62702e-15	1.33498e-13
Sycp3	13.9087	1.2154	0.460118	2.64151	0.00825385	0.0258566
Hat1	667.28	-1.54908	0.171053	-9.05612	1.3517e-19	1.35031e-17
Rfc5	263.68	-1.54787	0.2085	-7.42385	1.13766e-13	4.16832e-12
Cnot6	192.547	-1.54498	0.262361	-5.88878	3.89065e-09	6.22931e-08
Nr1h4	48.9565	2.03833	0.355465	5.73426	9.7941e-09	1.44173e-07
Slc17a8	3.08393	4.0327	1.46616	2.75051	0.00595023	0.0197071
Apaf1	279.863	0.994162	0.147308	6.74885	1.4902e-11	3.77001e-10
Slc25a3	6673.17	0.382549	0.0799738	4.78343	1.72329e-06	1.51101e-05
Cenpi	61.8827	-1.5388	0.269341	-5.71319	1.10879e-08	1.59797e-07
Elk3	122.745	0.79955	0.187287	4.26911	1.96256e-05	0.00013573
Gpm6a	352.15	-1.53813	0.228807	-6.72238	1.78774e-11	4.44577e-10
Nr2c1	86.1568	0.768472	0.185176	4.14996	3.3253e-05	0.000215086
Ccdc15	48.4945	-1.53487	0.277465	-5.53178	3.17004e-08	4.08195e-07
Kif20b	118.616	-1.53164	0.26587	-5.76084	8.36961e-09	1.24775e-07
Eea1	178.79	0.529338	0.15439	3.42857	0.00060677	0.002791
Btg1	35.4308	1.14612	0.376387	3.04507	0.0023263	0.00886238
Mapre2	136.511	-1.5315	0.200163	-7.65126	1.99024e-14	8.4198e-13
Dusp6	1488.26	1.0043	0.195267	5.14324	2.70039e-07	2.85114e-06
Kitl	17.1831	1.53948	0.388252	3.96515	7.33494e-05	0.000429083
Arap3	18.0471	-1.53002	0.490241	-3.12096	0.00180264	0.00712281
Cenpa	1228.59	-1.52855	0.218106	-7.00826	2.41304e-12	7.05091e-11
Slc6a15	135.22	1.03691	0.232881	4.45256	8.48535e-06	6.35748e-05
Mettl25	61.226	1.32599	0.247125	5.36569	8.06414e-08	9.57862e-07
Ppfia2	5.50382	2.18555	0.790569	2.76453	0.00570045	0.0190037
Ppp1r12a	353.037	0.258382	0.0997039	2.59149	0.00955612	0.0292234
Nav3	16.8357	1.1214	0.448635	2.49957	0.0124343	0.0365064
Ccnb2	418.303	-1.52716	0.232917	-6.55669	5.50137e-11	1.24854e-09
0610010F05Rik	100.743	-1.52648	0.195306	-7.81584	5.45988e-15	2.57319e-13
Arfip1	405.509	-1.52633	0.126016	-12.1121	9.11159e-34	4.09601e-31
Tbc1d15	173.13	1.01909	0.16443	6.19772	5.72883e-10	1.0765e-08
Elmod2	81.0245	-1.51856	0.236514	-6.4206	1.35735e-10	2.85851e-09
Kcnmb4	7.44355	3.16223	0.603174	5.24265	1.58291e-07	1.75865e-06
Efcab11	50.9586	-1.51507	0.275396	-5.50143	3.76731e-08	4.7551e-07
Padi2	52.5683	-1.51489	0.314024	-4.82413	1.40615e-06	1.26326e-05
Ccnf	207.555	-1.51335	0.174619	-8.66656	4.45371e-18	3.51723e-16
Tmbim4	762.809	0.301445	0.107338	2.80837	0.00497927	0.0169229
Msrb3	252.339	1.0571	0.179608	5.88557	3.96687e-09	6.32535e-08
Dscc1	141.008	-1.51274	0.247396	-6.11464	9.6777e-10	1.7402e-08
Srgap1	71.6288	0.852889	0.289216	2.94897	0.00318831	0.0116235
Slc40a1	45.5713	-1.51083	0.263786	-5.7275	1.01921e-08	1.4893e-07
Lrig3	17.7961	1.40316	0.428512	3.27449	0.00105854	0.00453858
Ctdsp2	335.929	0.984038	0.182517	5.39148	6.98781e-08	8.35108e-07
Mms22l	443.727	-1.50749	0.215561	-6.99335	2.68396e-12	7.74571e-11
Cdk4	633.748	0.366163	0.104393	3.50755	0.000452259	0.00216205
Os9	230.056	0.406295	0.125409	3.23976	0.00119629	0.00502777
Dtx3	85.3943	0.739181	0.217666	3.39594	0.000683926	0.00309355
Pip4k2c	170.347	0.422594	0.134453	3.14306	0.00167193	0.00668087
Mbd6	167.88	1.32036	0.208875	6.32128	2.59398e-10	5.19151e-09
Ddit3	198.115	1.24496	0.441686	2.81865	0.00482261	0.0164429
Mars	444.981	0.339705	0.112721	3.01367	0.0025811	0.00968782
Gpd1l	144.391	-1.50641	0.169369	-8.89422	5.88286e-19	5.24877e-17
Snx18	81.1402	-1.50537	0.215919	-6.97192	3.12649e-12	8.97847e-11
Rab1b	116.343	-1.4992	0.162068	-9.25049	2.2347e-20	2.41844e-18
Naca	1822.67	0.309838	0.106108	2.92002	0.00350014	0.0125644
Ppa1	622.021	-1.49397	0.129666	-11.5217	1.0261e-30	3.33141e-28
Ahnak	103.271	-1.49062	0.265091	-5.62304	1.87624e-08	2.55887e-07
Pcolce	143.147	-1.48962	0.206567	-7.21131	5.54155e-13	1.77939e-11
Rab5b	158.703	0.679277	0.164754	4.12297	3.74018e-05	0.000238771
Dhfr	343.887	-1.4892	0.17472	-8.52336	1.54988e-17	1.13219e-15
Slc27a3	11.366	-1.48807	0.514373	-2.89298	0.00381603	0.0135239
Patz1	132.466	0.557256	0.177188	3.14501	0.00166083	0.0066456
Pik3ip1	68.6111	1.67861	0.249951	6.71575	1.87096e-11	4.61347e-10
Limk2	185.96	0.688702	0.160819	4.28246	1.84838e-05	0.000128748
Rnf185	96.9501	0.7926	0.164119	4.82942	1.36928e-06	1.23299e-05
8430429K09Rik	66.9336	1.15792	0.19828	5.83984	5.22506e-09	8.13943e-08
Depdc1a	43.537	-1.48755	0.35408	-4.20116	2.65551e-05	0.00017807
Zwint	179.31	-1.48581	0.236696	-6.27729	3.44527e-10	6.71139e-09
Tug1	108.96	0.503211	0.155936	3.22703	0.00125083	0.00523253
Morc2a	51.5475	0.662305	0.257555	2.5715	0.0101258	0.030672
Dusp18	194.58	0.583156	0.15031	3.87969	0.000104588	0.000590297
Mtfp1	127.84	0.432835	0.172053	2.5157	0.0118795	0.035155
Gmnn	286.283	-1.4853	0.21416	-6.93546	4.04912e-12	1.13492e-10
Rnf215	91.9343	0.557042	0.172472	3.22976	0.00123893	0.00518463
Suz12	358.277	-1.48521	0.183844	-8.07866	6.54846e-16	3.80788e-14
Mtmr3	412.775	0.386455	0.112877	3.42369	0.000617772	0.00283491
Nf2	644.332	0.610455	0.150328	4.06082	4.89013e-05	0.000303697
Gas2l1	231.509	0.717106	0.135148	5.30609	1.12004e-07	1.29103e-06
Kremen1	71.1061	1.30362	0.249412	5.2268	1.72473e-07	1.89818e-06
Pigg	8.61785	-1.48395	0.575243	-2.5797	0.00988874	0.0300989
Scamp3	228.168	-1.48214	0.152878	-9.69492	3.16888e-22	4.40927e-20
Impa2	150.252	-1.48119	0.194637	-7.61002	2.7406e-14	1.12e-12
Smc2	757.419	-1.48017	0.212595	-6.96236	3.34611e-12	9.56218e-11
Pex12	60.4493	-1.47838	0.242545	-6.09529	1.09241e-09	1.94043e-08
Gm11974	395.898	1.20861	0.299442	4.03622	5.43198e-05	0.000332755
Tmem170	11.4965	-1.47709	0.466842	-3.16401	0.00155612	0.00630429
Tk1	354.807	-1.47498	0.233697	-6.31152	2.76316e-10	5.50184e-09
Lmo7	204.123	-1.4732	0.159762	-9.2212	2.93802e-20	3.06603e-18
Cep128	55.3764	-1.47291	0.273726	-5.38096	7.40904e-08	8.82417e-07
Cenpn	69.2863	-1.46875	0.25162	-5.83715	5.31008e-09	8.25323e-08
Sema6b	20.2061	-1.46627	0.389727	-3.76231	0.000168354	0.000896863
Mad1l1	84.9621	-1.46069	0.201509	-7.24877	4.20567e-13	1.38858e-11
Slc1a4	92.1522	1.39964	0.245492	5.70138	1.18841e-08	1.7085e-07
Aftph	226.001	0.470219	0.184793	2.54457	0.0109413	0.0327065
2810410L24Rik	21.1425	-1.45904	0.416767	-3.50084	0.000463789	0.00220895
Ehbp1	54.7546	0.63986	0.259822	2.46269	0.0137901	0.0396796
Slc25a10	166.237	-1.45865	0.201258	-7.24765	4.24058e-13	1.39616e-11
Fabp5	1087.69	-1.4586	0.175174	-8.32656	8.32288e-17	5.75608e-15
Cct4	2296.19	0.267934	0.0910219	2.94362	0.00324397	0.0118043
Plk4	162.693	-1.45634	0.217048	-6.70973	1.94982e-11	4.7877e-10
Scrn2	34.4612	-1.45379	0.30994	-4.69055	2.72475e-06	2.29941e-05
Pus10	76.8036	0.480287	0.200955	2.39002	0.0168474	0.046817
Mtfr2	22.3175	-1.45275	0.3725	-3.9	9.61946e-05	0.000548183
Isy1	307.819	-1.45136	0.14768	-9.8277	8.55507e-23	1.2499e-20
Pif1	112.411	-1.446	0.240628	-6.00928	1.86346e-09	3.14741e-08
Ska3	98.9964	-1.44554	0.238879	-6.05134	1.43648e-09	2.47999e-08
Sh3pxd2b	818.753	0.43541	0.118791	3.66534	0.000247012	0.00126626
Ubtd2	142.592	0.592566	0.158732	3.73313	0.000189112	0.000994304
Nt5dc2	56.4711	-1.44402	0.322887	-4.47222	7.74118e-06	5.84111e-05
Cav1	26.2094	-1.44295	0.406139	-3.55285	0.000381084	0.00184971
Mat2b	248.742	0.508498	0.173381	2.93283	0.00335888	0.0121506
Cep112	10.8737	-1.44105	0.461984	-3.11926	0.00181308	0.00715921
Rad51ap1	167.057	-1.43718	0.167069	-8.60233	7.81166e-18	6.04654e-16
Ccng1	1020.31	0.689395	0.201944	3.4138	0.000640646	0.00292152
Pttg1	280.741	0.532372	0.184535	2.88494	0.00391491	0.0137879
Slu7	388.974	0.371428	0.127361	2.91635	0.00354155	0.0126803
Pwwp2a	171.169	0.734853	0.172532	4.25921	2.05147e-05	0.000141461
Cenph	333.223	-1.43668	0.196417	-7.31445	2.58439e-13	8.80651e-12
Fam173b	104.663	-1.43567	0.197757	-7.25979	3.87685e-13	1.28729e-11
Adam19	17.5785	1.0782	0.352938	3.05492	0.00225122	0.00860439
Cyfip2	280.995	0.644582	0.124649	5.17118	2.32619e-07	2.50124e-06
Gnb2l1	10126.5	0.425665	0.0766305	5.55478	2.77959e-08	3.63399e-07
Trim41	177.136	0.567786	0.163499	3.47272	0.000515219	0.00241455
Ifi47	7.89831	2.12306	0.782172	2.71431	0.00664132	0.0216162
Gemin6	150.319	-1.4338	0.241807	-5.9295	3.03855e-09	4.98801e-08
Mapk9	220.544	0.629535	0.13856	4.5434	5.53536e-06	4.35319e-05
Gen1	10.4987	-1.43317	0.554225	-2.58591	0.00971234	0.0296546
Mgat4b	3122.5	0.255008	0.0992806	2.56856	0.0102121	0.0308422
Maml1	95.4682	1.36533	0.278545	4.90165	9.50327e-07	8.91446e-06
Ccna2	672.436	-1.43107	0.219595	-6.51687	7.17901e-11	1.59553e-09
Hnrnph1	608.715	0.43823	0.176494	2.48297	0.0130291	0.0379287
BC049762	6.39383	1.48839	0.618026	2.4083	0.0160271	0.0449219
Dlgap5	38.3427	-1.42555	0.286454	-4.97654	6.47297e-07	6.30467e-06
Rhot2	109.206	-1.42512	0.209715	-6.79552	1.07921e-11	2.80308e-10
Rbks	17.2364	-1.42499	0.466387	-3.05539	0.00224769	0.00859653
Ube2b	1197.22	0.700497	0.0986449	7.1012	1.23676e-12	3.77422e-11
Mns1	82.5986	-1.42288	0.267838	-5.31246	1.08152e-07	1.25033e-06
9530068E07Rik	622.774	0.294966	0.112445	2.6232	0.00871074	0.0270415
Tubgcp6	42.5012	-1.41567	0.304765	-4.64512	3.39874e-06	2.80144e-05
Uqcrq	4586.35	0.241181	0.0982293	2.45529	0.0140771	0.0404037
Sass6	73.2568	-1.41475	0.253967	-5.5706	2.53865e-08	3.35653e-07
Irf1	106.729	0.411182	0.163776	2.51064	0.0120514	0.035543
Alg10b	75.3334	-1.412	0.204181	-6.91543	4.66449e-12	1.28886e-10
Fnip1	529.64	0.454767	0.135794	3.34896	0.000811151	0.00361033
Hus1	104.708	-1.41162	0.245951	-5.73943	9.49939e-09	1.40011e-07
Gm11627	6.78434	-1.40946	0.56801	-2.48141	0.0130865	0.0380234
Pcbp1	4218.67	-1.40913	0.124902	-11.2818	1.6135e-29	4.71463e-27
Degs1	792.116	-1.40872	0.0875317	-16.0938	2.82137e-58	8.24405e-55
Galnt10	52.1454	1.01946	0.241581	4.21995	2.44353e-05	0.000165469
Art5	68.4017	-1.40829	0.286711	-4.91187	9.02132e-07	8.48963e-06
Larp1	1064.02	0.697825	0.121432	5.74665	9.10273e-09	1.34674e-07
Cnot8	286.377	0.297905	0.119025	2.50288	0.0123188	0.0361856
Irgm2	8.43721	1.52554	0.632845	2.41061	0.0159261	0.044671
Cdk5rap1	65.945	-1.40483	0.217932	-6.44617	1.14713e-10	2.44219e-09
Hist3h2a	70.9305	1.12977	0.326017	3.46536	0.000529525	0.00247663
Trim11	406.622	0.8598	0.138266	6.21846	5.02048e-10	9.54016e-09
Iba57	161.901	0.372303	0.144757	2.57193	0.0101135	0.030671
Fam221a	27.5735	-1.40473	0.301231	-4.6633	3.11177e-06	2.58245e-05
Wnt9a	21.3302	1.91883	0.478556	4.00963	6.08142e-05	0.000365824
Zkscan17	236.428	1.03549	0.139883	7.40256	1.33588e-13	4.80424e-12
Flcn	227.45	0.29911	0.112329	2.6628	0.00774933	0.0245509
Nt5m	85.5429	0.615567	0.183166	3.36071	0.000777428	0.00347878
Cldn25	192.196	-1.40384	0.173798	-8.07744	6.61418e-16	3.82706e-14
Tom1l2	477.83	0.695861	0.13608	5.1136	3.16071e-07	3.26923e-06
Tmem107	67.5192	-1.40147	0.277526	-5.04988	4.42091e-07	4.44296e-06
Gid4	308.964	1.28227	0.134294	9.54821	1.3196e-21	1.65844e-19
Glipr2	26.0064	-1.39654	0.434879	-3.21134	0.0013212	0.00547982
Smim14	352.653	-1.39621	0.186933	-7.46903	8.07895e-14	3.00722e-12
Smcr8	119.537	0.59396	0.169688	3.50032	0.000464705	0.00221061
Asf1b	245.694	-1.39556	0.197211	-7.07647	1.47876e-12	4.40911e-11
Top2a	1726.58	-1.39474	0.196729	-7.08964	1.34465e-12	4.02981e-11
Sapcd2	89.1696	-1.39313	0.220764	-6.31049	2.78148e-10	5.5289e-09
Ulk2	161.593	0.61585	0.159256	3.86705	0.00011016	0.000617825
Col9a1	32.5117	-1.38883	0.303607	-4.57441	4.77554e-06	3.8354e-05
Cenpv	160.698	0.833219	0.189431	4.39854	1.08983e-05	8.00626e-05
Gm1821	877.01	0.434202	0.133741	3.24657	0.00116803	0.00493027
Sgol1	268.014	-1.38866	0.16857	-8.23789	1.7528e-16	1.14832e-14
2410006H16Rik	2500.53	1.73693	0.351698	4.93869	7.86488e-07	7.51019e-06
Zfp287	18.0797	1.26245	0.378527	3.33516	0.00085249	0.00376565
Tvp23b	295.64	0.394766	0.137617	2.86858	0.00412322	0.0144021
Cdc45	200.354	-1.38729	0.171609	-8.08401	6.26687e-16	3.69124e-14
Cox10	771.905	0.274762	0.0966158	2.84386	0.00445708	0.0153761
Map2k4	394.003	0.70829	0.110668	6.40013	1.55243e-10	3.23437e-09
Rrm2	1964.83	-1.38218	0.194749	-7.09721	1.27301e-12	3.84469e-11
Stx8	219.576	0.675573	0.149571	4.51673	6.28013e-06	4.86752e-05
Ppp2r1b	320.9	-1.38062	0.134615	-10.256	1.11167e-24	2.07414e-22
A030009H04Rik	43.6632	-1.37878	0.317299	-4.34535	1.39056e-05	9.95273e-05
Arhgef40	41.8395	-1.37374	0.273061	-5.03089	4.88208e-07	4.87133e-06
2310047M10Rik	288.739	0.968031	0.148738	6.50829	7.60089e-11	1.67621e-09
Cul4b	308.584	-1.37062	0.14814	-9.2522	2.19926e-20	2.40233e-18
Per1	79.2959	0.975535	0.288432	3.3822	0.000719077	0.00323128
Ticrr	27.514	-1.36844	0.337548	-4.05407	5.03352e-05	0.000311939
Fam111a	94.028	-1.36708	0.234471	-5.8305	5.5262e-09	8.57772e-08
Chd3	192.6	0.759587	0.166981	4.54894	5.39168e-06	4.26662e-05
Sec61a1	5377.29	-1.36672	0.160981	-8.48995	2.06719e-17	1.5007e-15
Kdm6b	85.4829	0.85816	0.312146	2.74923	0.00597357	0.019762
Kctd11	14.2436	1.44694	0.491939	2.9413	0.00326841	0.0118857
Neurl4	71.5221	0.757984	0.217649	3.4826	0.00049657	0.00233746
Cdkn2d	601.052	-1.36616	0.18561	-7.36037	1.83398e-13	6.4565e-12
Dvl2	437.734	0.333703	0.124379	2.68295	0.00729755	0.0234002
Dlg4	56.5817	0.88102	0.273431	3.22209	0.00127258	0.00531211
0610010K14Rik	259.264	0.789104	0.138598	5.69348	1.24476e-08	1.78294e-07
Mink1	26.1973	0.719834	0.304811	2.36158	0.0181973	0.0498093
Rtkn2	27.4128	-1.36509	0.461272	-2.9594	0.00308236	0.0112865
Camta2	51.9353	0.751312	0.21551	3.48621	0.00048992	0.00231081
Rabep1	453.412	0.428877	0.103316	4.15112	3.30857e-05	0.000214645
Bbip1	187.555	-1.36411	0.147491	-9.24876	2.27103e-20	2.43521e-18
Pdxp	9.84117	-1.36026	0.548737	-2.4789	0.0131789	0.0382599
Dlg1	197.137	-1.35908	0.142258	-9.55362	1.25248e-21	1.60868e-19
Pmp22	234.641	-1.35863	0.206907	-6.56637	5.15571e-11	1.17695e-09
Ankfy1	435.134	0.872604	0.166265	5.24827	1.53532e-07	1.71393e-06
Prc1	567.567	-1.35778	0.209545	-6.47967	9.19227e-11	2.00821e-09
Pask	32.4327	-1.35655	0.322071	-4.21195	2.53175e-05	0.000170357
P2rx5	24.0135	1.45085	0.451001	3.21697	0.00129554	0.00539254
Emc6	1150.55	0.332664	0.0850226	3.91265	9.12876e-05	0.000522512
Mnt	190.076	1.19807	0.208476	5.74679	9.09557e-09	1.34674e-07
Spc24	449.857	-1.35408	0.2049	-6.60849	3.88266e-11	9.09428e-10
Srr	75.9285	1.29814	0.22415	5.79141	6.97987e-09	1.05949e-07
Xrcc3	55.7017	-1.35362	0.236539	-5.7226	1.04903e-08	1.52501e-07
Serpinf1	19.5727	1.05385	0.391481	2.69196	0.00710326	0.0228713
Mir22hg	63.5612	1.54303	0.555934	2.77557	0.00551049	0.0184335
Pitpna	346.545	0.3194	0.123557	2.58503	0.00973696	0.0297143
Ccdc14	78.2899	-1.35346	0.21987	-6.15573	7.47326e-10	1.37339e-08
Copg1	451.47	-1.35278	0.143987	-9.39518	5.71225e-21	6.73238e-19
Slc35f1	162.411	-1.35261	0.250427	-5.4012	6.61972e-08	7.93551e-07
Nfatc2ip	64.3733	-1.35071	0.252475	-5.34986	8.80201e-08	1.03499e-06
Abr	184.775	0.330424	0.137664	2.40022	0.0163854	0.0457289
Tars2	89.8084	-1.34907	0.188373	-7.16172	7.96726e-13	2.48324e-11
Dusp19	113.231	-1.34384	0.194369	-6.91386	4.71654e-12	1.30016e-10
Ankrd13b	43.8044	0.743777	0.235418	3.15939	0.00158101	0.00639187
Spag5	112.506	-1.34312	0.199117	-6.74537	1.52639e-11	3.85322e-10
Prim2	133.238	-1.34117	0.212145	-6.32198	2.58228e-10	5.17697e-09
Haus6	128.024	-1.34093	0.203996	-6.57329	4.92151e-11	1.13011e-09
Rpl23a	2861.35	0.20378	0.0822474	2.47765	0.0132252	0.038366
Slc29a1	125.878	-1.34037	0.203481	-6.58722	4.48137e-11	1.03514e-09
Kif24	11.4041	-1.33932	0.495991	-2.70029	0.00692796	0.0223871
Slc46a1	18.1742	1.19106	0.45192	2.63556	0.00839994	0.0262229
Chek2	112.27	-1.33869	0.186278	-7.18653	6.64607e-13	2.10513e-11
Cenpk	119.888	-1.33639	0.210137	-6.35961	2.02261e-10	4.11134e-09
Nlk	541.394	0.448063	0.114084	3.9275	8.5833e-05	0.000492739
Herc6	116.778	-1.33363	0.178714	-7.46235	8.4994e-14	3.1437e-12
Rwdd1	129.121	-1.33291	0.17338	-7.68776	1.49728e-14	6.48329e-13
Rnf135	54.0945	1.12803	0.225821	4.99524	5.87637e-07	5.79115e-06
2810408I11Rik	27.856	-1.3289	0.339217	-3.91755	8.94531e-05	0.000512263
Tubb2b	26.8981	-1.32877	0.37626	-3.53153	0.000413162	0.00198971
Fxyd5	26.7186	-1.32701	0.404629	-3.27958	0.00103962	0.00447061
AI662270	526.255	0.298585	0.102938	2.90063	0.00372419	0.0132506
AA465934	6.90068	1.37412	0.571316	2.40519	0.016164	0.0452407
Slc16a6	153.825	-1.32645	0.173504	-7.64507	2.08834e-14	8.74858e-13
Ap2b1	278.403	0.418515	0.114897	3.64252	0.000269985	0.00136842
Synrg	253.343	0.419214	0.138681	3.02287	0.00250389	0.00943134
Dusp14	101.341	1.52186	0.26275	5.79205	6.95315e-09	1.05681e-07
Aatf	49.9844	0.605581	0.245139	2.47036	0.0134977	0.0389532
Nrm	86.1606	-1.32322	0.227292	-5.82167	5.8261e-09	9.01926e-08
Bcas3	172.098	0.792901	0.150673	5.26241	1.42183e-07	1.60408e-06
Slc25a15	75.2838	-1.32281	0.186351	-7.0985	1.26121e-12	3.81891e-11
Ppic	443.164	-1.32274	0.149605	-8.84155	9.44022e-19	8.11304e-17
Nudt1	306.79	-1.32092	0.165217	-7.99508	1.2949e-15	7.13903e-14
Ypel2	57.1352	2.09084	0.285116	7.33328	2.24584e-13	7.78913e-12
Gdpd1	326.044	0.522143	0.135996	3.83939	0.000123338	0.000682888
Chaf1b	138.954	-1.31991	0.222792	-5.9244	3.13441e-09	5.11661e-08
Tmem106b	603.518	-1.31963	0.122982	-10.7303	7.33887e-27	1.75055e-24
Fignl1	198.336	-1.31873	0.200702	-6.57061	5.0109e-11	1.14613e-09
Ppm1e	30.5518	0.94692	0.344216	2.75094	0.00594239	0.0196923
Mycbp	151.811	-1.31857	0.153878	-8.56895	1.04432e-17	7.82438e-16
Tinagl1	298.814	-1.31239	0.204822	-6.40746	1.47962e-10	3.09925e-09
Cdc7	105.854	-1.30964	0.23675	-5.53172	3.17113e-08	4.08195e-07
Vezf1	212.179	0.759724	0.113991	6.66475	2.65123e-11	6.37605e-10
Msi2	243.11	1.86523	0.178282	10.4623	1.28753e-25	2.73612e-23
Akap1	195.616	0.408291	0.135037	3.02355	0.00249829	0.0094163
Scpep1	1204.34	1.04449	0.166859	6.2597	3.8572e-10	7.48886e-09
Stxbp4	55.6026	0.540137	0.202851	2.66273	0.00775093	0.0245509
Mbtd1	449.575	1.02774	0.10424	9.85936	6.24442e-23	9.35702e-21
Lmnb2	269.476	-1.30848	0.220304	-5.93941	2.86052e-09	4.71562e-08
Snn	127.192	-1.30715	0.171552	-7.6196	2.54463e-14	1.04724e-12
Hdlbp	750.688	-1.30623	0.144571	-9.03524	1.63641e-19	1.59387e-17
Tob1	93.2238	0.97277	0.286707	3.39291	0.000691549	0.00312319
Rsad1	23.5899	1.31341	0.297126	4.42037	9.85309e-06	7.27958e-05
Cdc25b	659.897	-1.30509	0.168181	-7.76003	8.49097e-15	3.93819e-13
Prkx	102.025	-1.30347	0.220921	-5.90017	3.63119e-09	5.83787e-08
Xylt2	119.085	0.684022	0.170202	4.01888	5.84763e-05	0.00035413
2010-09-01	142.893	-1.30321	0.197582	-6.59582	4.22912e-11	9.80753e-10
Fam117a	12.2204	2.94591	0.475158	6.19984	5.65189e-10	1.06547e-08
Espl1	167.577	-1.30186	0.203828	-6.38704	1.69132e-10	3.49879e-09
Ccdc82	30.5388	-1.30095	0.329969	-3.94264	8.05903e-05	0.000464854
Zfp36l2	38.3671	-1.30085	0.359679	-3.6167	0.00029838	0.00149612
Abi3	32.3944	1.06685	0.320713	3.32648	0.000879515	0.0038704
Hnrnpf	294.344	-1.30062	0.143269	-9.07819	1.10397e-19	1.11234e-17
Hoxb8	20.3781	1.1694	0.348145	3.35894	0.00078241	0.0034984
Hoxb3	18.424	0.921972	0.358994	2.56821	0.0102225	0.0308576
Nfe2l1	434.509	0.879173	0.137054	6.41477	1.41031e-10	2.9647e-09
9930012K11Rik	70.0678	-1.30021	0.231787	-5.60951	2.02905e-08	2.74486e-07
Sema4a	12.0461	-1.29939	0.54382	-2.38938	0.0168769	0.046868
Stil	44.8825	-1.29905	0.285021	-4.55774	5.17076e-06	4.1225e-05
D2hgdh	15.7814	-1.29776	0.430046	-3.01772	0.00254683	0.00957151
Ncaph	316.059	-1.2956	0.202798	-6.3886	1.67407e-10	3.46924e-09
Mllt6	137.197	0.590182	0.164758	3.58211	0.000340824	0.00167025
Capn1	17.5996	-1.29548	0.398928	-3.2474	0.00116466	0.00491963
B230217C12Rik	27.3253	1.70947	0.314614	5.43353	5.52486e-08	6.73353e-07
Fbxl20	59.7199	1.55952	0.206008	7.57018	3.72705e-14	1.48675e-12
Mien1	357.193	0.332625	0.120387	2.76297	0.00572789	0.0190788
Ormdl3	128.148	0.603414	0.191762	3.14668	0.00165137	0.00662133
Mcm10	270.16	-1.29182	0.212073	-6.0914	1.1193e-09	1.98519e-08
Hmgn2	98.1107	-1.28925	0.212349	-6.07138	1.26818e-09	2.22894e-08
Wipf2	305.333	0.270857	0.109612	2.47106	0.0134713	0.0388964
Haus7	41.3682	-1.28824	0.268385	-4.79998	1.58678e-06	1.40502e-05
Epb4.1l4b	31.5066	-1.28539	0.326552	-3.93626	8.27618e-05	0.000476277
2008-03-01	420.024	-1.28147	0.151728	-8.44586	3.01806e-17	2.16412e-15
Smarce1	593.96	0.385697	0.0928836	4.15247	3.28902e-05	0.000213686
Dnajc7	477.858	0.510605	0.122927	4.15372	3.2711e-05	0.000212876
Hirip3	229.209	-1.28134	0.146628	-8.7387	2.35804e-18	1.95466e-16
Stat5b	256.662	0.518665	0.133974	3.87138	0.000108222	0.000608123
Stat3	252.269	0.505435	0.174753	2.89228	0.00382452	0.0135375
Gsg2	37.1206	-1.28074	0.291744	-4.38993	1.13389e-05	8.26754e-05
Mdm1	34.1428	-1.28012	0.309704	-4.13337	3.57478e-05	0.000229951
Mlx	106.055	0.538464	0.181607	2.96499	0.00302691	0.0111183
Fastkd2	237.05	-1.27727	0.167521	-7.62451	2.44954e-14	1.01526e-12
Mbnl3	65.4244	-1.27699	0.28226	-4.52416	6.06347e-06	4.7215e-05
Tubg2	32.614	0.604692	0.251047	2.40868	0.0160103	0.0448858
Zfp322a	190.453	-1.27585	0.161415	-7.90418	2.69693e-15	1.36458e-13
Pcgf3	36.1686	-1.27522	0.274488	-4.64583	3.38715e-06	2.79386e-05
Sec61g	426.307	-1.27509	0.164257	-7.76277	8.30937e-15	3.86932e-13
Prdm16	624.069	-1.27427	0.264634	-4.81522	1.4704e-06	1.31492e-05
Ptges3l	178.17	0.727493	0.17617	4.1295	3.63555e-05	0.00023309
Ifi35	32.7532	1.28738	0.317265	4.05774	4.95509e-05	0.000307405
Cep57l1	38.0025	-1.2715	0.314926	-4.03745	5.40362e-05	0.00033155
Nbr1	446.918	0.576967	0.141783	4.06936	4.71424e-05	0.000294181
Bhlhe22	10.5959	-1.26926	0.518374	-2.44853	0.0143439	0.0410912
Dusp3	372.851	1.87126	0.143697	13.0223	9.1412e-39	7.12282e-36
Eme1	9.89117	-1.26893	0.488358	-2.59836	0.00936714	0.0287357
Hdac5	130.654	0.398564	0.150681	2.64509	0.00816702	0.0256464
Prkaa2	82.5414	-1.26865	0.21875	-5.79953	6.65002e-09	1.01337e-07
Slc25a39	1106.31	0.266414	0.103741	2.56807	0.0102267	0.0308623
Abhd15	9.67573	-1.2684	0.527796	-2.4032	0.0162523	0.0454335
Gpatch8	245.877	0.508473	0.151866	3.34816	0.000813504	0.00361667
Mtmr9	40.2669	-1.26827	0.255841	-4.95725	7.14975e-07	6.88355e-06
Fzd2	98.3656	1.24361	0.23901	5.20319	1.95894e-07	2.13185e-06
Spty2d1	107.168	-1.26766	0.257788	-4.91746	8.76744e-07	8.28141e-06
Crls1	127.428	-1.26756	0.185549	-6.83139	8.40954e-12	2.21875e-10
Chtf18	52.7418	-1.26592	0.29199	-4.33548	1.45443e-05	0.000103403
Plekhm1	198.418	1.39004	0.146105	9.51399	1.83494e-21	2.25755e-19
Aurka	638.876	-1.26583	0.193307	-6.54827	5.82069e-11	1.31845e-09
Mapt	74.2602	1.49628	0.246058	6.081	1.19437e-09	2.10873e-08
Kansl1	136.697	0.857942	0.1842	4.65766	3.19831e-06	2.64744e-05
Nol9	94.6113	-1.26544	0.26848	-4.71335	2.43673e-06	2.07735e-05
Itgb3	143.631	1.06353	0.25558	4.16123	3.16545e-05	0.000207386
Tlk2	457.766	0.367874	0.104746	3.51205	0.000444667	0.0021309
Tanc2	87.7063	0.920227	0.239056	3.84941	0.0001184	0.000659611
Ddx42	194.055	0.353538	0.124642	2.83642	0.00456223	0.015688
Hmmr	259.821	-1.26488	0.197879	-6.39217	1.63551e-10	3.4014e-09
Nptn	308.619	-1.26465	0.122785	-10.2997	7.06476e-25	1.37622e-22
Anapc15	79.7638	-1.26461	0.203372	-6.21823	5.02801e-10	9.54016e-09
Ddx5	1859.81	0.399394	0.116677	3.42308	0.000619148	0.00283899
Cep95	40.1136	0.774596	0.286767	2.70113	0.00691036	0.0223452
Dnaic1	431.767	-1.26229	0.173106	-7.29196	3.05479e-13	1.02599e-11
Racgap1	793.685	-1.26178	0.205431	-6.14208	8.1448e-10	1.48281e-08
Bptf	554.225	0.485347	0.120891	4.01474	5.95114e-05	0.000359282
Cenpm	103.698	-1.25854	0.233041	-5.40053	6.64446e-08	7.95701e-07
Pitpnc1	105.509	1.02816	0.174656	5.88677	3.93814e-09	6.28811e-08
Afg3l1	477.831	-1.25568	0.104024	-12.0711	1.50156e-33	6.26793e-31
Axin2	39.178	1.0359	0.336515	3.07831	0.00208176	0.00803554
Kif14	254.45	-1.2537	0.229576	-5.46092	4.73677e-08	5.82773e-07
Wipi1	80.952	1.72909	0.227069	7.61479	2.64118e-14	1.08316e-12
Cnep1r1	63.9249	-1.25283	0.275185	-4.5527	5.29607e-06	4.21091e-05
Cdk1	3437.49	-1.2528	0.236253	-5.30276	1.14064e-07	1.31219e-06
Pik3cb	99.8803	-1.25244	0.202879	-6.17336	6.68533e-10	1.23832e-08
Fam89b	126.586	-1.25137	0.188903	-6.62441	3.48629e-11	8.23188e-10
Haus5	26.9508	-1.25078	0.322112	-3.88305	0.000103153	0.000583002
Nt5c	124.1	0.40756	0.159088	2.56185	0.0104116	0.0313394
Phf19	38.0201	-1.25051	0.360955	-3.46446	0.000531302	0.00248394
Sdc1	223.259	-1.25043	0.198674	-6.29389	3.096e-10	6.1022e-09
Lin28b	28.8558	-1.2493	0.31222	-4.00134	6.29842e-05	0.000375209
Wbp2	734.818	0.616347	0.10396	5.92868	3.05385e-09	5.00609e-08
Rnf157	260.534	0.993062	0.235419	4.21827	2.4618e-05	0.000166417
Pdss1	14.278	-1.24797	0.457222	-2.72945	0.00634399	0.0208166
Ube2o	89.8619	0.722525	0.191727	3.76852	0.000164219	0.000877238
Col16a1	205.114	-1.2464	0.210487	-5.9215	3.19024e-09	5.20049e-08
Stard4	30.8348	-1.24592	0.40421	-3.08236	0.00205365	0.00793751
Tnrc6c	226.575	1.10506	0.149274	7.40291	1.3323e-13	4.80424e-12
Coasy	379.071	-1.24394	0.121918	-10.2031	1.92037e-24	3.4008e-22
Zcchc24	29.6355	-1.2421	0.333463	-3.72486	0.000195426	0.00102336
Hmgb2	459.892	-1.24208	0.225802	-5.50074	3.782e-08	4.76337e-07
Lgals3bp	126.66	0.897519	0.2032	4.41693	1.00112e-05	7.38705e-05
Rrm1	1157.69	-1.24092	0.158199	-7.84403	4.36303e-15	2.11598e-13
C1qtnf1	6.32081	2.94908	0.847941	3.47793	0.000505298	0.00237185
Tbc1d16	100.608	0.740572	0.231256	3.2024	0.0013629	0.00562682
Endov	36.4155	0.819302	0.25091	3.26532	0.00109339	0.00466406
Bcl2l12	21.8295	-1.2364	0.402747	-3.06991	0.00214121	0.00824594
Aatk	43.35	0.936062	0.292742	3.19756	0.00138594	0.00570986
Brip1	132.448	-1.2358	0.218872	-5.64623	1.64007e-08	2.27933e-07
0610009L18Rik	15.7265	1.30656	0.385861	3.38608	0.000708985	0.00319084
2310003H01Rik	168.14	0.529577	0.155238	3.41138	0.000646349	0.00294524
Cenpq	125.438	-1.23466	0.233654	-5.28414	1.263e-07	1.43879e-06
Ccdc137	123.906	0.504732	0.183956	2.74377	0.00607389	0.0200371
Lrr1	64.3302	-1.23443	0.306184	-4.03166	5.53846e-05	0.00033821
Sec22c	87.5116	-1.23425	0.217051	-5.68648	1.29687e-08	1.84667e-07
Fam195b	422.09	0.674228	0.148075	4.5533	5.28112e-06	4.20189e-05
Mlxip	34.5395	-1.23424	0.288837	-4.27314	1.92743e-05	0.000133458
Serf1	94.824	-1.23412	0.255982	-4.82111	1.42759e-06	1.28056e-05
Exo1	105.172	-1.23276	0.27378	-4.50275	6.70798e-06	5.15809e-05
Tubg1	564.341	-1.2326	0.127417	-9.67372	3.89935e-22	5.2995e-20
Smc1a	306.191	-1.23144	0.150581	-8.17792	2.88779e-16	1.83437e-14
Dcxr	73.5683	1.52385	0.277767	5.48608	4.10958e-08	5.12623e-07
Cbr2	3.64856	3.59383	1.05172	3.41709	0.000632948	0.00289206
Gm20300	28.988	-1.23136	0.344809	-3.57114	0.000355434	0.00173603
Rtel1	106.981	-1.23046	0.232407	-5.29442	1.19393e-07	1.36945e-06
Cdca2	122.765	-1.22873	0.209251	-5.87201	4.30538e-09	6.81861e-08
Sectm1a	32.544	1.60844	0.345028	4.66175	3.13534e-06	2.599e-05
Hexdc	13.4096	0.881175	0.370747	2.37676	0.0174656	0.0481783
Foxk2	404.741	0.272431	0.112585	2.41978	0.0155299	0.0437504
Rad54l	212.945	-1.2276	0.175306	-7.00258	2.51298e-12	7.28828e-11
Fn3k	4.30965	2.0861	0.759134	2.748	0.00599601	0.0198245
1700012B15Rik	57.5351	0.658647	0.269343	2.44539	0.0144696	0.0414107
Dnajc27	100.317	0.978239	0.188607	5.18664	2.14119e-07	2.31251e-06
Siae	63.9904	-1.22708	0.221237	-5.54646	2.91504e-08	3.78987e-07
3110040N11Rik	124.044	-1.22698	0.161769	-7.58476	3.33113e-14	1.34721e-12
Mmp14	1633.84	-1.22648	0.135842	-9.02871	1.73715e-19	1.678e-17
Mtrf1	32.5987	-1.22541	0.341606	-3.58721	0.000334236	0.00164429
Rfc4	56.0285	-1.2254	0.271377	-4.51551	6.31654e-06	4.88601e-05
Klhl29	46.2821	0.801256	0.324416	2.46984	0.0135174	0.0390005
2810032G03Rik	9.59039	1.28534	0.492204	2.6114	0.00901722	0.0278745
Katnb1	37.5673	-1.22539	0.273639	-4.47815	7.52938e-06	5.69731e-05
Rhob	218.977	1.18545	0.244608	4.84632	1.2577e-06	1.14042e-05
Pum2	1057.91	0.286992	0.0915351	3.13532	0.00171665	0.00684085
Neil3	28.7647	-1.22502	0.319045	-3.83965	0.000123209	0.000682496
Laptm4a	7255.27	0.634402	0.0995981	6.36961	1.89505e-10	3.86551e-09
Wdr35	180.006	0.608642	0.179277	3.39499	0.000686321	0.00310198
Osbpl11	111.58	-1.22096	0.163849	-7.45174	9.21137e-14	3.39629e-12
Wdr83	15.0924	-1.22078	0.472784	-2.58212	0.00981953	0.0299116
Trib2	24.4983	1.33956	0.373415	3.58731	0.000334103	0.00164429
Lpin1	122.72	2.28373	0.242004	9.43675	3.84504e-21	4.63308e-19
Rock2	612.893	0.508827	0.130938	3.886	0.000101909	0.000576808
Met	3014.04	-1.2202	0.142035	-8.59086	8.63231e-18	6.63779e-16
Txnl1	572.724	-1.21967	0.115323	-10.5761	3.84619e-26	8.81457e-24
Asap2	27.035	0.809064	0.321258	2.51843	0.0117881	0.0349594
Adam17	834.4	0.476979	0.113063	4.21869	2.45724e-05	0.000166205
Slc25a47	12.4246	-1.2193	0.442172	-2.75753	0.00582402	0.0193604
Taf1b	151.669	0.499997	0.143286	3.48951	0.000483906	0.00228798
Klf11	39.5926	0.776753	0.300061	2.58865	0.00963526	0.0294574
Brca2	65.635	-1.21693	0.234028	-5.19995	1.99345e-07	2.16739e-06
Spg7	125.725	-1.21689	0.159061	-7.65046	2.00266e-14	8.4198e-13
Cmpk2	20.6776	0.975826	0.395837	2.46522	0.0136928	0.0394288
Sox11	1581.51	0.644665	0.14192	4.54246	5.56027e-06	4.3675e-05
Rps7	2577.87	0.238143	0.0951374	2.50314	0.0123095	0.0361673
Orc1	77.2445	-1.21673	0.203296	-5.985	2.16384e-09	3.62855e-08
Acp1	506.6	0.920898	0.131002	7.02966	2.07037e-12	6.07725e-11
Hbp1	310.098	0.664901	0.154269	4.31002	1.63238e-05	0.000114728
F730043M19Rik	11.2646	1.8625	0.480721	3.87438	0.000106895	0.000601536
Ahr	46.0348	2.76704	0.273108	10.1317	3.9982e-24	6.7726e-22
9130015A21Rik	7.28282	4.83233	1.30651	3.69865	0.00021675	0.00112445
Echdc3	17.6052	-1.21583	0.426253	-2.85237	0.00433952	0.0150416
Etv1	35.8775	0.77394	0.298166	2.59567	0.00944065	0.0289233
Ifrd1	3353.16	1.14533	0.301928	3.79339	0.000148606	0.000805989
Nphp4	12.1564	-1.21427	0.438958	-2.76626	0.00567028	0.0189193
Nrcam	706.622	0.47177	0.146221	3.22641	0.00125354	0.00524201
Rad54b	46.6678	-1.2141	0.307814	-3.94426	8.00472e-05	0.000462477
Dynlt1a	34.7763	-1.21062	0.376518	-3.21531	0.00130306	0.00541806
Strn3	1150.17	0.450131	0.106673	4.21971	2.44612e-05	0.000165548
Ap4s1	153.419	0.604689	0.158818	3.80742	0.000140421	0.000768014
Pole4	1461.21	-1.20825	0.11499	-10.5075	7.97843e-26	1.75947e-23
Alms1	10.7762	-1.20783	0.498396	-2.42344	0.0153742	0.0434568
Npas3	57.2194	1.68595	0.26428	6.37941	1.77767e-10	3.658e-09
Gins2	37.6423	-1.20777	0.379246	-3.18467	0.00144919	0.0059245
Cfl2	731.317	0.481303	0.117784	4.08634	4.38239e-05	0.000275236
Dnaja3	181.836	-1.20727	0.148826	-8.11195	4.9812e-16	3.01659e-14
Mbip	70.8302	0.596968	0.214427	2.78402	0.00536905	0.0180537
Foxa1	15.3266	1.07	0.382009	2.80099	0.00509467	0.0172699
5031439G07Rik	1458.5	-1.20609	0.129338	-9.32517	1.10808e-20	1.24531e-18
Smc5	145.716	-1.20514	0.187541	-6.42599	1.31012e-10	2.76902e-09
Slc19a1	58.277	-1.20468	0.245976	-4.89756	9.70344e-07	9.08896e-06
Ctage5	250.977	0.64441	0.177203	3.63657	0.00027629	0.00139554
Fbxo33	192.443	0.757215	0.163228	4.63899	3.50108e-06	2.87364e-05
Bend4	61.8117	-1.20225	0.222441	-5.4048	6.48818e-08	7.80183e-07
Tmem143	30.9462	-1.20139	0.291579	-4.12027	3.78425e-05	0.0002413
Mdga2	49.9385	1.25979	0.272447	4.62397	3.7646e-06	3.07267e-05
Prim1	221.89	-1.20089	0.183748	-6.53552	6.33903e-11	1.41936e-09
Mad2l1	299.71	-1.1986	0.201054	-5.96159	2.49792e-09	4.13537e-08
9330151L19Rik	14.1074	1.54016	0.417131	3.69228	0.000222256	0.00114842
Pmvk	162.1	-1.19771	0.225619	-5.30858	1.10483e-07	1.27601e-06
Klhdc1	3.28212	2.31085	0.952069	2.42719	0.0152164	0.0430734
Nemf	424.861	0.274022	0.114979	2.38324	0.0171609	0.0475188
Arf6	1600.83	0.6484	0.105941	6.12037	9.336e-10	1.68394e-08
Mettl21d	29.0026	0.782446	0.273115	2.8649	0.00417147	0.014541
Sos2	136.487	0.429089	0.162288	2.644	0.00819327	0.025722
S100a16	24.5102	-1.19757	0.372584	-3.21423	0.00130794	0.00543298
Atl1	46.5917	0.857148	0.321244	2.66821	0.00762559	0.0242393
Pole	59.2858	-1.19643	0.288249	-4.1507	3.31466e-05	0.000214795
S100a1	285.036	-1.19423	0.185932	-6.42292	1.33684e-10	2.8204e-09
Frmd6	77.9758	0.751446	0.236254	3.18067	0.00146935	0.00600063
Ccnb1	645.045	-1.19406	0.208497	-5.72702	1.02211e-08	1.49144e-07
Bmi1	511.291	-1.19345	0.137984	-8.64917	5.1876e-18	4.06931e-16
Dact1	17.0744	2.14605	0.409209	5.24439	1.56802e-07	1.74543e-06
Jkamp	301.439	0.586023	0.141989	4.12726	3.67119e-05	0.000235117
Six1	32.0833	2.13752	0.318021	6.72132	1.8009e-11	4.46899e-10
Mnat1	296.914	0.310826	0.110472	2.81361	0.00489888	0.016669
Slc38a6	34.8823	0.903708	0.285603	3.16421	0.00155507	0.00630224
Rhoj	587.494	0.983319	0.181589	5.41507	6.12658e-08	7.40512e-07
Sgpp1	192.411	1.38894	0.135961	10.2158	1.68533e-24	3.03048e-22
Trappc11	167.625	-1.19156	0.158738	-7.50644	6.07566e-14	2.33593e-12
Rab15	13.3171	2.27778	0.555708	4.09889	4.15141e-05	0.000262563
Smpd3	10.32	-1.1915	0.460307	-2.58848	0.00963999	0.0294574
Usp1	652.568	-1.19124	0.163007	-7.30788	2.71382e-13	9.16737e-12
Gphn	91.2101	0.573447	0.174042	3.29487	0.000984657	0.00427348
Mpp5	178.573	0.396979	0.165139	2.40391	0.0162209	0.0453672
Mdc1	206.89	-1.18998	0.159152	-7.477	7.60358e-14	2.83932e-12
Gm4636	35.1538	-1.18709	0.299618	-3.96201	7.43229e-05	0.000434126
Xrcc2	77.9303	-1.1859	0.232645	-5.09748	3.442e-07	3.53206e-06
Plk1	1940.96	-1.18423	0.246747	-4.79936	1.59174e-06	1.40835e-05
Zfp36l1	288.246	0.486664	0.153381	3.17291	0.00150917	0.00614177
Dcaf5	365.624	0.664076	0.132973	4.99408	5.91156e-07	5.82092e-06
4933426M11Rik	299.879	1.05945	0.34346	3.08464	0.00203801	0.00788752
Tonsl	48.2733	-1.18408	0.278606	-4.25001	2.1376e-05	0.000146707
Slc8a3	2.87478	2.54678	0.992292	2.56656	0.0102713	0.0309729
Incenp	609.719	-1.18198	0.210443	-5.61664	1.9471e-08	2.64624e-07
Hccs	68.6165	-1.18192	0.224972	-5.25362	1.49138e-07	1.67287e-06
Pcnx	141.886	0.862405	0.163402	5.27779	1.30749e-07	1.48513e-06
Sipa1l1	114.599	0.933029	0.259532	3.59504	0.000324345	0.00160497
Zfyve1	18.5014	1.04865	0.330166	3.17612	0.00149261	0.00608924
Acot2	316.09	1.52874	0.378782	4.03593	5.43865e-05	0.000332811
Acot1	158.699	1.54122	0.249634	6.17392	6.66152e-10	1.23587e-08
Ptgr2	309.635	0.763416	0.126434	6.03808	1.55963e-09	2.67679e-08
Fbxo5	336.7	-1.17833	0.195209	-6.03627	1.57716e-09	2.70292e-08
Rnf113a2	16.6415	0.905255	0.373806	2.42172	0.0154471	0.0435892
Aldh6a1	44.5034	1.47396	0.286631	5.14235	2.71326e-07	2.85699e-06
Eno3	103.647	-1.17709	0.182106	-6.46373	1.02153e-10	2.19075e-09
Eif3d	1281.15	-1.17583	0.104975	-11.2011	4.02763e-29	1.14817e-26
1110018G07Rik	212.348	0.594642	0.129183	4.6031	4.16258e-06	3.38332e-05
Fcf1	637.244	0.419397	0.141364	2.96678	0.00300935	0.0110608
Nek9	564.472	0.298271	0.119528	2.49541	0.0125813	0.0368453
Fos	28.478	0.975705	0.404595	2.41156	0.0158845	0.044565
Jdp2	144.305	0.456312	0.18189	2.50873	0.0121167	0.0357085
Batf	7.84528	1.49653	0.541113	2.76564	0.00568105	0.0189491
Tgfb3	48.5403	0.9946	0.238176	4.17591	2.96794e-05	0.000196207
Ift43	381.933	0.970409	0.15501	6.26029	3.84259e-10	7.47292e-09
Irf2bpl	555.892	0.292069	0.0980538	2.97866	0.00289515	0.010705
2310044G17Rik	436.225	0.903324	0.103035	8.76717	1.83221e-18	1.54064e-16
2210408I21Rik	13.0115	-1.1732	0.434082	-2.70272	0.00687737	0.0222729
Alkbh1	141.638	0.922346	0.204042	4.52037	6.1732e-06	4.79736e-05
Pik3c2a	110.297	-1.17282	0.204291	-5.74092	9.41662e-09	1.39142e-07
Tcaim	44.205	-1.17188	0.257086	-4.55833	5.15632e-06	4.11379e-05
Gtf2a1	340.489	0.550944	0.137276	4.01339	5.98521e-05	0.000360779
Sel1l	726.505	0.475704	0.170105	2.79653	0.0051654	0.0174742
Galc	314.443	0.360271	0.115184	3.12777	0.00176137	0.00699757
Anxa6	134.767	-1.16949	0.22952	-5.09538	3.4805e-07	3.56843e-06
Kif5b	1003.4	-1.16946	0.129242	-9.04863	1.4477e-19	1.43396e-17
Emp1	67.7083	-1.16478	0.310854	-3.74704	0.000178937	0.000946341
Tacc3	416.362	-1.16457	0.18971	-6.1387	8.32019e-10	1.51238e-08
Fbln5	772.352	0.6408	0.175686	3.64741	0.000264896	0.0013473
Sin3b	863.64	-1.16444	0.115462	-10.085	6.4348e-24	1.07443e-21
Gprc5b	37.1723	-1.16342	0.279765	-4.15855	3.20272e-05	0.000209593
Pcnt	171.581	-1.16063	0.146	-7.94955	1.87196e-15	9.8556e-14
Asb2	34.4661	0.771022	0.322575	2.39021	0.0168387	0.0468152
Otub2	50.4346	0.962683	0.258427	3.72517	0.000195186	0.001023
Ddx24	782.405	0.354022	0.121289	2.91882	0.00351364	0.0125974
A130010J15Rik	64.1306	-1.15955	0.20747	-5.589	2.28385e-08	3.04722e-07
Snhg10	31.718	1.32871	0.324284	4.09737	4.17877e-05	0.000264008
Atg2b	350.737	0.469921	0.136751	3.43632	0.000589664	0.00271874
Nubp1	198.621	-1.15938	0.155676	-7.44735	9.52323e-14	3.50024e-12
Ccnk	1257.52	0.641453	0.102913	6.23295	4.57719e-10	8.7846e-09
Hsp90aa1	11235.6	-1.15835	0.182276	-6.35493	2.0852e-10	4.23123e-09
Dync1h1	1525.24	0.500627	0.160247	3.12409	0.00178355	0.0070617
Mki67	302.794	-1.15503	0.211152	-5.47013	4.497e-08	5.5679e-07
Zfp839	74.6433	0.975526	0.227785	4.28266	1.8467e-05	0.000128707
Trappc6b	246.342	-1.15484	0.169185	-6.82592	8.73655e-12	2.29984e-10
Tecpr2	71.4463	0.714153	0.193159	3.69723	0.000217961	0.00112922
Rcor1	139.779	0.556453	0.207188	2.68574	0.00723701	0.0232443
Traf3	524.154	1.21506	0.136588	8.89581	5.79954e-19	5.21423e-17
Rfc2	379.062	-1.15469	0.11717	-9.85482	6.53344e-23	9.66618e-21
Sumf2	35.5957	-1.15145	0.257668	-4.46873	7.86836e-06	5.9256e-05
2810029C07Rik	15.7847	1.661	0.417058	3.98267	6.8145e-05	0.000403076
Prr11	90.9974	-1.15138	0.233159	-4.9382	7.8849e-07	7.52316e-06
Senp2	199.158	-1.15132	0.143627	-8.01605	1.09201e-15	6.10687e-14
Ccsap	38.0448	-1.15121	0.284831	-4.04172	5.30596e-05	0.000326744
Exoc5	393.969	-1.1511	0.127627	-9.0192	1.89462e-19	1.81511e-17
Lactb2	32.0601	-1.14853	0.319797	-3.59143	0.00032887	0.00162393
Cep170b	660.74	0.667387	0.129142	5.16786	2.36794e-07	2.53448e-06
Cyb5b	1031.04	-1.14745	0.148686	-7.71726	1.18856e-14	5.28208e-13
Brf1	159.442	0.407056	0.139355	2.921	0.00348908	0.0125324
Mta1	1240.78	0.774307	0.112104	6.90706	4.94785e-12	1.34803e-10
Dgcr6	160.415	-1.14732	0.163089	-7.03497	1.9931e-12	5.86784e-11
Txndc15	269.098	-1.14725	0.128918	-8.89906	5.63239e-19	5.14308e-17
Relt	14.1298	-1.14609	0.449838	-2.54779	0.0108409	0.032456
Zfp386	169.268	0.366386	0.150501	2.43444	0.014915	0.0424276
Insc	336.126	-1.14566	0.156156	-7.33665	2.19014e-13	7.64131e-12
6530402F18Rik	10.8816	-1.1441	0.450723	-2.53837	0.0111372	0.0332239
Antxr2	71.7904	-1.14335	0.250542	-4.56351	5.03046e-06	4.01886e-05
Eri2	61.4671	-1.14189	0.256608	-4.44995	8.58923e-06	6.42452e-05
Asb13	13.7489	1.52669	0.423052	3.60874	0.000307686	0.00153717
Smtn	64.8618	-1.141	0.219644	-5.19475	2.04992e-07	2.22053e-06
Cdk2	1461.95	-1.13834	0.17257	-6.59641	4.21226e-11	9.78784e-10
Cdc40	154.931	-1.13744	0.167464	-6.79217	1.10461e-11	2.85634e-10
Faah	20.5131	-1.13727	0.367435	-3.09515	0.00196714	0.00766397
Chaf1a	384.609	-1.13578	0.14142	-8.03126	9.6478e-16	5.47396e-14
M1ap	20.3491	-1.13451	0.39024	-2.9072	0.00364678	0.0130014
Scrn3	32.2523	-1.13165	0.37827	-2.99164	0.0027748	0.010322
Parn	263.238	-1.13143	0.174082	-6.49942	8.06329e-11	1.7715e-09
Zkscan3	62.3376	0.80502	0.245938	3.27326	0.00106316	0.00455338
Rnaseh2c	242.266	-1.12817	0.198197	-5.69215	1.2545e-08	1.79468e-07
Rpa2	732.848	-1.12742	0.141604	-7.96183	1.69519e-15	9.04722e-14
H2afz	2293.29	-1.127	0.164023	-6.87098	6.37601e-12	1.70143e-10
Fam35a	24.2906	-1.12669	0.32568	-3.4595	0.000541185	0.00252409
Gas7	87.4312	-1.12621	0.274964	-4.09585	4.20627e-05	0.000265315
Dcdc2a	121.44	0.759444	0.2305	3.29477	0.000985006	0.00427348
2610307P16Rik	12.2322	3.38819	0.558181	6.07005	1.27869e-09	2.24068e-08
E2f3	96.7746	0.659006	0.183664	3.5881	0.000333096	0.00164133
Wdhd1	173.425	-1.12549	0.184206	-6.10992	9.9681e-10	1.78146e-08
Uqcrfs1	1978.9	0.511862	0.0956258	5.35276	8.66224e-08	1.02061e-06
Isyna1	61.7674	-1.12538	0.217753	-5.16813	2.36446e-07	2.53307e-06
Pdia5	108.79	-1.12442	0.211559	-5.31491	1.06712e-07	1.23858e-06
Fnbp1l	118.405	-1.12432	0.174354	-6.44849	1.12967e-10	2.4094e-09
Rnf26	63.9575	-1.12337	0.209901	-5.35192	8.70278e-08	1.02435e-06
Kif22	290.228	-1.12135	0.218976	-5.12091	3.04068e-07	3.16751e-06
Slc37a2	32.2614	-1.12117	0.332645	-3.37048	0.000750365	0.00336671
Psmg4	222.953	0.370951	0.148049	2.5056	0.0122244	0.0359804
Tubb6	261.008	-1.12115	0.20135	-5.56816	2.57439e-08	3.39256e-07
Eci2	191.739	0.373267	0.14125	2.64259	0.00822747	0.0257878
Cdyl	65.784	0.678756	0.206241	3.29108	0.000998021	0.00431872
Nup85	533.265	-1.1195	0.125249	-8.93822	3.95475e-19	3.69785e-17
Tfap2a	232.633	0.342324	0.140142	2.44269	0.0145781	0.0416701
Cybasc3	46.9825	-1.11807	0.281215	-3.97586	7.01258e-05	0.000412912
Smim13	107.039	0.518171	0.174077	2.97667	0.00291393	0.0107676
Hivep1	40.7497	1.09358	0.266471	4.10396	4.06143e-05	0.000257569
Kif26a	55.1344	-1.11804	0.310813	-3.59715	0.000321727	0.00159269
Nsun6	20.1306	-1.11668	0.386056	-2.89254	0.00382136	0.0135333
2810002D19Rik	31.5811	-1.1166	0.277688	-4.02107	5.79342e-05	0.000351029
Ccdc90a	145.235	0.768955	0.138612	5.54752	2.89754e-08	3.77553e-07
Jarid2	212.43	0.357407	0.144433	2.47455	0.0133405	0.0386142
Dtnbp1	402.387	0.341131	0.14373	2.37341	0.0176245	0.0485608
Mylip	76.5536	1.03175	0.220071	4.68825	2.75555e-06	2.32205e-05
Kif13a	232.226	0.764826	0.1514	5.0517	4.37885e-07	4.40827e-06
Telo2	314.318	-1.11528	0.135	-8.26134	1.44044e-16	9.62051e-15
Ptpdc1	12.939	1.0063	0.426108	2.36162	0.0181954	0.0498093
Olfm1	39.3297	-1.11486	0.299045	-3.72807	0.000192954	0.00101314
Bnip3	156.587	-1.11478	0.466577	-2.38927	0.0168818	0.046868
Bicd2	182.635	0.578091	0.139531	4.14309	3.4265e-05	0.000221143
Phactr1	177.723	-1.11473	0.154597	-7.21056	5.57235e-13	1.78437e-11
Iars	545.967	0.53409	0.102481	5.21159	1.87228e-07	2.04708e-06
Auh	103.424	1.22748	0.16394	7.48743	7.02377e-14	2.66538e-12
Nfil3	50.8551	2.37897	0.376838	6.31297	2.73728e-10	5.46895e-09
Tbk1	117.514	-1.11407	0.191157	-5.82804	5.60811e-09	8.69332e-08
6720456H20Rik	48.0404	-1.11363	0.224884	-4.952	7.34564e-07	7.05792e-06
Sfxn1	1538.31	0.547981	0.0997031	5.49613	3.88209e-08	4.87892e-07
4833439L19Rik	341.379	0.40825	0.111414	3.66427	0.000248045	0.00127044
Kcnab2	157.95	-1.11354	0.182482	-6.10217	1.04638e-09	1.8672e-08
Higd2a	330.35	1.60122	0.134537	11.9017	1.15933e-32	4.51676e-30
Ddx11	38.83	-1.11349	0.272587	-4.08489	4.40976e-05	0.000276806
Rnf44	237.063	0.628261	0.156404	4.01692	5.89644e-05	0.000356716
Zfp346	192.221	0.495717	0.185642	2.67029	0.00757857	0.0241226
Alg5	311.91	-1.11004	0.140486	-7.90142	2.75739e-15	1.38916e-13
Tusc2	256.546	-1.10853	0.159131	-6.96614	3.25766e-12	9.33223e-11
Ddx41	70.0089	0.505122	0.188376	2.68145	0.00733033	0.0234879
1110007C09Rik	244.61	-1.10769	0.163551	-6.77276	1.26352e-11	3.22447e-10
Slc23a2	94.3992	-1.10741	0.195587	-5.66196	1.49654e-08	2.08979e-07
Hnrnpa0	2325.64	0.758363	0.0990343	7.65759	1.89461e-14	8.05245e-13
Nup43	197.384	-1.1065	0.209108	-5.29153	1.213e-07	1.38995e-06
Ctbp2	265.684	-1.10344	0.146062	-7.55461	4.20118e-14	1.66452e-12
2210016F16Rik	147.658	0.371166	0.137143	2.70642	0.00680136	0.0220695
Gpr137b	885.543	-1.1008	0.14872	-7.40184	1.3431e-13	4.81539e-12
Srsf9	1016.01	-1.10077	0.141658	-7.7706	7.81138e-15	3.65198e-13
2010111I01Rik	14.8825	1.54086	0.469739	3.28026	0.00103712	0.00446287
Slc35d2	27.7499	1.28977	0.322117	4.00404	6.22687e-05	0.000372465
Habp4	222.602	0.779311	0.144443	5.39529	6.84125e-08	8.18429e-07
Ctsl	828.042	0.573123	0.163851	3.49783	0.000469055	0.00222677
Zfp874b	18.9286	0.894951	0.370482	2.41564	0.0157076	0.0441536
A530054K11Rik	35.3991	0.686417	0.241705	2.8399	0.00451278	0.0155316
Zfp493	9.73261	1.41787	0.56332	2.517	0.011836	0.0350668
1190002F15Rik	364.33	-1.10063	0.165108	-6.66612	2.62654e-11	6.34276e-10
Mrpl36	386.095	0.632874	0.105829	5.98015	2.22938e-09	3.72776e-08
Nucks1	4771.32	-1.10048	0.165104	-6.66538	2.63977e-11	6.36158e-10
Tbcel	53.7508	-1.09924	0.288776	-3.80655	0.00014092	0.000770379
Ska2	126.431	-1.09875	0.180438	-6.08937	1.13355e-09	2.00741e-08
Zbtb41	185.358	-1.09606	0.16422	-6.67431	2.48403e-11	6.02351e-10
Ccdc127	217.308	0.30547	0.123327	2.47691	0.0132526	0.0384264
Erap1	24.2844	0.836458	0.316834	2.64005	0.00828944	0.0259542
Ap3m1	171.028	-1.09466	0.178773	-6.12317	9.17323e-10	1.65714e-08
Timeless	103.179	-1.09354	0.213756	-5.11584	3.12344e-07	3.23642e-06
Mcm3	1575.54	-1.09337	0.145476	-7.51583	5.65494e-14	2.18135e-12
Nr2f1	289.528	1.24122	0.208218	5.96114	2.50477e-09	4.14084e-08
6720489N17Rik	25.1755	-1.09323	0.373658	-2.92576	0.00343616	0.0123765
Mef2c	422.473	1.23533	0.225468	5.47895	4.27855e-08	5.31997e-07
Cox7c	2107.01	0.294259	0.0747905	3.93444	8.33907e-05	0.000479425
Cast	62.6425	-1.09273	0.211615	-5.16375	2.42046e-07	2.58124e-06
Ssbp2	75.6363	1.18983	0.246598	4.82497	1.40024e-06	1.2599e-05
Zcchc9	216.6	0.376027	0.158887	2.36663	0.017951	0.0492398
Aldh3b1	35.1596	-1.09126	0.301875	-3.61495	0.000300411	0.00150479
Serinc5	13.9092	1.23113	0.427871	2.87733	0.00401051	0.0140681
Mtx3	51.2393	1.42598	0.275946	5.1676	2.37124e-07	2.53568e-06
Lhfpl2	284.668	1.29229	0.19583	6.59901	4.1391e-11	9.65626e-10
Scamp1	673.484	0.638003	0.126794	5.03181	4.85883e-07	4.85682e-06
Gm9776	23.3442	0.719728	0.296977	2.42352	0.0153711	0.0434568
Gjc3	143.115	-1.09104	0.356194	-3.06305	0.00219095	0.00841808
Aggf1	292.843	0.494492	0.12236	4.0413	5.31562e-05	0.000327167
Nsa2	168.213	0.439362	0.141402	3.10718	0.00188882	0.00740823
Dars	251.731	-1.09072	0.131132	-8.31772	8.9672e-17	6.12916e-15
Idh2	1978.85	-1.09067	0.173556	-6.28422	3.29503e-10	6.47265e-09
Enc1	451.424	1.24457	0.143535	8.67088	4.28807e-18	3.40946e-16
Slc18b1	86.3915	-1.08988	0.216936	-5.02396	5.06166e-07	5.04354e-06
Btf3	653.528	0.303428	0.101394	2.99258	0.00276633	0.0103004
Fcho2	56.5434	0.860062	0.257932	3.33445	0.000854672	0.00376959
Shisa4	110.932	-1.08935	0.204266	-5.33301	9.6597e-08	1.1279e-06
Tead2	200.078	-1.08805	0.20756	-5.24212	1.58746e-07	1.76204e-06
Map1b	151.864	0.785311	0.274152	2.8645	0.00417662	0.0145547
Ankrd32	39.2053	-1.08777	0.262045	-4.15107	3.30929e-05	0.000214645
Tinf2	68.0012	-1.08723	0.209238	-5.19613	2.03477e-07	2.20616e-06
Cryl1	43.3401	-1.08686	0.265841	-4.0884	4.34351e-05	0.00027294
Pik3r1	48.4296	0.981094	0.26848	3.65425	0.000257932	0.00131589
Mast4	30.2893	2.03522	0.28953	7.02937	2.07463e-12	6.07725e-11
Mlec	455.58	-1.08264	0.138233	-7.83202	4.80107e-15	2.2904e-13
Abhd2	16.2325	-1.08182	0.438076	-2.46947	0.0135313	0.0390241
Eif4ebp2	32.7179	-1.08174	0.353555	-3.05962	0.00221617	0.00849546
Srek1ip1	279.733	0.272141	0.102	2.66804	0.00762943	0.0242449
Zswim6	105.938	0.758972	0.182375	4.16161	3.16015e-05	0.000207386
Pde4d	39.5856	1.0348	0.243158	4.25566	2.08435e-05	0.000143389
Plk2	80.0606	2.52493	0.453028	5.57344	2.49759e-08	3.30974e-07
Gpbp1	764.75	0.34413	0.114808	2.99744	0.00272261	0.0101709
Phb	192.247	-1.08033	0.136368	-7.92215	2.33443e-15	1.19148e-13
Atm	225.86	-1.08011	0.159452	-6.77391	1.25345e-11	3.21239e-10
Gpx8	229.604	0.441915	0.121179	3.6468	0.000265529	0.00134994
Uchl5	298.154	-1.07583	0.139067	-7.73603	1.02571e-14	4.6467e-13
Ndufs4	948.846	0.379863	0.122597	3.09848	0.00194517	0.00759863
Pelo	396.881	0.256468	0.102391	2.50478	0.0122528	0.0360461
Parp8	23.9025	1.33164	0.351606	3.78731	0.00015229	0.000820639
Emb	409.035	0.874334	0.128896	6.78326	1.17491e-11	3.03142e-10
Hcn1	72.4627	1.6753	0.291028	5.75649	8.58785e-09	1.27703e-07
Bub1b	443.969	-1.07574	0.203475	-5.28683	1.24453e-07	1.42329e-06
Gm7120	58.9887	0.754294	0.211329	3.56929	0.000357944	0.00174682
Pole2	121.971	-1.07504	0.207788	-5.17371	2.29485e-07	2.46982e-06
Gm3833	13.8154	1.52663	0.426684	3.57788	0.000346394	0.00169542
3830406C13Rik	170.49	0.477399	0.157123	3.03837	0.00237858	0.00903504
Sclt1	41.892	-1.07365	0.270548	-3.96842	7.23499e-05	0.000423873
Atxn7	76.0089	1.36206	0.2249	6.05629	1.39293e-09	2.4227e-08
Ikbke	24.3276	-1.07364	0.358651	-2.99354	0.00275761	0.0102745
Top2b	907.361	0.567276	0.149905	3.78423	0.000154186	0.000829324
Nkiras1	80.6358	0.451097	0.170249	2.64963	0.00805805	0.0253383
Ube2e2	95.7281	0.538387	0.225838	2.38396	0.0171276	0.047451
Nudt13	68.9423	0.507602	0.18362	2.76442	0.00570245	0.0190049
Fen1	519.894	-1.07191	0.170042	-6.30382	2.90397e-10	5.74307e-09
Mcm4	1186.5	-1.07162	0.135083	-7.9331	2.13748e-15	1.11035e-13
Rab17	109.363	-1.07155	0.17951	-5.96933	2.38229e-09	3.95515e-08
Zswim8	388.513	0.518115	0.216952	2.38815	0.0169333	0.0469801
Camk2g	153.787	0.453604	0.18012	2.51835	0.0117907	0.0349594
Cdkn2aipnl	352.035	-1.07109	0.150332	-7.12482	1.04219e-12	3.21403e-11
Cdca8	1011.86	-1.06967	0.194179	-5.50867	3.61552e-08	4.58332e-07
D330045A20Rik	15.3816	-1.06604	0.416217	-2.56126	0.0104294	0.0313688
Kat6b	45.2316	1.02787	0.260547	3.94505	7.97824e-05	0.000461404
Comtd1	183.195	0.593763	0.141856	4.18567	2.84328e-05	0.000188927
Dlg5	166.886	0.640168	0.151447	4.227	2.36832e-05	0.000161034
Rps24	6050.3	0.484825	0.10422	4.65192	3.28865e-06	2.71837e-05
Gxylt1	345.529	-1.06554	0.177695	-5.99648	2.01637e-09	3.38611e-08
Gins1	74.6084	-1.06538	0.2633	-4.04626	5.20425e-05	0.000321158
Dnmt1	852.498	-1.06393	0.157153	-6.77001	1.2877e-11	3.27902e-10
Igfbp4	909.799	-1.06238	0.188323	-5.64129	1.68785e-08	2.33739e-07
Il17rd	16.0956	1.69279	0.422852	4.00328	6.24711e-05	0.000373294
Psmc3ip	77.6681	-1.06189	0.218556	-4.85867	1.18175e-06	1.08247e-05
Sfmbt1	79.5482	0.542254	0.192346	2.81915	0.00481507	0.0164221
Smim4	364.41	0.728021	0.181391	4.01355	5.98124e-05	0.000360726
Kif4	94.0654	-1.06104	0.207742	-5.1075	3.26455e-07	3.37068e-06
Nisch	521.092	0.835004	0.125342	6.66182	2.70454e-11	6.47759e-10
Wisp1	518.667	-1.06075	0.171367	-6.18995	6.01834e-10	1.12909e-08
Mettl6	105.732	0.5849	0.156803	3.73016	0.000191362	0.00100523
Acsl5	354.334	-1.05975	0.140689	-7.53262	4.97332e-14	1.94409e-12
Fubp1	1273.91	-1.05878	0.179602	-5.89511	3.74424e-09	6.00311e-08
Dzip3	169.603	-1.05811	0.147358	-7.18052	6.94467e-13	2.18785e-11
Rnf20	350.915	-1.05526	0.158009	-6.67846	2.41464e-11	5.86742e-10
Coro7	110.981	-1.05457	0.214473	-4.91705	8.7859e-07	8.2881e-06
Smc4	1003.2	-1.05425	0.160673	-6.5615	5.32704e-11	1.21369e-09
Ldb3	5.95685	3.7043	1.15699	3.20166	0.00136637	0.00563919
Ccser2	181.766	0.634698	0.145198	4.37127	1.23527e-05	8.92878e-05
Ghitm	1596.89	0.466003	0.128072	3.6386	0.000274124	0.00138579
Fam213a	78.9436	0.965347	0.217275	4.44298	8.87211e-06	6.61756e-05
Sptlc1	236.147	-1.05289	0.142289	-7.39968	1.36513e-13	4.86454e-12
Gnpnat1	89.5176	0.88711	0.240712	3.68536	0.000228379	0.00117693
Nyap1	12.9184	-1.05289	0.417992	-2.51891	0.0117717	0.0349207
Api5	615.383	-1.05192	0.150192	-7.00382	2.49081e-12	7.24193e-11
Cc2d2a	141.345	-1.05166	0.16422	-6.40395	1.51404e-10	3.16566e-09
Samd4	105.334	0.612649	0.249476	2.45574	0.0140596	0.0403755
Gch1	21.3397	1.11317	0.384852	2.89248	0.00382217	0.0135333
E130012A19Rik	52.1205	-1.04974	0.235468	-4.45808	8.26959e-06	6.20379e-05
Mapk1ip1l	379.829	0.459329	0.128098	3.58577	0.00033608	0.00165185
Rpp21	67.1688	-1.04891	0.2154	-4.86958	1.11834e-06	1.03004e-05
Ktn1	550.258	0.255468	0.107907	2.36749	0.0179093	0.0491499
Npc2	2426.32	-1.04871	0.105786	-9.91354	3.63548e-23	5.66553e-21
Rbl1	131.469	-1.04689	0.214285	-4.8855	1.03169e-06	9.56255e-06
Gjb2	324.28	-1.04651	0.183469	-5.70403	1.17008e-08	1.68422e-07
Zfp219	31.23	0.889711	0.329992	2.69616	0.00701435	0.0226225
Sorbs3	26.9208	-1.04467	0.32781	-3.18682	0.00143844	0.00589498
Abhd4	285.129	1.32157	0.196653	6.72031	1.81342e-11	4.49051e-10
Vcl	147.874	-1.04418	0.204049	-5.11732	3.09904e-07	3.2197e-06
Lrp10	160.273	0.387009	0.140176	2.76088	0.00576455	0.0191845
Mboat1	100.384	-1.043	0.234503	-4.44773	8.67826e-06	6.48125e-05
Ankrd52	21.5373	-1.041	0.402595	-2.58571	0.00971774	0.0296633
Ajuba	144.509	0.656565	0.170105	3.85976	0.000113501	0.000634735
Bbs9	56.7634	-1.04094	0.24417	-4.26319	2.0153e-05	0.000139131
Slc7a8	15.9095	1.26018	0.392073	3.21415	0.00130832	0.00543298
Homez	61.7586	0.883131	0.232487	3.79863	0.000145497	0.000790962
Miip	47.0734	-1.03976	0.252188	-4.12295	3.74049e-05	0.000238771
Zfp652	39.153	-1.0393	0.273374	-3.80176	0.00014367	0.000783215
Psme2	115.163	0.57398	0.174153	3.29584	0.000981288	0.00426526
Nsl1	135.955	-1.03929	0.21917	-4.74194	2.11683e-06	1.82864e-05
Taf5	58.9412	-1.03917	0.232131	-4.47665	7.5825e-06	5.72878e-05
Rabggta	26.0743	0.971984	0.317081	3.06541	0.00217371	0.00835735
Apitd1	145.513	-1.0382	0.168893	-6.14708	7.89245e-10	1.44588e-08
Acat2	596.382	-1.03716	0.197326	-5.2561	1.47145e-07	1.65368e-06
Pspc1	274.23	0.657128	0.175818	3.73756	0.000185818	0.000980071
Zmym5	76.8874	0.496175	0.186444	2.66126	0.00778491	0.0246452
Zmym2	194.97	0.663871	0.140795	4.71517	2.4151e-06	2.06041e-05
Phyhd1	15.1069	-1.037	0.43832	-2.36585	0.0179887	0.0493202
Smug1	175.185	-1.03679	0.177178	-5.85166	4.8669e-09	7.61503e-08
Lats2	246.409	0.580611	0.167768	3.4608	0.000538564	0.00251387
Col4a4	21.0945	-1.0354	0.35738	-2.8972	0.00376512	0.0133719
Ghdc	25.6964	-1.03328	0.302572	-3.415	0.000637821	0.00290978
Casc4	101.898	-1.03275	0.18381	-5.61861	1.92505e-08	2.61933e-07
Amdhd2	275.264	-1.03258	0.185209	-5.57518	2.47276e-08	3.28054e-07
Tpx2	540.814	-1.03159	0.19649	-5.25008	1.52037e-07	1.70049e-06
Ctsb	1465.91	0.508452	0.158001	3.21804	0.0012907	0.00537624
Traip	115.481	-1.03019	0.202972	-5.07554	3.86388e-07	3.93732e-06
Plvap	47.3738	-1.03002	0.289478	-3.55821	0.00037339	0.00181463
4930432K21Rik	48.135	-1.02742	0.247393	-4.15298	3.2818e-05	0.000213454
Btbd10	289.377	-1.02713	0.10499	-9.7831	1.33073e-22	1.92019e-20
Trim35	941.117	0.369369	0.120928	3.05446	0.00225468	0.00861482
9430015G10Rik	101.862	-1.02664	0.227454	-4.51364	6.37237e-06	4.92595e-05
Tspan6	97.2248	-1.02663	0.18229	-5.63188	1.78251e-08	2.44818e-07
Fam64a	337.814	-1.02585	0.219683	-4.66969	3.01653e-06	2.51119e-05
Stc1	11.5011	4.01935	0.800231	5.02274	5.09392e-07	5.07136e-06
Tnfrsf10b	78.332	1.80568	0.232993	7.74991	9.19552e-15	4.23139e-13
Nasp	1216.01	-1.02573	0.148054	-6.92807	4.26613e-12	1.1872e-10
Ncaph2	322.304	-1.02571	0.141335	-7.25728	3.94947e-13	1.30769e-11
Foxm1	521.621	-1.02446	0.192714	-5.31597	1.06091e-07	1.23259e-06
Fam160b2	249.252	0.962357	0.209724	4.58868	4.46068e-06	3.60556e-05
Rcbtb2	66.1126	1.31742	0.24037	5.48083	4.2333e-08	5.26931e-07
Lpar6	57.247	0.737817	0.222251	3.31975	0.000900983	0.00394704
Trim68	20.4399	-1.02314	0.353902	-2.89104	0.00383971	0.0135708
Imp4	481.926	-1.02226	0.127767	-8.00095	1.23463e-15	6.83904e-14
Zmym1	85.1466	-1.02213	0.240905	-4.24287	2.20674e-05	0.000151038
Gm4285	6.49568	1.7104	0.619624	2.76038	0.00577341	0.0192078
Serp2	36.9134	0.89245	0.339097	2.63185	0.00849225	0.0264828
Dek	761.307	-1.02183	0.164211	-6.22265	4.88816e-10	9.33543e-09
Vwa8	110.941	0.713368	0.18416	3.87364	0.000107222	0.000603082
Lrrc59	328.172	-1.02174	0.154092	-6.63075	3.33981e-11	7.918e-10
Naa16	85.6673	0.596168	0.208136	2.86432	0.00417907	0.0145588
Ran	4795.15	-1.02101	0.148498	-6.87558	6.17397e-12	1.65888e-10
Kbtbd7	53.3402	1.06342	0.227179	4.68099	2.85499e-06	2.39548e-05
Elf1	37.0648	0.921915	0.384473	2.39786	0.016491	0.0459468
Pcdh17	57.678	2.90013	0.309808	9.36105	7.89463e-21	8.95849e-19
Rad51b	21.6349	-1.02009	0.354237	-2.87968	0.0039808	0.0139722
Tdrd3	82.716	0.584416	0.214277	2.72739	0.00638385	0.0209238
Pcdh9	26.2658	2.35849	0.367871	6.41119	1.44384e-10	3.02974e-09
Dach1	31.0002	2.22268	0.410027	5.42083	5.93236e-08	7.19268e-07
Sfxn2	141.397	-1.01859	0.173815	-5.86022	4.62249e-09	7.28135e-08
I730030J21Rik	24.594	-1.0183	0.348815	-2.9193	0.00350817	0.0125855
1810043G02Rik	104.945	-1.0175	0.211693	-4.80652	1.5358e-06	1.36298e-05
Rab32	350.945	-1.01723	0.177713	-5.72399	1.04048e-08	1.51447e-07
Mapre1	1791.06	-1.01718	0.131213	-7.75214	9.03578e-15	4.17432e-13
Kctd12	114.485	2.05419	0.280554	7.32189	2.445e-13	8.38039e-12
Fbxl3	209.095	0.854639	0.141082	6.05774	1.38048e-09	2.40822e-08
Mycbp2	127.02	0.563049	0.188528	2.98656	0.00282136	0.0104686
Slain1	18.1855	1.95107	0.369877	5.27492	1.32811e-07	1.50416e-06
Pou4f1	24.0894	0.882585	0.337559	2.61461	0.00893305	0.0276435
Spry2	181.134	1.12386	0.246871	4.5524	5.30376e-06	4.21416e-05
Siah1b	54.4046	-1.0171	0.24475	-4.15568	3.2432e-05	0.000211768
Trmt10a	226.893	-1.01675	0.228464	-4.45039	8.57148e-06	6.4179e-05
Abcc4	174.544	0.401058	0.161365	2.48541	0.0129401	0.0376884
Evc	73.8621	-1.01632	0.225985	-4.4973	6.88231e-06	5.27824e-05
Uggt2	29.4261	0.716836	0.293077	2.4459	0.0144492	0.0413623
Mbnl2	556.962	0.340526	0.104639	3.25428	0.00113678	0.00482101
Topbp1	251.047	-1.01619	0.183946	-5.52438	3.30649e-08	4.23753e-07
Ndc80	211.582	-1.01553	0.229167	-4.43139	9.36257e-06	6.95675e-05
Clybl	30.8822	0.772782	0.275946	2.80048	0.00510263	0.0172918
Zic2	152.116	0.473862	0.197116	2.40397	0.016218	0.0453672
Sepp1	116.637	0.845842	0.21131	4.00285	6.25844e-05	0.000373589
BC030867	50.3517	-1.01552	0.26062	-3.89655	9.75741e-05	0.000554422
Prkaa1	229.266	0.321437	0.119493	2.69001	0.00714509	0.022987
Rictor	223.998	0.537506	0.177809	3.02294	0.0025033	0.00943134
Wdr70	61.4595	0.606011	0.21119	2.86951	0.00411106	0.014369
Slc45a2	2664.9	-1.01443	0.182118	-5.57015	2.54515e-08	3.36132e-07
Cntrob	79.182	-1.01439	0.282575	-3.5898	0.000330925	0.00163201
Atp6v1a	2012.33	-1.01367	0.0852643	-11.8886	1.35713e-32	5.11683e-30
Sytl2	180.467	-1.01311	0.2069	-4.89659	9.75142e-07	9.11068e-06
Ndufaf7	164.914	-1.01268	0.145468	-6.96155	3.3654e-12	9.57117e-11
Rai14	251.708	1.04603	0.123942	8.4397	3.18143e-17	2.26735e-15
Cdc25a	686.322	-1.01155	0.135146	-7.48486	7.16234e-14	2.70917e-12
Zfr	883.951	1.00565	0.124271	8.09235	5.85239e-16	3.47222e-14
Golph3	359.841	0.353004	0.101253	3.48635	0.000489659	0.00231051
Kifc1	75.4047	-1.01059	0.238652	-4.2346	2.28961e-05	0.00015604
Cdh10	11.8116	3.98394	0.781103	5.1004	3.38933e-07	3.48106e-06
Basp1	171.651	2.25386	0.254724	8.84824	8.891e-19	7.69763e-17
Myo10	826.647	0.900871	0.116275	7.74778	9.35117e-15	4.28613e-13
Zfp622	376.447	0.593384	0.154784	3.83364	0.000126262	0.000696986
Fbxl7	102.87	0.69352	0.225028	3.08192	0.00205667	0.00794656
Pbdc1	569.539	-1.00916	0.122929	-8.20927	2.22543e-16	1.43706e-14
2006-03-01	333.335	0.348852	0.119402	2.92165	0.00348187	0.0125142
Vrk1	410.467	-1.00834	0.142565	-7.07288	1.51752e-12	4.50173e-11
Sdc2	197.237	1.41865	0.161696	8.77358	1.73069e-18	1.46582e-16
Cpq	20.9717	1.29969	0.34885	3.72564	0.000194823	0.00102158
Arhgap19	58.87	-1.0066	0.276549	-3.63986	0.000272782	0.00137961
Laptm4b	1607.79	0.264558	0.0914831	2.89188	0.00382945	0.0135441
L2hgdh	38.3747	-1.00572	0.363354	-2.76787	0.00564247	0.0188426
Zfp101	28.9266	-1.00562	0.322775	-3.11556	0.00183593	0.00722782
Osr2	16.8645	2.00422	0.417858	4.79642	1.61527e-06	1.42593e-05
Galnt7	85.8716	-1.00421	0.205046	-4.8975	9.70633e-07	9.08896e-06
Ints2	160.593	-1.00049	0.161897	-6.1798	6.41845e-10	1.19647e-08
Hells	419.211	-0.999957	0.170704	-5.85784	4.68927e-09	7.36669e-08
Nuak1	151.145	-0.999723	0.162699	-6.14462	8.01535e-10	1.4638e-08
Ncald	942.747	0.622502	0.137568	4.52505	6.03822e-06	4.70812e-05
Polr2k	263.555	-0.999177	0.164745	-6.06498	1.31972e-09	2.30912e-08
Sec24d	125.883	-0.999048	0.240076	-4.16138	3.16335e-05	0.000207386
Mrpl28	337.783	-0.999028	0.147451	-6.77531	1.24143e-11	3.18898e-10
Arhgap11a	238.591	-0.999024	0.190764	-5.23695	1.63252e-07	1.80519e-06
Fzd6	112.071	0.666286	0.201933	3.29954	0.000968446	0.00421571
Acd	95.3912	-0.998732	0.195118	-5.1186	3.07807e-07	3.20075e-06
Lrp12	212.187	1.49453	0.167372	8.9294	4.2833e-19	3.97327e-17
Eif3e	1620.07	0.407404	0.0869136	4.68746	2.76614e-06	2.3293e-05
Blm	97.5934	-0.998635	0.193225	-5.16824	2.36314e-07	2.53307e-06
Eif3h	1917.72	0.212401	0.0765052	2.77629	0.00549833	0.0184086
Ext1	195.297	0.986977	0.116848	8.44667	2.99741e-17	2.16258e-15
Enpp2	107.32	0.865669	0.288647	2.99906	0.00270816	0.0101225
Anln	271.081	-0.998348	0.34031	-2.93365	0.00335007	0.01213
Zhx2	29.2581	0.826032	0.302936	2.72675	0.00639607	0.020958
Dcun1d4	75.7461	-0.997712	0.210659	-4.73614	2.17825e-06	1.87615e-05
Fbxo3	222.653	-0.995507	0.131538	-7.56822	3.78373e-14	1.50423e-12
Wdyhv1	107.745	1.76452	0.216243	8.1599	3.35305e-16	2.10701e-14
Fbxo32	27.709	1.50162	0.42331	3.54733	0.00038916	0.00188266
D15Ertd621e	789.818	0.212832	0.0825581	2.57796	0.00993844	0.0302265
Cep135	202.063	-0.995162	0.252485	-3.94147	8.09838e-05	0.000466505
Mtss1	93.6307	0.71523	0.165104	4.332	1.47761e-05	0.000104835
Glud1	861.582	-0.994171	0.0977067	-10.175	2.5628e-24	4.405e-22
Tmem175	45.4184	-0.993617	0.232412	-4.27523	1.90939e-05	0.000132444
Trib1	132.747	1.05692	0.198933	5.31293	1.07877e-07	1.24947e-06
Fam84b	85.0386	1.47525	0.279102	5.28571	1.25221e-07	1.43068e-06
Myc	112.283	1.21186	0.392645	3.08641	0.0020259	0.00785104
Pvt1	151.833	2.44275	0.219942	11.1063	1.16885e-28	3.10489e-26
Efr3a	476.367	0.452331	0.116341	3.88799	0.000101079	0.000573503
Cenpj	54.0516	-0.993245	0.21452	-4.63009	3.65507e-06	2.99373e-05
Iqgap3	164.133	-0.993082	0.228161	-4.35255	1.34563e-05	9.65486e-05
Dbr1	160.651	-0.992862	0.178464	-5.56336	2.64623e-08	3.47518e-07
Pcna	621.453	-0.989541	0.202236	-4.89301	9.93056e-07	9.25687e-06
Pfdn4	285.08	-0.989372	0.213597	-4.63197	3.62211e-06	2.96881e-05
Ptp4a3	85.2575	0.640607	0.249563	2.56692	0.0102606	0.0309487
Impact	129.346	-0.989176	0.249334	-3.96728	7.26984e-05	0.000425701
Nup93	562.232	-0.989007	0.128628	-7.68888	1.48434e-14	6.4735e-13
Zfp623	54.1614	0.724103	0.223576	3.23873	0.00120065	0.00504429
Cse1l	749.229	-0.988166	0.136897	-7.2183	5.26427e-13	1.69969e-11
Reep4	718.48	-0.986599	0.175149	-5.63292	1.7718e-08	2.43634e-07
Nrbp2	43.3112	1.21971	0.338314	3.60525	0.000311848	0.001553
Cisd2	428.841	-0.98551	0.122722	-8.03043	9.71281e-16	5.48422e-14
Exosc4	245.223	0.470686	0.130286	3.61271	0.000303016	0.00151612
Pnpla7	22.1503	-0.985215	0.367852	-2.67829	0.00739994	0.0236895
Fam203a	150.223	0.398865	0.147412	2.70578	0.00681432	0.0221054
Casc5	36.2663	-0.984385	0.364735	-2.69891	0.00695678	0.0224678
Arl11	35.7196	-0.983354	0.336803	-2.91967	0.00350404	0.0125745
C030006K11Rik	30.1316	1.04811	0.329025	3.18551	0.00144497	0.00591139
Arhgap39	48.0041	0.688466	0.286454	2.40341	0.0162431	0.0454184
1110038F14Rik	466.871	0.540234	0.122237	4.41957	9.88989e-06	7.30215e-05
Rad50	270.084	-0.9833	0.150825	-6.51949	7.05465e-11	1.57356e-09
Slc2a4	15.3445	-0.982355	0.343526	-2.85963	0.00424141	0.0147541
Il2rb	7.61962	5.62675	1.18392	4.75265	2.00773e-06	1.74105e-05
Tubgcp2	79.6698	-0.981758	0.183832	-5.34053	9.26763e-08	1.08537e-06
Donson	90.8966	-0.98067	0.186709	-5.25239	1.50137e-07	1.68085e-06
Ap2m1	237.07	-0.98054	0.147186	-6.66192	2.70276e-11	6.47759e-10
Cmc2	199.952	-0.97888	0.174945	-5.59536	2.20161e-08	2.95436e-07
Micall1	169.88	0.42167	0.17299	2.43754	0.0147874	0.0421085
Nusap1	217.415	-0.977446	0.231396	-4.22412	2.39875e-05	0.00016272
Tmem184b	212.383	0.619595	0.13782	4.4957	6.93408e-06	5.31098e-05
Kcnj4	5.477	2.19611	0.843545	2.60343	0.00922966	0.0283661
Nfya	59.4122	-0.977146	0.292934	-3.33572	0.00085078	0.00376094
Dnalc4	340.703	0.318527	0.126075	2.52648	0.0115212	0.034282
Cbx6	2793.3	0.529875	0.137017	3.86721	0.000110087	0.000617714
Cbx7	83.5119	1.37811	0.270055	5.10306	3.34197e-07	3.44149e-06
Rpl3	2107.22	0.423813	0.124764	3.39693	0.000681466	0.00308481
Prune2	26.2253	-0.976209	0.330282	-2.95569	0.00311974	0.0114091
Tab1	75.6344	0.716807	0.260081	2.75609	0.00584968	0.0194291
Atf4	2960.38	0.761148	0.249608	3.04937	0.00229318	0.00875334
Tnrc6b	199.072	0.488455	0.157976	3.09195	0.00198844	0.00772893
Zfp560	55.0439	-0.975332	0.250232	-3.8977	9.7109e-05	0.000552316
Slc25a17	311.022	0.765909	0.168967	4.53288	5.81835e-06	4.55187e-05
Ep300	139.56	0.582891	0.166407	3.50281	0.000460373	0.00219626
Troap	182.712	-0.975169	0.174121	-5.60053	2.13702e-08	2.87428e-07
Magt1	2132.44	-0.972134	0.111872	-8.68971	3.63359e-18	2.99081e-16
Zfp871	259.438	-0.972018	0.206481	-4.70753	2.50731e-06	2.12975e-05
Kptn	26.7972	-0.97126	0.312653	-3.10651	0.00189307	0.00741991
Pmm1	410.796	1.30972	0.169793	7.71364	1.22277e-14	5.41353e-13
Thra	24.2315	-0.970596	0.352438	-2.75395	0.00588811	0.0195457
Gas2l3	351.194	-0.967332	0.134702	-7.18125	6.90762e-13	2.18206e-11
Ndufa6	1484.18	0.235618	0.0868538	2.71281	0.0066715	0.0216902
Poldip3	916.549	0.257482	0.0900387	2.85968	0.00424068	0.0147541
Agps	319.216	-0.96611	0.136223	-7.09214	1.32057e-12	3.97806e-11
E2f7	142.601	-0.964958	0.215293	-4.48207	7.39224e-06	5.61772e-05
Nova1	28.4068	-0.964612	0.287922	-3.35025	0.000807376	0.0035973
Parvb	710.659	0.700334	0.126732	5.52609	3.27441e-08	4.20564e-07
Rfc3	327.171	-0.963239	0.14793	-6.51147	7.44166e-11	1.64731e-09
Serp1	1355.07	-0.96321	0.17758	-5.4241	5.82463e-08	7.0694e-07
Kif11	123.945	-0.962653	0.230515	-4.1761	2.96543e-05	0.000196152
Gtse1	505.502	0.495238	0.203953	2.4282	0.0151741	0.0430057
Gramd4	121.665	0.810981	0.30366	2.67069	0.00756952	0.0241135
Tbc1d22a	197.144	0.729293	0.13233	5.51116	3.5647e-08	4.52872e-07
Fam19a5	3.94645	3.82678	1.34238	2.85074	0.00436178	0.0151008
Brd1	494.268	0.315999	0.117853	2.6813	0.0073336	0.02349
Pim3	1047.53	0.403635	0.152512	2.64658	0.0081311	0.0255543
Haus1	138.149	-0.961866	0.197342	-4.8741	1.09304e-06	1.00912e-05
Tmem121	107.926	-0.961816	0.212267	-4.53115	5.8663e-06	4.58631e-05
Cenpo	43.305	-0.961767	0.28144	-3.41731	0.000632422	0.00289079
Plxnb2	522.459	0.327469	0.104183	3.14323	0.00167097	0.0066793
Katnbl1	476.475	-0.961742	0.122404	-7.85711	3.93102e-15	1.93049e-13
Nudt4	406.164	-0.961428	0.124466	-7.72439	1.12386e-14	5.0522e-13
Chkb	92.7088	0.579104	0.175732	3.29539	0.000982861	0.00426887
Eml2	456.228	-0.958961	0.161759	-5.92834	3.06012e-09	5.00934e-08
Ccdc167	165.58	-0.958665	0.190907	-5.02164	5.12316e-07	5.09613e-06
St3gal1	292.722	-0.956887	0.182832	-5.2337	1.66147e-07	1.83373e-06
Lgals1	4542.1	-0.95626	0.14041	-6.81048	9.7273e-12	2.54346e-10
Tmem117	10.6329	1.47221	0.451303	3.26213	0.0011058	0.00470842
Entpd2	33.119	-0.953994	0.286859	-3.32566	0.000882099	0.00387886
Slc38a1	1708.34	0.27682	0.115874	2.38899	0.0168949	0.0468933
Vdr	19.5435	2.45114	0.539509	4.54329	5.53833e-06	4.35319e-05
Cep250	44.7169	-0.953593	0.268272	-3.55458	0.000378583	0.00183834
Asb8	272.959	0.354248	0.117025	3.0271	0.00246908	0.00932729
9330020H09Rik	19.2251	0.909429	0.383848	2.36924	0.0178245	0.048983
Cacnb3	25.506	0.91259	0.338692	2.69446	0.00705038	0.0227164
Mll2	103.255	0.723722	0.251727	2.87503	0.0040399	0.0141557
Rhebl1	93.2199	1.14468	0.21377	5.3547	8.56997e-08	1.01075e-06
Tbkbp1	32.3056	-0.953311	0.33553	-2.84121	0.00449426	0.0154799
Agpat4	138.872	-0.951215	0.169076	-5.62597	1.84464e-08	2.51894e-07
Tnks2	1080.91	-0.950843	0.0943534	-10.0775	6.94944e-24	1.14402e-21
Pold1	166.164	-0.950835	0.209746	-4.53326	5.80794e-06	4.54677e-05
Prpf40b	60.9997	0.747846	0.25958	2.88099	0.00396434	0.0139228
Fhod1	239.253	-0.950713	0.193338	-4.91736	8.77172e-07	8.28141e-06
Tmbim6	1228.75	0.229362	0.0783534	2.92727	0.00341952	0.0123356
Bcdin3d	85.3448	0.489792	0.1975	2.47996	0.0131396	0.0381554
Sqle	430.951	-0.949424	0.151929	-6.24915	4.12702e-10	7.99943e-09
Asic1	14.3824	1.0106	0.387366	2.60889	0.00908363	0.0280243
Cox14	1079.92	0.479678	0.108188	4.43374	9.26142e-06	6.88597e-05
Pradc1	107.984	-0.948286	0.155156	-6.11183	9.84955e-10	1.76567e-08
2310068J16Rik	14.2586	1.45757	0.459777	3.17016	0.00152354	0.00618949
Slc11a2	486.847	0.738697	0.133644	5.52737	3.25075e-08	4.17984e-07
Letmd1	229.941	0.750316	0.120604	6.22133	4.92967e-10	9.39935e-09
Rpgrip1l	39.7795	-0.946993	0.262664	-3.60534	0.000311739	0.001553
Cela1	97.3234	0.749798	0.250953	2.9878	0.00280995	0.0104296
Cenpw	779.912	-0.946019	0.162597	-5.81817	5.94951e-09	9.17387e-08
Cenpf	377.023	-0.945563	0.193578	-4.88467	1.03603e-06	9.59516e-06
Kpna2	141.802	-0.944085	0.184529	-5.1162	3.11757e-07	3.23565e-06
9430023L20Rik	465.816	0.28614	0.0970554	2.94821	0.00319618	0.0116486
Eif4b	1130.86	0.626494	0.0930505	6.73284	1.66387e-11	4.19123e-10
Nkap	183.677	-0.943462	0.140298	-6.72471	1.75947e-11	4.3848e-10
Zfp740	322.464	0.655395	0.161315	4.06282	4.84827e-05	0.000301258
Poc1a	75.871	-0.942679	0.240013	-3.92762	8.57923e-05	0.000492739
Acbd3	372.694	-0.941243	0.125785	-7.48297	7.26631e-14	2.73082e-12
Mrpl18	1299.77	-0.939378	0.140753	-6.67393	2.49047e-11	6.02662e-10
Arl5a	172.373	-0.938102	0.176077	-5.32781	9.94038e-08	1.15951e-06
Sp1	529.91	0.383923	0.109032	3.52119	0.000429616	0.00206301
Pcbp2	214.301	0.545186	0.14651	3.72115	0.000198321	0.00103759
Atp5g2	233.352	0.388679	0.155198	2.50441	0.0122655	0.0360741
Calcoco1	40.7563	1.42659	0.301141	4.73727	2.16614e-06	1.8671e-05
Cdc25c	65.3677	-0.937783	0.233146	-4.02231	5.7631e-05	0.000349373
Tram1	647.306	-0.937525	0.103718	-9.03915	1.57895e-19	1.55082e-17
Zfp385a	51.4459	1.16101	0.248574	4.67069	3.00194e-06	2.50261e-05
Zfp263	138.948	0.697861	0.167365	4.1697	3.05e-05	0.000200949
Rpa1	858.793	-0.937506	0.108956	-8.60442	7.67008e-18	5.97653e-16
Crebbp	98.7428	0.550447	0.231083	2.38203	0.0172177	0.0476533
Zcchc17	218.595	-0.937156	0.144767	-6.47354	9.57299e-11	2.06998e-09
Oard1	153.563	-0.936387	0.156079	-5.99943	1.98012e-09	3.33003e-08
Vasn	45.2926	1.78697	0.338155	5.28449	1.26058e-07	1.43743e-06
Ppfibp2	90.4929	-0.933664	0.218749	-4.26819	1.97064e-05	0.000136208
Cpne1	95.1802	-0.933167	0.323676	-2.88303	0.00393875	0.0138538
Ubald1	85.4287	1.07799	0.196068	5.49807	3.83968e-08	4.8308e-07
Mgrn1	712.474	0.519538	0.114895	4.52184	6.13047e-06	4.7705e-05
Wdr62	30.5424	-0.931017	0.297389	-3.13064	0.00174427	0.00694146
Fam86	113.797	1.16678	0.161872	7.20806	5.67558e-13	1.80752e-11
Carhsp1	79.0078	0.590723	0.207818	2.8425	0.00447616	0.0154238
Ctcf	380.674	-0.930219	0.142189	-6.54215	6.06389e-11	1.3656e-09
Clec16a	56.7262	1.03261	0.25003	4.12994	3.62859e-05	0.000232881
Stra13	60.6789	-0.929857	0.257733	-3.60783	0.00030877	0.00154095
Pold3	223.465	-0.928524	0.166284	-5.58396	2.35104e-08	3.12616e-07
Mis18a	244.753	-0.9284	0.224919	-4.1277	3.66406e-05	0.000234789
Trappc6a	240.15	-0.926978	0.145448	-6.37327	1.8504e-10	3.7943e-09
Cpped1	210.592	0.744777	0.237487	3.13607	0.00171228	0.00682575
C920009B18Rik	24.3229	-0.926608	0.339923	-2.72594	0.00641192	0.0209923
Bfar	498.194	0.696633	0.107657	6.47087	9.74408e-11	2.10127e-09
Cdt1	959.574	-0.926563	0.155193	-5.9704	2.36671e-09	3.93486e-08
Ube2v2	115.555	0.810217	0.182445	4.44089	8.95867e-06	6.66936e-05
Vax2	47.1506	-0.926541	0.258996	-3.57744	0.000346979	0.00169757
Pkp2	79.8159	0.64105	0.245599	2.61015	0.00905017	0.0279394
Ptpn18	42.8267	-0.926463	0.287321	-3.22448	0.001262	0.00527358
Top3b	82.9559	0.590469	0.168472	3.50486	0.000456855	0.00218126
2610318N02Rik	57.1819	2.01402	0.29036	6.93627	4.02595e-12	1.13114e-10
Metrn	1524.21	-0.92587	0.124819	-7.41771	1.19162e-13	4.35239e-12
Ydjc	20.5165	1.36013	0.396308	3.43201	0.000599126	0.00275801
Slc7a4	12.0399	1.18216	0.459712	2.57153	0.010125	0.030672
Maged2	53.119	-0.92569	0.229893	-4.02662	5.65854e-05	0.000344053
Klhl22	306.788	0.777051	0.133647	5.81421	6.09203e-09	9.38124e-08
Cenpe	385.763	-0.924376	0.216849	-4.26277	2.01905e-05	0.000139307
Tcp11l1	21.4553	-0.923643	0.33136	-2.78743	0.00531283	0.0179055
Nup133	256.506	-0.922607	0.138663	-6.65362	2.85977e-11	6.82142e-10
Synj2bp	501.472	-0.921079	0.115407	-7.98115	1.44981e-15	7.83757e-14
Mtmr2	1213.55	-0.920855	0.112958	-8.15218	3.57435e-16	2.22218e-14
Skp2	190.683	-0.920204	0.158361	-5.81078	6.21814e-09	9.56285e-08
Klhl24	106.003	1.36324	0.215137	6.33663	2.34853e-10	4.72454e-09
Psmg1	122.53	-0.918063	0.184133	-4.98587	6.16838e-07	6.03314e-06
Nsmce4a	359.964	-0.917682	0.12523	-7.32797	2.3366e-13	8.05612e-12
Abcc5	327.907	0.564139	0.123544	4.56628	4.96449e-06	3.97159e-05
Bard1	147.785	-0.917092	0.166895	-5.49503	3.90635e-08	4.90412e-07
Cenpl	212.316	-0.915067	0.195259	-4.68642	2.78023e-06	2.33948e-05
Dut	1535.41	-0.914197	0.178104	-5.13293	2.8527e-07	2.98499e-06
Abcd4	31.989	-0.914183	0.293426	-3.11555	0.00183602	0.00722782
Cd164	740.887	-0.914056	0.108442	-8.42901	3.48588e-17	2.4544e-15
Vps8	105.663	0.473081	0.177042	2.67214	0.00753681	0.0240224
Blvrb	124.043	-0.912308	0.272862	-3.34348	0.000827361	0.00366946
Igf2bp2	81.957	0.530916	0.222058	2.39089	0.0168078	0.0467402
Snrnp25	219.625	-0.912095	0.144549	-6.30992	2.79182e-10	5.54003e-09
Etv5	33.1423	1.46497	0.424767	3.44888	0.000562909	0.00261177
Cyba	61.7534	-0.911379	0.207282	-4.39681	1.09853e-05	8.05494e-05
Eif4a2	493.967	1.23982	0.222956	5.5608	2.68537e-08	3.51868e-07
Dcaf10	161.973	-0.91094	0.169856	-5.36303	8.18387e-08	9.6913e-07
Kdelc1	139.851	-0.909877	0.183136	-4.9683	6.75419e-07	6.52961e-06
Leprel1	10.6041	1.82343	0.523775	3.48131	0.000498959	0.00234776
Nacc1	170.442	-0.908925	0.13824	-6.57496	4.86646e-11	1.11967e-09
Hes1	78.9903	0.957957	0.333175	2.87524	0.00403725	0.0141534
Mir692-1	23.5943	-0.908908	0.348712	-2.60648	0.00914791	0.0281741
Tgds	37.6296	-0.908619	0.374947	-2.42332	0.0153792	0.0434603
0610012G03Rik	210.463	0.59356	0.130442	4.55039	5.35476e-06	4.24315e-05
Lrrc33	67.7147	1.35233	0.247578	5.46226	4.70107e-08	5.7899e-07
Iqcg	20.5011	1.69039	0.341361	4.95191	7.34898e-07	7.05792e-06
Mybl2	24.7002	-0.90535	0.344531	-2.62777	0.00859458	0.0267163
2700099C18Rik	39.1569	-0.902511	0.257402	-3.50623	0.000454508	0.00217094
Lrrc42	208.681	-0.90151	0.162692	-5.54121	3.00392e-08	3.89676e-07
Itgb5	90.0714	0.610726	0.244355	2.49934	0.0124425	0.0365213
Pfas	212.499	-0.900235	0.161532	-5.57312	2.50224e-08	3.31214e-07
2810428I15Rik	218.347	-0.8998	0.187728	-4.79311	1.64217e-06	1.44531e-05
Mylk	1794.98	0.571175	0.158564	3.60217	0.000315569	0.00156885
Megf6	73.4998	-0.898793	0.233301	-3.8525	0.000116918	0.000652287
Fancg	44.5375	-0.897617	0.283363	-3.16772	0.00153637	0.00623728
Dirc2	95.0445	1.24852	0.208802	5.97943	2.23918e-09	3.7388e-08
Dtx3l	34.792	0.590852	0.248671	2.37604	0.0174994	0.0482504
Parp9	30.1686	1.10632	0.280312	3.94675	7.92189e-05	0.000458748
Kpna1	210.593	0.523362	0.141769	3.69165	0.000222802	0.00115023
Fam162a	853.695	0.638088	0.152682	4.17919	2.9255e-05	0.000194059
Golgb1	94.7378	0.653503	0.239774	2.72549	0.00642057	0.0210147
Mthfd1	382.772	-0.89715	0.127431	-7.0403	1.91827e-12	5.6618e-11
Slc16a3	248.748	-0.896856	0.217165	-4.12983	3.6303e-05	0.000232881
Gsk3b	441.616	0.290956	0.104274	2.79031	0.00526569	0.0177727
Arhgap31	142.559	0.435717	0.173403	2.51274	0.0119798	0.0353763
B4galt4	74.1441	1.21786	0.272402	4.47083	7.79173e-06	5.87546e-05
Creb1	324.835	-0.896754	0.146	-6.14217	8.14019e-10	1.48281e-08
Piga	33.186	-0.895452	0.308662	-2.90108	0.00371879	0.0132354
Mrpl32	170.332	-0.894767	0.162542	-5.50483	3.6952e-08	4.66914e-07
BC027231	115.642	0.588332	0.173504	3.39089	0.000696663	0.00314265
Gtpbp8	59.0437	0.546034	0.215092	2.5386	0.0111295	0.0332096
Ccdc80	26.8479	0.979194	0.36803	2.66064	0.00779932	0.0246691
Phldb2	175.488	0.721496	0.168603	4.27925	1.87527e-05	0.000130465
Brms1l	55.3729	-0.894405	0.287785	-3.10789	0.00188428	0.00739539
Prkacb	360.739	-0.893395	0.154826	-5.77032	7.91194e-09	1.18406e-07
Prkra	213	-0.893138	0.176255	-5.06729	4.03516e-07	4.09046e-06
Alcam	82.9844	1.8472	0.223523	8.26402	1.40849e-16	9.46117e-15
Nxpe3	100.62	0.710628	0.225941	3.14519	0.00165978	0.00664367
Pcnp	164.731	0.396463	0.145825	2.71876	0.00655281	0.0213519
Fam83d	181.278	-0.892369	0.220846	-4.04069	5.32943e-05	0.000327754
Odc1	497.91	-0.892175	0.161874	-5.51155	3.55689e-08	4.52371e-07
Tbc1d23	83.9271	0.891511	0.178576	4.99234	5.96512e-07	5.86871e-06
Top3a	26.9438	-0.891455	0.30461	-2.92655	0.00342745	0.0123528
St3gal6	179.318	0.708704	0.154841	4.57699	4.71716e-06	3.79189e-05
Cpox	551.959	0.509329	0.170417	2.98872	0.00280147	0.010408
Cmtm4	162.063	-0.888211	0.171858	-5.16827	2.36266e-07	2.53307e-06
Epha3	39.1982	1.40989	0.28875	4.88273	1.04625e-06	9.68213e-06
Nt5dc1	45.6467	-0.887892	0.315017	-2.81856	0.00482399	0.0164429
Chmp2b	716.065	0.403808	0.12809	3.15252	0.00161865	0.00651924
Cadm2	3.88469	4.09455	1.06524	3.84377	0.000121157	0.000672404
Stmn1	638.64	-0.887522	0.227295	-3.90472	9.43348e-05	0.000538874
Usp25	101.291	1.54315	0.191281	8.06748	7.17632e-16	4.11161e-14
Mrpl39	359.514	0.334571	0.126065	2.65396	0.00795528	0.0250585
App	1182.64	0.533697	0.147274	3.62385	0.000290255	0.00146166
Adamts1	1265.42	2.0833	0.202203	10.303	6.8289e-25	1.35282e-22
Adamts5	55.1914	0.728164	0.267697	2.72011	0.00652604	0.0212706
Smoc1	22.5972	-0.886605	0.355286	-2.49547	0.0125792	0.0368453
Eif2s1	566.847	-0.885247	0.135332	-6.54131	6.09809e-11	1.36803e-09
B130034C11Rik	10.2572	1.32913	0.511505	2.59846	0.00936422	0.0287343
Bach1	81.4163	0.705148	0.205433	3.43249	0.000598059	0.00275418
Tiam1	279.039	0.568869	0.134637	4.22522	2.38704e-05	0.000162148
Gmfb	417.949	-0.884972	0.135162	-6.5475	5.85079e-11	1.32271e-09
Tnpo1	145.379	-0.884713	0.182058	-4.8595	1.17682e-06	1.07879e-05
Ifnar2	209.102	0.359822	0.129103	2.7871	0.00531819	0.0179133
Tmem245	87.3332	-0.88423	0.297782	-2.96939	0.00298393	0.0109846
Ssr1	716.227	-0.883956	0.144297	-6.12594	9.01503e-10	1.63361e-08
Ifngr2	179.372	1.04784	0.153801	6.81293	9.56307e-12	2.50653e-10
Tmem9	265.795	-0.882955	0.121468	-7.26904	3.62046e-13	1.20558e-11
Dnajc28	17.3576	1.93306	0.388963	4.96978	6.70306e-07	6.49092e-06
Fgfrl1	135.811	-0.882568	0.186508	-4.73206	2.22252e-06	1.91006e-05
Kif15	236.198	-0.881685	0.225808	-3.90458	9.439e-05	0.000538874
Rap2a	228.453	-0.881676	0.158962	-5.54647	2.91493e-08	3.78987e-07
Mrps6	965.353	0.601966	0.101817	5.91224	3.37487e-09	5.47855e-08
Ube2c	1135.19	-0.881294	0.205993	-4.27826	1.88358e-05	0.000130887
Rcan1	115.694	0.466419	0.194482	2.39827	0.0164728	0.0459071
Dopey2	11.3583	1.11199	0.439999	2.52725	0.0114958	0.0342153
4930422G04Rik	50.2186	-0.880804	0.271047	-3.24963	0.00115556	0.00488468
Pigp	145.104	0.605834	0.181169	3.34402	0.000825731	0.00366406
Ttc3	2161.37	0.746792	0.0979717	7.62253	2.48752e-14	1.02735e-12
Dscr3	437.61	0.335307	0.102321	3.27701	0.00104913	0.00450155
Dyrk1a	393.694	0.238958	0.094635	2.52505	0.0115681	0.0344042
Hmgcs1	804.119	-0.880432	0.292726	-3.0077	0.00263236	0.00985176
Brwd1	235.114	1.13025	0.136858	8.25856	1.47438e-16	9.73588e-15
Galm	347.739	-0.879872	0.123716	-7.112	1.14372e-12	3.50861e-11
Haus3	263.195	-0.879284	0.173306	-5.07361	3.90346e-07	3.96727e-06
Sh3bgr	17.7924	1.52482	0.360733	4.22699	2.36838e-05	0.000161034
Scaf8	264.617	0.67438	0.117092	5.75939	8.44184e-09	1.25692e-07
Arid1b	284.36	0.548346	0.136675	4.01206	6.01921e-05	0.000362455
Tyms	425.139	-0.878195	0.18184	-4.8295	1.36874e-06	1.23299e-05
Fam173a	256.316	-0.87816	0.148963	-5.89514	3.74363e-09	6.00311e-08
Clta	1308.73	-0.878107	0.096443	-9.10494	8.63168e-20	8.84974e-18
Kirrel	39.8027	-0.87788	0.306242	-2.86662	0.00414879	0.0144749
Tagap1	184.926	0.825934	0.192114	4.29919	1.71424e-05	0.000120192
Fgfr1op	135.514	0.673493	0.142969	4.71074	2.46813e-06	2.10106e-05
Wdr67	58.0591	-0.875622	0.279933	-3.12797	0.00176018	0.00699525
Golt1b	215.502	-0.875571	0.174377	-5.02115	5.13631e-07	5.10486e-06
Nin	87.4242	-0.875013	0.218217	-4.00984	6.07612e-05	0.000365693
Wdr8	72.5623	-0.873747	0.19475	-4.4865	7.24025e-06	5.51656e-05
Uevld	44.8303	-0.873589	0.296951	-2.94186	0.00326244	0.0118678
Ppp2r1a	650.839	0.31392	0.0840168	3.7364	0.000186675	0.000983703
Zfp52	20.3204	1.51141	0.407556	3.70848	0.000208509	0.00108447
3110052M02Rik	14.6966	0.990975	0.413116	2.39878	0.0164497	0.0458808
Zfp760	14.1943	1.06884	0.400492	2.66881	0.00761199	0.0242026
Zfp943	24.7957	1.07129	0.3375	3.17419	0.00150256	0.00612339
Gm4944	40.8549	1.16437	0.26001	4.47817	7.52873e-06	5.69731e-05
Zfp944	31.6234	0.991972	0.337566	2.9386	0.00329698	0.0119704
Zfp945	57.5322	0.987798	0.285985	3.45402	0.000552291	0.00256667
Tnfrsf12a	79.5454	1.44151	0.42381	3.40132	0.000670614	0.00304394
Dbf4	465.017	-0.873157	0.157253	-5.55258	2.81489e-08	3.67193e-07
Pik3r3	237.353	-0.872227	0.158823	-5.49181	3.97825e-08	4.98903e-07
Atad5	75.641	-0.87202	0.229671	-3.79682	0.000146564	0.000795639
Ttll12	320.702	-0.8714	0.121184	-7.19071	6.4453e-13	2.04708e-11
Mlst8	189.557	1.0624	0.170615	6.2269	4.75762e-10	9.1159e-09
2610019E17Rik	185.424	2.21324	0.258723	8.55447	1.18411e-17	8.75941e-16
Snhg9	997.26	0.927247	0.159848	5.8008	6.60002e-09	1.00838e-07
Angptl2	371.459	-0.869416	0.179367	-4.84713	1.25262e-06	1.13669e-05
Fahd1	62.0283	1.7442	0.2562	6.80797	9.89866e-12	2.58249e-10
Hagh	71.3127	0.670725	0.205492	3.264	0.00109852	0.00468083
Tmem14a	115.687	-0.866776	0.19015	-4.55837	5.15527e-06	4.11379e-05
Eme2	23.6553	1.5302	0.343874	4.44989	8.59132e-06	6.42452e-05
Mapk8ip3	32.7717	0.962123	0.407458	2.36128	0.0182118	0.0498267
Mcm2	1394.39	-0.86624	0.13619	-6.36052	2.0107e-10	4.09427e-09
Mapk12	73.7569	-0.866099	0.222257	-3.89684	9.74556e-05	0.000554018
Smarcad1	215.886	-0.865169	0.179883	-4.80961	1.51226e-06	1.34515e-05
Uchl3	288.961	-0.864789	0.13354	-6.47589	9.42555e-11	2.04769e-09
Fbxl16	5.81206	2.26036	0.750251	3.0128	0.00258846	0.00971232
Mipep	35.4844	-0.864513	0.268637	-3.21814	0.00129025	0.00537624
Derl2	389.864	-0.864242	0.113129	-7.63946	2.18128e-14	9.10531e-13
Rab40c	107.665	0.744028	0.145021	5.13047	2.89023e-07	3.02156e-06
Gm10012	461.712	0.523882	0.130869	4.00309	6.25212e-05	0.000373402
Scd2	3165.17	-0.86314	0.246585	-3.50038	0.0004646	0.00221061
Nme4	198.324	1.11361	0.162261	6.86307	6.73954e-12	1.78621e-10
Smim11	284.321	-0.862988	0.124883	-6.91037	4.83376e-12	1.32346e-10
Luc7l	426.835	0.513348	0.189144	2.71406	0.0066465	0.021621
Dusp1	122.93	1.01529	0.40757	2.49108	0.0127356	0.037204
Crebrf	86.4915	2.33423	0.281979	8.27803	1.25228e-16	8.46049e-15
Zbtb9	64.5187	0.565988	0.194257	2.91361	0.00357281	0.0127781
Vangl2	24.876	-0.860739	0.312679	-2.75279	0.00590897	0.0195982
Lemd2	260.7	0.328991	0.137029	2.40089	0.0163555	0.0456562
Nudt3	2746.39	0.46555	0.10277	4.53004	5.89734e-06	4.6075e-05
D17Wsu92e	865.701	0.242086	0.0827156	2.92673	0.00342551	0.0123496
Nup205	273.269	-0.859928	0.16541	-5.19876	2.00624e-07	2.17927e-06
Tmem97	269.634	-0.859268	0.135564	-6.33847	2.32052e-10	4.67625e-09
Def6	80.6228	1.25402	0.188929	6.63753	3.1899e-11	7.57796e-10
Atp11c	41.2083	-0.857691	0.248976	-3.44487	0.000571339	0.00264363
Rnmtl1	87.154	-0.857633	0.214294	-4.00213	6.27759e-05	0.000374158
Stk38	571.703	0.675009	0.129448	5.21453	1.84281e-07	2.01862e-06
Pald1	47.97	-0.856841	0.241324	-3.55059	0.000384372	0.00186412
Gm16197	21.6596	2.39624	0.368411	6.50426	7.80769e-11	1.71857e-09
Cdkn1a	1237.36	1.60714	0.305485	5.26096	1.43302e-07	1.61515e-06
Mkln1	369.652	-0.856075	0.123058	-6.95668	3.48391e-12	9.85955e-11
Paqr7	118.027	-0.855811	0.189999	-4.5043	6.6593e-06	5.12403e-05
Lmna	1074.62	-0.855656	0.123424	-6.93265	4.13031e-12	1.15491e-10
Ankrd55	37.3725	-0.85513	0.339285	-2.52039	0.0117226	0.034822
Zfand3	616.597	0.528991	0.0952595	5.55315	2.80566e-08	3.66397e-07
Btbd9	373.207	0.843979	0.1619	5.21297	1.85845e-07	2.03386e-06
Tssc4	348.991	-0.854802	0.118235	-7.22971	4.84042e-13	1.58473e-11
Glo1	704.484	0.251785	0.0974241	2.58442	0.00975432	0.0297439
Tmem30a	684.179	-0.853589	0.141908	-6.0151	1.7977e-09	3.04957e-08
Wiz	290.431	0.469705	0.154317	3.04376	0.0023364	0.00888926
D6Wsu163e	77.0508	-0.852955	0.225684	-3.77943	0.000157189	0.000843926
Fbln1	101.393	-0.852414	0.218619	-3.89908	9.65594e-05	0.000549993
Mpg	123.047	-0.850409	0.178137	-4.7739	1.80693e-06	1.57843e-05
Rab11b	243.176	0.508549	0.123963	4.10243	4.08832e-05	0.000258994
Txnip	256.853	-0.849594	0.304731	-2.78801	0.00530322	0.0178836
Zbtb22	178.883	0.677611	0.193901	3.49463	0.000474724	0.00225003
Tapbp	112.85	0.73639	0.176882	4.16318	3.13852e-05	0.000206084
Slc12a2	109.803	-0.849035	0.174541	-4.86439	1.14813e-06	1.05415e-05
AA388235	26.9132	2.07159	0.29759	6.9612	3.37382e-12	9.57117e-11
H2-Ke6	86.8428	0.53768	0.193641	2.77669	0.00549153	0.0183964
Rxrb	215.787	0.591423	0.163051	3.62723	0.000286477	0.0014445
Brd2	2377.8	0.293556	0.107455	2.73189	0.00629721	0.0206805
Tap1	19.0829	2.04674	0.405887	5.04263	4.59166e-07	4.60268e-06
Rnf5	79.8781	1.06078	0.271561	3.90624	9.37451e-05	0.000535791
Hsd17b11	132.45	-0.848345	0.213445	-3.97454	7.05149e-05	0.000414994
Rnf114	191.499	-0.846863	0.125869	-6.72811	1.71879e-11	4.31098e-10
1110038B12Rik	725.193	1.01369	0.314634	3.2218	0.00127387	0.00531562
Hn1	1020.67	-0.846453	0.174677	-4.84583	1.26084e-06	1.14238e-05
P4ha2	153.428	-0.846312	0.267614	-3.16243	0.00156456	0.00633191
Ddah2	227.839	1.03808	0.297187	3.49302	0.000477596	0.00226181
D17H6S53E	67.1441	0.594533	0.202645	2.93387	0.00334767	0.012125
Nfkbil1	50.8993	0.700428	0.247783	2.82678	0.00470187	0.0160877
Ddx39b	661.222	0.327638	0.0843631	3.88366	0.000102895	0.000581828
Nek2	102.342	-0.84545	0.322384	-2.6225	0.00872884	0.0270833
Tmsb10	468.241	-0.844264	0.139035	-6.07231	1.26086e-09	2.21942e-08
Galk1	702.747	-0.844041	0.132838	-6.3539	2.0992e-10	4.25225e-09
Slc39a6	537.349	-0.843949	0.105678	-7.98602	1.39365e-15	7.57629e-14
Ier3	599.173	0.72595	0.294798	2.46254	0.0137958	0.0396863
Prelid2	130.397	-0.843906	0.264342	-3.19247	0.0014106	0.00580122
Far1	55.9133	-0.843416	0.241253	-3.49599	0.000472313	0.00224042
Tubb4b	215.809	-0.842818	0.202402	-4.16408	3.12617e-05	0.000205389
Ppp1r18	357.428	0.613698	0.146876	4.17834	2.93643e-05	0.000194563
Casz1	29.5822	-0.842031	0.336355	-2.5034	0.0123007	0.0361673
Gabbr1	42.9885	0.723302	0.291409	2.48208	0.0130617	0.0379954
9130008F23Rik	52.5133	2.22201	0.272712	8.1478	3.70616e-16	2.29193e-14
Clptm1l	457.572	-0.841847	0.125539	-6.70584	2.00256e-11	4.89664e-10
Cd2ap	349.13	0.399063	0.0999913	3.99098	6.58e-05	0.000390788
Enpp4	130.807	1.06989	0.190358	5.62039	1.90522e-08	2.59536e-07
Runx2	5.78579	2.06946	0.743003	2.78527	0.00534835	0.0179993
Tnfaip8l1	37.3382	-0.840755	0.329595	-2.55087	0.0107455	0.03222
Ints1	107.828	-0.839895	0.172286	-4.87501	1.08804e-06	1.0053e-05
Tmem63b	364.339	0.881328	0.156236	5.64101	1.69057e-08	2.33838e-07
Vegfa	115.604	0.826369	0.305857	2.70181	0.00689622	0.0223261
Athl1	25.5204	-0.839136	0.320213	-2.62056	0.00877864	0.0272306
Polr1c	755.663	0.546963	0.136552	4.00552	6.18817e-05	0.000370529
Thop1	54.5204	-0.838507	0.221385	-3.78756	0.000152135	0.000820182
Srf	907.403	0.514342	0.156977	3.27654	0.00105087	0.00450738
Ckap2l	290.227	-0.838323	0.197427	-4.24625	2.17382e-05	0.000149018
Gltscr1l	47.0323	1.12541	0.262266	4.29111	1.77781e-05	0.000124351
Tbcc	325.269	0.39753	0.156045	2.54752	0.010849	0.0324638
Taf8	86.8363	0.816824	0.197291	4.14021	3.4699e-05	0.000223697
Klhdc4	239.322	-0.838278	0.148773	-5.63463	1.75435e-08	2.41518e-07
Elof1	487.44	-0.837538	0.127238	-6.58247	4.62705e-11	1.06669e-09
Csrp1	1189.88	-0.837054	0.168101	-4.97946	6.37616e-07	6.22595e-06
Ctdspl2	74.5507	-0.835679	0.206486	-4.04714	5.18462e-05	0.000320454
Daam2	31.4753	1.32365	0.304944	4.34064	1.42069e-05	0.000101312
Vma21	297.693	-0.835475	0.111632	-7.48418	7.19953e-14	2.71446e-12
Fsd1	9.00169	1.17816	0.476335	2.47338	0.0133843	0.0387025
Tpst1	149.459	-0.835233	0.173192	-4.82259	1.41709e-06	1.27212e-05
Ubxn6	255.884	0.673392	0.16134	4.17374	2.99638e-05	0.00019764
Tcf12	578.853	-0.835172	0.158826	-5.2584	1.45314e-07	1.63468e-06
Ssx2ip	81.2489	-0.835079	0.196098	-4.25849	2.05815e-05	0.000141754
Sp4	51.8245	-0.833677	0.241034	-3.45875	0.000542691	0.00252875
Ppp3cb	100.198	-0.833621	0.203186	-4.10275	4.08262e-05	0.000258773
Ticam1	64.2255	0.907966	0.273192	3.32354	0.000888828	0.00389929
Dhrs2	47.1279	-0.832504	0.31925	-2.60769	0.00911563	0.028103
Ift172	25.7838	-0.832489	0.322321	-2.5828	0.00980031	0.0298608
Vmac	47.1306	0.86736	0.300864	2.8829	0.00394035	0.0138553
Clpp	373.582	0.29143	0.109531	2.66071	0.00779754	0.0246691
C2	188.813	-0.832429	0.204378	-4.07299	4.64131e-05	0.000290094
Khsrp	610.477	0.533275	0.103525	5.15119	2.58843e-07	2.73788e-06
Gm11110	13.6776	1.1816	0.432547	2.73172	0.00630046	0.0206853
Efna5	259.983	0.861658	0.142759	6.03577	1.58205e-09	2.70732e-08
Fbxl17	113.784	0.671858	0.165768	4.05301	5.05637e-05	0.00031319
Man2a1	240.498	0.549316	0.145467	3.77623	0.000159223	0.000852886
Rab31	355.637	0.797834	0.154492	5.16425	2.41403e-07	2.57673e-06
Lsm12	70.091	-0.831206	0.236916	-3.50844	0.000450735	0.00215732
Ankrd12	164.319	0.692614	0.160245	4.32223	1.54459e-05	0.000108951
Dnajc3	644.647	-0.830987	0.189876	-4.37648	1.20611e-05	8.75047e-05
Tmem194	84.1501	-0.830345	0.215903	-3.84591	0.000120104	0.000667509
Ptprm	692.778	0.853289	0.14976	5.69773	1.21416e-08	1.74125e-07
Arhgap28	29.5797	1.26916	0.339654	3.73662	0.000186511	0.000983283
C030034I22Rik	17.0116	0.979233	0.409296	2.39248	0.016735	0.0465601
Tgif1	66.4241	1.04777	0.387873	2.70133	0.00690625	0.0223416
Myom1	15.0376	1.50498	0.516061	2.91629	0.0035422	0.0126803
Lpin2	95.1472	0.790731	0.192062	4.11705	3.83749e-05	0.000244428
Pgd	1479.66	-0.830161	0.176789	-4.69578	2.65589e-06	2.24942e-05
H3f3a	362.063	-0.829555	0.165635	-5.00832	5.49077e-07	5.43865e-06
Ypel5	128.798	1.17867	0.349663	3.37088	0.000749298	0.00336321
Lclat1	170.119	0.564072	0.140758	4.0074	6.13921e-05	0.000368267
Ltbp1	12.2975	2.43869	0.559208	4.36097	1.29486e-05	9.31346e-05
Crim1	127.152	0.808468	0.174628	4.62965	3.66278e-06	2.99794e-05
Sult6b1	15.7078	3.1856	0.581059	5.4824	4.1959e-08	5.22832e-07
1110001A16Rik	127.382	0.815398	0.174697	4.66749	3.04896e-06	2.53459e-05
Mri1	98.9435	-0.829113	0.183975	-4.50666	6.58567e-06	5.0774e-05
Pole3	385.732	-0.825223	0.137967	-5.98129	2.21373e-09	3.70688e-08
Espn	46.8546	-0.825022	0.31312	-2.63484	0.0084177	0.0262643
Nup107	251.104	-0.824912	0.262113	-3.14716	0.00164863	0.00661718
Cotl1	1594.4	-0.8243	0.125714	-6.55694	5.49238e-11	1.24854e-09
Map4k3	125.905	0.706931	0.175681	4.02395	5.723e-05	0.000347482
Pkdcc	103.643	1.14613	0.23597	4.85711	1.19114e-06	1.0882e-05
Eml4	168.497	0.779727	0.148809	5.2398	1.60755e-07	1.78095e-06
Cox7a2l	822.099	0.846308	0.100423	8.4274	3.53438e-17	2.47364e-15
Fads1	388.923	-0.82317	0.156032	-5.27566	1.32278e-07	1.50103e-06
Trip11	28.4305	-0.823019	0.322725	-2.55022	0.0107656	0.0322719
Dolpp1	60.2933	-0.822492	0.215466	-3.81727	0.000134936	0.000740437
Prkce	171.476	1.21301	0.152385	7.96019	1.7177e-15	9.12565e-14
Rhoq	735.364	0.775905	0.102155	7.59534	3.06995e-14	1.24589e-12
Socs5	117.156	0.712146	0.15347	4.6403	3.47901e-06	2.85753e-05
G3bp2	243.928	-0.822362	0.15479	-5.31277	1.07971e-07	1.24947e-06
Arl1	29.1976	-0.820934	0.308556	-2.66057	0.00780089	0.0246691
Ifi30	276.388	-0.820468	0.162352	-5.05364	4.33463e-07	4.36752e-06
Galnt6	59.2797	-0.820254	0.231145	-3.54866	0.000387199	0.00187395
Gm1976	20.0586	1.61009	0.33458	4.81227	1.49225e-06	1.3314e-05
Crem	148.418	1.94508	0.142395	13.6598	1.76582e-42	2.29322e-39
Dnajc19	740.4	-0.820005	0.160031	-5.12402	2.99085e-07	3.12116e-06
Wac	137.217	0.423899	0.139522	3.03823	0.00237974	0.0090365
Ccny	320.841	0.444016	0.110936	4.00245	6.26903e-05	0.00037403
2002-09-01	1115.76	-0.818944	0.114413	-7.15776	8.20072e-13	2.5492e-11
Rock1	516.655	0.39566	0.129686	3.0509	0.00228159	0.00871192
Esco1	59.5267	0.762297	0.210419	3.62275	0.000291487	0.00146722
Abhd3	7.73537	1.50153	0.552006	2.72014	0.00652546	0.0212706
Minpp1	69.3537	-0.818798	0.1985	-4.12493	3.70852e-05	0.000237248
Cables1	6.38411	1.52276	0.58465	2.60457	0.00919894	0.028294
Npc1	184.201	0.701386	0.143969	4.87179	1.10593e-06	1.01941e-05
Get4	95.0021	-0.818143	0.202997	-4.03032	5.57011e-05	0.000339788
Gm8615	114.369	-0.816773	0.202882	-4.02586	5.67683e-05	0.000344859
Kctd1	116.97	1.01809	0.184651	5.51357	3.51625e-08	4.4769e-07
Cdh2	293.998	1.66421	0.177171	9.39325	5.81768e-21	6.73238e-19
B4galt6	137.053	1.07431	0.185435	5.79349	6.89372e-09	1.04914e-07
Sdc3	80.3286	-0.816056	0.268773	-3.03622	0.00239562	0.00909387
Garem	34.4394	1.99771	0.29196	6.8424	7.78789e-12	2.05938e-10
Nol4	6.32599	2.12084	0.553089	3.83454	0.000125802	0.000694883
Dtna	102.967	2.25231	0.285104	7.89997	2.78979e-15	1.39944e-13
Mettl15	54.2472	-0.81551	0.224244	-3.6367	0.000276148	0.00139543
Cep104	22.1915	-0.813475	0.337094	-2.4132	0.0158132	0.0444077
Pcgf6	50.9643	-0.813164	0.252151	-3.22491	0.00126014	0.00526772
Tcirg1	195.129	-0.812628	0.232515	-3.49494	0.000474168	0.00224831
Gnpat	314.283	-0.812025	0.105626	-7.68773	1.49768e-14	6.48329e-13
Ifnar1	112.89	-0.811388	0.179232	-4.52702	5.98219e-06	4.67067e-05
Gypc	37.4568	0.629106	0.266401	2.3615	0.0182012	0.0498093
Tslp	7.54157	1.54309	0.568938	2.71223	0.0066833	0.0217165
Trp53inp2	383.593	-0.81066	0.144016	-5.62897	1.81292e-08	2.48702e-07
2410004N09Rik	335.36	1.64103	0.283959	5.77912	7.50911e-09	1.12956e-07
Epb4.1l4a	146.969	1.019	0.144607	7.04665	1.8328e-12	5.42324e-11
Ak3	218.766	-0.81057	0.187325	-4.32707	1.51104e-05	0.000106972
Capn7	189.509	-0.807938	0.14414	-5.60523	2.07976e-08	2.80695e-07
Asun	225.164	-0.807669	0.172374	-4.68555	2.79209e-06	2.34776e-05
Adamtsl4	40.449	-0.806721	0.297702	-2.70983	0.00673182	0.021856
Hnrnpa3	459.057	-0.806421	0.159859	-5.04457	4.54541e-07	4.56415e-06
Snhg4	144.509	1.32374	0.225552	5.8689	4.38703e-09	6.92914e-08
Paip2	375.579	0.449786	0.159903	2.81286	0.0049103	0.0166982
Dnajc18	126.822	0.565647	0.16254	3.48004	0.000501339	0.00235558
Arl6ip1	2868	-0.806403	0.173742	-4.64139	3.4607e-06	2.84649e-05
6330403M23Rik	28.6947	1.89766	0.35474	5.34944	8.82262e-08	1.03533e-06
Stx7	961.113	-0.805544	0.126224	-6.38185	1.74962e-10	3.60663e-09
Ik	519.383	0.277506	0.0951135	2.91763	0.00352702	0.0126376
Pcdhb16	26.5033	1.21549	0.333647	3.64303	0.000269451	0.0013669
Pcdhb17	11.9764	1.76969	0.489094	3.6183	0.000296542	0.00148963
Plekhg2	37.968	-0.805332	0.315179	-2.55516	0.0106139	0.0318745
Rnf14	655.767	0.323559	0.0906654	3.56871	0.000358737	0.00174923
Fam63b	624.74	-0.805226	0.116525	-6.91034	4.83504e-12	1.32346e-10
Fgf1	30.9113	1.2031	0.319218	3.7689	0.000163965	0.000876683
Gm14005	57.6978	-0.804903	0.270824	-2.97205	0.00295814	0.0109
Hexa	1263.61	-0.804862	0.141645	-5.68226	1.32926e-08	1.87864e-07
Lars	578.331	0.401686	0.134545	2.98551	0.00283105	0.0104979
Sdf2l1	352.28	-0.804251	0.200749	-4.00625	6.16898e-05	0.00036957
Dpysl3	11.2938	1.52836	0.411125	3.71751	0.000201198	0.00105029
Mcc	171.292	1.0282	0.219903	4.6757	2.92955e-06	2.45276e-05
Ccdc112	25.0494	1.74855	0.352578	4.95933	7.07363e-07	6.8215e-06
Eif1a	648.741	0.58762	0.124601	4.71602	2.40501e-06	2.0533e-05
Atg12	344.508	0.506069	0.167251	3.0258	0.00247973	0.00935542
Sema6a	60.0954	0.841283	0.235449	3.5731	0.000352776	0.00172449
Dtwd2	72.2942	0.700096	0.186037	3.76321	0.000167747	0.000895263
Dmxl1	48.2913	0.753989	0.226733	3.32545	0.000882769	0.00387886
Snx24	82.9379	0.654798	0.198817	3.29347	0.000989593	0.00428702
Dhcr24	135.616	-0.803879	0.209755	-3.83247	0.000126861	0.000699741
Zfp608	34.9046	1.13296	0.288913	3.92145	8.80188e-05	0.000504543
Gramd3	108.435	1.1968	0.207677	5.76277	8.27429e-09	1.23512e-07
Phax	361.36	0.312554	0.101747	3.07187	0.00212723	0.00819752
Megf10	48.0095	1.62372	0.373378	4.34874	1.36925e-05	9.81222e-05
Hectd1	805.226	-0.803411	0.128757	-6.23973	4.3833e-10	8.46811e-09
AK010878	149.335	-0.803376	0.200728	-4.00232	6.27248e-05	0.000374045
Chsy3	278.196	0.592244	0.160738	3.68453	0.000229128	0.00118028
Dctn4	169.288	0.896122	0.142754	6.27738	3.44332e-10	6.71139e-09
Ndst1	163.148	0.500902	0.154549	3.24105	0.00119092	0.00500701
Rps14	8016.58	0.360125	0.122308	2.94441	0.00323571	0.0117779
Peli1	206.844	-0.803194	0.158602	-5.06421	4.10087e-07	4.14702e-06
Grpel2	112.648	0.507646	0.157941	3.21414	0.00130834	0.00543298
1500015A07Rik	15.8697	1.33241	0.399376	3.33624	0.000849196	0.00375535
Spink10	78.964	1.64852	0.243881	6.75951	1.38455e-11	3.51032e-10
Lage3	590.168	-0.803025	0.143379	-5.60073	2.13452e-08	2.87422e-07
Onecut2	47.4228	1.04768	0.260117	4.02771	5.63221e-05	0.000342682
Trmt2b	48.7674	-0.802819	0.252043	-3.18524	0.00144633	0.00591487
Nars	1024.95	0.620996	0.148762	4.17444	2.98719e-05	0.000197145
Nedd4l	552.373	0.48375	0.125693	3.84867	0.000118763	0.000660684
Atp6ap2	1468.8	-0.802755	0.111193	-7.2195	5.2179e-13	1.68939e-11
Chmp1b	90.5978	0.756473	0.215267	3.51411	0.000441232	0.00211705
Mrpl42	562.204	-0.801968	0.153971	-5.20855	1.90319e-07	2.07698e-06
Pqlc2	37.8909	-0.801946	0.282553	-2.83821	0.00453669	0.0156093
Slmo1	43.4497	1.04395	0.260535	4.00693	6.1512e-05	0.000368693
Rnf121	37.7131	-0.801223	0.268847	-2.98022	0.0028804	0.0106606
Ptpn2	109.119	0.757977	0.194265	3.90177	9.5491e-05	0.000544439
Rnmt	279.958	0.367803	0.122398	3.00498	0.00265597	0.00993695
Tcf4	226.796	1.01187	0.164072	6.16723	6.94948e-10	1.28374e-08
Poli	101.336	0.454879	0.17236	2.63911	0.00831232	0.0260189
Mex3c	232.873	0.52525	0.180059	2.9171	0.00353299	0.0126551
Elac1	20.2095	1.35158	0.39231	3.44518	0.00057067	0.00264158
Dsel	36.7834	-0.801076	0.251928	-3.17978	0.00147388	0.00601702
Spdl1	137.271	-0.800197	0.213851	-3.74185	0.000182673	0.000964353
Smad7	34.6709	1.04436	0.432837	2.41282	0.0158295	0.0444426
Ctif	20.1649	1.06953	0.353908	3.02207	0.00251054	0.00945337
Hdhd2	145.485	0.460744	0.174416	2.64164	0.00825052	0.0258531
Ranbp1	1220.31	-0.799971	0.144548	-5.53429	3.12488e-08	4.04022e-07
Epg5	34.5017	0.82444	0.256678	3.21196	0.00131834	0.00546993
Pard6g	39.1459	0.889662	0.296642	2.99911	0.00270772	0.0101225
Adnp2	25.0511	1.12899	0.295688	3.81816	0.000134449	0.000738168
Zfp516	136.719	0.855325	0.188228	4.54409	5.51738e-06	4.34549e-05
Tshz1	108.403	0.873652	0.159925	5.46289	4.68455e-08	5.77564e-07
Zadh2	153.651	0.541363	0.173178	3.12604	0.00177176	0.00702693
Fam3a	37.1054	-0.799135	0.288527	-2.76971	0.00561069	0.0187472
1110057K04Rik	148.92	-0.798266	0.16459	-4.85004	1.23437e-06	1.12275e-05
Lmf2	103.479	-0.797856	0.167146	-4.77342	1.81124e-06	1.58101e-05
Cpt1a	122.079	0.479339	0.175264	2.73496	0.00623886	0.0205292
Ppp6r3	748.332	0.40669	0.113938	3.56941	0.000357782	0.00174677
Ccnd2	3182.26	-0.797375	0.190702	-4.18126	2.89901e-05	0.000192411
Ppih	104.578	-0.797235	0.182231	-4.37486	1.21513e-05	8.79953e-05
Nhlrc2	83.1346	-0.79714	0.220045	-3.62262	0.00029163	0.00146732
Rbm27	180.224	-0.796897	0.181214	-4.39755	1.09477e-05	8.03247e-05
Zxda	38.848	-0.796574	0.293499	-2.71406	0.00664634	0.021621
Ahcyl1	422.432	-0.795276	0.124576	-6.38385	1.72692e-10	3.56612e-09
Cdc20	350.288	-0.794338	0.229583	-3.45992	0.000540333	0.00252112
Pold4	17.843	1.00355	0.402806	2.49139	0.0127244	0.0371807
Kdm2a	220.027	0.391545	0.14879	2.63153	0.00850014	0.0264932
Ctsf	6.57348	3.35182	0.736321	4.55212	5.31085e-06	4.21693e-05
Yipf5	305.458	-0.794256	0.131229	-6.05245	1.4266e-09	2.47024e-08
Slc29a2	7.64608	1.78356	0.581266	3.0684	0.00215209	0.00828266
Mre11a	138.409	-0.79367	0.164069	-4.83741	1.31542e-06	1.18723e-05
Polrmt	64.4639	-0.792596	0.24988	-3.17191	0.00151441	0.00616095
Acot7	332.545	-0.792449	0.134597	-5.88755	3.91973e-09	6.26728e-08
Rpe	101.933	-0.791795	0.200195	-3.95513	7.64942e-05	0.00044503
Anapc11	1082.11	-0.791242	0.126899	-6.2352	4.51196e-10	8.67364e-09
Drap1	254.403	0.315653	0.117019	2.69746	0.00698716	0.0225534
AI837181	104.563	0.436666	0.1644	2.65612	0.00790446	0.0249426
Ccdc85b	34.9131	0.735692	0.275467	2.67071	0.00756911	0.0241135
Snx32	3.35616	2.80865	1.01558	2.76556	0.00568246	0.0189491
Tmem106a	25.6666	-0.791102	0.327886	-2.41273	0.0158334	0.044443
Myef2	275.273	-0.790101	0.156433	-5.05072	4.40141e-07	4.42716e-06
Nme6	111.502	-0.789429	0.172799	-4.56848	4.91278e-06	3.93831e-05
Parp1	1092	-0.788251	0.150924	-5.22284	1.76197e-07	1.93733e-06
Nphp1	62.3196	-0.788142	0.239879	-3.28559	0.0010177	0.00439089
Rpp30	107.484	-0.788015	0.178921	-4.40426	1.06145e-05	7.8076e-05
Frmd8	370.875	0.348989	0.117477	2.9707	0.00297119	0.0109412
Slc25a45	41.3749	0.654448	0.235147	2.78315	0.00538342	0.0180861
Top1mt	44.5462	-0.787765	0.251909	-3.12718	0.00176492	0.0070069
Rbm19	93.6402	-0.787507	0.209274	-3.76304	0.000167863	0.000895472
Vps51	195.393	0.546498	0.148879	3.67075	0.00024184	0.00124193
Gcdh	55.1026	-0.787158	0.212419	-3.70569	0.000210812	0.0010951
Nudt22	25.9967	-0.786805	0.324955	-2.42127	0.0154664	0.043629
Cdc42bpg	163.467	1.04005	0.175374	5.9305	3.0202e-09	4.97041e-08
Nrxn2	231.315	0.402967	0.159896	2.52018	0.0117295	0.034822
Esrra	150.832	1.47725	0.182388	8.0995	5.51859e-16	3.30776e-14
Zc4h2	37.2635	-0.786536	0.299045	-2.63016	0.00853446	0.0265648
Spsb3	59.7427	-0.786083	0.249846	-3.14627	0.00165365	0.00662823
Tmem199	258.42	-0.785727	0.158485	-4.95773	7.1323e-07	6.87241e-06
Ccne1	326.695	-0.785404	0.147996	-5.30692	1.1149e-07	1.28637e-06
Mpi	89.195	-0.784457	0.179747	-4.36422	1.27575e-05	9.20429e-05
Cox8a	2992.67	0.397289	0.138619	2.86605	0.00415634	0.0144926
Plgrkt	232.73	-0.784448	0.170839	-4.59173	4.3958e-06	3.56545e-05
Cnn2	403.987	-0.784202	0.214363	-3.65828	0.00025391	0.00129707
Capn2	306.542	-0.784168	0.106677	-7.35085	1.96945e-13	6.8919e-12
Pla2g16	293.14	0.974743	0.18477	5.27544	1.32441e-07	1.50143e-06
Snhg1	1736.86	1.38255	0.342531	4.03627	5.43073e-05	0.000332755
9130206I24Rik	56.2207	-0.783935	0.280462	-2.79516	0.00518747	0.0175285
Tmem223	82.8236	0.636872	0.216534	2.9412	0.00326939	0.0118857
Ttll4	73.8493	-0.783932	0.285684	-2.74405	0.00606864	0.0200273
Syne3	67.896	-0.783736	0.285243	-2.74761	0.00600308	0.0198371
Bscl2	52.5286	0.730718	0.235977	3.09657	0.00195774	0.00764008
Ubxn1	589.373	0.283614	0.0881917	3.21588	0.00130043	0.00540905
AI462493	124.999	0.728589	0.184196	3.9555	7.63741e-05	0.000444773
5730408K05Rik	90.6618	1.01843	0.239151	4.25853	2.05773e-05	0.000141754
Gpsm2	197.183	-0.783576	0.193642	-4.04651	5.19867e-05	0.000320983
3010026O09Rik	23.7542	-0.782906	0.326942	-2.39463	0.0166371	0.0463207
B3gat3	73.8274	0.703817	0.227713	3.09081	0.00199609	0.00775609
Ppil1	573.227	-0.782778	0.108489	-7.2153	5.38159e-13	1.73278e-11
Asrgl1	47.0451	0.888593	0.217951	4.07704	4.56132e-05	0.000285859
Dqx1	191.883	-0.781959	0.32583	-2.3999	0.0163997	0.0457578
Myh9	591.721	-0.781554	0.173063	-4.51602	6.30131e-06	4.87861e-05
Cdc123	466.362	-0.779216	0.132911	-5.86269	4.5542e-09	7.18347e-08
Dr1	120.557	-0.778274	0.186245	-4.17877	2.93084e-05	0.000194303
Sdhaf2	161.992	0.423407	0.14317	2.95738	0.00310268	0.0113503
Abhd8	171.741	-0.778223	0.197357	-3.94323	8.03921e-05	0.000464011
Ctdspl	488.017	-0.778189	0.163158	-4.76954	1.84648e-06	1.61057e-05
Vps37c	67.0667	0.704453	0.247947	2.84115	0.00449512	0.0154799
Cep152	89.6623	-0.777963	0.280234	-2.77612	0.00550124	0.0184131
Tubb5	7312.94	-0.777224	0.152774	-5.08742	3.62975e-07	3.70844e-06
Stx3	165.76	0.877678	0.326834	2.68539	0.00724446	0.0232619
Patl1	128.997	0.569972	0.175319	3.25107	0.00114973	0.00486887
Ckb	556.99	-0.776936	0.142697	-5.44466	5.19034e-08	6.34567e-07
Zfp91	515.235	0.23191	0.0937369	2.47405	0.0133591	0.0386584
Gnaq	360.186	0.673638	0.118637	5.67814	1.36164e-08	1.92208e-07
Nckap1	29.6047	-0.776233	0.309897	-2.50481	0.0122516	0.0360461
Ppp4r2	534.246	-0.775881	0.138787	-5.59046	2.26463e-08	3.03195e-07
Enox2	54.4808	-0.775406	0.221247	-3.50471	0.000457111	0.00218159
Sys1	354.906	-0.773488	0.135216	-5.72039	1.06281e-08	1.53739e-07
Zfand5	784.294	0.478937	0.117007	4.09323	4.25399e-05	0.00026818
[truncated: 2,239 more rows]
