# Supplementary material for: TBX2 controls a proproliferative gene expression program in melanoma
Source: Genes Dev. 2021 Dec 1;35(23-24):1657–77. doi: 10.1101/gad.348746.121 (PMC8653791; doi:10.1101/gad.348746.121)
Supplement: Supplemental Material [file supp_gad.348746.121_Supplemental_Table_S2B.xlsx]

## Sheet: DE_B16_siTbx2a_siCN
	baseMean	log2FoldChange	lfcSE	stat	pvalue	padj
Xkr4	0.181137	-1.03324	5.02028	-0.205812	0.836938	NA
Rp1	0.439504	-1.03341	5.82993	-0.17726	0.859304	NA
Sox17	1.15476	-0.764533	1.52823	-0.500272	0.616883	NA
Mrpl15	580.374	0.298366	0.091699	3.25375	0.00113891	0.00482828
Lypla1	245.514	-2.0043	0.156189	-12.8325	1.07863e-37	7.41591e-35
Tcea1	103.884	-0.0734763	0.206628	-0.355597	0.722143	0.819401
Rgs20	0.836479	0.00185047	1.89976	0.000974055	0.999223	NA
Atp6v1h	279.777	0.531292	0.127676	4.16126	3.1649e-05	0.000207386
Oprk1	0.482619	3.05852	2.55451	1.1973	0.231189	NA
Npbwr1	0.347554	2.40917	2.99039	0.805638	0.420452	NA
Rb1cc1	87.6057	0.487512	0.219824	2.21773	0.026573	0.0679468
Fam150a	0.306016	0.890171	3.14522	0.283023	0.777159	NA
St18	1.401	-0.118337	1.27784	-0.092607	0.926216	NA
Pcmtd1	72.1679	-0.154533	0.173647	-0.889923	0.373507	0.52072
Sntg1	0.771213	-2.51489	2.03157	-1.2379	0.215752	NA
Rrs1	879.193	-0.0741516	0.149465	-0.496113	0.619815	0.742634
Adhfe1	59.1456	0.715534	0.257398	2.77988	0.0054379	0.0182429
2610203C22Rik	5.67149	-1.54866	0.721685	-2.1459	0.0318809	0.0790631
3110035E14Rik	1.25525	0.477666	1.31299	0.363801	0.716006	NA
Mybl1	7.1728	-0.787194	0.6922	-1.13724	0.25544	0.39478
Vcpip1	71.7659	-0.242106	0.217239	-1.11447	0.265078	0.405475
1700034P13Rik	1.03965	-2.32038	1.80285	-1.28706	0.198072	NA
Sgk3	122.27	1.71985	0.206722	8.31966	8.82148e-17	6.06503e-15
Mcmdc2	0.197684	-0.0708297	4.85343	-0.0145937	0.988356	NA
Snhg6	783.427	1.12469	0.404206	2.78247	0.00539466	0.0181186
Snord87	0.42659	1.47457	2.72935	0.540264	0.589015	NA
Ppp1r42	0.253924	-0.0715745	4.59983	-0.0155603	0.987585	NA
Cops5	925.924	-0.125458	0.090257	-1.39001	0.164526	0.283407
Cspp1	107.506	0.622902	0.180303	3.45474	0.000550817	0.00256084
Arfgef1	458.335	0.0302366	0.120644	0.250626	0.802103	0.875103
Cpa6	0.135436	0.889828	6.81914	0.13049	0.896179	NA
Mir467e	0	NA	NA	NA	NA	NA
Prex2	23.4054	0.533126	0.329524	1.61787	0.105691	0.203278
A830018L16Rik	0.346545	1.85275	3.24509	0.570938	0.568042	NA
Gm17644	0.0955501	-0.0715933	7.2594	-0.00986215	0.992131	NA
Sulf1	0.404748	1.7123	3.19149	0.53652	0.591599	NA
Slco5a1	0.364079	-0.0715676	3.57892	-0.019997	0.984046	NA
Prdm14	0.109162	-0.0714652	7.2594	-0.00984451	0.992145	NA
Ncoa2	103.321	0.763816	0.156044	4.89486	9.83748e-07	9.18374e-06
Tram1	647.306	-0.937525	0.103718	-9.03915	1.57895e-19	1.55082e-17
Lactb2	32.0601	-1.14853	0.319797	-3.59143	0.00032887	0.00162393
Xkr9	0.26084	-2.57458	4.0546	-0.634979	0.525442	NA
Gm5523	19.8512	-0.113572	0.380169	-0.29874	0.765138	0.84904
Eya1	245.958	0.453248	0.192051	2.36004	0.0182732	0.0499595
Msc	0.390241	-1.03333	3.18998	-0.323931	0.74599	NA
Trpa1	0.979666	-1.96182	1.68256	-1.16597	0.243625	NA
Kcnb2	1.0355	-2.76676	1.72589	-1.60309	0.108915	NA
Terf1	69.2383	-0.759035	0.226795	-3.34678	0.000817558	0.00363198
Sbspon	0.322866	-1.89081	3.64819	-0.518287	0.604258	NA
4930444P10Rik	0.362731	3.61056	3.64387	0.990858	0.321755	NA
Rpl7	4045.31	0.19475	0.0642383	3.03167	0.00243201	0.00921107
Rdh10	21.1999	0.595035	0.359705	1.65423	0.098081	0.191765
Stau2	9.01074	0.500113	0.549099	0.910789	0.362407	0.50993
Ube2w	130.745	-0.218004	0.186285	-1.17027	0.241892	0.37864
Tceb1	1018.2	-0.374429	0.190511	-1.9654	0.0493683	0.111479
D030040B21Rik	0.647348	-0.591842	1.79478	-0.329757	0.741583	NA
Tmem70	437.365	0.534986	0.0969178	5.52	3.39005e-08	4.33511e-07
Ly96	50.0548	-0.0302303	0.278998	-0.108353	0.913716	0.946178
Jph1	1.46234	-1.29348	1.27855	-1.01168	0.311692	NA
Gdap1	0.158496	-0.0717875	5.79812	-0.0123812	0.990122	NA
Pi15	0.394081	-1.03334	2.71342	-0.380824	0.703334	NA
Crispld1	0.0410572	0.889975	7.2594	0.122596	0.902427	NA
Crisp4	0.112986	-0.0714714	7.2594	-0.00984536	0.992145	NA
Defb44-ps	0.0272411	-0.071568	7.2594	-0.00985866	0.992134	NA
Defb18	0	NA	NA	NA	NA	NA
Defb41	0.0229923	0.890051	7.2594	0.122607	0.902418	NA
Gm15386	0	NA	NA	NA	NA	NA
Tfap2d	0.0841905	-0.0714919	7.2594	-0.00984819	0.992142	NA
Tfap2b	1.47	1.3836	1.45192	0.952941	0.34062	NA
Pkhd1	1.29002	0.921197	1.09786	0.839085	0.401422	NA
4930486I03Rik	0	NA	NA	NA	NA	NA
Mir206	0	NA	NA	NA	NA	NA
Mir133b	0.0522611	0.890077	7.2594	0.12261	0.902416	NA
Il17a	0.306369	0.755111	2.88391	0.261836	0.793448	NA
Il17f	0.141997	-0.0717729	6.70312	-0.0107074	0.991457	NA
Mcm3	1575.54	-1.09337	0.145476	-7.51583	5.65494e-14	2.18135e-12
6720483E21Rik	0.781914	0.947931	2.03797	0.465136	0.641834	NA
Paqr8	3.19487	-0.971237	0.737184	-1.3175	0.187672	0.312466
Efhc1	2.97924	0.123157	0.891196	0.138193	0.890088	0.931268
Tram2	1.29321	0.146983	1.34052	0.109646	0.91269	NA
Tmem14a	115.687	-0.866776	0.19015	-4.55837	5.15527e-06	4.11379e-05
Gsta3	4.67802	2.62216	1.28996	2.03275	0.0420776	0.0983213
Gm4956	0.0804559	-0.071619	7.2594	-0.00986569	0.992128	NA
Khdc1a	0.0204943	-0.0715426	7.2594	-0.00985517	0.992137	NA
Khdc1c	0	NA	NA	NA	NA	NA
Khdc1b	0.0736086	1.63328	7.24387	0.22547	0.821613	NA
Kcnq5	6.96468	0.233342	0.649735	0.359134	0.719495	0.817961
Rims1	0.595316	-0.0715615	2.29274	-0.0312122	0.9751	NA
4933415F23Rik	0.516868	0.408945	2.08002	0.196607	0.844135	NA
Mir30a	0.101632	-0.0714757	7.2594	-0.00984596	0.992144	NA
Mir30c-2	0	NA	NA	NA	NA	NA
Ogfrl1	204.274	0.553893	0.173755	3.18777	0.00143372	0.00588184
B3gat2	1.99701	-0.335624	0.980049	-0.342456	0.732008	NA
Smap1	370.291	-0.151322	0.105885	-1.42911	0.152972	0.268298
1110058L19Rik	264.679	-0.0228334	0.155748	-0.146605	0.883444	0.927485
Fam135a	500.558	0.179066	0.119715	1.49577	0.134713	0.244243
Col9a1	32.5117	-1.38883	0.303607	-4.57441	4.77554e-06	3.8354e-05
Col19a1	13.6236	0.58649	0.413002	1.42006	0.155589	0.271787
Lmbrd1	539.616	0.34001	0.157089	2.16444	0.0304304	0.0761746
Bai3	0.0760964	-1.03321	7.2594	-0.142328	0.886821	NA
Gm20172	0	NA	NA	NA	NA	NA
4931408C20Rik	0.0979498	-0.071568	7.2594	-0.00985866	0.992134	NA
Gm597	0.0577111	-1.03296	7.2594	-0.142293	0.886849	NA
Phf3	551.102	0.407129	0.145435	2.79939	0.0051199	0.0173412
Ptp4a1	220.856	0.188578	0.186998	1.00845	0.31324	0.458618
Gm13363	0	NA	NA	NA	NA	NA
4931428L18Rik	0	NA	NA	NA	NA	NA
Lgsn	0.109995	0.889874	7.2594	0.122582	0.902438	NA
Pih1d3	0.0272654	-1.03301	7.2594	-0.1423	0.886843	NA
Gm4850	0.0587313	-0.071644	7.2594	-0.00986914	0.992126	NA
Khdrbs2	0.0978139	-0.0719181	7.2594	-0.0099069	0.992096	NA
Gm9839	0	NA	NA	NA	NA	NA
Gm5415	0.452446	2.4325	2.51537	0.967057	0.333516	NA
Prim2	133.238	-1.34117	0.212145	-6.32198	2.58228e-10	5.17697e-09
1700001G17Rik	0.356254	0.890168	2.89937	0.307022	0.758827	NA
Rab23	103.038	-0.229683	0.196472	-1.16904	0.242388	0.379305
Bag2	189.376	-0.472953	0.18095	-2.61373	0.00895607	0.0277074
Zfp451	102.861	0.968422	0.190894	5.07308	3.91426e-07	3.9748e-06
Gm15455	30.9451	-0.37468	0.28784	-1.30169	0.193021	0.318964
Bend6	472.113	2.34984	0.153547	15.3037	7.22508e-53	1.20638e-49
Dst	335.465	0.446847	0.157929	2.82941	0.00466337	0.0159653
Mir5103	0	NA	NA	NA	NA	NA
Ccdc115	775.233	0.392925	0.123273	3.18744	0.00143537	0.00588651
Imp4	481.926	-1.02226	0.127767	-8.00095	1.23463e-15	6.83904e-14
Ptpn18	42.8267	-0.926463	0.287321	-3.22448	0.001262	0.00527358
Prss39	0.174743	-1.03303	6.31098	-0.163688	0.869977	NA
Cfc1	0.110224	-1.03288	7.2594	-0.142282	0.886857	NA
Prss40	0.182955	0.890016	5.00213	0.177927	0.85878	NA
Amer3	0.292931	1.80779	4.02411	0.449239	0.653259	NA
AA619741	0.438876	-0.0891173	2.58106	-0.0345274	0.972457	NA
Arhgef4	4.63769	1.68581	0.780146	2.16089	0.0307039	0.0766811
Fam168b	1054.32	0.416008	0.0834327	4.98615	6.15932e-07	6.02932e-06
Plekhb2	382.054	0.0221818	0.141337	0.156943	0.87529	0.92174
Hs6st1	106.992	0.484888	0.224153	2.1632	0.0305256	0.0763336
Uggt1	1447.58	-0.482421	0.118611	-4.06726	4.75695e-05	0.000296269
Neurl3	1.90992	1.91349	1.44494	1.32427	0.185414	NA
Arid5a	48.3138	1.48088	0.309568	4.78369	1.7211e-06	1.51023e-05
Kansl3	485.039	1.14736	0.138072	8.30988	9.57956e-17	6.50965e-15
Lman2l	93.274	0.186851	0.208164	0.897615	0.369391	0.516626
Cnnm4	99.2742	-0.0479439	0.188995	-0.253678	0.799745	0.873917
Cnnm3	245.569	0.586947	0.202841	2.89364	0.0038081	0.013504
Ankrd23	4.10674	0.238329	0.762049	0.312748	0.754472	0.841358
Ankrd39	147.931	0.23791	0.178043	1.33625	0.181467	0.304784
Sema4c	300.635	-0.0184357	0.140993	-0.130756	0.895968	0.934922
Fam178b	14.2802	-2.27575	0.551766	-4.12448	3.71577e-05	0.000237582
Cox5b	2588.06	0.391644	0.124355	3.14941	0.00163601	0.00657553
Actr1b	301.391	-0.499282	0.114459	-4.3621	1.28818e-05	9.27684e-05
4933424G06Rik	0.564944	1.36072	2.19979	0.618567	0.536201	NA
Zap70	0.986176	-0.85327	1.5041	-0.567295	0.570514	NA
Tmem131	146.858	-0.564584	0.179606	-3.14346	0.00166962	0.0066762
Cnga3	0.594337	1.36163	2.16534	0.628831	0.52946	NA
Inpp4a	21.6134	0.219403	0.342669	0.640275	0.521994	0.661075
Coa5	1205.87	0.217286	0.115597	1.87969	0.06015	0.130506
Unc50	598.856	0.0881447	0.138346	0.637135	0.524037	0.662873
Mgat4a	513.143	2.30827	0.16875	13.6786	1.36241e-42	1.99047e-39
4930594C11Rik	2.89268	-0.223977	0.885318	-0.252991	0.800275	0.874148
2010300C02Rik	4.61546	1.08249	0.80605	1.34296	0.179286	0.302043
Tsga10	4.32419	0.315824	0.762481	0.414206	0.678723	0.787739
Lipt1	28.5686	0.00716826	0.303552	0.0236147	0.98116	0.988774
Mitd1	171.814	-0.743039	0.189249	-3.92625	8.62816e-05	0.000495071
Mrpl30	764.592	-0.154167	0.10866	-1.41881	0.155956	0.272386
Lyg2	0.129982	-1.03295	6.91592	-0.149358	0.881271	NA
Lyg1	0.0235219	-0.071568	7.2594	-0.00985866	0.992134	NA
Txndc9	883.07	0.0711571	0.0998875	0.712372	0.476234	0.62075
Eif5b	2521.35	0.256453	0.124243	2.06413	0.0390055	0.0925678
Rev1	8.41728	0.86788	0.653139	1.32878	0.18392	0.307885
Aff3	79.8033	0.223293	0.180029	1.24032	0.214858	0.34619
Lonrf2	1.01022	-0.974564	1.89309	-0.5148	0.606693	NA
Chst10	6.72003	0.316138	0.611471	0.517013	0.605147	0.73098
Nms	0.194379	-0.0716203	4.91462	-0.0145729	0.988373	NA
Pdcl3	248.186	-0.245025	0.23069	-1.06214	0.288172	0.430931
Npas2	2.48557	0.521081	1.11704	0.466483	0.64087	NA
Rpl31	3843.91	0.0412773	0.104339	0.395609	0.692393	0.798415
Tbc1d8	18.2044	1.79642	0.409053	4.39167	1.12485e-05	8.21193e-05
Cnot11	336.984	-0.0769837	0.113404	-0.678845	0.497236	0.640478
Snord89	4.29769	-0.923336	0.812317	-1.13667	0.255676	0.394878
Rnf149	1428.63	-0.102343	0.0827619	-1.2366	0.216235	0.347546
Creg2	0.78277	1.02087	1.74076	0.586451	0.557573	NA
Rfx8	0.133007	2.55825	7.20583	0.355025	0.722571	NA
Gm3646	0.0231367	-1.03301	7.2594	-0.1423	0.886843	NA
1700066B17Rik	0.0571856	-0.0715426	7.2594	-0.00985517	0.992137	NA
Map4k4	1520.13	0.187889	0.0873096	2.15199	0.0313983	0.0780319
Gm16894	0.051238	0.890102	7.2594	0.122614	0.902413	NA
Il1r2	0.0244254	-0.071568	7.2594	-0.00985866	0.992134	NA
Il1r1	0.648273	-0.982337	2.36387	-0.415563	0.67773	NA
Il1rl2	0.0231367	-1.03301	7.2594	-0.1423	0.886843	NA
Il1rl1	0.259522	-1.86976	3.76806	-0.496214	0.619744	NA
Il18r1	0.34175	-1.60546	2.79005	-0.575425	0.565004	NA
Il18rap	0.0891218	-0.0715128	7.2594	-0.00985106	0.99214	NA
Slc9a4	0.0796373	-0.0716228	7.2594	-0.00986622	0.992128	NA
Slc9a2	0.165454	-1.03337	5.71902	-0.180691	0.85661	NA
Mfsd9	38.1924	-0.378471	0.241822	-1.56508	0.117565	0.220596
Tmem182	0.0818378	-1.03304	7.2594	-0.142303	0.886841	NA
4930448I06Rik	0	NA	NA	NA	NA	NA
2610017I09Rik	0.0239377	-1.03301	7.2594	-0.1423	0.886843	NA
Pou3f3	0.232902	-0.0715567	4.24866	-0.0168422	0.986563	NA
2900092D14Rik	0.25124	0.890128	5.04492	0.17644	0.859948	NA
Mrps9	377.653	-0.21524	0.117581	-1.83057	0.0671651	0.142503
Gpr45	0.403761	-0.0716423	2.83956	-0.0252301	0.979871	NA
Tgfbrap1	134.895	0.0318622	0.147725	0.215685	0.829233	0.892867
AI597479	151.853	0.380437	0.144634	2.63034	0.00852994	0.0265578
Fhl2	2.21853	-2.77506	1.51638	-1.83005	0.0672418	NA
Nck2	50.0551	0.653894	0.257966	2.53481	0.0112509	0.0335374
1500015O10Rik	0.518878	2.63322	2.95746	0.890365	0.37327	NA
Uxs1	7.01588	-0.802002	0.592594	-1.35337	0.175936	0.29815
Tpp2	325	-0.153827	0.146828	-1.04767	0.29479	0.437577
Mettl21c	0.240387	-0.0716455	4.19956	-0.0170603	0.986389	NA
Tex30	710.668	-0.465413	0.180943	-2.57215	0.0101069	0.0306591
Kdelc1	139.851	-0.909877	0.183136	-4.9683	6.75419e-07	6.52961e-06
Bivm	107.268	-0.416802	0.242346	-1.71986	0.0854574	0.172539
Ercc5	221.643	0.925984	0.149225	6.20529	5.45966e-10	1.03256e-08
Mettl21e	0.440201	-0.0715583	3.12658	-0.0228871	0.98174	NA
Gulp1	156.121	-2.05302	0.258381	-7.94572	1.93066e-15	1.01191e-13
4930521E06Rik	0.0826096	-0.0715173	7.2594	-0.00985168	0.99214	NA
Col3a1	1.51905	-1.85394	1.49523	-1.2399	0.215011	NA
Col5a2	0.391555	0.705023	3.00993	0.234232	0.814805	NA
Wdr75	565.422	0.16868	0.128987	1.30773	0.190964	0.316325
Slc40a1	45.5713	-1.51083	0.263786	-5.7275	1.01921e-08	1.4893e-07
Gm4776	0.313707	1.34438	3.58436	0.375069	0.707609	NA
Dnahc7b	194.744	0.853705	0.170749	4.99976	5.74032e-07	5.66184e-06
Slc39a10	107.607	-0.451057	0.19689	-2.29091	0.0219687	0.0582112
Tmeff2	5.70516	1.40134	0.707119	1.98176	0.0475064	0.1083
9330175M20Rik	0.867873	2.20158	1.88849	1.16579	0.243699	NA
Sdpr	552.125	0.627558	0.19669	3.1906	0.00141978	0.00582874
Nabp1	162.71	-0.0412862	0.207669	-0.198807	0.842414	0.900587
Myo1b	286.225	-0.0536801	0.19091	-0.28118	0.778572	0.858972
Stat4	0.352494	1.94719	3.50841	0.555007	0.57889	NA
Stat1	62.9884	-0.631127	0.237688	-2.65528	0.00792425	0.0249848
Gls	603.79	0.0454224	0.145165	0.312903	0.754354	0.841358
Nab1	203.142	-0.511871	0.150633	-3.39812	0.0006785	0.00307376
Tmem194b	23.0839	0.188557	0.321152	0.587126	0.557119	0.6914
Mfsd6	191.309	-0.088977	0.135729	-0.655547	0.512116	0.652881
Inpp1	15.7072	0.768071	0.416217	1.84536	0.0649852	0.138908
Hibch	85.0284	0.0342766	0.199629	0.171701	0.863672	0.913381
1700019D03Rik	23.9435	1.18672	0.366798	3.23536	0.0012149	0.00509683
Mstn	0.387118	2.37445	2.41489	0.983256	0.325482	NA
1700019A02Rik	0.344331	1.65049	3.90696	0.422447	0.672699	NA
Pms1	68.7846	-0.56574	0.223657	-2.5295	0.0114226	0.0340146
Ormdl1	294.621	-0.0869443	0.134155	-0.64809	0.516927	0.656936
Osgepl1	56.2984	-0.410233	0.255187	-1.60758	0.107928	0.206492
Asnsd1	631.318	0.148004	0.125496	1.17936	0.238256	0.374141
Dnahc7a	3.28317	0.449521	0.826843	0.543659	0.586676	0.715993
Stk17b	74.498	-0.272353	0.192282	-1.41643	0.156651	0.273111
Hecw2	3.94458	1.92763	0.984803	1.95738	0.050303	0.113131
Ccdc150	0.403398	-1.00157	2.64856	-0.378155	0.705315	NA
Gtf3c3	71.8403	-0.468286	0.23634	-1.98141	0.0475452	0.108367
Pgap1	76.5194	-0.114202	0.219393	-0.520538	0.602689	0.72908
Ankrd44	61.6795	-0.422736	0.228177	-1.85267	0.0639296	0.136952
Sf3b1	1891.27	0.257234	0.0992299	2.5923	0.0095336	0.0291698
Coq10b	88.0082	-0.492175	0.218207	-2.25554	0.0240993	0.0627752
Hspd1	3165.77	-0.32455	0.101974	-3.18268	0.00145919	0.00596328
Hspe1	6689.75	-0.741083	0.149772	-4.94806	7.49558e-07	7.1869e-06
Mob4	1921.05	0.407421	0.117929	3.4548	0.000550709	0.00256084
Rftn2	1.7689	-0.69355	1.21401	-0.571288	0.567804	NA
Mars2	47.4776	-0.522164	0.23226	-2.24819	0.0245642	0.0637872
Boll	0.369212	-0.0715837	3.2479	-0.02204	0.982416	NA
Plcl1	2.74967	2.92628	1.07663	2.718	0.00656783	NA
9130227L01Rik	0.107054	0.890051	7.2594	0.122607	0.902418	NA
Hsfy2	0	NA	NA	NA	NA	NA
Satb2	7.25526	0.733328	0.578353	1.26796	0.204812	0.333265
9130024F11Rik	2.87169	0.838029	0.864813	0.969029	0.332531	0.478825
BC055402	0.31105	-0.0716383	4.3412	-0.016502	0.986834	NA
4930558J18Rik	19.2229	-1.72307	0.432162	-3.98709	6.68885e-05	0.000396069
1700066M21Rik	85.7962	-0.389892	0.206529	-1.88784	0.0590481	0.128592
Tyw5	129.29	0.0876144	0.192301	0.455611	0.64867	0.764483
9430016H08Rik	234.028	-0.120217	0.112958	-1.06427	0.287208	0.429819
Spats2l	0.226459	-0.0715087	5.20583	-0.0137363	0.98904	NA
Kctd18	72.098	0.66685	0.205572	3.24387	0.00117916	0.0049629
Sgol2	242.203	-1.85465	0.308469	-6.01245	1.82739e-09	3.09545e-08
Aox1	14.4585	1.13091	0.521509	2.16854	0.030118	0.0754596
Aox3	0.815061	3.38629	1.7178	1.9713	0.0486899	NA
Aox4	1.30563	2.36324	1.47174	1.60575	0.108329	NA
Aox3l1	1.5147	-1.5459	1.64412	-0.940262	0.347083	NA
Bzw1	1004.5	-0.544247	0.143097	-3.80334	0.000142757	0.000778601
Clk1	193.785	0.259189	0.206981	1.25224	0.210484	0.340645
Ppil3	107.808	0.333344	0.149257	2.23336	0.025525	0.0657642
Nif3l1	319.622	-0.279984	0.139459	-2.00764	0.0446814	0.103025
Orc2	573.778	-0.405942	0.116042	-3.49823	0.000468366	0.0022244
Fam126b	269.926	-0.164578	0.106215	-1.54948	0.121267	0.225673
Ndufb3	4817.57	0.195302	0.14354	1.36061	0.173635	0.29515
Gm20257	5.34173	1.64369	0.701062	2.34458	0.0190487	0.051573
Als2cr12	0.427741	1.41354	2.68688	0.526091	0.598825	NA
Cflar	354.342	0.238646	0.171218	1.39381	0.163374	0.281889
Casp8	153.557	-0.352945	0.23202	-1.52119	0.128213	0.235659
Trak2	861.685	-0.105273	0.141079	-0.746202	0.455545	0.602252
Stradb	53.6748	1.16219	0.264997	4.38568	1.15623e-05	8.41036e-05
Als2cr11	0.554492	0.835418	2.30639	0.362219	0.717188	NA
Tmem237	214.84	-0.481179	0.153315	-3.1385	0.00169815	0.00677173
Mpp4	3.01354	-0.564256	0.798945	-0.706251	0.480032	0.624304
Als2	45.4846	-0.514876	0.259597	-1.98337	0.0473265	0.107953
Cdk15	665.21	0.390955	0.189058	2.06791	0.0386489	0.091804
Fzd7	98.2514	0.736975	0.264552	2.78574	0.00534052	0.0179781
Gm973	3.50791	-0.943311	1.02661	-0.918858	0.35817	0.505347
Sumo1	436.529	-0.287286	0.121922	-2.3563	0.0184579	0.050291
Nop58	2389.24	-0.46683	0.145699	-3.20406	0.00135504	0.00560173
Snord70	0.110476	-2.06476	7.22921	-0.285613	0.775174	NA
Snord11	0.148377	-1.03302	7.2594	-0.142302	0.886842	NA
Bmpr2	7.92631	0.203444	0.534816	0.380399	0.703649	0.807645
Fam117b	182.468	1.03052	0.174456	5.90705	3.48291e-09	5.62905e-08
Ica1l	1.75388	3.61474	1.37924	2.62082	0.00877188	NA
Wdr12	426.311	-0.185401	0.141384	-1.31132	0.189749	0.314847
Carf	2.63722	0.558581	0.80827	0.691082	0.489514	NA
Nbeal1	46.4719	-0.0913303	0.243414	-0.375206	0.707508	0.810173
Cyp20a1	5.30038	-0.519752	0.735833	-0.706345	0.479974	0.624304
Abi2	543.892	0.440585	0.103606	4.25249	2.11405e-05	0.000145262
Raph1	120.766	0.200475	0.173595	1.15484	0.248154	0.386312
Cd28	0.719579	0.880254	1.4944	0.589034	0.555839	NA
Ctla4	0.740943	0.78655	1.92804	0.407952	0.683309	NA
Icos	1.26782	0.948295	1.31251	0.722503	0.469985	NA
9530026F06Rik	0	NA	NA	NA	NA	NA
Pard3b	0.850936	-1.64519	1.74992	-0.940154	0.347139	NA
Nrp2	2350.97	-0.306887	0.151897	-2.02036	0.0433457	0.100601
4930487H11Rik	6.55933	-0.802946	0.867944	-0.925112	0.354907	0.502138
Ino80d	251.42	0.258454	0.171855	1.50391	0.132606	0.24155
Gm11602	6.2542	0.229971	0.621371	0.370103	0.711306	0.81308
Ndufs1	813.477	-0.154322	0.102466	-1.50609	0.132045	0.240847
Eef1b2	9817.18	0.322349	0.0940237	3.42838	0.000607204	0.00279189
Snora41	0.781973	1.16893	1.69551	0.689426	0.490555	NA
Gpr1	0.490807	0.806404	2.25028	0.358357	0.720077	NA
Zdbf2	3.49543	-0.938131	0.840378	-1.11632	0.264285	0.404686
Adam23	109.598	2.22688	0.217141	10.2555	1.11799e-24	2.07414e-22
Dytn	0.0722619	-0.0714767	7.2594	-0.00984609	0.992144	NA
Mdh1b	0.232493	-1.88768	4.65151	-0.40582	0.684875	NA
Fastkd2	237.05	-1.27727	0.167521	-7.62451	2.44954e-14	1.01526e-12
4933402D24Rik	0.0937368	-0.0712739	7.2594	-0.00981816	0.992166	NA
Gm13749	0.132722	-0.0717225	6.87072	-0.0104389	0.991671	NA
Mir1958	0	NA	NA	NA	NA	NA
Klf7	95.2766	0.295647	0.21728	1.36067	0.173617	0.29515
Creb1	324.835	-0.896754	0.146	-6.14217	8.14019e-10	1.48281e-08
Mettl21a	193.016	0.138317	0.14446	0.957476	0.338327	0.48496
2810408I11Rik	27.856	-1.3289	0.339217	-3.91755	8.94531e-05	0.000512263
Ccnyl1	55.6889	-0.34602	0.24421	-1.4169	0.156514	0.273016
Fzd5	62.959	0.4071	0.208597	1.95161	0.0509845	0.11429
Plekhm3	53.8458	0.812934	0.224886	3.61487	0.000300494	0.00150479
Akr1cl	4.028	6.2698	1.33537	4.69518	2.66373e-06	2.25443e-05
Cryge	0.0560906	-0.0715426	7.2594	-0.00985517	0.992137	NA
Crygd	0.0204943	-0.0715426	7.2594	-0.00985517	0.992137	NA
Crygc	0.0358397	-0.0715426	7.2594	-0.00985517	0.992137	NA
Crygb	0.0251551	-0.0716693	7.2594	-0.00987263	0.992123	NA
Cryga	0.0358397	-0.0715426	7.2594	-0.00985517	0.992137	NA
D630023F18Rik	0.245223	0.890072	4.187	0.21258	0.831655	NA
Idh1	492.026	-0.329673	0.297193	-1.10929	0.267306	0.408135
Pikfyve	217.469	0.272397	0.127378	2.1385	0.0324764	0.0802164
Pth2r	0.104828	0.889874	7.2594	0.122582	0.902438	NA
Crygf	0.0975924	0.889975	7.2594	0.122596	0.902427	NA
Map2	52.4978	0.0699311	0.285073	0.24531	0.806217	0.877861
Unc80	6.74793	0.0343323	0.620505	0.0553296	0.955876	0.972433
Rpe	101.933	-0.791795	0.200195	-3.95513	7.64942e-05	0.00044503
Kansl1l	13.4075	0.388087	0.479159	0.809932	0.417979	0.564649
Acadl	621.923	0.475418	0.146527	3.24458	0.00117625	0.00495604
Myl1	1.17443	-0.807426	1.48247	-0.544649	0.585995	NA
Lancl1	165.081	0.709377	0.141663	5.00751	5.51389e-07	5.45693e-06
Cps1	0.148729	-0.0718167	6.6077	-0.0108686	0.991328	NA
Erbb4	0.0708721	-1.03293	7.2594	-0.142289	0.886852	NA
Ikzf2	21.9907	0.720086	0.344837	2.08819	0.0367805	0.088237
Spag16	0.077051	-1.03311	7.2594	-0.142314	0.886832	NA
Vwc2l	0.199392	0.890204	4.88714	0.182152	0.855463	NA
Bard1	147.785	-0.917092	0.166895	-5.49503	3.90635e-08	4.90412e-07
Abca12	8.76211	0.121776	0.462078	0.26354	0.792134	0.868932
Atic	910.408	-0.52132	0.117648	-4.4312	9.37117e-06	6.95872e-05
Fn1	173.407	0.204831	0.353489	0.579454	0.562283	0.695593
Apol7d	2.54922	1.78896	1.04912	1.7052	0.0881567	NA
Gm8883	0.116731	-0.07172	7.2594	-0.00987961	0.992117	NA
4933417E11Rik	0.236195	0.795432	4.65482	0.170884	0.864315	NA
Mreg	352.438	-2.064	0.153626	-13.4352	3.75925e-41	3.66151e-38
Pecr	86.0486	-0.0256066	0.226345	-0.113131	0.909927	0.944119
Tmem169	0.624315	0.685513	1.87293	0.366011	0.714357	NA
Xrcc5	456.494	1.01196	0.101225	9.9971	1.56918e-23	2.54731e-21
2004-03-01	0.693941	-2.29101	2.03604	-1.12523	0.260491	NA
Smarcal1	57.8658	0.257084	0.202823	1.26753	0.204966	0.33347
Ankar	0.528555	2.39669	2.00706	1.19413	0.232426	NA
Rpl37a	5150.76	-0.0684882	0.150339	-0.455559	0.648707	0.764483
Igfbp2	0.164732	0.88998	5.7382	0.155097	0.876744	NA
Igfbp5	0.827639	0.861758	2.06621	0.417071	0.676626	NA
Tnp1	0.207782	-0.0714626	5.35737	-0.0133391	0.989357	NA
1700027A15Rik	0.0583658	0.889975	7.2594	0.122596	0.902427	NA
Pinc	0	NA	NA	NA	NA	NA
D530049I02Rik	0	NA	NA	NA	NA	NA
6030407O03Rik	0.472988	-0.0715441	2.85272	-0.0250792	0.979992	NA
Tns1	23.2482	-0.630586	0.469244	-1.34383	0.179002	0.301784
Rufy4	0.0826019	0.889975	7.2594	0.122596	0.902427	NA
Cxcr2	7.56016	0.869919	0.608309	1.43006	0.1527	0.26786
Cxcr1	0	NA	NA	NA	NA	NA
Arpc2	1869.51	-0.409877	0.0966046	-4.24283	2.20716e-05	0.000151038
Gpbar1	0.853449	0.89019	2.07661	0.428674	0.668161	NA
Aamp	1947.91	0.171046	0.095717	1.787	0.0739378	0.153606
Pnkd	256.82	0.0952983	0.144916	0.657612	0.510788	0.651756
Tmbim1	330.385	0.33428	0.16898	1.97822	0.0479036	0.108932
Gm216	0.104878	-1.03308	7.2594	-0.14231	0.886835	NA
Slc11a1	1.00543	0.549715	1.70728	0.321983	0.747466	NA
Ctdsp1	115.698	0.242298	0.17851	1.35734	0.174673	0.296541
Mir26b	0.0575969	-0.0716693	7.2594	-0.00987263	0.992123	NA
Vil1	2.38896	0.560675	1.03477	0.541837	0.587931	NA
Usp37	143.94	-0.0162419	0.14835	-0.109484	0.912819	0.945668
Rqcd1	366.943	-0.546791	0.119427	-4.57844	4.68456e-06	3.77087e-05
Plcd4	2.46704	-0.0990784	0.979632	-0.101138	0.919441	NA
Zfp142	63.9447	0.541851	0.213708	2.53547	0.0112296	0.033491
Bcs1l	60.5721	-0.277616	0.206062	-1.34724	0.177902	0.30074
Rnf25	11.5492	0.68574	0.466733	1.46923	0.141769	0.253635
Stk36	12.1907	-0.588563	0.494432	-1.19038	0.233896	0.36898
Ttll4	73.8493	-0.783932	0.285684	-2.74405	0.00606864	0.0200273
Cyp27a1	0.195385	-0.0716621	4.91751	-0.0145729	0.988373	NA
Prkag3	2.79203	5.63387	1.43003	3.93968	8.15918e-05	NA
Wnt6	7.21092	-1.35643	0.633465	-2.14128	0.0322515	0.079779
Wnt10a	2.26106	-1.57577	1.12404	-1.40188	0.160952	NA
Cdk5r2	41.5068	0.402745	0.29281	1.37545	0.168992	0.288979
Fev	0.417831	0.798248	3.48367	0.22914	0.81876	NA
Cryba2	0.106804	-1.86099	7.23915	-0.257072	0.797123	NA
Mir375	0.0299526	-0.071568	7.2594	-0.00985866	0.992134	NA
Ccdc108	0.232104	-1.61526	5.16417	-0.312782	0.754446	NA
Ihh	0.432083	1.80044	2.5874	0.695851	0.486522	NA
Nhej1	12.5238	0.0927345	0.459463	0.201832	0.840048	0.899246
Slc23a3	0.590707	0.890239	2.6687	0.333585	0.738692	NA
Cnppd1	241.837	0.688893	0.245878	2.80177	0.00508227	0.0172328
Fam134a	467.582	0.280067	0.113518	2.46717	0.0136188	0.0392349
Zfand2b	49.6701	0.4528	0.215035	2.1057	0.03523	0.0853936
Abcb6	101.77	-0.271586	0.180927	-1.50108	0.133336	0.242557
Atg9a	78.1724	0.0620995	0.203462	0.305214	0.760203	0.845324
Ankzf1	5.30331	-0.33836	0.646563	-0.523321	0.600751	0.727624
Glb1l	1.53114	-0.841445	1.3789	-0.61023	0.541709	NA
Stk16	389.537	0.184899	0.112491	1.64368	0.100242	0.195238
Tuba4a	850.221	0.226757	0.111968	2.0252	0.0428465	0.0996796
A630095N17Rik	0	NA	NA	NA	NA	NA
Dnajb2	112.27	0.820642	0.208646	3.93317	8.38322e-05	0.000481726
Ptprn	0.195398	-0.071569	4.92097	-0.0145437	0.988396	NA
Resp18	0	NA	NA	NA	NA	NA
Dnpep	73.4202	0.191856	0.200398	0.957372	0.33838	0.484976
Des	34.2883	-0.549902	0.419966	-1.3094	0.1904	0.315794
Gm15179	0.0958693	2.81197	7.19898	0.390606	0.696089	NA
Speg	368.204	0.19401	0.130096	1.49128	0.135887	0.245783
Gmppa	102.557	-0.37865	0.172279	-2.19789	0.0279569	0.070804
Asic4	0.264563	-0.0715007	4.12349	-0.0173398	0.986166	NA
Chpf	708.371	-0.242886	0.0958496	-2.53403	0.0112758	0.0335945
Tmem198	11.1161	0.587059	0.461194	1.27291	0.20305	0.330997
Obsl1	8.12745	-2.09119	0.662639	-3.15584	0.00160035	0.00645886
Inha	2.45188	1.85514	1.15961	1.59979	0.109644	NA
Stk11ip	65.3501	-0.510871	0.208564	-2.44947	0.0143067	0.0409946
Slc4a3	15.4674	1.44125	0.444099	3.24532	0.00117318	0.00494664
Gm17751	0.174214	-0.0715229	6.31503	-0.0113258	0.990963	NA
Epha4	15.1217	0.984153	0.43746	2.2497	0.0244682	0.0635945
Pax3	1054.38	0.486364	0.0923681	5.26549	1.39813e-07	1.5804e-06
Sgpp2	8.66229	-0.076288	0.641541	-0.118914	0.905344	0.941429
Farsb	1208.62	-0.153623	0.0953536	-1.61109	0.10716	0.20536
Mogat1	4.02864	0.672969	0.766644	0.877812	0.380046	0.527238
Acsl3	717.366	0.285607	0.180296	1.5841	0.113171	0.214418
Utp14b	16.6142	-1.87297	0.429445	-4.36136	1.29255e-05	9.30251e-05
Kcne4	0.484931	0.256931	2.17456	0.118153	0.905947	NA
Scg2	0.353668	1.95698	4.18521	0.467595	0.640075	NA
Ap1s3	40.1764	-0.666941	0.300561	-2.21899	0.0264877	0.0677615
Wdfy1	471.992	-0.764602	0.12003	-6.37008	1.88932e-10	3.86551e-09
Mrpl44	435.364	0.397047	0.130438	3.04395	0.00233494	0.00888659
Serpine2	6.18506	0.834618	1.34069	0.622528	0.533595	0.670681
Fam124b	0.125444	0.890109	7.00183	0.127125	0.898841	NA
Cul3	417.966	0.156617	0.104117	1.50425	0.132517	0.241519
1700016L21Rik	0.050517	-0.071644	7.2594	-0.00986914	0.992126	NA
Dock10	17.8634	2.49033	0.489038	5.09232	3.53718e-07	3.62019e-06
Nyap2	0.393541	-0.0715889	2.85048	-0.0251147	0.979963	NA
Irs1	112.332	2.17944	0.223782	9.73915	2.0527e-22	2.92585e-20
Rhbdd1	216.218	0.834629	0.176455	4.72998	2.24545e-06	1.92694e-05
Col4a4	21.0945	-1.0354	0.35738	-2.8972	0.00376512	0.0133719
Col4a3	3.97217	0.208358	0.823811	0.25292	0.80033	0.874148
Mff	609.304	-0.242931	0.100386	-2.41997	0.0155216	0.0437465
Tm4sf20	0.0495323	-0.0716693	7.2594	-0.00987263	0.992123	NA
Agfg1	272.285	-0.0882557	0.1382	-0.638611	0.523076	0.662012
Slc19a3	0.0902719	-0.0719228	7.2594	-0.00990754	0.992095	NA
Ccl20	0.193776	-0.0713742	7.2594	-0.00983197	0.992155	NA
Wdr69	0.07609	0.88995	7.2594	0.122593	0.90243	NA
Sphkap	1.38341	-0.972445	1.80622	-0.538387	0.59031	NA
Pid1	0.0705292	-1.03321	7.2594	-0.142328	0.886821	NA
Dner	0.416556	0.111375	2.58095	0.0431529	0.96558	NA
Mir5126	0	NA	NA	NA	NA	NA
Trip12	985.251	-0.288994	0.0985541	-2.93233	0.00336426	0.0121663
Fbxo36	4.99947	0.945057	0.830195	1.13836	0.254972	0.394404
Slc16a14	0.671233	0.312694	1.64596	0.189977	0.849327	NA
A530032D15Rik	0.248803	0.890264	4.61767	0.192795	0.84712	NA
Gm7609	3.79631	0.567864	0.742102	0.76521	0.444147	0.591386
C130026I21Rik	0.524999	-1.94871	2.9259	-0.66602	0.505398	NA
Sp110	0.162392	-0.0714336	5.75989	-0.0124019	0.990105	NA
Sp140	0.642085	-0.0715982	2.44471	-0.029287	0.976636	NA
Sp100	0.252995	-2.50284	3.7397	-0.669261	0.503329	NA
A630001G21Rik	17.4345	-0.238604	0.381805	-0.624936	0.532013	0.669579
Cab39	431.114	0.282958	0.0999992	2.82961	0.00466052	0.0159627
Itm2c	1322.08	0.605571	0.10848	5.58235	2.37297e-08	3.15173e-07
4933407L21Rik	1.34421	-2.92401	1.60124	-1.8261	0.067836	NA
Gpr55	2.28406	0.801534	1.01559	0.789233	0.429976	NA
Spata3	0.0995045	-1.10329	7.2292	-0.152616	0.878701	NA
2810459M11Rik	0.350028	-1.03339	3.35484	-0.308029	0.75806	NA
Psmd1	1689.08	-0.425032	0.0764029	-5.56303	2.65127e-08	3.4779e-07
Htr2b	0.312475	0.8901	3.40168	0.261665	0.79358	NA
Armc9	25.1709	-0.707518	0.419647	-1.68598	0.0917988	0.182164
B3gnt7	2.13998	0.150945	1.02127	0.147801	0.8825	NA
Ncl	6968.2	0.0506512	0.134817	0.375702	0.707138	0.810138
Snora75	0.581576	1.69999	4.91803	0.345665	0.729594	NA
Snord82	0.245999	0.89016	4.18591	0.212656	0.831595	NA
C130036L24Rik	28.8741	1.3505	0.342188	3.94667	7.92448e-05	0.000458748
Nmur1	0.0972547	-0.07189	7.2594	-0.00990303	0.992099	NA
1700019O17Rik	0.451935	-1.56631	2.52677	-0.619884	0.535334	NA
Ptma	3573.93	-0.669472	0.131105	-5.10637	3.284e-07	3.38777e-06
Pde6d	212.024	-0.378849	0.150156	-2.52305	0.0116343	0.0345835
Cops7b	178.968	0.216046	0.159677	1.35302	0.176048	0.298253
Nppc	1.28483	-0.807529	1.37117	-0.588933	0.555906	NA
Dis3l2	41.4446	0.227269	0.280991	0.808813	0.418623	0.565257
Alppl2	0.107147	-0.07172	7.2594	-0.00987961	0.992117	NA
Alpi	0.255011	-1.84877	3.78593	-0.488326	0.625319	NA
Akp3	0.352433	1.7126	3.16709	0.540748	0.588681	NA
Ecel1	0.316188	0.890079	3.66138	0.243099	0.807928	NA
Prss56	1.2421	2.38456	1.73317	1.37584	0.168872	NA
Chrnd	0.0609948	-0.0716186	7.2594	-0.00986564	0.992128	NA
Chrng	0.163287	-0.0716085	5.7431	-0.0124686	0.990052	NA
Eif4e2	555.194	-0.0899785	0.104557	-0.860573	0.389473	0.537648
Efhd1	2.76935	1.68462	1.11598	1.50955	0.131159	NA
Gigyf2	95.3984	-0.0713034	0.254784	-0.279858	0.779586	0.859594
Kcnj13	2.96595	-1.14969	1.12282	-1.02393	0.305867	0.450192
3110079O15Rik	0.24477	1.70583	3.82261	0.446247	0.655419	NA
Ngef	0.568434	0.742788	2.16023	0.343847	0.730962	NA
Neu2	0.47127	1.69305	2.67796	0.632216	0.527246	NA
Inpp5d	0.669782	-0.0868227	2.00083	-0.0433934	0.965388	NA
Atg16l1	174.485	0.168506	0.143958	1.17052	0.241792	0.378575
Scarna6	0.0204943	-0.0715426	7.2594	-0.00985517	0.992137	NA
Sag	4.79032	0.14936	0.716169	0.208554	0.834796	0.896104
Dgkd	198.09	0.28392	0.155435	1.82661	0.067758	0.14347
Usp40	257.914	-0.708845	0.143661	-4.93414	8.0503e-07	7.66846e-06
Ugt1a10	0	NA	NA	NA	NA	NA
Ugt1a9	0	NA	NA	NA	NA	NA
Ugt1a7c	0	NA	NA	NA	NA	NA
Ugt1a6b	0	NA	NA	NA	NA	NA
Ugt1a6a	0	NA	NA	NA	NA	NA
Ugt1a5	0	NA	NA	NA	NA	NA
Ugt1a2	0	NA	NA	NA	NA	NA
Dnajb3	0.191256	-1.03332	5.4804	-0.188548	0.850447	NA
Ugt1a1	0	NA	NA	NA	NA	NA
Mroh2a	0.259512	0.890219	4.56049	0.195202	0.845234	NA
Hjurp	48.642	0.827672	0.250561	3.30328	0.000955625	0.00416767
6430706D22Rik	0	NA	NA	NA	NA	NA
A730008H23Rik	0.0620303	-0.0715426	7.2594	-0.00985517	0.992137	NA
Trpm8	0.100767	-0.0713145	7.2594	-0.00982375	0.992162	NA
Spp2	0.0262878	-0.071568	7.2594	-0.00985866	0.992134	NA
Glrp1	0.360986	0.890215	3.02215	0.294564	0.768327	NA
Gm19589	0.112754	-0.0715665	7.2594	-0.00985846	0.992134	NA
Arl4c	0.132853	-1.03322	7.2594	-0.142328	0.886821	NA
2410088K16Rik	0.0262878	-0.071568	7.2594	-0.00985866	0.992134	NA
1700067G17Rik	0	NA	NA	NA	NA	NA
Sh3bp4	66.9179	0.511435	0.239112	2.1389	0.032444	0.0801532
C030007H22Rik	0.075025	-2.06476	7.22921	-0.285613	0.775174	NA
Agap1	278.862	0.603959	0.181262	3.33197	0.000862341	0.00380054
4933400F21Rik	1.98602	0.130459	1.29419	0.100803	0.919707	NA
Gbx2	4.44828	1.1787	0.667626	1.76551	0.0774782	0.159346
Asb18	0.367907	0.890147	3.8222	0.232889	0.815848	NA
Iqca	0.112169	-0.0716466	7.2594	-0.00986949	0.992125	NA
Cxcr7	3.94169	0.246967	1.10258	0.223989	0.822766	0.888441
Cops8	575.915	-0.301309	0.0863567	-3.48912	0.000484611	0.00229039
Col6a3	0.668127	-1.55361	2.21106	-0.702654	0.482272	NA
Mlph	1417.5	0.11543	0.179984	0.641333	0.521306	0.660562
Prlh	0.13273	-0.0715174	7.2594	-0.0098517	0.99214	NA
Rab17	109.363	-1.07155	0.17951	-5.96933	2.38229e-09	3.95515e-08
Lrrfip1	588.783	0.566721	0.113292	5.0023	5.66518e-07	5.59245e-06
Rbm44	0.235586	-0.0716628	4.67055	-0.0153435	0.987758	NA
Ramp1	1.40191	0.526601	1.61987	0.325088	0.745114	NA
Ube2f	211.698	-0.0322319	0.135784	-0.237376	0.812365	0.881281
Scly	513.22	-0.404632	0.128311	-3.15353	0.0016131	0.00650091
Espnl	2.82725	1.00029	0.936517	1.06809	0.285478	0.428107
Klhl30	188.315	-0.15706	0.184109	-0.853083	0.393613	0.541751
Fam132b	31.5137	0.380461	0.286145	1.32961	0.183647	0.307473
Ilkap	309.895	-0.310354	0.148538	-2.0894	0.036672	0.0880489
1700020N18Rik	0.0787499	-1.03306	7.2594	-0.142307	0.886838	NA
Hes6	169.171	0.393395	0.193691	2.03104	0.0422506	0.0986861
Per2	2.86079	1.3001	1.37522	0.945371	0.344469	0.491175
Traf3ip1	22.2763	-0.22744	0.397174	-0.572646	0.566885	0.699857
Asb1	186.894	-0.749443	0.13418	-5.58536	2.3322e-08	3.10819e-07
Twist2	0.152421	-1.03318	5.87286	-0.175924	0.860354	NA
Hdac4	69.6361	0.373528	0.20861	1.79056	0.0733645	0.15255
Ndufa10	468.897	-0.0252211	0.0961019	-0.262442	0.792981	0.869534
Olfr1416	0	NA	NA	NA	NA	NA
Olfr1415	0	NA	NA	NA	NA	NA
Olfr1414	0.0210592	0.890051	7.2594	0.122607	0.902418	NA
Olfr1413	0	NA	NA	NA	NA	NA
Olfr1412	0	NA	NA	NA	NA	NA
Olfr1411	0	NA	NA	NA	NA	NA
Olfr1410	0.0204943	-0.0715426	7.2594	-0.00985517	0.992137	NA
Olfr12	0	NA	NA	NA	NA	NA
Myeov2	3879.47	0.462196	0.171924	2.68838	0.00717992	0.02308
Otos	6.09995	1.19911	0.607496	1.97385	0.0483984	0.109719
Gpc1	1192.16	-0.253461	0.11475	-2.2088	0.0271886	0.0692633
Mir149	0.0282457	-0.0715426	7.2594	-0.00985517	0.992137	NA
Ankmy1	1.87088	1.45874	1.10684	1.31793	0.187528	NA
Dusp28	69.0623	0.416857	0.207037	2.01345	0.0440677	0.101831
Rnpepl1	73.4353	-0.669659	0.204317	-3.27755	0.00104711	0.00449453
9430060I03Rik	6.69537	0.248227	0.599396	0.414129	0.67878	0.787739
Capn10	99.9621	0.476529	0.159449	2.9886	0.00280256	0.0104087
Gpr35	3.81481	-1.70041	0.755358	-2.25113	0.0243774	0.0634007
Aqp12	1.00295	-1.04715	1.61381	-0.648867	0.516424	NA
Kif1a	5.56573	-0.623047	0.772965	-0.806048	0.420215	0.566752
Agxt	0.0792692	-0.0718214	7.2594	-0.00989358	0.992106	NA
2310007B03Rik	0.259887	1.95583	4.09011	0.478184	0.632519	NA
Sned1	0.52238	-0.908644	2.42843	-0.37417	0.708278	NA
Mterfd2	90.2833	0.385062	0.188722	2.04037	0.0413135	0.0968457
Pask	32.4327	-1.35655	0.322071	-4.21195	2.53175e-05	0.000170357
Ppp1r7	301.043	-0.103369	0.138965	-0.743852	0.456966	0.603437
Ano7	0.130534	-0.0714932	7.2594	-0.00984837	0.992142	NA
Hdlbp	750.688	-1.30623	0.144571	-9.03524	1.63641e-19	1.59387e-17
2002-09-01	1115.76	-0.818944	0.114413	-7.15776	8.20072e-13	2.5492e-11
Farp2	0.861581	-1.57277	1.67449	-0.939249	0.347603	NA
Stk25	160.555	0.150272	0.160899	0.933954	0.350328	0.497436
Bok	27.5731	0.59464	0.332448	1.78867	0.073668	0.1531
Thap4	154.698	0.275423	0.148083	1.85992	0.0628964	0.135384
Atg4b	216.155	0.168965	0.109974	1.53641	0.124438	0.230459
Dtymk	336.158	-0.645966	0.137919	-4.68365	2.81805e-06	2.36789e-05
Ing5	150.449	-0.0286477	0.135783	-0.210982	0.832901	0.895003
D2hgdh	15.7814	-1.29776	0.430046	-3.01772	0.00254683	0.00957151
Gal3st2	0.199376	-0.0714845	6.05049	-0.0118147	0.990573	NA
Gm9994	0.0332167	-0.071568	7.2594	-0.00985866	0.992134	NA
Gm6086	0.441897	1.8383	2.44918	0.750578	0.452907	NA
Neu4	3.02752	-1.2061	0.875028	-1.37836	0.168092	0.287965
Pdcd1	0.421397	-1.86147	2.78951	-0.667309	0.504575	NA
4930440C22Rik	0.0412953	-0.07172	7.2594	-0.00987961	0.992117	NA
Fam174a	78.5077	0.559856	0.22617	2.47538	0.0133094	0.0385433
St8sia4	1.03007	-0.972367	1.80552	-0.538552	0.590196	NA
4930598F16Rik	0.0526186	-0.0715426	7.2594	-0.00985517	0.992137	NA
1700063A18Rik	0	NA	NA	NA	NA	NA
4930533P14Rik	0	NA	NA	NA	NA	NA
Slco4c1	0.0844105	-0.0718179	7.2594	-0.00989309	0.992107	NA
Slco6b1	0.0973499	-0.0716693	7.2594	-0.00987263	0.992123	NA
Slco6c1	0.0199981	-0.0716693	7.2594	-0.00987263	0.992123	NA
D1Ertd622e	60.6205	-0.114463	0.213044	-0.537273	0.591079	0.719471
Ppip5k2	238.378	0.775196	0.16584	4.67435	2.94892e-06	2.46545e-05
Gin1	26.9274	0.324645	0.322691	1.00606	0.314389	0.459897
Pam	137.216	1.87433	0.194408	9.64125	5.35339e-22	7.11027e-20
B230216N24Rik	0.698736	2.1703	1.88098	1.15381	0.248577	NA
1810006J02Rik	0	NA	NA	NA	NA	NA
Slco6d1	0.201657	1.86248	4.8412	0.384715	0.700449	NA
Cntnap5b	0.585568	0.776648	2.12173	0.366044	0.714332	NA
Gm20268	0	NA	NA	NA	NA	NA
Cdh20	0.054627	-1.03309	7.2594	-0.14231	0.886835	NA
Rnf152	0.595868	1.382	2.53841	0.544435	0.586142	NA
Pign	105.292	0.814411	0.177592	4.58587	4.52109e-06	3.65186e-05
2310035C23Rik	126.652	0.462353	0.16083	2.87479	0.00404298	0.0141607
Tnfrsf11a	0.711104	1.41943	1.85798	0.763967	0.444887	NA
Zcchc2	175.109	0.204903	0.266925	0.767643	0.442699	0.590123
Gm20753	0.0482918	-1.03309	7.2594	-0.14231	0.886835	NA
Phlpp1	49.8362	0.572783	0.241396	2.37279	0.0176541	0.048631
Bcl2	310.046	0.953359	0.130403	7.31086	2.65431e-13	8.99234e-12
Kdsr	85.8581	0.675001	0.212865	3.17103	0.00151897	0.00617308
Vps4b	447.295	0.048065	0.0982378	0.489272	0.624649	0.746655
Serpinb5	0.0218359	-0.07172	7.2594	-0.00987961	0.992117	NA
Serpinb12	0	NA	NA	NA	NA	NA
Serpinb13	0.166847	-0.0716077	5.70366	-0.0125547	0.989983	NA
Serpinb3a	0	NA	NA	NA	NA	NA
Serpinb3d	0.0527726	-0.0717453	7.2594	-0.0098831	0.992115	NA
Serpinb3b	0.0204943	-0.0715426	7.2594	-0.00985517	0.992137	NA
Serpinb3c	0.0229923	0.890051	7.2594	0.122607	0.902418	NA
Serpinb11	0.0239377	-1.03301	7.2594	-0.1423	0.886843	NA
Serpinb7	0.0274807	-0.07172	7.2594	-0.00987961	0.992117	NA
Serpinb2	0.0272329	-0.071568	7.2594	-0.00985866	0.992134	NA
Serpinb10	0	NA	NA	NA	NA	NA
Serpinb8	8.76021	0.983422	0.559378	1.75806	0.0787365	0.161423
Cdh7	0.219681	-0.071502	4.31762	-0.0165605	0.986787	NA
Cdh19	4.59264	0.298391	0.801142	0.372457	0.709553	0.811552
Dsel	36.7834	-0.801076	0.251928	-3.17978	0.00147388	0.00601702
Cntnap5a	0.226944	0.737529	5.19276	0.14203	0.887056	NA
Tsn	2240.64	-0.61271	0.0995618	-6.15407	7.55201e-10	1.38568e-08
Mki67ip	434.86	-0.0541744	0.130775	-0.414257	0.678686	0.787739
Clasp1	88.5265	0.233747	0.200087	1.16823	0.242714	0.379613
2900060B14Rik	13.0329	0.621646	0.586182	1.0605	0.288917	0.431658
Tfcp2l1	0.9666	-0.65748	1.93967	-0.338964	0.734637	NA
Gli2	0.281771	-1.86815	4.04545	-0.461791	0.644231	NA
Inhbb	0.509577	-0.017572	2.29057	-0.00767144	0.993879	NA
Ralb	288.312	-0.335084	0.117153	-2.86023	0.00423337	0.0147349
Tmem185b	146.02	0.419081	0.16041	2.61256	0.00898678	0.0277951
Epb4.1l5	101.738	0.217738	0.288752	0.754065	0.45081	0.597875
Ptpn4	28.4534	0.319457	0.310361	1.02931	0.303334	0.447704
Tmem177	75.7707	-0.237151	0.183837	-1.29001	0.197049	0.32397
Gm101	0.111353	-0.0716841	7.2594	-0.00987466	0.992121	NA
Sctr	0.125477	1.69534	6.97558	0.243039	0.807975	NA
Tmem37	0.0566454	-0.0717453	7.2594	-0.0098831	0.992115	NA
Dbi	19641.4	0.223808	0.122992	1.8197	0.0688052	0.145135
3110009E18Rik	24.9248	-0.575603	0.397554	-1.44786	0.147656	0.261575
Steap3	65.802	-0.220264	0.231516	-0.951398	0.341402	0.488111
C1ql2	0.833816	0.700416	1.51361	0.462745	0.643547	NA
Marco	0.478335	1.76569	2.49495	0.707706	0.479128	NA
En1	0.108088	-0.0715948	7.2594	-0.00986236	0.992131	NA
B230209K01Rik	0	NA	NA	NA	NA	NA
Insig2	515.447	-0.52463	0.128248	-4.09075	4.29986e-05	0.000270634
Ccdc93	169.898	-0.36503	0.170452	-2.14154	0.0322305	0.0797439
Htr5b	0.326961	-2.50331	3.01867	-0.829278	0.406947	NA
Ddx18	274.949	-0.0517298	0.14256	-0.362862	0.716708	0.816063
Dpp10	0.568379	0.739618	2.20557	0.335341	0.737368	NA
Actr3	1051.25	-0.481975	0.133471	-3.61109	0.000304916	0.00152432
Slc35f5	170.791	-0.304206	0.176655	-1.72204	0.0850621	0.171889
Gpr39	0.125361	-0.0718023	7.00071	-0.0102564	0.991817	NA
Lypd1	0.0231367	-1.03301	7.2594	-0.1423	0.886843	NA
Nckap5	3.67674	4.85551	1.2615	3.84899	0.000118603	0.000660427
Mgat5	9.12456	-1.02564	0.53754	-1.90802	0.0563881	0.123814
Tmem163	2.14438	0.177677	1.26214	0.140775	0.888048	NA
Acmsd	0.651876	-1.65207	2.28591	-0.722719	0.469853	NA
2900009J06Rik	3.86466	-0.0550391	0.779599	-0.0705993	0.943717	0.964934
Ccnt2	118.434	0.528857	0.248429	2.12881	0.0332703	0.0817454
Map3k19	1.60408	0.426802	1.23202	0.346424	0.729024	NA
Rab3gap1	353.711	0.17727	0.0967696	1.83188	0.0669697	0.142265
Zranb3	42.2829	-0.759073	0.240437	-3.15706	0.00159368	0.00643641
R3hdm1	248.844	-0.369176	0.15906	-2.32099	0.0202873	0.0544474
Mir128-1	0.0230226	-0.07172	7.2594	-0.00987961	0.992117	NA
Ubxn4	784.543	-0.0840302	0.127624	-0.658418	0.510269	0.651368
Lct	5.82159	-0.0987571	0.633324	-0.155935	0.876085	0.922161
Mcm6	1556.36	-2.19875	0.196375	-11.1967	4.23212e-29	1.17774e-26
Dars	251.731	-1.09072	0.131132	-8.31772	8.9672e-17	6.12916e-15
Cxcr4	0.323162	-1.00637	3.11658	-0.32291	0.746764	NA
Thsd7b	1.02457	-3.22943	1.72648	-1.87052	0.061411	NA
Daf2	0.0204943	-0.0715426	7.2594	-0.00985517	0.992137	NA
Cd55	0	NA	NA	NA	NA	NA
Zp3r	0.179491	-1.86346	5.5674	-0.334709	0.737844	NA
C4bp	0.182956	-0.0715712	5.54187	-0.0129146	0.989696	NA
C4bp-ps1	0.0709572	1.8112	7.23456	0.250354	0.802314	NA
Pfkfb2	47.6475	0.914393	0.25749	3.55117	0.000383519	0.00186076
Yod1	78.7798	-0.133855	0.274383	-0.48784	0.625664	0.747267
AA986860	4.33484	2.76787	0.777135	3.56163	0.000368564	0.00179341
Fcamr	0.0299526	-0.071568	7.2594	-0.00985866	0.992134	NA
Pigr	0.295519	-1.84726	3.98755	-0.463256	0.643181	NA
Faim3	0.0210592	0.890051	7.2594	0.122607	0.902418	NA
Il24	0.0503778	-1.03298	7.2594	-0.142296	0.886846	NA
Il20	0.0269951	-0.0716693	7.2594	-0.00987263	0.992123	NA
Il19	0.277941	2.30586	3.65928	0.630139	0.528603	NA
Il10	0.0534287	-0.071644	7.2594	-0.00986914	0.992126	NA
Mapkapk2	635.39	0.11081	0.0968058	1.14466	0.252348	0.391277
Dyrk3	24.2206	-0.0521413	0.398704	-0.130777	0.895952	0.934922
Eif2d	100.117	-2.49445	0.211017	-11.8211	3.03744e-32	1.10942e-29
Rassf5	3.68127	-0.1643	0.825116	-0.199123	0.842166	0.900571
Ikbke	24.3276	-1.07364	0.358651	-2.99354	0.00275761	0.0102745
Srgap2	184.819	0.166025	0.146862	1.13048	0.258273	0.397616
Fam72a	27.0281	-0.545723	0.343828	-1.5872	0.112468	0.213316
Avpr1b	0.114923	0.890153	7.2594	0.122621	0.902407	NA
Ctse	0.108833	-1.03311	7.2594	-0.142314	0.886832	NA
5430435G22Rik	1.75865	3.11789	1.51205	2.06203	0.0392052	NA
Slc26a9	0.259092	0.890157	3.80414	0.233997	0.814987	NA
Pm20d1	0.421353	-0.0715571	2.74585	-0.0260601	0.979209	NA
Slc41a1	104.75	0.787596	0.164589	4.78521	1.70806e-06	1.49991e-05
Rab7l1	81.4776	0.617308	0.193467	3.19077	0.00141896	0.00582742
Nucks1	4771.32	-1.10048	0.165104	-6.66538	2.63977e-11	6.36158e-10
Slc45a3	27.2694	0.716654	0.314197	2.2809	0.0225541	0.0594793
Elk4	10.8853	-0.831952	0.527344	-1.57763	0.114652	0.216661
Mfsd4	6.31474	0.285725	0.699526	0.408455	0.68294	0.790943
Cdk18	37.7969	-0.523241	0.295309	-1.77184	0.076421	0.157671
Lemd1	0.0630991	-0.0715173	7.2594	-0.00985168	0.99214	NA
Mir135b	0	NA	NA	NA	NA	NA
Klhdc8a	11.1902	-0.243121	0.634256	-0.383317	0.701485	0.805953
Nuak2	3.19084	-0.488727	0.938824	-0.520574	0.602664	0.72908
Tmcc2	327.614	-0.12755	0.148232	-0.860474	0.389528	0.537648
Dstyk	928.95	0.25431	0.141254	1.80037	0.0718018	0.150021
Rbbp5	245.787	-0.289737	0.133229	-2.17473	0.0296506	0.0744642
Tmem81	5.01178	-0.637132	0.68606	-0.928683	0.353054	0.499938
Cntn2	0.575293	-0.0531538	2.01994	-0.0263145	0.979006	NA
Nfasc	0.864249	-0.853081	1.38407	-0.616359	0.537658	NA
Gm10538	0.0537684	-0.0716947	7.2594	-0.00987612	0.99212	NA
Lrrn2	0.3255	0.890103	3.91643	0.227274	0.82021	NA
Mdm4	30.7407	-0.0625506	0.361849	-0.172864	0.862759	0.912985
Pik3c2b	7.00942	0.00874826	0.613931	0.0142496	0.988631	0.992985
Ppp1r15b	618.278	-0.0868092	0.148251	-0.585556	0.558174	0.692341
Plekha6	2.38636	0.707155	1.11652	0.633355	0.526502	NA
Gm19461	1.44389	-0.836992	1.38461	-0.604498	0.545513	NA
Golt1a	0.126351	-1.03289	7.2594	-0.142284	0.886856	NA
Kiss1	0.853935	0.890238	2.40796	0.369706	0.711602	NA
Ren2	0	NA	NA	NA	NA	NA
Ren1	0	NA	NA	NA	NA	NA
Etnk2	0.166039	-1.03316	6.37672	-0.162021	0.871289	NA
Sox13	0.416701	-1.03331	3.47366	-0.297471	0.766107	NA
Snrpe	2192.83	-0.150186	0.114217	-1.31492	0.188538	0.313506
Zc3h11a	398.564	-0.392008	0.146823	-2.66993	0.00758671	0.0241354
Zbed6	40.3585	-0.650213	0.383035	-1.69753	0.0895972	0.178988
Lax1	0.06248	-0.0716693	7.2594	-0.00987263	0.992123	NA
Atp2b4	9.09459	-0.841493	0.583385	-1.44243	0.149181	0.263148
Optc	3.48256	0.788352	0.886916	0.888869	0.374074	0.521428
Prelp	5.89406	-0.483445	0.701748	-0.688916	0.490876	0.634945
Fmod	0.176907	-1.86474	5.0202	-0.371448	0.710304	NA
Btg2	133.313	3.53749	0.276378	12.7994	1.65156e-37	1.07241e-34
Chit1	0.179844	0.738252	5.00065	0.147631	0.882634	NA
Chi3l1	0.338682	0.890227	3.06564	0.290389	0.771519	NA
Mybph	0.291458	0.890109	3.6444	0.24424	0.807045	NA
Adora1	2.2786	-1.09772	1.17973	-0.930485	0.35212	NA
Myog	0.264408	-0.0715263	3.80731	-0.0187866	0.985011	NA
Ppfia4	1.65815	1.54729	1.45326	1.0647	0.287011	NA
Tmem183a	860.368	-0.115808	0.079546	-1.45587	0.14543	0.258679
4933406M09Rik	0.632583	-0.699522	1.83872	-0.380439	0.70362	NA
Cyb5r1	794.774	0.193161	0.263413	0.7333	0.463376	0.609011
Adipor1	338.434	-0.489668	0.1003	-4.88203	1.05001e-06	9.70923e-06
Klhl12	135.384	-0.269847	0.149866	-1.80059	0.0717683	0.149978
Rabif	83.2469	0.133231	0.185483	0.718288	0.47258	0.616876
4931440L10Rik	0.153459	1.75494	6.53972	0.26835	0.78843	NA
Kdm5b	64.5082	1.52611	0.280705	5.43671	5.42747e-08	6.62174e-07
Syt2	0.584835	0.735243	2.27281	0.323494	0.746321	NA
Ppp1r12b	1.12386	-1.55905	1.77092	-0.880362	0.378663	NA
Ube2t	114.133	-0.744908	0.24372	-3.05641	0.00224006	0.00857016
Lgr6	51.3638	2.27645	0.400437	5.68491	1.3088e-08	1.85421e-07
Ptprv	1.63912	0.65605	1.27306	0.515332	0.606321	NA
Ptpn7	2.54834	0.486933	1.18876	0.409616	0.682088	NA
Arl8a	291.276	0.312581	0.17053	1.83299	0.0668036	0.142003
Gpr37l1	0.498217	0.720983	2.5467	0.283105	0.777096	NA
Elf3	1.13115	0.0259898	1.77466	0.0146449	0.988315	NA
Rnpep	257.888	-0.100667	0.127359	-0.790416	0.429285	0.575531
Timm17a	899.235	-0.0332976	0.108856	-0.305888	0.75969	0.845324
Lmod1	73.4572	1.63259	0.281472	5.80017	6.62493e-09	1.01086e-07
Shisa4	110.932	-1.08935	0.204266	-5.33301	9.6597e-08	1.1279e-06
Ipo9	302.623	-0.250287	0.0989457	-2.52954	0.0114211	0.0340146
Nav1	241.062	0.463333	0.174227	2.65937	0.00782865	0.0247501
Csrp1	1189.88	-0.837054	0.168101	-4.97946	6.37616e-07	6.22595e-06
Phlda3	1105	0.946306	0.163113	5.80155	6.57056e-09	1.00519e-07
Tnni1	1.5844	-0.0693857	1.21139	-0.0572776	0.954324	NA
Lad1	7.71859	1.01664	0.673799	1.50881	0.131347	0.240022
Tnnt2	19.2583	-0.167729	0.640345	-0.261934	0.793372	0.869799
Pkp1	14.9853	-0.444761	0.523841	-0.84904	0.395859	0.543808
Igfn1	3.83324	-0.33508	0.914878	-0.366256	0.714174	0.814556
Tmem9	265.795	-0.882955	0.121468	-7.26904	3.62046e-13	1.20558e-11
Ascl5	0.702761	0.558345	1.88115	0.29681	0.766611	NA
Cacna1s	2.15802	-2.56344	1.35155	-1.89667	0.0578717	NA
Gm15850	0.989876	1.39832	1.3166	1.06207	0.288203	NA
Kif21b	282.257	0.395493	0.150036	2.63598	0.00838942	0.026204
5730559C18Rik	9.25168	0.518315	0.529488	0.978899	0.32763	0.473987
Gpr25	0.355146	-1.8761	3.01078	-0.623126	0.533202	NA
Camsap2	193.292	0.244019	0.136784	1.78398	0.0744276	0.154376
9230116N13Rik	0.584172	0.871201	2.28384	0.381463	0.70286	NA
Ddx59	67.9916	-0.0695658	0.267777	-0.25979	0.795026	0.870457
Kif14	254.45	-1.2537	0.229576	-5.46092	4.73677e-08	5.82773e-07
Zfp281	238.448	0.643667	0.159101	4.04564	5.21802e-05	0.000321837
Gm19705	21.6094	0.972881	0.367171	2.64967	0.00805703	0.0253383
Gm16880	0.621898	0.937258	1.80266	0.519929	0.603113	NA
Nr5a2	0.288936	0.890129	3.43245	0.259327	0.795383	NA
Mir181a-1	0.0296571	-0.071568	7.2594	-0.00985866	0.992134	NA
Mir181b-1	0.243275	1.86173	4.5704	0.407346	0.683754	NA
Ptprc	0.029038	-0.07172	7.2594	-0.00987961	0.992117	NA
Atp6v1g3	0	NA	NA	NA	NA	NA
Nek7	87.5775	0.50506	0.181641	2.78054	0.00542689	0.0182112
Gm5833	0.108478	-0.0715933	7.2594	-0.00986215	0.992131	NA
Lhx9	1.08642	0.35181	1.48151	0.237467	0.812295	NA
2310009B15Rik	116.426	0.661548	0.153598	4.30701	1.65475e-05	0.00011623
Dennd1b	126.502	0.174706	0.144024	1.21303	0.225117	0.358605
Crb1	0.504572	0.890065	2.98201	0.298478	0.765338	NA
4933436E23Rik	0.0272329	-0.071568	7.2594	-0.00985866	0.992134	NA
Zbtb41	185.358	-1.09606	0.16422	-6.67431	2.48403e-11	6.02351e-10
Aspm	161.505	-0.514351	0.216391	-2.37695	0.0174565	0.0481661
F13b	0.0231367	-1.03301	7.2594	-0.1423	0.886843	NA
Cfhr1	0	NA	NA	NA	NA	NA
Gm4788	0.196694	-0.0715081	5.41387	-0.0132083	0.989462	NA
Cfhr2	0.0272411	-0.071568	7.2594	-0.00985866	0.992134	NA
Cfh	0.0272411	-0.071568	7.2594	-0.00985866	0.992134	NA
Kcnt2	0.106797	1.81125	7.23456	0.250361	0.802309	NA
4930590L20Rik	0	NA	NA	NA	NA	NA
Cdc73	117.459	0.000525848	0.198993	0.00264255	0.997892	0.998408
B3galt2	0.335315	0.844786	3.58138	0.235883	0.813524	NA
Glrx2	287.399	0.599524	0.118327	5.06668	4.04816e-07	4.10008e-06
Trove2	187.641	1.27439	0.166177	7.66883	1.7357e-14	7.41218e-13
Uchl5	298.154	-1.07583	0.139067	-7.73603	1.02571e-14	4.6467e-13
Rgs2	106.378	3.04763	0.503409	6.05398	1.41307e-09	2.45043e-08
Rgs13	0.257804	-0.0216904	4.07394	-0.00532417	0.995752	NA
Rgs1	0.289904	-1.03326	4.06063	-0.254459	0.799141	NA
Rgs18	0.206286	-0.0715676	4.86279	-0.0147174	0.988258	NA
Fam5c	0.231201	-0.0716855	5.7768	-0.0124092	0.990099	NA
Pla2g4a	17.6845	0.815602	0.364131	2.23986	0.0251	0.0648614
7530420F21Rik	0.0626126	1.6334	7.24387	0.225488	0.8216	NA
Ptgs2	0.835185	0.989288	1.58356	0.624725	0.532151	NA
Pdc	0.123524	-0.071517	7.2594	-0.00985164	0.99214	NA
2310030A07Rik	0.0274807	-0.07172	7.2594	-0.00987961	0.992117	NA
BC003331	245.568	0.187458	0.110685	1.69362	0.0903384	0.18003
Tpr	458.893	0.0721637	0.181072	0.398535	0.690236	0.797024
Prg4	2.20102	-0.921383	0.871037	-1.0578	0.290147	NA
Hmcn1	13.4009	0.137539	0.450732	0.305145	0.760256	0.845324
C730036E19Rik	0.327208	-1.03336	3.06014	-0.337683	0.735602	NA
Ivns1abp	1238.37	-0.240054	0.126126	-1.90329	0.0570021	0.124914
Swt1	124.87	0.41476	0.196281	2.11309	0.034593	0.0842165
Trmt1l	176.075	0.0354611	0.220788	0.160611	0.872399	0.919607
Rnf2	432.653	-0.0740143	0.106253	-0.696585	0.486063	0.630393
Fam129a	35.2067	0.551132	0.349227	1.57815	0.114532	0.21654
Edem3	221.504	0.0337631	0.129098	0.26153	0.793684	0.869801
1700025G04Rik	64.7801	0.399425	0.235301	1.6975	0.0896014	0.178988
Tsen15	175.568	-0.275896	0.14997	-1.83968	0.0658153	0.140348
Glt25d2	2.75725	2.26394	0.985959	2.29618	0.0216654	NA
Rgl1	139.228	0.94761	0.172091	5.50645	3.66141e-08	4.63144e-07
Apobec4	0.0474927	0.890077	7.2594	0.12261	0.902416	NA
Arpc5	777.804	0.310275	0.131896	2.35241	0.018652	0.0507104
Ncf2	33.4296	-0.192388	0.301543	-0.638013	0.523465	0.662293
Smg7	1031.11	0.0824284	0.123714	0.666282	0.505231	0.646925
Nmnat2	13.7128	1.28019	0.473241	2.70516	0.00682721	0.0221288
Lamc2	2.07821	3.29927	1.70032	1.94038	0.0523333	NA
Lamc1	133.455	0.9299	0.188853	4.92393	8.48243e-07	8.05383e-06
E330020D12Rik	0.220544	-0.0718872	7.2594	-0.00990265	0.992099	NA
Shcbp1l	0.184327	0.890071	4.99464	0.178205	0.858562	NA
Dhx9	826.41	0.0596897	0.139779	0.42703	0.669358	0.780784
Npl	0.215195	-0.0715809	4.35578	-0.0164335	0.986889	NA
Rgs8	0.327462	2.78332	3.46949	0.802228	0.422421	NA
C230024C17Rik	0.216067	-0.991509	4.33199	-0.22888	0.818962	NA
Rgs16	100.124	3.381	0.26956	12.5427	4.36013e-36	2.42673e-33
Rnasel	12.9855	0.455133	0.43155	1.05465	0.291587	0.434259
Rgsl1	0.218958	0.890131	4.74052	0.187771	0.851056	NA
5830403L16Rik	0.426859	1.91138	2.46651	0.774935	0.438378	NA
Gm5531	4.57359	0.998521	0.730326	1.36723	0.171555	0.292677
Teddm1	0.0262878	-0.071568	7.2594	-0.00985866	0.992134	NA
Glul	447.173	0.39464	0.162932	2.42211	0.0154307	0.0435533
Zfp648	0.0865471	-0.0715158	7.2594	-0.00985148	0.99214	NA
4930452N14Rik	0.516809	-0.055	2.05533	-0.0267597	0.978651	NA
Cacna1e	0.491242	2.73973	2.2162	1.23623	0.216373	NA
Ier5	274.753	1.0013	0.166178	6.02543	1.68656e-09	2.87773e-08
Mr1	25.555	0.296358	0.285373	1.03849	0.29904	0.442539
Stx6	155.652	0.320524	0.164785	1.9451	0.0517627	0.115625
Xpr1	135.911	-0.0944055	0.149536	-0.631324	0.527829	0.665724
Acbd6	347.461	0.389921	0.130184	2.99516	0.00274302	0.0102233
Lhx4	0.0358397	-0.0715426	7.2594	-0.00985517	0.992137	NA
Qsox1	230.469	0.731915	0.202163	3.62043	0.000294118	0.0014792
Cep350	60.9909	0.302746	0.212464	1.42493	0.154178	0.270048
Tor1aip1	362.289	-0.300988	0.12269	-2.45323	0.0141578	0.0406076
Tor1aip2	1104.81	0.43117	0.083133	5.18651	2.14275e-07	2.31251e-06
Fam163a	0.16131	-0.0716714	5.7708	-0.0124197	0.990091	NA
Tdrd5	0.284731	-1.03327	3.7308	-0.276957	0.781813	NA
Nphs2	0.23161	-0.881742	4.67604	-0.188566	0.850433	NA
Soat1	314.554	-0.416032	0.16357	-2.54346	0.0109762	0.0328024
Abl2	203.348	0.624487	0.142197	4.39171	1.12462e-05	8.21193e-05
Tor3a	81.3379	0.296854	0.197309	1.50452	0.132449	0.241432
Fam20b	271.415	0.450783	0.216634	2.08085	0.0374472	0.0895413
Ralgps2	3.79958	-0.894153	0.757729	-1.18004	0.237983	0.373813
Angptl1	0.317543	0.890203	3.39893	0.261907	0.793393	NA
Tex35	0.0534402	-0.0716186	7.2594	-0.00986564	0.992128	NA
Rasal2	29.5756	0.392369	0.327999	1.19625	0.231598	0.366295
2810025M15Rik	356.209	-0.238038	0.125509	-1.89658	0.0578838	0.126433
BC026585	0.0644172	-1.03315	7.2594	-0.142319	0.886828	NA
Sec16b	1.29928	3.4522	1.52042	2.27055	0.023174	NA
Fam5b	0.0557923	0.890077	7.2594	0.12261	0.902416	NA
Astn1	0.0969807	0.889835	7.2594	0.122577	0.902442	NA
Mir488	0	NA	NA	NA	NA	NA
Pappa2	0.506304	0.890204	2.43333	0.365838	0.714486	NA
Rfwd2	156.031	0.533755	0.132444	4.03003	5.57689e-05	0.000340024
Scarna3a	0	NA	NA	NA	NA	NA
Mir1843b	0	NA	NA	NA	NA	NA
Tnr	0.449008	-0.0715252	2.49337	-0.0286861	0.977115	NA
4930523C07Rik	0.0500971	0.889925	7.2594	0.122589	0.902432	NA
4930562F07Rik	0	NA	NA	NA	NA	NA
Tnn	0.0657207	-0.0716947	7.2594	-0.00987612	0.99212	NA
Mrps14	514.552	-0.144517	0.104858	-1.37822	0.168136	0.287965
Cacybp	1016.4	-0.435384	0.122098	-3.56586	0.000362662	0.0017669
Rabgap1l	26.4591	0.563333	0.274701	2.05071	0.0402948	0.0950299
Gpr52	0	NA	NA	NA	NA	NA
Rc3h1	136.723	0.667208	0.177779	3.75302	0.000174719	0.000926127
Serpinc1	17.5518	0.398732	0.367262	1.08569	0.277617	0.419494
Zbtb37	4.58382	0.108102	0.71978	0.150187	0.880617	0.925348
Gas5	5778.46	1.61815	0.257618	6.28119	3.36e-10	6.5892e-09
Mir5117	0	NA	NA	NA	NA	NA
Snord47	4.04761	0.075	0.96722	0.0775418	0.938193	0.961754
Dars2	86.7619	-0.187616	0.182933	-1.0256	0.30508	0.44954
Cenpl	212.316	-0.915067	0.195259	-4.68642	2.78023e-06	2.33948e-05
Klhl20	47.2248	-0.00448167	0.226583	-0.0197793	0.984219	0.990235
Ankrd45	1.77421	-0.0393564	1.10813	-0.0355161	0.971668	NA
4930469G21Rik	1.9213	-0.0125333	1.17261	-0.0106884	0.991472	NA
Prdx6	2600.49	-0.456732	0.127082	-3.594	0.000325638	0.00161032
Tnfsf4	0	NA	NA	NA	NA	NA
Tnfsf18	0.286603	-0.908373	3.68919	-0.246226	0.805507	NA
Fasl	0.309523	1.70567	3.85566	0.442382	0.658213	NA
Suco	315.781	0.0705579	0.147907	0.477041	0.633333	0.753271
4930558K02Rik	0.223895	-0.0714544	4.73634	-0.0150864	0.987963	NA
Pigc	123.504	-0.00278278	0.167753	-0.0165886	0.986765	0.991906
Dnm3	1.23054	1.26843	1.29573	0.978937	0.327611	NA
2810442N19Rik	0.128317	-0.0717288	6.94558	-0.0103272	0.99176	NA
Dnm3os	0.643751	-0.0629712	2.33432	-0.0269762	0.978479	NA
Mir199a-2	0	NA	NA	NA	NA	NA
Mir214	0	NA	NA	NA	NA	NA
Mettl13	77.5331	-0.640029	0.197386	-3.24252	0.00118476	0.00498469
Vamp4	52.7445	1.04535	0.285468	3.66187	0.000250383	0.00128017
Myoc	0.0618154	-0.0715173	7.2594	-0.00985168	0.99214	NA
7420461P10Rik	0.0970506	-1.03291	7.2594	-0.142286	0.886854	NA
Prrc2c	316.868	0.281237	0.224674	1.25176	0.210658	0.34088
Fmo4	0.267698	-1.8491	3.74169	-0.494188	0.621173	NA
Fmo1	0.653921	-1.90765	2.05998	-0.926054	0.354418	NA
Fmo2	0.445885	-0.984468	2.57966	-0.381627	0.702738	NA
Fmo6	0.319874	-0.0715632	3.15338	-0.0226941	0.981894	NA
Fmo3	0.168724	0.720586	6.29837	0.114408	0.908914	NA
Mroh9	0.357881	0.890207	2.91431	0.305461	0.760015	NA
Prrx1	1.02667	-0.584775	1.34254	-0.435572	0.663147	NA
Gorab	37.8155	0.66969	0.277377	2.41437	0.0157625	0.0442759
Mettl11b	0.222537	1.41521	3.85647	0.366971	0.713641	NA
Kifap3	175.69	0.409329	0.150644	2.7172	0.00658362	0.0214403
Scyl3	39.6383	0.358316	0.253343	1.41435	0.157259	0.273966
BC055324	8.48116	-0.700863	0.670344	-1.04553	0.295779	0.438603
Mettl18	45.2658	0.544606	0.246934	2.20547	0.0274211	0.0697949
Sele	0.305659	-1.03339	3.7006	-0.279249	0.780054	NA
Sell	0.0902549	-0.0719876	7.2594	-0.00991647	0.992088	NA
Selp	0.179946	-0.0716645	5.56804	-0.0128707	0.989731	NA
Gm16548	0.0374173	-0.0716693	7.2594	-0.00987263	0.992123	NA
F5	0.588093	0.890202	2.16918	0.410387	0.681522	NA
Slc19a2	82.8294	1.74517	0.4235	4.12083	3.7751e-05	0.000240848
4930455F23Rik	70.8015	-0.327514	0.214336	-1.52804	0.126502	0.233211
Blzf1	137.895	0.438344	0.169703	2.583	0.00979452	0.0298509
Nme7	46.6525	0.0321072	0.234012	0.137203	0.89087	0.931933
Atp1b1	2.04135	0.972965	1.15302	0.843839	0.39876	NA
Dpt	0.145646	-0.071788	5.95815	-0.0120487	0.990387	NA
Gm20743	0.0789498	-1.03306	7.2594	-0.142307	0.886838	NA
Xcl1	0.0358397	-0.0715426	7.2594	-0.00985517	0.992137	NA
4930568G15Rik	0.221533	0.890175	4.30031	0.207002	0.836008	NA
Tbx19	0.826405	-1.51404	2.08857	-0.724914	0.468505	NA
Sft2d2	348.014	0.516856	0.117652	4.3931	1.11747e-05	8.17331e-05
Tiprl	515.84	0.0325494	0.098947	0.328958	0.742187	0.832983
Gpr161	1.35127	-0.475522	1.41504	-0.336048	0.736834	NA
Dcaf6	151.136	-0.000570331	0.144611	-0.0039439	0.996853	0.997878
Mpc2	705.728	0.169654	0.116604	1.45496	0.14568	0.259007
Adcy10	0.784013	-1.03333	2.10939	-0.489871	0.624226	NA
Mpzl1	739.967	-0.721531	0.128246	-5.62613	1.84299e-08	2.51894e-07
Rcsd1	27.7216	0.780792	0.337731	2.31187	0.0207846	0.0555905
Creg1	670.511	0.309822	0.118759	2.60884	0.00908489	0.0280243
Cd247	0.192986	-0.0715566	6.81092	-0.0105061	0.991617	NA
Pou2f1	208.157	0.25409	0.131392	1.93383	0.053134	0.118134
Dusp27	1.94747	0.651232	1.41933	0.458832	0.646355	NA
Gpa33	0.314255	0.890188	3.14691	0.282877	0.777271	NA
Mael	0.373985	-0.0715973	2.73336	-0.0261939	0.979103	NA
Ildr2	1.38256	-0.0657505	1.32829	-0.0495	0.960521	NA
Tada1	213.124	1.00869	0.173347	5.81891	5.92322e-09	9.14539e-08
Pogk	119.68	-0.0939611	0.175175	-0.536383	0.591694	0.719726
Gm4846	0.148021	0.889998	5.93478	0.149963	0.880794	NA
Gm4847	0.750584	-1.49666	2.02393	-0.739485	0.459612	NA
Fmo9	0.268017	0.796306	4.11424	0.193549	0.846529	NA
Gm16701	0.0431348	-1.03309	7.2594	-0.14231	0.886835	NA
Fam78b	0.74176	1.78474	1.92013	0.92949	0.352635	NA
Uck2	253.4	-0.148202	0.132261	-1.12053	0.26249	0.402834
Tmco1	442.123	-0.724489	0.116142	-6.23796	4.43304e-10	8.54445e-09
Aldh9a1	256.359	-0.0821009	0.176175	-0.46602	0.641201	0.758615
Mgst3	12.2104	1.23149	0.588978	2.09088	0.0365385	0.0878659
Lrrc52	0.0824928	-0.0717707	7.2594	-0.00988659	0.992112	NA
Rxrg	0.892719	3.63361	2.04215	1.7793	0.0751903	NA
Lmx1a	0.224457	-0.07163	5.25306	-0.0136359	0.98912	NA
Pbx1	58.5989	2.03721	0.270622	7.52788	5.15705e-14	2.00251e-12
Nuf2	154.253	-1.85822	0.237246	-7.83246	4.78424e-15	2.2904e-13
Rgs5	0.13148	0.889934	6.88859	0.12919	0.897208	NA
Rgs4	0.105233	-1.03304	7.2594	-0.142303	0.886841	NA
1700084C01Rik	0.26953	-0.0716051	4.14171	-0.0172888	0.986206	NA
Hsd17b7	95.6594	-2.46012	0.297824	-8.26033	1.45272e-16	9.64735e-15
3110045C21Rik	2.11691	-1.36012	1.09964	-1.23688	0.216132	NA
Ddr2	385.612	0.146669	0.112923	1.29885	0.193995	0.320211
Uap1	150.85	0.278133	0.186228	1.49351	0.135303	0.24503
Uhmk1	9.52662	-1.06773	0.472926	-2.2577	0.0239642	0.0624789
Sh2d1b2	0.0791498	-0.0715933	7.2594	-0.00986215	0.992131	NA
Sh2d1b1	0.058832	0.890102	7.2594	0.122614	0.902413	NA
Gm7694	0.726653	2.84526	2.10987	1.34855	0.177482	NA
1700015E13Rik	0.118781	0.889925	7.2594	0.122589	0.902432	NA
Nos1ap	0.975174	1.71558	1.50983	1.13628	0.25584	NA
Olfml2b	7.83985	0.683843	0.587564	1.16386	0.24448	0.38171
Atf6	289.18	0.818053	0.246001	3.32541	0.000882897	0.00387886
Dusp12	216.039	-0.253144	0.13226	-1.91398	0.0556222	0.122455
Fcrlb	0.303258	0.79882	3.33997	0.239169	0.810974	NA
Fcrla	0.216773	0.890116	4.79158	0.185767	0.852628	NA
Fcgr2b	0.45611	-1.13109	2.62337	-0.431161	0.666352	NA
Fcgr4	2.56596	-1.06418	0.990396	-1.0745	0.2826	NA
Fcgr3	0.5508	-0.0715835	2.28778	-0.0312895	0.975039	NA
1700009P17Rik	19.2818	0.35307	0.399083	0.884703	0.376317	0.523369
Sdhc	1410.04	0.153805	0.108012	1.42396	0.154457	0.270416
Mpz	1.24314	-1.91117	1.44909	-1.31888	0.187211	NA
Pcp4l1	0.586387	-0.0715658	2.27579	-0.0314466	0.974913	NA
Nr1i3	0.654241	-0.632849	2.21367	-0.285882	0.774969	NA
Tomm40l	158.386	0.045771	0.122587	0.373377	0.708868	0.811007
Apoa2	3.10017	-0.0335555	0.839833	-0.039955	0.968129	0.979696
Fcer1g	4.65033	-0.0305639	0.674682	-0.0453011	0.963867	0.976821
Ndufs2	1182.44	-0.137587	0.101869	-1.35063	0.176815	0.299163
Adamts4	107.199	0.686138	0.205759	3.33467	0.000854003	0.00376806
B4galt3	370.223	0.342278	0.0988734	3.46178	0.000536618	0.00250579
Ppox	26.7526	0.642823	0.314393	2.04465	0.0408892	0.0960823
Usp21	96.7738	0.345331	0.194642	1.77418	0.0760332	0.157102
Ufc1	645.82	0.374817	0.0866404	4.32613	1.51755e-05	0.000107367
Dedd	202.565	0.263556	0.119619	2.2033	0.0275734	0.0700221
Nit1	8.84433	-0.76487	0.557947	-1.37086	0.170417	0.290906
Pfdn2	581.736	-0.308238	0.125403	-2.45799	0.0139717	0.0401726
Klhdc9	8.05228	-0.163213	0.63953	-0.255207	0.798563	0.873116
Pvrl4	2.97741	0.872306	1.02431	0.851601	0.394436	0.542436
Arhgap30	565.014	-0.157805	0.0991889	-1.59096	0.111619	0.2122
Usf1	17.3814	0.416662	0.392454	1.06168	0.28838	0.431131
Tstd1	3.3174	-0.486606	0.899522	-0.540961	0.588534	0.717512
F11r	107.815	1.55222	0.30651	5.06418	4.10161e-07	4.14702e-06
Alyref2	75.3634	0.312371	0.197805	1.57919	0.114293	0.216228
Itln1	0.141159	0.890144	7.2594	0.12262	0.902408	NA
Cd244	0.408021	1.80202	2.76031	0.652832	0.513865	NA
Ly9	0.439091	0.890213	3.1608	0.281642	0.778218	NA
Slamf7	0.226788	-0.0715577	4.70534	-0.0152078	0.987866	NA
Cd48	0.155484	-1.03316	5.83911	-0.176938	0.859557	NA
Slamf1	0.248734	-1.03327	3.83155	-0.269673	0.787412	NA
Cd84	0.791514	0.483828	1.77108	0.273183	0.784713	NA
Slamf6	0.254404	0.890183	4.18469	0.212724	0.831542	NA
Vangl2	24.876	-0.860739	0.312679	-2.75279	0.00590897	0.0195982
Nhlh1	0.631551	-1.03336	2.12885	-0.485409	0.627386	NA
Ncstn	87.9855	0.865457	0.193217	4.4792	7.49221e-06	5.67944e-05
Copa	514.495	-0.164559	0.102802	-1.60074	0.109435	0.20876
Pex19	250.438	-0.176111	0.113833	-1.54709	0.121841	0.226439
Dcaf8	242.039	0.0365727	0.122707	0.298048	0.765666	0.849303
Pea15a	296.094	-0.679094	0.179418	-3.78499	0.000153712	0.000827158
Casq1	1.26576	-1.52674	1.73939	-0.877747	0.380081	NA
Atp1a4	0.282808	0.890212	3.44983	0.258046	0.796372	NA
Atp1a2	0.621242	-1.03334	2.23732	-0.461865	0.644178	NA
Igsf8	1067.76	0.349675	0.130259	2.68446	0.00726473	0.0233014
Kcnj9	0.517132	-1.38937	1.9943	-0.69667	0.48601	NA
Kcnj10	0.483128	2.25112	2.56918	0.876202	0.38092	NA
Pigm	216.671	0.265233	0.129231	2.05239	0.0401314	0.0947204
Slamf9	0.195112	0.890153	4.90341	0.181538	0.855946	NA
Igsf9	1.05792	-0.664683	1.37747	-0.48254	0.629422	NA
Tagln2	2.94807	-1.47027	0.914112	-1.60842	0.107744	0.206208
Ccdc19	0.283733	-2.47148	4.42055	-0.559089	0.576101	NA
4933439K11Rik	0.0933957	-1.03329	7.2594	-0.142338	0.886813	NA
Vsig8	0.376339	-0.0716109	3.22026	-0.0222376	0.982258	NA
Slamf8	0.10655	-0.0718249	7.2594	-0.00989406	0.992106	NA
Fcrl6	0.184524	-0.0715299	5.53346	-0.0129268	0.989686	NA
Dusp23	5.46177	-0.486548	0.627995	-0.774764	0.438479	0.585641
Crp	0.0219815	-0.07172	7.2594	-0.00987961	0.992117	NA
Apcs	0	NA	NA	NA	NA	NA
Olfr16	0.0212823	-0.0716693	7.2594	-0.00987263	0.992123	NA
Olfr1408	0	NA	NA	NA	NA	NA
Olfr1406	0.0328	-0.071568	7.2594	-0.00985866	0.992134	NA
Olfr218	0	NA	NA	NA	NA	NA
Olfr1404	0	NA	NA	NA	NA	NA
Fcer1a	0	NA	NA	NA	NA	NA
Olfr418-ps1	0	NA	NA	NA	NA	NA
Mptx2	0.0229923	0.890051	7.2594	0.122607	0.902418	NA
Darc	0.0521502	-0.0717453	7.2594	-0.0098831	0.992115	NA
Cadm3	0.043631	-1.03296	7.2594	-0.142293	0.886849	NA
Aim2	0.244813	2.4161	4.4331	0.545015	0.585743	NA
BC094916	0.0740299	-0.0716186	7.2594	-0.00986564	0.992128	NA
Pydc4	0.0496551	-0.071644	7.2594	-0.00986914	0.992126	NA
Pyhin1	0	NA	NA	NA	NA	NA
Pydc3	0	NA	NA	NA	NA	NA
AI607873	0.139901	-0.0713939	7.2594	-0.00983469	0.992153	NA
Ifi204	0.0749764	-0.0714961	7.2594	-0.00984876	0.992142	NA
Mndal	0.0677253	-0.0715933	7.2594	-0.00986215	0.992131	NA
Mnda	0	NA	NA	NA	NA	NA
Ifi203	0.259669	1.80716	3.78115	0.47794	0.632693	NA
Ifi202b	0.0470348	-0.0715426	7.2594	-0.00985517	0.992137	NA
Ifi205	0.0664553	-0.071796	7.2594	-0.00989008	0.992109	NA
Olfr433	0	NA	NA	NA	NA	NA
Olfr432	0.114564	-0.0714305	7.2594	-0.00983973	0.992149	NA
Olfr430	0	NA	NA	NA	NA	NA
Olfr429	0.0435169	-0.0716693	7.2594	-0.00987263	0.992123	NA
Olfr426	0	NA	NA	NA	NA	NA
Olfr427	0	NA	NA	NA	NA	NA
Olfr231	0	NA	NA	NA	NA	NA
Olfr424	0	NA	NA	NA	NA	NA
Olfr421-ps1	0.0272411	-0.071568	7.2594	-0.00985866	0.992134	NA
Olfr420	0	NA	NA	NA	NA	NA
Spta1	0.390744	-0.0714855	3.48159	-0.0205324	0.983619	NA
Olfr419	0	NA	NA	NA	NA	NA
Mptx1	0	NA	NA	NA	NA	NA
Olfr417	0	NA	NA	NA	NA	NA
Olfr248	0.0229923	0.890051	7.2594	0.122607	0.902418	NA
Olfr414	0	NA	NA	NA	NA	NA
Olfr220	0.0219815	-0.07172	7.2594	-0.00987961	0.992117	NA
Fmn2	0.192685	-0.0716525	5.46794	-0.0131041	0.989545	NA
Grem2	0.353229	1.3172	2.7828	0.473336	0.635974	NA
Rgs7	0.120627	0.890077	7.2594	0.12261	0.902416	NA
Fh1	605.309	-0.221187	0.126119	-1.75379	0.0794668	0.162635
Kmo	1.66844	0.300257	1.3936	0.215454	0.829413	NA
Opn3	9.59153	1.23045	0.53029	2.32034	0.0203224	0.054529
Chml	13.0839	0.368347	0.428615	0.859387	0.390127	0.538229
Wdr64	0.562866	0.890226	2.98448	0.298286	0.765485	NA
Exo1	105.172	-1.23276	0.27378	-4.50275	6.70798e-06	5.15809e-05
Pld5	1.14119	-0.00937947	1.80606	-0.00519335	0.995856	NA
Cep170	124.782	0.689059	0.151537	4.54714	5.43795e-06	4.29161e-05
Mir350	0	NA	NA	NA	NA	NA
Sdccag8	113.334	0.293488	0.199646	1.47005	0.141549	0.253281
Hmga2-ps1	0.156544	-1.03322	6.50653	-0.158798	0.873828	NA
Akt3	88.4938	-0.0535771	0.164869	-0.324966	0.745206	0.834928
Zbtb18	28.3686	0.716559	0.318151	2.25226	0.0243057	0.0632565
2310043L19Rik	0.0978139	-0.0719181	7.2594	-0.0099069	0.992096	NA
1700016C15Rik	0.076029	-0.0719228	7.2594	-0.00990754	0.992095	NA
Adss	234.846	0.436476	0.126641	3.44656	0.000567777	0.00263132
Gm16432	0.098341	-0.071785	7.2594	-0.00988856	0.99211	NA
Desi2	117.633	-0.67138	0.188571	-3.56035	0.000370361	0.00180141
Cox20	519.538	-0.507014	0.165125	-3.07049	0.0021371	0.00823285
Hnrnpu	4237.38	-0.173898	0.100559	-1.72931	0.0837528	0.169801
Efcab2	46.5722	-0.297255	0.235765	-1.26081	0.207376	0.336641
Kif26b	10.3059	1.53094	0.557919	2.74402	0.00606918	0.0200273
Smyd3	96.1303	0.303307	0.164587	1.84283	0.0653534	0.139516
Tfb2m	20.2118	-0.766219	0.343901	-2.22802	0.0258792	0.0664636
Cnst	60.3094	-0.16024	0.215555	-0.743383	0.45725	0.603607
Sccpdh	212.69	-0.316504	0.136676	-2.31572	0.0205736	0.0550766
Ahctf1	278.063	-0.100907	0.148214	-0.680817	0.495987	0.639357
Cdc42bpa	45.2126	0.227622	0.246693	0.922693	0.356167	0.503244
Adck3	18.5339	0.889067	0.4478	1.98541	0.0470989	0.107539
Psen2	867.446	-0.0126086	0.161525	-0.0780599	0.93778	0.961472
Gm5069	15.42	0.546431	0.38474	1.42026	0.155532	0.271728
Itpkb	9.26754	-0.0740009	0.495503	-0.149345	0.881281	0.92588
6330403A02Rik	3.6142	0.97956	0.911124	1.07511	0.282325	0.424577
Parp1	1092	-0.788251	0.150924	-5.22284	1.76197e-07	1.93733e-06
Lin9	86.2598	-0.577356	0.206251	-2.79928	0.00512166	0.0173412
Mixl1	1.32829	0.614386	1.37121	0.448063	0.654108	NA
Acbd3	372.694	-0.941243	0.125785	-7.48297	7.26631e-14	2.73082e-12
H3f3a	362.063	-0.829555	0.165635	-5.00832	5.49077e-07	5.43865e-06
Sde2	394.103	0.0954132	0.104804	0.910401	0.362611	0.510073
Lefty2	0.786963	3.14252	1.78065	1.76482	0.0775946	NA
Pycr2	892.501	-0.590311	0.128571	-4.59131	4.40471e-06	3.5702e-05
Lefty1	0.331919	-0.0716016	2.93231	-0.0244181	0.980519	NA
Tmem63a	146.653	-0.345116	0.169624	-2.03459	0.0418918	0.0980046
Ephx1	267.893	-0.334737	0.239808	-1.39585	0.16276	0.281161
9130409I23Rik	0.770947	-0.071605	2.30854	-0.0310174	0.975256	NA
Nvl	69.5919	0.0560759	0.207194	0.270645	0.786664	0.864963
Cnih4	470.326	-0.129369	0.12447	-1.03936	0.298639	0.442059
Wdr26	1104.27	-0.26919	0.0960101	-2.80377	0.00505094	0.0171415
Cnih3	0.162958	0.890172	5.74967	0.154821	0.876962	NA
Ccdc121	0.145317	-0.901065	5.93544	-0.151811	0.879336	NA
Lbr	699.392	0.102059	0.12551	0.813155	0.416129	0.5628
Enah	175.77	0.146563	0.15684	0.934477	0.350058	0.497202
Srp9	442.049	-0.162486	0.140475	-1.15669	0.247399	0.385341
Vmn1r1	0.0288136	-0.071568	7.2594	-0.00985866	0.992134	NA
Degs1	792.116	-1.40872	0.0875317	-16.0938	2.82137e-58	8.24405e-55
1700047M11Rik	0.0210592	0.890051	7.2594	0.122607	0.902418	NA
Fbxo28	176.989	-0.410354	0.149223	-2.74994	0.00596053	0.0197356
Trp53bp2	88.7834	0.559262	0.174977	3.19619	0.00139254	0.00573502
Capn2	306.542	-0.784168	0.106677	-7.35085	1.96945e-13	6.8919e-12
Capn8	0.137431	0.889834	6.06001	0.146837	0.883261	NA
4922505E12Rik	0.0288136	-0.071568	7.2594	-0.00985866	0.992134	NA
Susd4	0.111382	-1.03304	7.2594	-0.142303	0.886841	NA
Tlr5	0.347292	-1.60524	2.77482	-0.578502	0.562925	NA
Disp1	82.0597	0.0727147	0.176567	0.411824	0.680469	0.788941
Brox	359.094	0.211982	0.105224	2.01458	0.043949	0.101678
Aida	129.793	-0.409929	0.164398	-2.49352	0.0126483	0.0369916
Mia3	426.72	0.279366	0.162654	1.71755	0.0858791	0.17324
Taf1a	63.0877	-0.0174785	0.217803	-0.0802491	0.936039	0.960276
Hhipl2	0.948266	-1.08029	1.86769	-0.578412	0.562986	NA
1700056E22Rik	4.25427	0.00237185	0.658355	0.0036027	0.997125	0.998065
Dusp10	9.37413	2.26746	0.638775	3.5497	0.000385674	0.00186811
1700112H15Rik	0	NA	NA	NA	NA	NA
4930488B22Rik	0.191838	-1.03315	5.46248	-0.189136	0.849987	NA
Hlx	12.1242	1.23748	0.461391	2.68206	0.00731712	0.0234565
2001-03-01	1.46288	-0.970667	1.7445	-0.556415	0.577927	NA
2002-03-01	622.329	-0.341326	0.0845223	-4.03829	5.38413e-05	0.000330687
Mir1981	0	NA	NA	NA	NA	NA
C130074G19Rik	0.162339	-1.83874	6.41722	-0.286533	0.77447	NA
Mark1	0.234503	-1.03328	4.24288	-0.243533	0.807592	NA
Rab3gap2	46.229	0.347657	0.262063	1.32662	0.184635	0.308632
Snora36b	0	NA	NA	NA	NA	NA
Mir664	0	NA	NA	NA	NA	NA
Iars2	112.638	-0.646055	0.384003	-1.68242	0.0924874	0.183343
Mir194-1	0.0274807	-0.07172	7.2594	-0.00987961	0.992117	NA
Mir215	0	NA	NA	NA	NA	NA
Bpnt1	300.823	-1.57551	0.17805	-8.84871	8.85387e-19	7.69763e-17
Eprs	1416.37	0.382871	0.118251	3.23777	0.00120469	0.00505946
9630028B13Rik	1.2127	0.902892	1.96117	0.460385	0.64524	NA
Gm2061	0.0746027	0.890127	7.2594	0.122617	0.90241	NA
Slc30a10	0.361937	1.38204	3.2001	0.431875	0.665832	NA
5033404E19Rik	0	NA	NA	NA	NA	NA
Mir297c	0	NA	NA	NA	NA	NA
Lyplal1	79.0656	-0.545143	0.201065	-2.71128	0.00670243	0.0217726
Tgfb2	42.5998	0.434121	0.299533	1.44933	0.147246	0.261116
Rrp15	165.277	-0.100617	0.160325	-0.627581	0.530279	0.667949
D1Pas1	0.458001	-1.61839	2.82576	-0.572728	0.566829	NA
Spata17	0.339561	-1.95125	3.51605	-0.554955	0.578926	NA
1700007P06Rik	0.0457077	-0.071644	7.2594	-0.00986914	0.992126	NA
Gpatch2	66.9016	-0.539199	0.193677	-2.78401	0.00536915	0.0180537
Esrrg	0.724277	0.442526	1.81872	0.243317	0.80776	NA
9330162B11Rik	0.0334421	-0.0715426	7.2594	-0.00985517	0.992137	NA
Ush2a	0.635178	-1.03334	2.21651	-0.466201	0.641072	NA
Kctd3	140.063	-0.729123	0.151322	-4.81837	1.44739e-06	1.29732e-05
Kcnk2	3.8376	1.78673	0.878572	2.03368	0.0419838	0.0981216
Cenpf	377.023	-0.945563	0.193578	-4.88467	1.03603e-06	9.59516e-06
Ptpn14	417.249	1.05479	0.153368	6.8775	6.091e-12	1.64415e-10
Smyd2	252.648	-0.593011	0.133981	-4.42608	9.59627e-06	7.10781e-05
Prox1	2.72399	-0.135448	0.899126	-0.150644	0.880257	NA
Rps6kc1	67.139	0.254896	0.201812	1.26304	0.206576	0.335481
Angel2	194.441	0.234881	0.125858	1.86623	0.0620091	0.133794
Vash2	17.7831	1.61848	0.483873	3.34484	0.000823314	0.00365472
Mfsd7b	95.4485	0.359697	0.245027	1.46799	0.142108	0.254008
A230020J21Rik	0.565977	0.890181	2.38494	0.37325	0.708962	NA
1700022P22Rik	0.2206	-0.0715348	5.29351	-0.0135137	0.989218	NA
Tatdn3	25.4652	-0.148238	0.285448	-0.519316	0.60354	0.72936
Nsl1	135.955	-1.03929	0.21917	-4.74194	2.11683e-06	1.82864e-05
Batf3	10.7359	-1.03747	0.531354	-1.9525	0.0508783	0.114095
Fam71a	0.210078	1.80849	4.33218	0.417454	0.676346	NA
Atf3	90.968	1.96491	0.667121	2.94535	0.00322587	0.0117458
Nenf	240.167	0.566758	0.151782	3.73401	0.000188453	0.000991288
Tmem206	107.737	-0.121287	0.155437	-0.7803	0.435214	0.582105
Ppp2r5a	30.7311	0.411245	0.283105	1.45262	0.146328	0.259967
Dtl	448.307	-0.755702	0.181468	-4.16439	3.12183e-05	0.000205219
Ints7	12.8342	0.126288	0.444061	0.284393	0.776109	0.85711
Lpgat1	101.556	0.59632	0.165418	3.60493	0.000312233	0.00155359
Nek2	102.342	-0.84545	0.322384	-2.6225	0.00872884	0.0270833
1700034H15Rik	1.78061	-0.347106	1.14227	-0.303873	0.761225	NA
Slc30a1	147.331	0.872527	0.177774	4.90806	9.19803e-07	8.64896e-06
Rd3	1.80336	0.279624	1.25721	0.222416	0.82399	NA
Mir3473c	0.106432	-1.03294	7.2594	-0.14229	0.886851	NA
Traf5	0.438901	-1.94777	2.7688	-0.70347	0.481763	NA
Rcor3	7.01825	0.86126	0.635487	1.35528	0.17533	0.297338
Gm10516	6.20519	0.146491	0.675324	0.21692	0.828271	0.891996
Kcnh1	1.06867	0.650698	1.83629	0.354355	0.723073	NA
Hhat	20.8244	0.00506755	0.361706	0.0140102	0.988822	0.992985
1700065J18Rik	0	NA	NA	NA	NA	NA
Sertad4	1.66743	4.19855	1.47082	2.85456	0.00430966	NA
Syt14	0.0262878	-0.071568	7.2594	-0.00985866	0.992134	NA
Diexf	79.7072	-0.165489	0.222913	-0.742393	0.457849	0.604057
Irf6	6.08112	3.88852	0.939465	4.13908	3.48708e-05	0.000224556
A130010J15Rik	64.1306	-1.15955	0.20747	-5.589	2.28385e-08	3.04722e-07
Traf3ip3	0.930711	-2.29054	1.9	-1.20555	0.227992	NA
Hsd11b1	6.46834	0.414536	1.04606	0.396285	0.691895	0.798151
G0s2	6.35304	-1.36371	0.833686	-1.63576	0.10189	0.19756
Lamb3	0.160635	-1.03334	5.77768	-0.17885	0.858055	NA
Camk1g	0.0374173	-0.0716693	7.2594	-0.00987263	0.992123	NA
Mir205	0	NA	NA	NA	NA	NA
4930503O07Rik	0	NA	NA	NA	NA	NA
Plxna2	0.541512	-0.0510389	2.13135	-0.0239467	0.980895	NA
Cd34	0.286771	0.890142	4.07054	0.218679	0.8269	NA
Gm16897	0.243288	1.70363	4.16674	0.408863	0.68264	NA
A330023F24Rik	4.54344	2.09925	1.34915	1.55598	0.119713	0.223908
Mir29b-2	0	NA	NA	NA	NA	NA
Mir29c	0	NA	NA	NA	NA	NA
Cd46	1.6934	1.01018	1.05164	0.960583	0.336762	NA
Cr1l	180.568	0.553132	0.160996	3.43568	0.000591064	0.00272411
Cr2	1.38075	-0.0824772	1.67281	-0.0493045	0.960677	NA
B020014A21Rik	0.153872	0.889882	7.2594	0.122583	0.902437	NA
H60c	0.474061	1.73673	2.16134	0.803541	0.421662	NA
Ppp1r14c	1.869	-1.08412	1.1721	-0.924943	0.354996	NA
Iyd	0.377275	1.79461	3.18158	0.564062	0.572712	NA
Plekhg1	22.0216	-0.222816	0.385859	-0.577455	0.563632	0.696893
Mthfd1l	1197.52	-0.213303	0.11811	-1.80597	0.0709223	0.148636
Akap12	141.973	-0.548658	0.339573	-1.61573	0.106152	0.203862
Zbtb2	56.9272	-0.258638	0.244706	-1.05693	0.290542	0.433311
Rmnd1	0.0274807	-0.07172	7.2594	-0.00987961	0.992117	NA
Gm5512	3.34206	0.377702	1.00793	0.374729	0.707862	0.810412
1700052N19Rik	79.3249	-0.0578069	0.19474	-0.296841	0.766588	0.850038
Ccdc170	0.0556335	0.890102	7.2594	0.122614	0.902413	NA
Esr1	0.321221	0.703321	3.07947	0.22839	0.819343	NA
Syne1	473.662	0.991413	0.126217	7.85481	4.0037e-15	1.95796e-13
Myct1	0.131883	-0.0718596	6.87535	-0.0104518	0.991661	NA
Vip	0	NA	NA	NA	NA	NA
Fbxo5	336.7	-1.17833	0.195209	-6.03627	1.57716e-09	2.70292e-08
Mtrf1l	68.9325	0.985213	0.227167	4.33696	1.44466e-05	0.000102833
Rgs17	0.720573	-0.160917	2.02918	-0.0793017	0.936793	NA
Oprm1	0.0655873	-0.0718631	7.2594	-0.00989931	0.992102	NA
Ipcef1	0.195142	0.890123	4.90875	0.181334	0.856105	NA
Cnksr3	38.1386	0.738437	0.282247	2.61628	0.0088894	0.0275376
Ulbp1	0.190094	1.86273	4.93286	0.377616	0.705716	NA
Lrp11	41.4987	0.0398728	0.302609	0.131763	0.895171	0.934613
Pcmt1	190.756	-0.634502	0.125024	-5.07504	3.87404e-07	3.94423e-06
A630066F11Rik	6.10327	-0.164656	0.633836	-0.259777	0.795036	0.870457
Nup43	197.384	-1.1065	0.209108	-5.29153	1.213e-07	1.38995e-06
BC020402	7.51038	0.505123	0.547477	0.922637	0.356196	0.503244
Lats1	158.295	0.885264	0.154488	5.73032	1.00242e-08	1.47374e-07
Katna1	468.768	-0.647958	0.104849	-6.17992	6.41336e-10	1.19647e-08
Ginm1	114.209	0.496445	0.162493	3.05517	0.00224932	0.00859995
Ppil4	261.141	-0.132093	0.140164	-0.942421	0.345977	0.492828
Zc3h12d	0.544089	-1.55341	2.13453	-0.727754	0.466764	NA
Mir5104	0	NA	NA	NA	NA	NA
Tab2	555.157	0.432429	0.152576	2.83419	0.00459418	0.0157653
Ust	105.622	0.135683	0.18617	0.728808	0.466119	0.611246
Sash1	329.916	0.657802	0.173127	3.79954	0.000144967	0.000789182
Samd5	7.86199	0.355562	0.569062	0.624822	0.532088	0.669579
Gm6150	0.0578515	-0.0716947	7.2594	-0.00987612	0.99212	NA
Stxbp5	118.151	0.0711531	0.180731	0.393696	0.693805	0.799644
Adgb	54.9219	0.0326005	0.325746	0.100079	0.920281	0.950143
Rab32	350.945	-1.01723	0.177713	-5.72399	1.04048e-08	1.51447e-07
Gm5177	3.03596	0.540184	0.789259	0.684419	0.493711	0.637269
Grm1	3.7828	3.68767	1.37358	2.68471	0.00725934	0.0232915
4930567K20Rik	0	NA	NA	NA	NA	NA
Shprh	151.942	0.589876	0.192666	3.06165	0.00220121	0.00845195
Fbxo30	155.828	0.0846796	0.166828	0.507588	0.611743	0.736492
Epm2a	0.277386	-0.0716153	3.7641	-0.0190259	0.98482	NA
Utrn	369.375	0.351577	0.113777	3.09006	0.00200116	0.00776803
B230208H11Rik	22.3813	0.547234	0.413938	1.32202	0.186161	0.310646
Stx11	84.6976	0.114422	0.20149	0.567881	0.570116	0.702754
Sf3b5	780.225	-0.301248	0.104723	-2.87663	0.00401951	0.0140954
Plagl1	1905.63	0.183048	0.110446	1.65735	0.097449	0.19079
Zc2hc1b	0.101734	-0.0717444	7.2594	-0.00988297	0.992115	NA
Ltv1	312.413	-0.0451361	0.140367	-0.321558	0.747787	0.836777
Phactr2	154.134	0.18974	0.180815	1.04936	0.294013	0.436704
Fuca2	185.894	-0.519175	0.137316	-3.78087	0.000156281	0.000839822
Pex3	57.641	-0.718764	0.227263	-3.1627	0.00156312	0.00632829
Adat2	40.0134	-0.292525	0.266705	-1.09681	0.272725	0.414406
Aig1	5.28153	-0.296978	0.66189	-0.448682	0.653661	0.768688
Hivep2	114.638	0.835672	0.201156	4.15434	3.26222e-05	0.000212666
Gpr126	0.941241	-1.93014	1.75799	-1.09792	0.272238	NA
Vta1	263.391	0.0677466	0.14413	0.47004	0.638327	0.756667
1700016L04Rik	0.649238	-0.131463	1.98003	-0.0663945	0.947064	NA
Gje1	1.17393	0.382924	1.48153	0.258465	0.796048	NA
Nmbr	0.404232	-0.922733	2.4776	-0.372431	0.709572	NA
Gm20125	0.273785	-1.8682	4.06974	-0.459048	0.6462	NA
Cited2	514.026	0.680691	0.1706	3.98997	6.60812e-05	0.000392111
Txlnb	2.99675	-0.0727247	0.826525	-0.0879885	0.929886	0.955936
Heca	40.9146	0.527283	0.377936	1.39516	0.162966	0.281393
Abracl	828.052	-0.616954	0.151631	-4.06879	4.72578e-05	0.000294586
Reps1	230.65	-0.0174899	0.141876	-0.123276	0.901889	0.939214
Ect2l	0.370245	-1.95142	3.54324	-0.550744	0.581809	NA
Ccdc28a	46.0129	1.72984	0.267025	6.47822	9.28139e-11	2.0239e-09
Nhsl1	13.4624	0.152964	0.452982	0.337682	0.735603	0.827819
Hebp2	118.797	-0.75116	0.223123	-3.36657	0.000761086	0.00341127
D10Bwg1379e	32.3265	0.309094	0.404173	0.764755	0.444417	0.591621
Gm4922	0.169247	0.889917	6.33858	0.140397	0.888346	NA
4930444F02Rik	0	NA	NA	NA	NA	NA
Perp	1.42922	1.7379	1.23999	1.40154	0.161052	NA
Tnfaip3	3.44297	2.01966	0.987504	2.04521	0.0408337	0.0959966
Gm20139	0.189631	1.70007	4.91955	0.345575	0.729662	NA
Olig3	1.00205	0.638991	1.36047	0.469684	0.638581	NA
Ifngr1	112.338	-0.486025	0.165463	-2.93736	0.00331016	0.0120041
Il22ra2	0.0430207	-0.071796	7.2594	-0.00989008	0.992109	NA
Il20ra	0.0475621	-1.03298	7.2594	-0.142296	0.886846	NA
Slc35d3	0.460116	2.80525	2.46565	1.13773	0.255232	NA
Pex7	83.8652	-0.513567	0.234736	-2.18785	0.0286807	0.0723704
Map3k5	112.429	-0.145054	0.219179	-0.661807	0.508095	0.64981
Map7	36.7456	0.908522	0.288372	3.15051	0.00162983	0.00655521
4930405J17Rik	0	NA	NA	NA	NA	NA
Gm6251	127.83	0.344267	0.160931	2.13921	0.0324184	0.080107
Bclaf1	1098.07	0.233718	0.0935184	2.49917	0.0124486	0.03653
Mtfr2	22.3175	-1.45275	0.3725	-3.9	9.61946e-05	0.000548183
Pde7b	0.613378	-0.071597	2.44453	-0.0292887	0.976634	NA
Ahi1	301.008	0.984072	0.145523	6.76234	1.35783e-11	3.45008e-10
Myb	7.40712	-0.552398	0.607871	-0.908742	0.363487	0.510936
Hbs1l	515.186	0.432835	0.115039	3.7625	0.000168221	0.000896563
4930455C13Rik	0.320619	-1.03328	3.36781	-0.30681	0.758988	NA
Aldh8a1	1.51536	2.6166	1.47971	1.76832	0.077007	NA
1700020N01Rik	0.425869	0.838958	2.60845	0.321631	0.747732	NA
Gm5420	0.09687	-1.03291	7.2594	-0.142286	0.886854	NA
Sgk1	61.2472	2.49522	0.358442	6.96129	3.3716e-12	9.57117e-11
4930444G20Rik	0.0627526	-0.0715426	7.2594	-0.00985517	0.992137	NA
E030030I06Rik	87.192	0.428933	0.199248	2.15276	0.0313376	0.0779213
Raet1a	0.029038	-0.07172	7.2594	-0.00987961	0.992117	NA
Raet1e	1.0911	-1.10277	1.31137	-0.840929	0.400388	NA
Raet1b	0	NA	NA	NA	NA	NA
Raet1c	0	NA	NA	NA	NA	NA
H60b	0.208536	0.680701	4.8103	0.141509	0.887468	NA
C920009B18Rik	24.3229	-0.926608	0.339923	-2.72594	0.00641192	0.0209923
Raet1d	0.156201	0.889848	5.82891	0.152661	0.878665	NA
Gm10825	4.52016	-0.710359	0.765297	-0.928213	0.353297	0.500222
Slc2a12	0.217067	1.86038	4.32235	0.430409	0.666898	NA
Tbpl1	400.749	1.00983	0.196075	5.15025	2.60141e-07	2.74912e-06
Tcf21	3.80422	-0.210203	0.883999	-0.237787	0.812046	0.881236
Eya4	5.30029	1.70393	0.702012	2.42722	0.0152151	0.0430734
Rps12	5857.82	0.421958	0.127823	3.30111	0.000963046	0.00419847
Snora33	2.38019	2.43908	1.16054	2.10167	0.0355818	NA
Snord100	2.20974	-1.36258	1.29526	-1.05198	0.292811	NA
Slc18b1	86.3915	-1.08988	0.216936	-5.02396	5.06166e-07	5.04354e-06
Vnn3	0.0482438	-0.0716186	7.2594	-0.00986564	0.992128	NA
Vnn1	0.250458	-0.0715975	4.21313	-0.0169939	0.986441	NA
Taar1	0.0761405	-0.0715173	7.2594	-0.00985168	0.99214	NA
Taar2	0.0358397	-0.0715426	7.2594	-0.00985517	0.992137	NA
Taar3	0.0793596	-0.0715933	7.2594	-0.00986215	0.992131	NA
Taar4	0.0272411	-0.071568	7.2594	-0.00985866	0.992134	NA
Taar5	0.0199981	-0.0716693	7.2594	-0.00987263	0.992123	NA
Taar6	0.127896	-1.03304	6.95332	-0.148568	0.881895	NA
Taar7a	0	NA	NA	NA	NA	NA
Taar7b	0	NA	NA	NA	NA	NA
Taar7d	0.0230226	-0.07172	7.2594	-0.00987961	0.992117	NA
Taar7e	0	NA	NA	NA	NA	NA
Taar7f	0	NA	NA	NA	NA	NA
Taar8a	0	NA	NA	NA	NA	NA
Taar8b	0	NA	NA	NA	NA	NA
Taar8c	0	NA	NA	NA	NA	NA
Taar9	0	NA	NA	NA	NA	NA
Stx7	961.113	-0.805544	0.126224	-6.38185	1.74962e-10	3.60663e-09
Moxd1	1.94309	0.347028	1.0866	0.319371	0.749445	NA
Ctgf	182.2	1.58461	0.497206	3.18703	0.00143744	0.00589295
Enpp1	4.42466	1.02668	0.650498	1.57829	0.114498	0.216511
Enpp3	1.86612	-1.78092	1.35822	-1.31122	0.189784	NA
Med23	119.947	0.0540987	0.164713	0.328443	0.742577	0.8331
Arg1	1.51726	0.455876	1.29751	0.351348	0.725327	NA
Akap7	189.928	-0.255454	0.121528	-2.10201	0.0355521	0.0859782
Epb4.1l2	1378.62	-0.642963	0.108482	-5.9269	3.08705e-09	5.04635e-08
Smlr1	0	NA	NA	NA	NA	NA
4930401C15Rik	0.0268755	0.890051	7.2594	0.122607	0.902418	NA
Mir680-3	0	NA	NA	NA	NA	NA
Tmem200a	0.440497	1.35333	2.58429	0.523678	0.600503	NA
Gm9767	0	NA	NA	NA	NA	NA
Samd3	1.0781	1.43234	1.38211	1.03635	0.30004	NA
L3mbtl3	18.1685	0.275412	0.374787	0.734849	0.462431	0.608224
Gm8709	0.679606	-0.0388589	2.09916	-0.0185116	0.985231	NA
Arhgap18	225.486	0.964398	0.204369	4.71891	2.37106e-06	2.02729e-05
Lama2	0.540879	-1.5534	2.13928	-0.726134	0.467756	NA
Ptprk	117.564	0.676215	0.184365	3.66781	0.000244633	0.00125461
Themis	0.124017	0.889899	7.2594	0.122586	0.902435	NA
4930519F09Rik	0.212411	-1.86528	4.78858	-0.389526	0.696887	NA
2310057J18Rik	119.796	5.8007	0.476876	12.164	4.83468e-34	2.45686e-31
Soga3	69.0778	0.0931183	0.231468	0.402294	0.687468	0.794613
9330159F19Rik	10.761	-0.110312	0.446419	-0.247103	0.804829	0.87735
Echdc1	1.30801	0.835108	1.61056	0.518521	0.604095	NA
Rnf146	25.2285	1.04716	0.350398	2.98849	0.00280361	0.0104093
Rspo3	4.5764	0.809378	0.763905	1.05953	0.289359	0.432209
Cenpw	779.912	-0.946019	0.162597	-5.81817	5.94951e-09	9.17387e-08
Trmt11	44.0453	-0.646747	0.267859	-2.41451	0.0157566	0.0442699
Gm20300	28.988	-1.23136	0.344809	-3.57114	0.000355434	0.00173603
Hint3	79.4096	-0.465879	0.199823	-2.33145	0.0197295	0.0531577
Ncoa7	269.65	0.136717	0.146593	0.932628	0.351012	0.497952
Hey2	1.91391	0.563969	1.12024	0.503434	0.614659	NA
Hddc2	174.775	-0.513096	0.152164	-3.37199	0.000746267	0.00335089
Tpd52l1	271.462	-0.47625	0.162281	-2.93473	0.00333837	0.0120951
Gm3258	6.43916	0.575149	0.578098	0.994899	0.319785	0.465693
Rnf217	89.694	0.145427	0.200147	0.726602	0.46747	0.61217
Nkain2	2.98586	2.27537	1.03684	2.19452	0.028198	0.0713065
Trdn	1.84886	1.14438	1.10534	1.03532	0.30052	NA
D830005E20Rik	0.052651	-1.03298	7.2594	-0.142296	0.886846	NA
Clvs2	0.214722	-1.03316	5.32119	-0.19416	0.84605	NA
Gm4794	0.0314903	-0.0716693	7.2594	-0.00987263	0.992123	NA
Sult3a1	0.23571	-0.0714202	6.37941	-0.0111954	0.991068	NA
Rsph4a	0.404301	0.718457	2.60457	0.275844	0.782668	NA
Zufsp	24.7374	0.222089	0.336899	0.659216	0.509757	0.650868
A830082N09Rik	4.53543	-0.594634	0.755388	-0.78719	0.431171	0.577529
Rwdd1	129.121	-1.33291	0.17338	-7.68776	1.49728e-14	6.48329e-13
Bet3l	0.165562	1.63519	6.40111	0.255455	0.798372	NA
Fam26d	2.02002	1.49825	1.25965	1.18942	0.234275	NA
Fam26e	71.967	0.995595	0.212199	4.6918	2.70809e-06	2.28701e-05
Fam26f	0.299707	0.890211	3.40196	0.261676	0.793571	NA
Dse	286.778	0.0600023	0.162316	0.369664	0.711633	0.813295
Tspyl1	373.87	0.655554	0.106179	6.17403	6.65702e-10	1.23587e-08
Tspyl4	12.4628	0.325832	0.528206	0.616865	0.537323	0.673773
Nt5dc1	45.6467	-0.887892	0.315017	-2.81856	0.00482399	0.0164429
Col10a1	3.45387	-0.815501	0.782512	-1.04216	0.297338	0.440467
Frk	101.357	-0.356471	0.185924	-1.91729	0.055201	0.121711
Hs3st5	2.78982	1.51058	0.901587	1.67547	0.0938419	NA
Hdac2	750.161	-0.0867979	0.124437	-0.697524	0.485475	0.6297
Marcks	4367.07	0.308432	0.114885	2.68469	0.00725965	0.0232915
Rfpl4b	0.0895357	-0.0717646	7.2594	-0.00988575	0.992112	NA
Lama4	130.434	0.135857	0.215021	0.631833	0.527496	0.665447
Fam229b	30.5147	-0.752665	0.314915	-2.39006	0.0168458	0.046817
Tube1	51.397	-0.724986	0.251668	-2.88072	0.00396766	0.0139303
Wisp3	0.403448	-0.0716563	2.94651	-0.024319	0.980598	NA
Fyn	216.795	0.374916	0.140171	2.6747	0.0074797	0.023886
Traf3ip2	31.9801	-0.0531881	0.285113	-0.186551	0.852013	0.907568
E130307A14Rik	20.5782	1.48431	0.387407	3.8314	0.000127416	0.000702469
Rev3l	146.613	0.945555	0.217633	4.34471	1.39457e-05	9.96925e-05
AA474331	0.0481777	-0.071796	7.2594	-0.00989008	0.992109	NA
2010001E11Rik	0.129287	-1.03301	7.2594	-0.1423	0.886843	NA
G630090E17Rik	0.453888	-1.94822	2.83611	-0.686934	0.492124	NA
BC021785	0.266625	-1.95198	3.75893	-0.519292	0.603557	NA
AI317395	0.265569	-1.03326	3.76794	-0.274223	0.783914	NA
Slc16a10	0.984251	1.25329	1.54878	0.809212	0.418393	NA
Rpf2	362.682	-0.585845	0.128073	-4.57431	4.77785e-06	3.8354e-05
Gtf3c6	416.851	-0.330267	0.118664	-2.7832	0.00538249	0.0180861
Amd1	0	NA	NA	NA	NA	NA
Amd2	0	NA	NA	NA	NA	NA
Cdk19	123.654	0.18573	0.197602	0.939921	0.347258	0.494247
Slc22a16	0.141737	-0.0716366	6.72477	-0.0106526	0.991501	NA
Ddo	1.80309	0.406012	1.08991	0.372518	0.709507	NA
Mettl24	3.04238	-2.23664	0.95205	-2.34928	0.0188096	0.0510558
Cdc40	154.931	-1.13744	0.167464	-6.79217	1.10461e-11	2.85634e-10
Wasf1	144.78	0.456267	0.181344	2.51603	0.0118686	0.0351368
Gpr6	0.155103	0.889961	5.84211	0.152336	0.878922	NA
Fig4	48.6905	-0.731216	0.213588	-3.42349	0.000618225	0.00283588
Zbtb24	41.7039	0.586167	0.254597	2.30233	0.0213165	0.0567145
Mical1	151.51	-0.49645	0.17634	-2.81529	0.00487328	0.0165916
Smpd2	102.165	0.125444	0.194162	0.64608	0.518228	0.658007
Ppil6	0.190472	1.75494	6.13257	0.286167	0.77475	NA
Cd164	740.887	-0.914056	0.108442	-8.42901	3.48588e-17	2.4544e-15
Ccdc162	0.460848	-1.9605	2.11976	-0.924867	0.355035	NA
5730435O14Rik	0.0230226	-0.07172	7.2594	-0.00987961	0.992117	NA
Cep57l1	38.0025	-1.2715	0.314926	-4.03745	5.40362e-05	0.00033155
Sesn1	72.2925	0.318085	0.229369	1.38678	0.165508	0.284815
Armc2	6.29653	0.497798	0.530418	0.9385	0.347987	0.494983
Foxo3	2.01826	0.0840245	0.952734	0.088193	0.929723	NA
Lace1	38.1267	0.768395	0.280173	2.74257	0.00609607	0.0201047
Snx3	1814.17	-0.447848	0.0978411	-4.5773	4.7102e-06	3.78891e-05
Nr2e1	2.35484	-0.947073	0.963407	-0.983046	0.325585	NA
Ostm1	202.967	-1.66261	0.158333	-10.5007	8.57597e-26	1.85622e-23
Sec63	852.254	-0.0014824	0.127255	-0.0116491	0.990706	0.994193
Scml4	2.62674	-0.0380856	1.1432	-0.0333148	0.973424	NA
Sobp	77.4995	1.36318	0.218535	6.23781	4.43744e-10	8.54445e-09
9030612E09Rik	3.13748	1.39278	0.879725	1.5832	0.113375	0.214734
Pdss2	12.0754	-0.336668	0.483688	-0.696044	0.486401	0.630692
Bend3	23.6927	0.00211576	0.340686	0.0062103	0.995045	0.996955
1700021F05Rik	164.72	0.670534	0.139427	4.8092	1.51534e-06	1.34687e-05
Cd24a	0.667611	1.72179	2.16448	0.795478	0.426335	NA
F830002L21Rik	0.131715	0.889973	6.8971	0.129036	0.897329	NA
1700027J07Rik	0.0269951	-0.0716693	7.2594	-0.00987263	0.992123	NA
Qrsl1	202.099	0.0392448	0.143766	0.272976	0.784871	0.863639
Rtn4ip1	103.434	-0.14634	0.190598	-0.767792	0.442611	0.590123
Aim1	2.0883	0.371262	1.03355	0.359211	0.719437	NA
Speer5-ps1	0.239476	-0.0715668	4.66069	-0.0153554	0.987749	NA
Atg5	194.418	-0.410409	0.114015	-3.59959	0.000318716	0.00157979
Mir1929	0	NA	NA	NA	NA	NA
Prdm1	1.0909	4.48855	1.65198	2.71707	0.00658627	NA
Prep	339.701	-0.118787	0.097111	-1.22321	0.221251	0.353857
Popdc3	0.87082	2.35095	1.80674	1.30121	0.193187	NA
Bves	0.5441	0.730497	2.35383	0.310344	0.7563	NA
Lin28b	28.8558	-1.2493	0.31222	-4.00134	6.29842e-05	0.000375209
Hace1	46.8127	0.116932	0.318382	0.367269	0.713418	0.814425
D030045P18Rik	0.0927052	-0.0715154	7.2594	-0.00985142	0.99214	NA
Snord14d	0	NA	NA	NA	NA	NA
Snord14c	0	NA	NA	NA	NA	NA
C130030K03Rik	3.58338	2.18185	0.963116	2.26541	0.0234876	0.0614571
Grik2	32.4092	1.04196	0.292864	3.55784	0.000373923	0.00181646
Ascc3	130.215	0.231208	0.219561	1.05305	0.29232	0.435185
Sim1	0.166274	-1.95468	5.68589	-0.343777	0.731014	NA
Gp49a	0	NA	NA	NA	NA	NA
Lilrb4	0.0272411	-0.071568	7.2594	-0.00985866	0.992134	NA
Fam162b	0.0816416	-0.0715933	7.2594	-0.00986215	0.992131	NA
Gprc6a	0.0548122	-0.071644	7.2594	-0.00986914	0.992126	NA
Rfx6	0.156394	0.889938	6.51327	0.136635	0.89132	NA
4933411G06Rik	0	NA	NA	NA	NA	NA
Vgll2	0.319013	-1.00779	3.32088	-0.303471	0.761531	NA
Ros1	0.823478	-0.663718	1.69815	-0.390849	0.695909	NA
Dcbld1	200.945	0.760587	0.142318	5.34429	9.07731e-08	1.06415e-06
Gopc	231.982	0.708521	0.151413	4.67939	2.87732e-06	2.41076e-05
Nepn	0.285021	-1.03334	4.47319	-0.231007	0.817309	NA
Nus1	993.916	0.732552	0.125343	5.84438	5.08461e-09	7.94504e-08
Zfa-ps	0.324572	-1.03326	3.36333	-0.307213	0.758682	NA
Slc35f1	162.411	-1.35261	0.250427	-5.4012	6.61972e-08	7.93551e-07
Cep85l	3.43418	-0.120879	0.886373	-0.136375	0.891525	0.932404
Gm19395	0.029038	-0.07172	7.2594	-0.00987961	0.992117	NA
Pln	0.0218359	-0.07172	7.2594	-0.00987961	0.992117	NA
Gm20597	1.95937	0.561549	1.07472	0.522505	0.601319	NA
Mcm9	6.98934	0.370073	0.595315	0.621643	0.534177	0.670907
Asf1a	238.86	-0.148419	0.119502	-1.24198	0.214243	0.345484
Fam184a	0.106054	0.890126	7.2594	0.122617	0.90241	NA
Man1a	6.21098	0.863717	0.56318	1.53364	0.125118	0.231498
Gm16998	0.347346	-0.0715312	3.32672	-0.021502	0.982845	NA
D630037F22Rik	24.5421	-0.566848	0.339492	-1.66969	0.0949804	0.187301
Msl3l2	4.20149	-0.283859	0.779184	-0.364303	0.715632	0.815552
Gja1	71.5514	1.76064	0.31079	5.66503	1.46996e-08	2.05759e-07
4930467K11Rik	0.0860237	-0.0715933	7.2594	-0.00986215	0.992131	NA
Hsf2	159.4	0.0495765	0.145599	0.3405	0.73348	0.826378
Serinc1	554.002	0.537731	0.109613	4.90573	9.30793e-07	8.74527e-06
Pkib	34.9411	0.800322	0.344464	2.32338	0.0201587	0.0541892
Fabp7	240.499	-0.233498	0.242072	-0.964583	0.334754	0.481158
Smpdl3a	193.022	1.11029	0.167474	6.62966	3.36453e-11	7.96045e-10
Dux	0	NA	NA	NA	NA	NA
Gm4981	0.0218359	-0.07172	7.2594	-0.00987961	0.992117	NA
Gcc2	278.355	0.171738	0.115707	1.48425	0.137743	0.247988
Lims1	233.846	-1.80477	0.203151	-8.88385	6.45871e-19	5.7189e-17
Ranbp2	139.57	-0.0305476	0.19571	-0.156086	0.875965	0.922161
Ccdc138	18.1596	0.323354	0.383368	0.843454	0.398974	0.54694
Edar	0.960622	-0.927108	1.98853	-0.466228	0.641052	NA
BB019430	0.154592	-0.0715439	6.52267	-0.0109685	0.991249	NA
Sh3rf3	0.18065	-0.0715638	5.01993	-0.0142559	0.988626	NA
2010-09-01	142.893	-1.30321	0.197582	-6.59582	4.22912e-11	9.80753e-10
Sowahc	79.3288	1.00392	0.249325	4.02653	5.66063e-05	0.000344053
P4ha1	149.325	0.0901372	0.213149	0.422883	0.67238	0.782825
Pla2g12b	0.317903	-0.0715872	3.39516	-0.0210851	0.983178	NA
Oit3	1.17297	0.632617	1.4361	0.440509	0.659568	NA
Mcu	122.311	0.215566	0.165498	1.30253	0.192736	0.318667
Micu1	96.1048	-0.275705	0.18812	-1.46558	0.142763	0.254983
Dnajb12	13.5172	0.12319	0.459934	0.267842	0.788821	0.866667
Ddit4	392.313	2.63837	0.360491	7.31881	2.50177e-13	8.54993e-12
Anapc16	305.784	0.294577	0.175618	1.67737	0.0934693	0.18479
Ascc1	46.5146	0.486619	0.250067	1.94596	0.0516597	0.115471
Spock2	0.397683	0.418308	2.87559	0.145469	0.884341	NA
Chst3	0.909424	0.549748	1.73815	0.316283	0.751788	NA
Psap	2874.18	-0.00196151	0.181761	-0.0107917	0.99139	0.994453
Cdh23	0.739648	-0.0715913	2.29108	-0.0312479	0.975072	NA
4632428N05Rik	0.216237	0.890016	5.28052	0.168547	0.866153	NA
Gm17455	0.171086	-0.0717161	5.65884	-0.0126733	0.989888	NA
Slc29a3	114.332	0.0716355	0.201751	0.35507	0.722537	0.819401
Unc5b	96.657	1.7626	0.420549	4.19118	2.77506e-05	0.000185131
Pldi	0.364132	-0.913964	3.04581	-0.300072	0.764122	NA
Gm20611	0.0545724	-0.0716186	7.2594	-0.00986564	0.992128	NA
Pcbd1	0	NA	NA	NA	NA	NA
Sgpl1	728.596	-0.238502	0.0850769	-2.80337	0.0050572	0.0171578
Tbata	0.577052	-0.0715573	2.19771	-0.03256	0.974025	NA
Adamts14	55.1156	0.296512	0.312785	0.947975	0.343142	0.490119
Prf1	0.302859	-0.0716382	3.14094	-0.0228079	0.981804	NA
Pald1	47.97	-0.856841	0.241324	-3.55059	0.000384372	0.00186412
Nodal	0.732596	1.70951	2.09496	0.816013	0.414493	NA
Eif4ebp2	32.7179	-1.08174	0.353555	-3.05962	0.00221617	0.00849546
Lrrc20	42.6395	0.107273	0.26661	0.402358	0.687421	0.794613
Npffr1	0.186379	-0.0719638	6.19187	-0.0116223	0.990727	NA
Ppa1	622.021	-1.49397	0.129666	-11.5217	1.0261e-30	3.33141e-28
Sar1a	664.911	-0.570806	0.0975261	-5.85286	4.83204e-09	7.57119e-08
Tysnd1	87.0955	-0.0315423	0.18846	-0.167368	0.86708	0.915549
Aifm2	41.7285	0.0193411	0.263549	0.0733873	0.941498	0.963708
H2afy2	1.48096	-0.526508	1.22312	-0.430464	0.666858	NA
Mir5108	0	NA	NA	NA	NA	NA
Col13a1	0.324118	-0.071625	3.65793	-0.0195808	0.984378	NA
2010107G23Rik	33.032	-0.502817	0.350787	-1.4334	0.151745	0.266625
Neurog3	0.117242	-1.03319	7.2594	-0.142324	0.886824	NA
Tspan15	10.6052	0.933326	0.465179	2.00638	0.0448155	0.103294
Tacr2	0.278444	-2.57449	3.98672	-0.645768	0.51843	NA
Hk1	268.99	0.36354	0.163165	2.22805	0.0258774	0.0664636
2210417K05Rik	2.18008	1.59253	1.14591	1.38974	0.164607	NA
Hkdc1	2.85345	1.80367	1.19287	1.51203	0.130525	0.238931
Supv3l1	112.386	0.413816	0.164611	2.51391	0.0119402	0.0352863
4930507D05Rik	2.29192	2.08801	1.03249	2.0223	0.0431456	NA
Vps26a	538.442	-0.0241523	0.0996336	-0.242411	0.808461	0.879004
Srgn	0.078476	-0.0716186	7.2594	-0.00986565	0.992128	NA
2510003E04Rik	135.236	0.279724	0.163963	1.70603	0.0880032	0.176884
Ddx21	1090.72	0.216775	0.137324	1.57856	0.114436	0.216429
Ddx50	596.661	0.250454	0.09517	2.63165	0.00849714	0.026491
Stox1	1.05825	-0.628992	1.63536	-0.38462	0.700519	NA
Ccar1	672.301	-0.210508	0.186373	-1.1295	0.258688	0.398097
Snord98	0.0218359	-0.07172	7.2594	-0.00987961	0.992117	NA
Tet1	15.831	0.205021	0.4014	0.510765	0.609516	0.734814
Slc25a16	41.0107	-0.12272	0.348529	-0.352109	0.724756	0.820801
Dna2	149.284	-1.64716	0.249431	-6.60367	4.01092e-11	9.37594e-10
Rufy2	81.945	-0.507946	0.186058	-2.73004	0.00633261	0.0207851
Hnrnph3	0.757582	-0.506834	2.08585	-0.242986	0.808016	NA
Pbld2	4.1566	0.264031	0.776748	0.339919	0.733918	0.826639
Pbld1	7.87201	0.979146	0.588518	1.66375	0.0961625	0.189089
Atoh7	0.258408	-1.03306	5.06644	-0.203903	0.83843	NA
Mypn	1.34095	-0.0248194	1.74886	-0.0141917	0.988677	NA
Herc4	184.962	0.0219196	0.135084	0.162267	0.871096	0.918564
Sirt1	58.7779	-0.0858483	0.254359	-0.337508	0.735734	0.827887
Dnajc12	9.81299	-0.592467	0.489337	-1.21076	0.225989	0.359516
Ctnna3	0.449086	-1.03335	2.8663	-0.360517	0.71846	NA
Lrrtm3	0.125916	-0.0716841	6.99021	-0.0102549	0.991818	NA
1700023F02Rik	0.209311	-0.0714344	5.95172	-0.0120023	0.990424	NA
Reep3	616.381	0.0828301	0.0863594	0.959132	0.337492	0.484157
Jmjd1c	135.845	0.789566	0.213827	3.69254	0.000222023	0.00114773
Nrbf2	16.067	0.219107	0.454774	0.481793	0.629953	0.750396
Egr2	1.13922	-1.39057	1.64037	-0.847719	0.396594	NA
Ado	364.316	0.730729	0.130173	5.61353	1.98239e-08	2.68484e-07
Zfp365	115.322	1.14608	0.201375	5.69127	1.261e-08	1.80178e-07
Rtkn2	27.4128	-1.36509	0.461272	-2.9594	0.00308236	0.0112865
Arid5b	43.069	1.26472	0.256861	4.92375	8.49027e-07	8.05473e-06
4930545H06Rik	0	NA	NA	NA	NA	NA
1700040L02Rik	0.271643	2.37651	3.36557	0.706125	0.48011	NA
Tmem26	0.0873127	0.890026	7.2594	0.122603	0.902421	NA
Rhobtb1	10.8501	0.763733	0.544294	1.40316	0.160569	0.278426
Cdk1	3437.49	-1.2528	0.236253	-5.30276	1.14064e-07	1.31219e-06
Ank3	17.8311	0.0369577	0.407211	0.0907579	0.927685	0.954953
Ccdc6	364.943	0.483456	0.120321	4.01805	5.86827e-05	0.000355196
2310015B20Rik	0.227488	1.75547	5.80653	0.302327	0.762403	NA
Slc16a9	0.156299	-0.0713216	6.52209	-0.0109354	0.991275	NA
Fam13c	0.486112	1.72538	2.41704	0.713841	0.475325	NA
Phyhipl	0.309074	0.922696	3.8419	0.240166	0.810201	NA
D630013N20Rik	0.0631775	2.21597	7.21719	0.307041	0.758812	NA
Bicc1	0.41338	-0.0715608	2.83421	-0.025249	0.979856	NA
C730027H18Rik	0.0603176	0.890102	7.2594	0.122614	0.902413	NA
Tfam	460.434	-0.0390001	0.113608	-0.343287	0.731383	0.825374
Ube2d1	96.1203	0.329619	0.198473	1.66077	0.0967588	0.189847
Cisd1	892.673	-0.449356	0.096869	-4.63881	3.50427e-06	2.87424e-05
Ipmk	258.584	-0.173951	0.13113	-1.32655	0.184656	0.308632
1700049L16Rik	0.0210592	0.890051	7.2594	0.122607	0.902418	NA
Zwint	179.31	-1.48581	0.236696	-6.27729	3.44527e-10	6.71139e-09
A330049N07Rik	1.11936	-1.90248	1.91239	-0.994818	0.319825	NA
Pcdh15	2.26687	-0.782368	1.09181	-0.716576	0.473636	NA
Rtdr1	0.0962574	-0.071644	7.2594	-0.00986914	0.992126	NA
Gnaz	0.904317	-0.466917	1.58744	-0.294133	0.768656	NA
Rab36	7.83214	-0.347803	0.59001	-0.589486	0.555536	0.690021
Bcr	141.232	0.215896	0.156308	1.38122	0.167211	0.287002
Specc1l	319.617	0.638008	0.114151	5.58914	2.282e-08	3.04722e-07
Adora2a	6.14315	-0.834864	0.621011	-1.34436	0.178831	0.301712
Gm5779	3.27648	0.27987	0.786552	0.355819	0.721976	0.819401
Upb1	1.97878	0.703113	1.0188	0.690135	0.490109	NA
4933407G14Rik	0.118215	-0.899606	7.1196	-0.126356	0.89945	NA
Gucd1	55.2702	-0.0252419	0.217921	-0.115831	0.907787	0.942795
Snrpd3	1512.77	-0.0284541	0.138109	-0.206026	0.83677	0.897264
Fam211b	99.8526	0.872071	0.265959	3.27897	0.00104187	0.00447532
Ggt1	37.2948	-0.689172	0.419262	-1.64378	0.100223	0.195238
Ggt5	0.177289	0.889918	5.6277	0.158132	0.874353	NA
Susd2	0.371777	-2.51647	2.94105	-0.855638	0.392198	NA
Cabin1	91.7532	0.235348	0.183422	1.28309	0.199459	0.326692
Ddt	310.342	-0.0268922	0.144959	-0.185516	0.852824	0.907872
Gstt3	127.565	0.478999	0.229088	2.0909	0.0365374	0.0878659
Gstt1	1.97544	0.506815	1.06516	0.475811	0.634209	NA
Gstt4	0.20911	0.846855	4.36174	0.194155	0.846054	NA
Gstt2	7.79223	-1.55779	0.629232	-2.4757	0.0132976	0.0385281
Mif	2263.93	0.0269331	0.129332	0.208247	0.835036	0.896226
Derl3	0.247302	0.890137	4.19566	0.212156	0.831985	NA
Smarcb1	537.956	-0.0796074	0.133252	-0.597421	0.550226	0.685686
Mmp11	22.3946	0.122119	0.420237	0.290596	0.77136	0.853756
Chchd10	3178.02	0.401473	0.109428	3.66884	0.00024365	0.00125012
Vpreb3	1.66108	-2.51338	1.72021	-1.46109	0.143991	NA
Gm5134	0.40957	0.11996	2.72723	0.0439861	0.964915	NA
Zfp280b	100.588	-0.203557	0.192494	-1.05747	0.290296	0.433221
Slc5a4b	0.419085	-1.16487	2.79457	-0.416833	0.6768	NA
Slc5a4a	0.203897	-0.0716745	4.85804	-0.0147538	0.988229	NA
Prmt2	156.504	-0.224045	0.153226	-1.46218	0.143691	0.256288
Mir678	0	NA	NA	NA	NA	NA
S100b	1639.57	-0.398772	0.189278	-2.1068	0.0351346	0.0852154
Dip2a	89.3774	-0.405686	0.184497	-2.19888	0.0278866	0.0706685
Pcnt	171.581	-1.16063	0.146	-7.94955	1.87196e-15	9.8556e-14
1700094J05Rik	0.0251551	-0.0716693	7.2594	-0.00987263	0.992123	NA
2610028H24Rik	0.0754102	-0.0717707	7.2594	-0.00988659	0.992112	NA
Ybey	37.4144	0.906279	0.276855	3.27348	0.00106232	0.00455144
Mcm3ap	182.167	-0.453678	0.136597	-3.32129	0.000896023	0.00392678
Lss	86.3442	0.490078	0.256075	1.91381	0.0556445	0.122481
4930483K19Rik	4.27025	-0.00330996	0.665619	-0.00497275	0.996032	0.997398
Spatc1l	0.175746	1.86422	5.60111	0.332831	0.739262	NA
Ftcd	0.685857	-1.03337	2.38006	-0.434177	0.66416	NA
Col6a2	0.159644	-1.03311	6.47378	-0.159583	0.87321	NA
Col6a1	0.158015	-0.0715362	5.79865	-0.0123367	0.990157	NA
Pcbp3	0.0690375	0.889801	7.2594	0.122572	0.902446	NA
Gm10787	0.0859632	0.890102	7.2594	0.122614	0.902413	NA
Slc19a1	58.277	-1.20468	0.245976	-4.89756	9.70344e-07	9.08896e-06
Col18a1	1.29186	-0.660904	1.58722	-0.416391	0.677124	NA
Gm10941	0.995235	-2.88743	1.72591	-1.67299	0.0943293	NA
Pofut2	126.522	0.410459	0.178121	2.30439	0.021201	0.0564457
Adarb1	25.3245	1.39044	0.347791	3.99792	6.39004e-05	0.000380085
Gm17769	1.83819	3.31855	1.33256	2.49035	0.0127616	NA
Fam207a	478.768	-0.0266781	0.10812	-0.246745	0.805105	0.877417
Itgb2	1.17514	-1.81489	1.29515	-1.4013	0.161126	NA
Pttg1ip	339.105	0.239622	0.122419	1.95739	0.0503014	0.113131
Sumo3	3417.99	-0.704026	0.148134	-4.75262	2.00799e-06	1.74105e-05
Ube2g2	822.821	0.477202	0.162897	2.92947	0.00339536	0.0122598
Mir1930	0.0272329	-0.071568	7.2594	-0.00985866	0.992134	NA
Gm19402	0.0503778	-1.03298	7.2594	-0.142296	0.886846	NA
Gm10272	0	NA	NA	NA	NA	NA
Gm10024	0	NA	NA	NA	NA	NA
Gm10142	0	NA	NA	NA	NA	NA
Krtap12-1	0	NA	NA	NA	NA	NA
Gm10100	0	NA	NA	NA	NA	NA
Gm3238	0	NA	NA	NA	NA	NA
Gm19668	0.0272329	-0.071568	7.2594	-0.00985866	0.992134	NA
Gm2696	0	NA	NA	NA	NA	NA
Krtap10-4	0	NA	NA	NA	NA	NA
Krtap10-10	0.029038	-0.07172	7.2594	-0.00987961	0.992117	NA
Gm10318	0	NA	NA	NA	NA	NA
Gm3285	0	NA	NA	NA	NA	NA
1700009J07Rik	0	NA	NA	NA	NA	NA
Lrrc3	0.352728	0.0853836	3.10139	0.0275307	0.978036	NA
Trpm2	0.467735	-1.49702	2.34354	-0.638786	0.522962	NA
1810043G02Rik	104.945	-1.0175	0.211693	-4.80652	1.5358e-06	1.36298e-05
Pfkl	304.944	0.239669	0.19654	1.21944	0.222677	0.355651
Aire	2.69512	-1.12308	1.05831	-1.0612	0.288599	NA
Dnmt3l	1.8092	-0.658984	1.60476	-0.410643	0.681334	NA
Icosl	3.22652	-0.994686	0.837143	-1.18819	0.234758	0.370141
D10Jhu81e	394.726	0.33523	0.173985	1.92678	0.0540071	0.119509
Pwp2	143.726	-0.105619	0.16061	-0.657612	0.510787	0.651756
Trappc10	224.625	-0.217008	0.119284	-1.81926	0.068872	0.14525
Agpat3	590.322	0.103432	0.0918821	1.12571	0.260289	0.400218
Rrp1	419.562	-0.452667	0.120628	-3.75258	0.000175027	0.000927344
Cstb	1028.92	-0.047491	0.188002	-0.25261	0.80057	0.874165
Pdxk	539.059	0.124788	0.126777	0.984316	0.32496	0.471216
Ilvbl	122.511	0.173733	0.178572	0.972902	0.330602	0.477164
Syde1	449.698	-0.370986	0.118736	-3.12446	0.00178133	0.00705532
Olfr1357	0.0716693	0.890001	7.2594	0.1226	0.902424	NA
Casp14	0.197318	0.890079	5.43377	0.163805	0.869885	NA
Ccdc105	0.318709	0.890141	3.14559	0.282981	0.777191	NA
Slc1a6	0.620863	2.50031	2.17913	1.14739	0.251221	NA
Olfr1356	0.0299526	-0.071568	7.2594	-0.00985866	0.992134	NA
Olfr1355	0	NA	NA	NA	NA	NA
Olfr1354	0	NA	NA	NA	NA	NA
Olfr8	0	NA	NA	NA	NA	NA
Olfr1353	0	NA	NA	NA	NA	NA
Olfr1352	0	NA	NA	NA	NA	NA
Olfr1351	0	NA	NA	NA	NA	NA
Olfr57	0.0412953	-0.07172	7.2594	-0.00987961	0.992117	NA
2610008E11Rik	57.9409	-0.111837	0.240123	-0.465747	0.641397	0.758693
Vmn2r80	0	NA	NA	NA	NA	NA
Vmn2r81	0	NA	NA	NA	NA	NA
Vmn2r82	0.139489	-0.0718339	7.2594	-0.00989529	0.992105	NA
Vmn2r83	0.0690564	-0.0715173	7.2594	-0.00985168	0.99214	NA
Ppap2c	883.075	-0.680828	0.101204	-6.72729	1.72847e-11	4.32599e-10
Mier2	239.099	-0.16669	0.161882	-1.0297	0.303152	0.447492
Theg	0.0262878	-0.071568	7.2594	-0.00985866	0.992134	NA
C2cd4c	0.6766	-0.940639	2.32292	-0.404938	0.685523	NA
Shc2	0.504285	-1.95624	2.24547	-0.871193	0.383649	NA
Odf3l2	0.158695	-1.03337	5.80381	-0.17805	0.858684	NA
Madcam1	0.12731	-0.0717454	7.2594	-0.0098831	0.992115	NA
Tpgs1	65.2347	0.34843	0.212729	1.63791	0.101441	0.196958
Cdc34	941.373	0.466781	0.150797	3.09543	0.00196528	0.00766185
Gzmm	3.83817	-1.10176	0.797999	-1.38066	0.167385	0.287153
Bc1	35.1149	-0.15205	0.408695	-0.372038	0.709864	0.811799
Bsg	1197.04	0.156932	0.104879	1.49631	0.134574	0.244087
Hcn2	13.0995	-0.0857103	0.430081	-0.199289	0.842037	0.900515
Polrmt	64.4639	-0.792596	0.24988	-3.17191	0.00151441	0.00616095
Fgf22	0.121046	-0.0717431	7.2594	-0.00988279	0.992115	NA
Rnf126	146.198	-0.0196375	0.167104	-0.117517	0.906451	0.942077
Fstl3	0.0741912	-0.0718695	7.2594	-0.0099002	0.992101	NA
Prss57	0.0510118	0.890077	7.2594	0.12261	0.902416	NA
Palm	51.3765	-0.0177931	0.236227	-0.0753221	0.939958	0.962691
9130017N09Rik	0.196488	-1.03324	4.4599	-0.231673	0.816792	NA
E130317F20Rik	5.35305	-0.58425	0.687762	-0.849494	0.395606	0.543534
Ptbp1	916.7	-0.469097	0.100595	-4.66321	3.11317e-06	2.58245e-05
BC005764	8.34359	-0.370131	0.511736	-0.723284	0.469505	0.614029
Prtn3	0.388745	-1.8928	3.26317	-0.58005	0.561881	NA
Elane	0.0927426	-0.0715933	7.2594	-0.00986215	0.992131	NA
Cfd	0.214202	0.890113	4.7941	0.185668	0.852705	NA
Med16	154.997	0.33867	0.158416	2.13785	0.0325287	0.0802715
R3hdm4	292.456	-0.595846	0.157732	-3.77758	0.000158359	0.000849427
Kiss1r	1.6576	-0.312807	1.18208	-0.264624	0.791299	NA
Arid3a	186.106	-0.200923	0.156107	-1.28709	0.198063	0.324999
Wdr18	165.17	-0.0321899	0.135916	-0.236837	0.812784	0.88149
Grin3b	4.13336	-0.838509	0.851425	-0.98483	0.324708	0.470983
Tmem259	25.0919	0.220704	0.321535	0.686407	0.492456	0.636257
Cnn2	403.987	-0.784202	0.214363	-3.65828	0.00025391	0.00129707
Abca7	42.61	-0.359079	0.253447	-1.41678	0.156547	0.273016
Hmha1	2.80245	-1.58316	0.938179	-1.68748	0.0915104	NA
Polr2e	600.689	-0.575078	0.10328	-5.56815	2.5746e-08	3.39256e-07
Gpx4	286.258	-0.579035	0.199792	-2.8982	0.00375315	0.0133374
Sbno2	83.0999	0.564604	0.189739	2.97568	0.0029234	0.0107927
Stk11	96.6252	0.274463	0.190828	1.43828	0.150356	0.264742
Dos	171.348	0.354649	0.136691	2.59453	0.0094719	0.0290038
Atp5d	1840.12	-0.286919	0.101651	-2.82259	0.00476381	0.0162599
Midn	847.172	0.130985	0.143605	0.912122	0.361705	0.509166
Cirbp	259.019	-0.00555694	0.336264	-0.0165255	0.986815	0.991906
1600002K03Rik	83.4615	0.424829	0.223242	1.90299	0.0570414	0.124967
Efna2	7.90245	0.406035	0.55872	0.726723	0.467396	0.61217
Mum1	272.33	-0.608898	0.141578	-4.30081	1.70173e-05	0.000119387
Ndufs7	479.896	0.238669	0.135334	1.76356	0.0778068	0.159966
Gamt	49.7541	-1.75683	0.303467	-5.7892	7.07222e-09	1.07073e-07
Dazap1	1307.6	-0.511918	0.113437	-4.51281	6.39743e-06	4.93878e-05
Rps15	2484.38	0.0346909	0.122308	0.283636	0.776689	0.857496
Apc2	1.58514	-2.07536	1.41228	-1.46951	0.141694	NA
2310011J03Rik	275.258	-0.0170916	0.142423	-0.120005	0.904479	0.940948
Pcsk4	8.64184	0.690593	0.473299	1.45911	0.144536	0.257521
Reep6	13.9271	1.38437	0.463661	2.98573	0.00282901	0.0104936
Adamtsl5	55.323	-0.10651	0.251738	-0.423098	0.672224	0.782817
Plk5	0.183867	-1.03321	4.99844	-0.206706	0.836239	NA
Mex3d	33.4808	0.559532	0.302524	1.84954	0.0643794	0.137789
Mbd3	254.019	-0.139854	0.125178	-1.11724	0.263891	0.404288
Uqcr11	725.107	-0.125833	0.138596	-0.907914	0.363924	0.511489
Tcf3	168.337	-0.176433	0.192741	-0.915389	0.359987	0.507482
Onecut3	1.2714	-1.32429	1.35934	-0.974216	0.329949	NA
Atp8b3	1.10604	-0.981923	1.85359	-0.529741	0.596292	NA
Rexo1	123.52	0.666416	0.185185	3.59865	0.000319873	0.00158418
Klf16	73.8395	-0.223596	0.199065	-1.12323	0.261341	0.401599
Fam108a	171.569	-0.220345	0.133008	-1.65662	0.0975956	0.191008
Adat3	8.90077	0.250113	0.506468	0.493837	0.621421	0.744177
Scamp4	173.424	-0.164041	0.14238	-1.15213	0.249266	0.387732
Csnk1g2	470.557	0.61899	0.13777	4.49292	7.02537e-06	5.37738e-05
Btbd2	41.7191	0.18176	0.271077	0.67051	0.502533	0.644816
Mknk2	502.096	-0.432939	0.167979	-2.57734	0.00995634	0.0302652
Mob3a	8.06829	-0.41058	0.537148	-0.764371	0.444646	0.591714
Izumo4	2.25215	0.538197	1.04483	0.515106	0.606479	NA
Ap3d1	725.62	-0.39873	0.126576	-3.15013	0.00163198	0.00656162
Dot1l	446.603	-0.327195	0.158744	-2.06114	0.0392895	0.0931284
Plekhj1	214.091	-0.0509643	0.154355	-0.330176	0.741267	0.832349
Sf3a2	437.27	0.0413085	0.139181	0.296798	0.766621	0.850038
Amh	0.228868	-0.0718388	5.24455	-0.0136978	0.989071	NA
Jsrp1	4.23945	0.668521	0.702328	0.951864	0.341166	0.487892
Oaz1	245.296	-0.566316	0.141591	-3.99966	6.34342e-05	0.000377697
Oaz1-ps	0	NA	NA	NA	NA	NA
Mir1982	0	NA	NA	NA	NA	NA
Lingo3	0.355481	-1.03331	3.11803	-0.331398	0.740344	NA
Lsm7	187.821	-0.268225	0.170073	-1.57712	0.114768	0.216776
Sppl2b	247.779	0.43037	0.126223	3.4096	0.000650588	0.0029634
Tmprss9	0.683176	0.535911	1.91781	0.27944	0.779907	NA
Timm13	1195.84	-0.310261	0.117291	-2.64523	0.00816354	0.0256464
Lmnb2	269.476	-1.30848	0.220304	-5.93941	2.86052e-09	4.71562e-08
Gadd45b	17.9998	-0.932081	0.459887	-2.02676	0.0426866	0.0994461
Gng7	76.5992	0.848326	0.240901	3.52148	0.000429153	0.00206163
Diras1	1.96833	-0.0493775	1.06701	-0.0462764	0.96309	NA
Slc39a3	83.6339	0.311064	0.19539	1.59202	0.11138	0.211814
Sgta	1321.21	-0.00397588	0.0936161	-0.04247	0.966124	0.97826
Thop1	54.5204	-0.838507	0.221385	-3.78756	0.000152135	0.000820182
Creb3l3	0.707818	-0.626357	1.94291	-0.322382	0.747164	NA
Map2k2	696.485	-0.06681	0.0922717	-0.724057	0.469031	0.613614
Zbtb7a	541.916	0.860419	0.130407	6.59796	4.16862e-11	9.70574e-10
Pias4	39.473	0.158304	0.284361	0.556702	0.577731	0.709506
Eef2	8351.03	1.10421	0.0954876	11.5639	6.28025e-31	2.09724e-28
Snord37	0.188156	-0.0719634	6.86595	-0.0104812	0.991637	NA
Dapk3	26.0524	-0.033839	0.382529	-0.0884613	0.92951	0.955843
2310050B05Rik	0.0440515	1.69517	7.24051	0.234123	0.81489	NA
Nmrk2	3.25036	-1.81321	0.909727	-1.99313	0.0462467	0.105966
Atcay	1.17619	-0.0452507	1.75859	-0.0257312	0.979472	NA
Zfr2	6.36092	1.67515	0.686843	2.43891	0.0147315	0.0419956
Matk	3.23623	-1.10454	0.844144	-1.30847	0.190714	0.316178
Mrpl54	390.426	0.2279	0.115211	1.97811	0.0479163	0.108937
Apba3	42.116	0.467759	0.286042	1.63528	0.10199	0.197671
Mir3057	0	NA	NA	NA	NA	NA
Tjp3	4.13339	-0.262843	0.729791	-0.360162	0.718726	0.817485
Pip5k1c	73.3126	0.540531	0.244151	2.21392	0.0268343	0.0685101
Cactin	184.68	-0.154637	0.163726	-0.94449	0.344919	0.491756
Tbxa2r	1.10856	-0.773626	1.50948	-0.512511	0.608293	NA
Gipc3	0.50757	0.890165	4.70316	0.189269	0.849882	NA
Hmg20b	224.038	-0.149258	0.137544	-1.08516	0.277851	0.419576
Mfsd12	1.18382	1.17114	1.62531	0.720561	0.47118	NA
4930404N11Rik	11.9006	0.25507	0.59785	0.426646	0.669637	0.781032
Fzr1	354.511	-0.398538	0.151534	-2.63002	0.00853789	0.0265684
Dohh	303.443	-0.142251	0.14007	-1.01557	0.309834	0.454974
2210404O07Rik	0.273549	1.85919	4.03691	0.460549	0.645123	NA
Nfic	389.958	1.87941	0.181394	10.3609	3.73407e-25	7.5248e-23
Celf5	6.1496	0.0309108	0.815642	0.0378975	0.969769	0.980338
Ncln	362.137	-0.568517	0.153132	-3.7126	0.000205139	0.00106848
S1pr4	0.477282	-1.54278	2.23387	-0.690633	0.489796	NA
Gna15	0.570697	-0.140595	2.25601	-0.0623201	0.950308	NA
Gna11	384.416	-0.208779	0.111389	-1.87433	0.060885	0.131831
Aes	533.812	0.281812	0.186817	1.50849	0.131429	0.240097
Tle2	0.57922	-1.55331	2.09411	-0.741755	0.458236	NA
Tle6	9.17986	-2.40283	0.642463	-3.74002	0.000184004	0.000970945
BC025920	2.25127	-0.238263	1.29133	-0.18451	0.853613	NA
Sirt6	21.0295	0.637904	0.360358	1.7702	0.0766946	0.158041
Ankrd24	67.4471	0.682206	0.246576	2.76671	0.00566247	0.018904
Gm10778	2.09523	1.12966	1.17741	0.959441	0.337336	NA
Zfp433	0.587547	-1.95245	2.03224	-0.96074	0.336683	NA
Zfp781	0.943605	-2.60319	1.81877	-1.43129	0.152347	NA
Zfp873	16.5088	-0.107648	0.40026	-0.268944	0.787973	0.865992
AU041133	15.6287	0.438467	0.377711	1.16085	0.245702	0.383157
Zfp938	244.44	-0.16445	0.133842	-1.22869	0.219188	0.351279
Gm1553	0.0564344	0.890102	7.2594	0.122614	0.902413	NA
1190007I07Rik	153.596	0.714841	0.177424	4.02901	5.60126e-05	0.000341144
Tdg	1.40462	-3.10449	1.5697	-1.97776	0.0479557	NA
Gm9855	0	NA	NA	NA	NA	NA
Glt8d2	14.5261	-0.320191	0.50145	-0.638531	0.523128	0.662012
Hcfc2	80.1698	-0.28521	0.244452	-1.16673	0.243319	0.380252
Nfyb	292.662	0.183346	0.136822	1.34004	0.180234	0.303148
1700028I16Rik	57.6083	-0.554653	0.408537	-1.35766	0.174573	0.296441
Txnrd1	1441.52	-0.395786	0.19457	-2.03416	0.0419354	0.0980478
Eid3	7.38048	-1.51173	0.792087	-1.90854	0.056321	0.1237
Chst11	5.98436	1.43169	0.637028	2.24745	0.0246112	0.0638951
Slc41a2	4.66173	0.621432	0.839132	0.740565	0.458957	0.605003
D10Wsu102e	316.498	-0.17443	0.15648	-1.11471	0.264975	0.405424
Aldh1l2	133.778	0.894029	0.401265	2.22803	0.0258788	0.0664636
A230046K03Rik	223.273	-0.682289	0.14198	-4.80552	1.54347e-06	1.36875e-05
Appl2	267.224	0.356021	0.187141	1.90242	0.0571162	0.125089
1500009L16Rik	8.46597	0.175291	0.49788	0.352075	0.724782	0.820801
Nuak1	151.145	-0.999723	0.162699	-6.14462	8.01535e-10	1.4638e-08
Ckap4	339.62	0.861161	0.133024	6.47371	9.56273e-11	2.06998e-09
C330046G13Rik	0.344827	-0.0456229	3.00311	-0.0151919	0.987879	NA
Tcp11l2	24.8661	2.21926	0.48624	4.56412	5.01586e-06	4.00994e-05
Polr3b	79.7974	0.619012	0.191343	3.23509	0.00121605	0.00509881
Rfx4	2.29501	-0.640543	1.16965	-0.547638	0.583941	NA
Ric8b	122.169	0.608991	0.163727	3.71955	0.000199579	0.00104324
Fhl4	2.49498	0.532704	1.20678	0.441424	0.658906	NA
AI597468	374.377	-0.113116	0.113742	-0.994494	0.319982	0.465884
Mterfd3	26.0399	0.168701	0.303764	0.555367	0.578644	0.709823
Cry1	58.8194	0.989432	0.218131	4.53596	5.73426e-06	4.49511e-05
Btbd11	0.2408	-0.0716259	4.19379	-0.017079	0.986374	NA
Pwp1	190.339	-0.368693	0.138378	-2.66439	0.00771283	0.0244632
Prdm4	125.739	0.190067	0.171161	1.11046	0.266802	0.407631
Ascl4	1.4644	1.12724	1.34097	0.840615	0.400564	NA
D10Wsu52e	1008.17	-0.0975983	0.0882653	-1.10574	0.26884	0.409648
Bpifc	5.10121	2.75365	1.10624	2.48919	0.0128034	0.0373742
Fbxo7	681.332	0.0727017	0.140855	0.516146	0.605753	0.73156
Syn3	119.063	0.289867	0.197503	1.46766	0.142196	0.254127
4930486F22Rik	0	NA	NA	NA	NA	NA
Timp3	146.508	-0.469116	0.161579	-2.90332	0.00369225	0.013153
1810014B01Rik	66.1276	-0.270276	0.196093	-1.3783	0.168111	0.287965
Hsp90b1	5426.93	-0.585633	0.154517	-3.79009	0.000150592	0.000814869
BC030307	3.91514	0.564273	0.787186	0.716823	0.473483	0.617918
Nt5dc3	134.44	1.02694	0.187626	5.4733	4.41724e-08	5.47495e-07
Stab2	0.490188	1.32255	2.53255	0.52222	0.601517	NA
[truncated: 21,421 more rows]

## Sheet: DE B16 clone 2 siTbx2 siCN
	GeneName	baseMean	log2FoldChange	lfcSE	stat	pvalue	padj
1	Xkr4	0.181137	0.269547	5.02073	0.0536868	0.957185	NA
2	Rp1	0.439504	-0.692214	5.83063	-0.11872	0.905497	NA
3	Sox17	1.15476	-1.34699	1.61503	-0.834035	0.404261	NA
4	Mrpl15	580.374	0.238698	0.0912663	2.6154	0.00891218	0.0336586
5	Lypla1	245.514	-1.70169	0.15393	-11.055	2.07333e-28	1.39293e-25
6	Tcea1	103.884	0.251122	0.206002	1.21903	0.222833	0.385014
7	Rgs20	0.836479	-2.15976	1.9001	-1.13666	0.255681	NA
8	Atp6v1h	279.777	0.257638	0.129602	1.98792	0.0468204	0.123895
9	Oprk1	0.482619	-2.19044	2.60368	-0.841287	0.400187	NA
10	Npbwr1	0.347554	-1.56613	3.05317	-0.512953	0.607984	NA
11	Rb1cc1	87.6057	0.488797	0.218378	2.23831	0.0252008	0.0769773
12	Fam150a	0.306016	2.28526	3.07401	0.743414	0.457231	NA
13	St18	1.401	-2.62131	1.56572	-1.6742	0.0940922	NA
14	Pcmtd1	72.1679	-0.207393	0.179048	-1.15831	0.246737	0.413612
15	Sntg1	0.771213	0.269602	2.19571	0.122786	0.902277	NA
16	Rrs1	879.193	0.187967	0.149572	1.2567	0.208863	0.368189
17	Adhfe1	59.1456	0.349806	0.260709	1.34175	0.179678	0.330269
18	2610203C22Rik	5.67149	-0.883226	0.63421	-1.39264	0.163729	0.309516
19	3110035E14Rik	1.25525	0.395408	1.28468	0.307786	0.758245	NA
20	Mybl1	7.1728	1.10296	0.624518	1.7661	0.0773788	0.180158
21	Vcpip1	71.7659	0.0226655	0.210724	0.10756	0.914344	0.948787
22	1700034P13Rik	1.03965	-2.90284	1.80582	-1.60749	0.107947	NA
23	Sgk3	122.27	1.55527	0.208492	7.4596	8.67871e-14	6.10184e-12
24	Mcmdc2	0.197684	0.269567	4.91105	0.0548899	0.956226	NA
25	Snhg6	783.427	0.526165	0.403816	1.30298	0.192581	0.346492
26	Snord87	0.42659	3.19193	2.69985	1.18226	0.237102	NA
27	Ppp1r42	0.253924	0.269609	4.60017	0.0586086	0.953264	NA
28	Cops5	925.924	-0.0917644	0.090468	-1.01433	0.310425	0.483942
29	Cspp1	107.506	0.747213	0.182846	4.08657	4.37791e-05	0.000391005
30	Arfgef1	458.335	-0.0146631	0.121524	-0.12066	0.903961	0.942948
31	Cpa6	0.135436	-0.692025	6.82025	-0.101466	0.91918	NA
32	Mir467e	0	NA	NA	NA	NA	NA
33	Prex2	23.4054	0.388854	0.325582	1.19433	0.232347	0.396413
34	A830018L16Rik	0.346545	-1.23055	3.19678	-0.384935	0.700286	NA
35	Gm17644	0.0955501	0.269589	7.26074	0.0371297	0.970382	NA
36	Sulf1	0.404748	1.22686	3.17763	0.386094	0.699427	NA
37	Slco5a1	0.364079	2.81133	3.47566	0.808861	0.418595	NA
38	Prdm14	0.109162	0.269589	7.26074	0.0371297	0.970382	NA
39	Ncoa2	103.321	0.493651	0.1547	3.19102	0.00141771	0.00749973
40	Tram1	647.306	-0.742542	0.103877	-7.14825	8.78909e-13	5.26171e-11
41	Lactb2	32.0601	-1.272	0.337576	-3.76803	0.000164538	0.00121401
42	Xkr9	0.26084	0.269522	4.14274	0.0650588	0.948127	NA
43	Gm5523	19.8512	-0.225786	0.391025	-0.577423	0.563654	0.715465
44	Eya1	245.958	0.283361	0.193382	1.46529	0.142842	0.281242
45	Msc	0.390241	-0.692168	3.19009	-0.216974	0.828228	NA
46	Trpa1	0.979666	-0.369345	1.343	-0.275015	0.783304	NA
47	Kcnb2	1.0355	0.269591	2.01668	0.13368	0.893655	NA
48	Terf1	69.2383	-0.693368	0.223054	-3.10852	0.00188027	0.009431
49	Sbspon	0.322866	2.29801	3.63013	0.633039	0.526708	NA
50	4930444P10Rik	0.362731	1.89457	3.69081	0.51332	0.607727	NA
51	Rpl7	4045.31	0.232351	0.0641104	3.62424	0.000289815	0.00196564
52	Rdh10	21.1999	0.388077	0.355016	1.09312	0.274339	0.445254
53	Stau2	9.01074	0.51145	0.548603	0.932277	0.351193	0.524513
54	Ube2w	130.745	-0.334558	0.187593	-1.78342	0.0745177	0.175183
55	Tceb1	1018.2	-0.631086	0.190664	-3.30994	0.000933156	0.00528773
56	D030040B21Rik	0.647348	1.09495	1.99282	0.549449	0.582697	NA
57	Tmem70	437.365	0.430272	0.0968296	4.4436	8.8467e-06	9.96118e-05
58	Ly96	50.0548	-0.0271555	0.278948	-0.0973498	0.922449	0.95327
59	Jph1	1.46234	-1.41847	1.45202	-0.976897	0.32862	NA
60	Gdap1	0.158496	0.269666	5.7988	0.0465039	0.962909	NA
61	Pi15	0.394081	1.23139	2.71349	0.453804	0.64997	NA
62	Crispld1	0.0410572	0.269665	7.26074	0.0371402	0.970373	NA
63	Crisp4	0.112986	0.269543	7.26074	0.0371234	0.970387	NA
64	Defb44-ps	0.0272411	0.269564	7.26074	0.0371262	0.970384	NA
65	Defb18	0	NA	NA	NA	NA	NA
66	Defb41	0.0229923	0.26964	7.26074	0.0371367	0.970376	NA
67	Gm15386	0	NA	NA	NA	NA	NA
68	Tfap2d	0.0841905	1.23134	7.26074	0.169588	0.865334	NA
69	Tfap2b	1.47	0.567327	1.46047	0.388455	0.697679	NA
70	Pkhd1	1.29002	0.68381	1.33711	0.511407	0.609066	NA
71	4930486I03Rik	0	NA	NA	NA	NA	NA
72	Mir206	0	NA	NA	NA	NA	NA
73	Mir133b	0.0522611	0.26964	7.26074	0.0371367	0.970376	NA
74	Il17a	0.306369	-2.17328	2.8137	-0.772393	0.439882	NA
75	Il17f	0.141997	0.269594	6.70417	0.0402129	0.967923	NA
76	Mcm3	1575.54	-0.893611	0.145508	-6.1413	8.1847e-10	2.73481e-08
77	6720483E21Rik	0.781914	-0.659335	2.02918	-0.324926	0.745237	NA
78	Paqr8	3.19487	0.0422637	1.03082	0.0410001	0.967296	0.981365
79	Efhc1	2.97924	-0.692893	1.09146	-0.634832	0.525538	0.684331
80	Tram2	1.29321	0.0548077	1.5324	0.0357661	0.971469	NA
81	Tmem14a	115.687	-1.04106	0.198097	-5.2553	1.47783e-07	2.74522e-06
82	Gsta3	4.67802	0.346193	1.06662	0.324569	0.745507	0.846041
83	Gm4956	0.0804559	0.269564	7.26074	0.0371263	0.970384	NA
84	Khdc1a	0.0204943	1.23134	7.26074	0.169588	0.865334	NA
85	Khdc1c	0	NA	NA	NA	NA	NA
86	Khdc1b	0.0736086	0.269704	7.26074	0.0371456	0.970369	NA
87	Kcnq5	6.96468	1.01233	0.607386	1.6667	0.0955736	0.211641
88	Rims1	0.595316	2.18873	2.09423	1.04513	0.295964	NA
89	4933415F23Rik	0.516868	-0.692178	2.32584	-0.297603	0.766006	NA
90	Mir30a	0.101632	0.269589	7.26074	0.0371297	0.970382	NA
91	Mir30c-2	0	NA	NA	NA	NA	NA
92	Ogfrl1	204.274	0.436885	0.173599	2.51664	0.011848	0.042265
93	B3gat2	1.99701	1.22425	1.46417	0.836142	0.403075	NA
94	Smap1	370.291	-0.310356	0.106412	-2.91654	0.00353934	0.0159647
95	1110058L19Rik	264.679	0.052194	0.158585	0.329123	0.742063	0.843558
96	Fam135a	500.558	0.230192	0.119509	1.92615	0.0540854	0.138161
97	Col9a1	32.5117	-1.64093	0.291953	-5.62051	1.90398e-08	4.50658e-07
98	Col19a1	13.6236	0.468315	0.440356	1.06349	0.287559	0.459251
99	Lmbrd1	539.616	0.328656	0.15726	2.08989	0.0366276	0.103273
100	Bai3	0.0760964	-0.692182	7.26074	-0.0953322	0.924051	NA
101	Gm20172	0	NA	NA	NA	NA	NA
102	4931408C20Rik	0.0979498	-0.692132	7.26074	-0.0953253	0.924056	NA
103	Gm597	0.0577111	0.269462	7.26074	0.0371123	0.970395	NA
104	Phf3	551.102	0.432897	0.145352	2.97826	0.00289891	0.0135197
105	Ptp4a1	220.856	0.353194	0.187042	1.88832	0.0589833	0.147617
106	Gm13363	0	NA	NA	NA	NA	NA
107	4931428L18Rik	0	NA	NA	NA	NA	NA
108	Lgsn	0.109995	0.26964	7.26074	0.0371367	0.970376	NA
109	Pih1d3	0.0272654	0.269462	7.26074	0.0371123	0.970395	NA
110	Gm4850	0.0587313	0.269589	7.26074	0.0371297	0.970382	NA
111	Khdrbs2	0.0978139	0.269589	7.26074	0.0371297	0.970382	NA
112	Gm9839	0	NA	NA	NA	NA	NA
113	Gm5415	0.452446	-0.432891	2.46559	-0.175573	0.86063	NA
114	Prim2	133.238	-1.02126	0.21149	-4.82887	1.37311e-06	1.95197e-05
115	1700001G17Rik	0.356254	-0.661238	2.83464	-0.23327	0.815551	NA
116	Rab23	103.038	-0.236449	0.196515	-1.20321	0.228895	0.391932
117	Bag2	189.376	-0.613195	0.178766	-3.43014	0.000603262	0.00364763
118	Zfp451	102.861	0.695076	0.191692	3.62601	0.000287833	0.00195549
119	Gm15455	30.9451	-0.758565	0.304672	-2.48978	0.0127823	0.0448568
120	Bend6	472.113	1.97895	0.151328	13.0772	4.44524e-39	5.97292e-36
121	Dst	335.465	0.201074	0.157436	1.27718	0.201538	0.358728
122	Mir5103	0	NA	NA	NA	NA	NA
123	Ccdc115	775.233	0.356166	0.123318	2.88818	0.00387475	0.01712
124	Imp4	481.926	-0.800695	0.127623	-6.27392	3.52068e-10	1.27472e-08
125	Ptpn18	42.8267	-0.650187	0.286762	-2.26734	0.0233694	0.0725935
126	Prss39	0.174743	2.31789	6.2754	0.369361	0.711859	NA
127	Cfc1	0.110224	1.23121	7.26074	0.169571	0.865348	NA
128	Prss40	0.182955	0.269666	5.00257	0.0539055	0.95701	NA
129	Amer3	0.292931	-2.15279	3.98375	-0.540395	0.588925	NA
130	AA619741	0.438876	-1.59853	2.77014	-0.577057	0.563901	NA
131	Arhgef4	4.63769	0.771642	0.71343	1.0816	0.279432	0.450437
132	Fam168b	1054.32	0.33116	0.0833603	3.97263	7.10833e-05	0.000597782
133	Plekhb2	382.054	-0.00327409	0.142336	-0.0230026	0.981648	0.989562
134	Hs6st1	106.992	0.287616	0.221341	1.29942	0.193798	0.348077
135	Uggt1	1447.58	-0.216857	0.118319	-1.83282	0.0668299	0.162284
136	Neurl3	1.90992	0.909545	1.09675	0.829308	0.40693	NA
137	Arid5a	48.3138	1.54551	0.299625	5.15814	2.4942e-07	4.4097e-06
138	Kansl3	485.039	1.08524	0.13731	7.90362	2.70923e-15	2.55958e-13
139	Lman2l	93.274	-0.0699577	0.206012	-0.33958	0.734173	0.838134
140	Cnnm4	99.2742	0.0550528	0.190975	0.288272	0.773139	0.864395
141	Cnnm3	245.569	0.393724	0.202541	1.94392	0.0519051	0.134093
142	Ankrd23	4.10674	0.705251	0.816049	0.864226	0.387464	0.560339
143	Ankrd39	147.931	-0.092069	0.17818	-0.516719	0.605353	0.750034
144	Sema4c	300.635	-0.451482	0.138451	-3.26096	0.00111035	0.00612355
145	Fam178b	14.2802	-2.44294	0.522176	-4.67838	2.89156e-06	3.72789e-05
146	Cox5b	2588.06	0.247213	0.124394	1.98734	0.0468848	0.123984
147	Actr1b	301.391	-0.474399	0.114559	-4.14108	3.45674e-05	0.000319102
148	4933424G06Rik	0.564944	2.02646	2.1676	0.934889	0.349845	NA
149	Zap70	0.986176	-1.95156	1.70658	-1.14355	0.252808	NA
150	Tmem131	146.858	-0.251333	0.175019	-1.43603	0.150993	0.292794
151	Cnga3	0.594337	2.56655	2.17771	1.17855	0.238576	NA
152	Inpp4a	21.6134	0.797969	0.352302	2.26501	0.0235118	0.072942
153	Coa5	1205.87	0.18369	0.115693	1.58774	0.112345	0.238216
154	Unc50	598.856	-0.0724371	0.138485	-0.52307	0.600925	0.746865
155	Mgat4a	513.143	1.97487	0.168512	11.7195	1.01284e-31	8.7488e-29
156	4930594C11Rik	2.89268	0.591066	0.924334	0.639451	0.52253	0.682013
157	2010300C02Rik	4.61546	1.92263	0.856271	2.24535	0.0247455	0.0758932
158	Tsga10	4.32419	1.71232	0.811742	2.10944	0.0349067	0.0993942
159	Lipt1	28.5686	0.380686	0.291543	1.30576	0.191634	0.345483
160	Mitd1	171.814	-0.431177	0.188904	-2.28252	0.0224587	0.0704155
161	Mrpl30	764.592	-0.172663	0.108619	-1.58963	0.111918	0.237651
162	Lyg2	0.129982	0.269431	6.91708	0.0389516	0.968929	NA
163	Lyg1	0.0235219	0.269589	7.26074	0.0371297	0.970382	NA
164	Txndc9	883.07	0.0970364	0.0999517	0.970833	0.331631	0.5049
165	Eif5b	2521.35	0.386768	0.124192	3.11428	0.00184392	0.00928719
166	Rev1	8.41728	0.463805	0.613321	0.756219	0.449518	0.617449
167	Aff3	79.8033	-0.206804	0.183652	-1.12607	0.260137	0.428932
168	Lonrf2	1.01022	0.827534	1.42995	0.578714	0.562782	NA
169	Chst10	6.72003	0.319469	0.622853	0.512912	0.608013	0.751666
170	Nms	0.194379	1.83458	4.89908	0.374475	0.708051	NA
171	Pdcl3	248.186	-0.633348	0.231709	-2.73337	0.006269	0.0255084
172	Npas2	2.48557	1.87244	1.14415	1.63653	0.101729	0.2213
173	Rpl31	3843.91	0.0508305	0.104286	0.487415	0.625964	0.76447
174	Tbc1d8	18.2044	1.19371	0.416319	2.8673	0.00413992	0.0180802
175	Cnot11	336.984	0.0418928	0.113717	0.368395	0.712579	0.825562
176	Snord89	4.29769	1.79898	0.82771	2.17345	0.0297467	0.088039
177	Rnf149	1428.63	0.166188	0.0828923	2.00487	0.0449771	0.119936
178	Creg2	0.78277	0.269196	1.69013	0.159275	0.873452	NA
179	Rfx8	0.133007	0.269753	7.26074	0.0371523	0.970364	NA
180	Gm3646	0.0231367	0.269462	7.26074	0.0371123	0.970395	NA
181	1700066B17Rik	0.0571856	0.269564	7.26074	0.0371262	0.970384	NA
182	Map4k4	1520.13	0.245013	0.0874675	2.80119	0.00509151	0.0215436
183	Gm16894	0.051238	1.23139	7.26074	0.169595	0.865329	NA
184	Il1r2	0.0244254	0.269564	7.26074	0.0371262	0.970384	NA
185	Il1r1	0.648273	0.952613	2.39482	0.39778	0.690792	NA
186	Il1rl2	0.0231367	0.269462	7.26074	0.0371123	0.970395	NA
187	Il1rl1	0.259522	-1.56385	3.76455	-0.415414	0.677839	NA
188	Il18r1	0.34175	-2.15522	2.79599	-0.770827	0.440809	NA
189	Il18rap	0.0891218	0.269534	7.26074	0.0371221	0.970388	NA
190	Slc9a4	0.0796373	0.269568	7.26074	0.0371268	0.970384	NA
191	Slc9a2	0.165454	-0.692179	5.71968	-0.121017	0.903677	NA
192	Mfsd9	38.1924	-0.35891	0.253601	-1.41526	0.156994	0.30061
193	Tmem182	0.0818378	0.269488	7.26074	0.0371158	0.970393	NA
194	4930448I06Rik	0	NA	NA	NA	NA	NA
195	2610017I09Rik	0.0239377	0.269462	7.26074	0.0371123	0.970395	NA
196	Pou3f3	0.232902	2.12667	4.20989	0.505162	0.613445	NA
197	2900092D14Rik	0.25124	0.269669	5.04537	0.0534487	0.957374	NA
198	Mrps9	377.653	-0.280574	0.117127	-2.39547	0.016599	0.0550202
199	Gpr45	0.403761	-0.636731	2.77657	-0.229323	0.818618	NA
200	Tgfbrap1	134.895	0.0294711	0.150288	0.196097	0.844534	0.907576
201	AI597479	151.853	0.195617	0.145556	1.34393	0.178972	0.329523
202	Fhl2	2.21853	-0.413757	1.23383	-0.335343	0.737366	0.840011
203	Nck2	50.0551	0.26307	0.251277	1.04693	0.295132	0.468009
204	1500015O10Rik	0.518878	1.23143	3.1363	0.392639	0.694586	NA
205	Uxs1	7.01588	0.771625	0.553271	1.39466	0.163118	0.308507
206	Tpp2	325	-0.00920872	0.147214	-0.0625534	0.950122	0.97097
207	Mettl21c	0.240387	-1.60089	4.15724	-0.385084	0.700175	NA
208	Tex30	710.668	-0.135147	0.180495	-0.748761	0.454001	0.6217
209	Kdelc1	139.851	-0.703767	0.181209	-3.88374	0.000102863	0.000822156
210	Bivm	107.268	0.316149	0.241364	1.30984	0.190248	0.343897
211	Ercc5	221.643	1.16656	0.152768	7.63618	2.23754e-14	1.72348e-12
212	Mettl21e	0.440201	2.80465	3.00808	0.932372	0.351144	NA
213	Gulp1	156.121	-2.02766	0.255882	-7.92419	2.29638e-15	2.18662e-13
214	4930521E06Rik	0.0826096	0.269564	7.26074	0.0371262	0.970384	NA
215	Col3a1	1.51905	-2.94049	1.58469	-1.85557	0.0635154	NA
216	Col5a2	0.391555	1.2249	2.98945	0.409741	0.681996	NA
217	Wdr75	565.422	0.223253	0.128281	1.74034	0.081799	0.188167
218	Slc40a1	45.5713	-1.24487	0.267734	-4.64967	3.32472e-06	4.16641e-05
219	Gm4776	0.313707	-2.15051	3.58124	-0.600493	0.548177	NA
220	Dnahc7b	194.744	0.853248	0.175369	4.86544	1.142e-06	1.66388e-05
221	Slc39a10	107.607	-0.290587	0.198922	-1.46081	0.144068	0.283103
222	Tmeff2	5.70516	1.23415	0.736311	1.67612	0.0937148	0.208594
223	9330175M20Rik	0.867873	4.29734	1.84368	2.33085	0.0197615	NA
224	Sdpr	552.125	0.482145	0.196258	2.45669	0.0140223	0.0482837
225	Nabp1	162.71	0.00568206	0.211141	0.0269112	0.978531	0.987678
226	Myo1b	286.225	-0.0584314	0.191777	-0.304683	0.760607	0.855789
227	Stat4	0.352494	-0.69213	3.57262	-0.193732	0.846386	NA
228	Stat1	62.9884	-0.775005	0.236781	-3.2731	0.00106376	0.00590366
229	Gls	603.79	0.0386413	0.145411	0.265739	0.79044	0.876189
230	Nab1	203.142	-0.05491	0.153529	-0.357651	0.720604	0.83037
231	Tmem194b	23.0839	0.119694	0.350005	0.341977	0.732369	0.837181
232	Mfsd6	191.309	0.00943449	0.140547	0.0671271	0.946481	0.968627
233	Inpp1	15.7072	0.533709	0.467594	1.1414	0.253705	0.4219
234	Hibch	85.0284	-0.21793	0.20335	-1.0717	0.283855	0.455031
235	1700019D03Rik	23.9435	0.884828	0.382581	2.31279	0.0207344	0.0661411
236	Mstn	0.387118	1.23143	2.55455	0.482053	0.629768	NA
237	1700019A02Rik	0.344331	-0.692113	3.9378	-0.175761	0.860482	NA
238	Pms1	68.7846	-0.537789	0.225235	-2.38768	0.016955	0.0560669
239	Ormdl1	294.621	-0.19436	0.135098	-1.43866	0.150246	0.291876
240	Osgepl1	56.2984	-0.669511	0.253796	-2.63798	0.00834003	0.0319064
241	Asnsd1	631.318	0.156343	0.126285	1.23802	0.21571	0.376402
242	Dnahc7a	3.28317	1.27904	1.04985	1.21831	0.223106	0.385211
243	Stk17b	74.498	0.117502	0.189303	0.620707	0.534792	0.692276
244	Hecw2	3.94458	2.53584	1.1027	2.29967	0.0214671	0.0679587
245	Ccdc150	0.403398	-2.17571	2.5866	-0.841149	0.400264	NA
246	Gtf3c3	71.8403	-0.355745	0.24002	-1.48215	0.1383	0.275302
247	Pgap1	76.5194	-0.165413	0.220459	-0.750313	0.453066	0.620842
248	Ankrd44	61.6795	-0.772316	0.23361	-3.30601	0.000946362	0.00534034
249	Sf3b1	1891.27	0.286577	0.0991327	2.89084	0.0038421	0.017013
250	Coq10b	88.0082	-0.379316	0.217702	-1.74236	0.0814456	0.18764
251	Hspd1	3165.77	-0.143153	0.101961	-1.404	0.16032	0.305067
252	Hspe1	6689.75	-0.367986	0.149742	-2.45746	0.0139924	0.0482217
253	Mob4	1921.05	0.317093	0.117972	2.68788	0.00719082	0.028349
254	Rftn2	1.7689	1.30715	1.16294	1.12401	0.261011	NA
255	Mars2	47.4776	-0.980517	0.238055	-4.11886	3.80753e-05	0.000347083
256	Boll	0.369212	2.19925	3.11101	0.706927	0.479612	NA
257	Plcl1	2.74967	2.30793	0.905814	2.54791	0.010837	0.0394844
258	9130227L01Rik	0.107054	0.26964	7.26074	0.0371367	0.970376	NA
259	Hsfy2	0	NA	NA	NA	NA	NA
260	Satb2	7.25526	0.835265	0.587734	1.42116	0.15527	0.298001
261	9130024F11Rik	2.87169	1.76188	0.867759	2.03038	0.0423184	0.114888
262	BC055402	0.31105	0.269604	4.34148	0.0620995	0.950484	NA
263	4930558J18Rik	19.2229	-1.2715	0.403433	-3.15171	0.0016232	0.0083458
264	1700066M21Rik	85.7962	-0.383671	0.208984	-1.83588	0.0663748	0.161406
265	Tyw5	129.29	-0.0775257	0.19452	-0.398548	0.690226	0.809908
266	9430016H08Rik	234.028	-0.0168358	0.115118	-0.146248	0.883725	0.930497
267	Spats2l	0.226459	1.23135	5.20633	0.236511	0.813036	NA
268	Kctd18	72.098	0.4589	0.205688	2.23105	0.0256776	0.0780787
269	Sgol2	242.203	-1.45591	0.306489	-4.7503	2.03119e-06	2.73228e-05
270	Aox1	14.4585	0.753536	0.536809	1.40373	0.160398	0.305128
271	Aox3	0.815061	2.50956	1.73749	1.44436	0.148638	NA
272	Aox4	1.30563	0.220178	1.32828	0.165762	0.868344	NA
273	Aox3l1	1.5147	0.922076	1.32606	0.69535	0.486836	NA
274	Bzw1	1004.5	-0.224429	0.14328	-1.56637	0.117263	0.245594
275	Clk1	193.785	0.0296972	0.207262	0.143283	0.886067	0.931874
276	Ppil3	107.808	0.333312	0.149631	2.22756	0.02591	0.078647
277	Nif3l1	319.622	-0.405582	0.13841	-2.93029	0.00338644	0.015384
278	Orc2	573.778	-0.0720316	0.116028	-0.620811	0.534724	0.692261
279	Fam126b	269.926	0.00320965	0.10417	0.0308116	0.97542	0.986267
280	Ndufb3	4817.57	0.147368	0.143617	1.02612	0.304836	0.478502
281	Gm20257	5.34173	0.974903	0.674237	1.44593	0.148196	0.288797
282	Als2cr12	0.427741	0.214285	2.56103	0.0836712	0.933318	NA
283	Cflar	354.342	0.348196	0.17226	2.02134	0.0432447	0.116628
284	Casp8	153.557	-0.531169	0.236152	-2.24927	0.0244956	0.0753178
285	Trak2	861.685	0.0885061	0.141057	0.62745	0.530364	0.688312
286	Stradb	53.6748	0.714355	0.266524	2.68026	0.00735645	0.0288649
287	Als2cr11	0.554492	-0.631918	2.30711	-0.2739	0.784161	NA
288	Tmem237	214.84	-0.302944	0.153215	-1.97725	0.0480135	0.126114
289	Mpp4	3.01354	0.121011	0.804521	0.150413	0.880439	0.928908
290	Als2	45.4846	-0.0373394	0.260213	-0.143495	0.885899	0.931846
291	Cdk15	665.21	0.403301	0.189248	2.13107	0.0330833	0.0953699
292	Fzd7	98.2514	0.214252	0.265479	0.80704	0.419643	0.58995
293	Gm973	3.50791	-0.360881	0.897478	-0.402106	0.687606	0.808088
294	Sumo1	436.529	-0.320296	0.12214	-2.62237	0.00873202	0.0331231
295	Nop58	2389.24	-0.164279	0.145384	-1.12997	0.258491	0.42704
296	Snord70	0.110476	0.269326	7.26074	0.0370935	0.97041	NA
297	Snord11	0.148377	0.269476	7.26074	0.0371142	0.970394	NA
298	Bmpr2	7.92631	1.36017	0.610711	2.22718	0.0259349	0.0786832
299	Fam117b	182.468	0.637476	0.170838	3.73147	0.000190366	0.00138432
300	Ica1l	1.75388	3.57093	1.59086	2.24466	0.0247902	NA
301	Wdr12	426.311	-0.0261636	0.140461	-0.18627	0.852233	0.911971
302	Carf	2.63722	0.424107	0.924709	0.458639	0.646494	0.777219
303	Nbeal1	46.4719	0.687655	0.240029	2.86488	0.0041717	0.0181862
304	Cyp20a1	5.30038	0.250473	0.702075	0.35676	0.721271	0.830806
305	Abi2	543.892	0.199637	0.103753	1.92415	0.0543355	0.138654
306	Raph1	120.766	0.307709	0.173921	1.76925	0.0768522	0.17945
307	Cd28	0.719579	-0.349621	1.70871	-0.204611	0.837876	NA
308	Ctla4	0.740943	1.63679	1.84394	0.887655	0.374727	NA
309	Icos	1.26782	-0.720645	1.49437	-0.482242	0.629634	NA
310	9530026F06Rik	0	NA	NA	NA	NA	NA
311	Pard3b	0.850936	2.26843	2.00902	1.12912	0.258846	NA
312	Nrp2	2350.97	-0.40673	0.151809	-2.67922	0.00737941	0.0289362
313	4930487H11Rik	6.55933	-1.29437	0.845341	-1.53118	0.125726	0.258135
314	Ino80d	251.42	0.28401	0.172181	1.64948	0.0990493	0.217466
315	Gm11602	6.2542	-0.680668	0.597437	-1.13931	0.254572	0.423011
316	Ndufs1	813.477	-0.340499	0.10276	-3.31355	0.000921194	0.00523005
317	Eef1b2	9817.18	0.397252	0.0939968	4.22623	2.37644e-05	0.000231761
318	Snora41	0.781973	2.62903	1.99491	1.31787	0.187546	NA
319	Gpr1	0.490807	0.0610362	2.19692	0.0277827	0.977835	NA
320	Zdbf2	3.49543	0.793554	0.970805	0.817419	0.413689	0.584501
321	Adam23	109.598	1.40019	0.197369	7.09428	1.30028e-12	7.55976e-11
322	Dytn	0.0722619	2.00154	7.24421	0.276296	0.782321	NA
323	Mdh1b	0.232493	-0.692245	4.68552	-0.147741	0.882547	NA
324	Fastkd2	237.05	-0.84265	0.164343	-5.12738	2.93797e-07	5.09009e-06
325	4933402D24Rik	0.0937368	2.00147	7.24421	0.276285	0.782329	NA
326	Gm13749	0.132722	1.23141	6.87185	0.179196	0.857783	NA
327	Mir1958	0	NA	NA	NA	NA	NA
328	Klf7	95.2766	-0.195556	0.220055	-0.88867	0.37418	0.547485
329	Creb1	324.835	-0.805636	0.145208	-5.54815	2.88714e-08	6.44173e-07
330	Mettl21a	193.016	-0.05485	0.145879	-0.375997	0.706919	0.820735
331	2810408I11Rik	27.856	-1.00423	0.330051	-3.04265	0.00234506	0.0113074
332	Ccnyl1	55.6889	-0.668648	0.248248	-2.69346	0.00707136	0.0279549
333	Fzd5	62.959	0.758234	0.217596	3.4846	0.000492874	0.0030995
334	Plekhm3	53.8458	0.85897	0.23175	3.70645	0.000210188	0.00149782
335	Akr1cl	4.028	7.08961	1.33058	5.3282	9.91899e-08	1.91921e-06
336	Cryge	0.0560906	0.269564	7.26074	0.0371262	0.970384	NA
337	Crygd	0.0204943	1.23134	7.26074	0.169588	0.865334	NA
338	Crygc	0.0358397	0.269589	7.26074	0.0371297	0.970382	NA
339	Crygb	0.0251551	0.269614	7.26074	0.0371332	0.970379	NA
340	Cryga	0.0358397	0.269589	7.26074	0.0371297	0.970382	NA
341	D630023F18Rik	0.245223	-1.62204	4.08261	-0.397305	0.691142	NA
342	Idh1	492.026	-0.255925	0.298122	-0.858459	0.390639	0.56332
343	Pikfyve	217.469	0.229638	0.12837	1.78888	0.0736349	0.173873
344	Pth2r	0.104828	0.26964	7.26074	0.0371367	0.970376	NA
345	Crygf	0.0975924	-0.692056	7.26074	-0.0953148	0.924065	NA
346	Map2	52.4978	-0.0391805	0.287566	-0.136248	0.891625	0.934433
347	Unc80	6.74793	0.182861	0.620095	0.294892	0.768076	0.861068
348	Rpe	101.933	-0.504422	0.201032	-2.50916	0.0121017	0.0429419
349	Kansl1l	13.4075	-0.0660634	0.437445	-0.151021	0.879959	0.928726
350	Acadl	621.923	0.367758	0.14691	2.50329	0.0123043	0.0434694
351	Myl1	1.17443	-0.651354	1.45356	-0.448108	0.654075	NA
352	Lancl1	165.081	0.662214	0.140265	4.72117	2.34496e-06	3.08906e-05
353	Cps1	0.148729	-0.692097	6.60871	-0.104725	0.916594	NA
354	Erbb4	0.0708721	1.23118	7.26074	0.169567	0.86535	NA
355	Ikzf2	21.9907	0.538218	0.349941	1.53803	0.124042	0.255986
356	Spag16	0.077051	0.269437	7.26074	0.0371088	0.970398	NA
357	Vwc2l	0.199392	1.23139	4.88755	0.251945	0.801084	NA
358	Bard1	147.785	-0.868112	0.16866	-5.1471	2.64546e-07	4.64319e-06
359	Abca12	8.76211	0.0564877	0.558199	0.101196	0.919395	0.951904
360	Atic	910.408	-0.317086	0.117546	-2.69754	0.00698532	0.0276962
361	Fn1	173.407	-0.119709	0.350674	-0.341369	0.732826	0.837498
362	Apol7d	2.54922	0.309516	0.995605	0.310883	0.75589	0.852305
363	Gm8883	0.116731	1.23136	7.26074	0.169592	0.865331	NA
364	4933417E11Rik	0.236195	0.269597	4.68956	0.0574887	0.954156	NA
365	Mreg	352.438	-1.69104	0.154633	-10.9359	7.76626e-28	4.94302e-25
366	Pecr	86.0486	0.056482	0.224657	0.251414	0.801494	0.88153
367	Tmem169	0.624315	0.269623	2.28216	0.118144	0.905954	NA
368	Xrcc5	456.494	0.873453	0.101985	8.56449	1.08551e-17	1.58157e-15
369	2004-03-01	0.693941	0.269601	2.26203	0.119185	0.905129	NA
370	Smarcal1	57.8658	0.36318	0.212779	1.70685	0.0878509	0.198687
371	Ankar	0.528555	-0.614712	2.0965	-0.293209	0.769362	NA
372	Rpl37a	5150.76	-0.0452124	0.150339	-0.300735	0.763617	0.857841
373	Igfbp2	0.164732	-0.692051	5.73886	-0.12059	0.904016	NA
374	Igfbp5	0.827639	-0.178714	1.86926	-0.0956071	0.923833	NA
375	Tnp1	0.207782	0.26955	5.35791	0.0503088	0.959876	NA
376	1700027A15Rik	0.0583658	0.269665	7.26074	0.0371402	0.970373	NA
377	Pinc	0	NA	NA	NA	NA	NA
378	D530049I02Rik	0	NA	NA	NA	NA	NA
379	6030407O03Rik	0.472988	3.0675	2.70198	1.13528	0.256259	NA
380	Tns1	23.2482	-1.03161	0.418958	-2.46232	0.0138043	0.0476414
381	Rufy4	0.0826019	1.23139	7.26074	0.169595	0.865329	NA
382	Cxcr2	7.56016	0.44376	0.560729	0.791398	0.428712	0.598731
383	Cxcr1	0	NA	NA	NA	NA	NA
384	Arpc2	1869.51	-0.184196	0.0968156	-1.90255	0.0570997	0.143946
385	Gpbar1	0.853449	-0.692161	2.07664	-0.333308	0.738902	NA
386	Aamp	1947.91	0.0787605	0.0957877	0.82224	0.41094	0.581772
387	Pnkd	256.82	0.235556	0.146503	1.60785	0.107867	0.231422
388	Tmbim1	330.385	0.249212	0.168831	1.47611	0.139915	0.277148
389	Gm216	0.104878	-0.692208	7.26074	-0.0953357	0.924048	NA
390	Slc11a1	1.00543	-1.12839	1.63493	-0.690173	0.490085	NA
391	Ctdsp1	115.698	-0.127038	0.177678	-0.714989	0.474616	0.640644
392	Mir26b	0.0575969	-0.692081	7.26074	-0.0953183	0.924062	NA
393	Vil1	2.38896	1.37033	1.12312	1.2201	0.222426	0.384586
394	Usp37	143.94	-0.252862	0.149726	-1.68882	0.0912531	0.204394
395	Rqcd1	366.943	-0.502059	0.119348	-4.20668	2.59151e-05	0.000248921
396	Plcd4	2.46704	1.99851	0.984335	2.03032	0.0423243	0.114888
397	Zfp142	63.9447	0.368443	0.215699	1.70814	0.0876111	0.198284
398	Bcs1l	60.5721	-0.358064	0.206422	-1.73462	0.0828081	0.190019
399	Rnf25	11.5492	-0.211636	0.451655	-0.468579	0.63937	0.77381
400	Stk36	12.1907	-0.69514	0.459721	-1.51209	0.13051	0.26441
401	Ttll4	73.8493	-0.365056	0.287944	-1.2678	0.204868	0.363372
402	Cyp27a1	0.195385	0.269631	4.91792	0.0548262	0.956277	NA
403	Prkag3	2.79203	2.17872	1.11769	1.9493	0.0512593	0.132768
404	Wnt6	7.21092	-1.2486	0.699731	-1.78441	0.0743575	0.17497
405	Wnt10a	2.26106	-1.46406	1.02818	-1.42394	0.154465	0.297301
406	Cdk5r2	41.5068	1.1935	0.287897	4.14559	3.38942e-05	0.000313846
407	Fev	0.417831	1.29858	3.34719	0.387961	0.698045	NA
408	Cryba2	0.106804	1.2311	7.26074	0.169556	0.86536	NA
409	Mir375	0.0299526	0.269589	7.26074	0.0371297	0.970382	NA
410	Ccdc108	0.232104	1.23128	5.23404	0.235245	0.814019	NA
411	Ihh	0.432083	-0.610303	2.59136	-0.235514	0.81381	NA
412	Nhej1	12.5238	0.295542	0.466027	0.634175	0.525966	0.684441
413	Slc23a3	0.590707	1.2314	2.66876	0.461414	0.644502	NA
414	Cnppd1	241.837	0.688027	0.244373	2.81548	0.00487042	0.0207023
415	Fam134a	467.582	0.19728	0.113927	1.73164	0.0833381	0.190584
416	Zfand2b	49.6701	0.741637	0.220941	3.35672	0.00078872	0.00457238
417	Abcb6	101.77	-0.385714	0.186198	-2.07153	0.0383092	0.106794
418	Atg9a	78.1724	-0.265628	0.20638	-1.28708	0.198066	0.35385
419	Ankzf1	5.30331	0.632289	0.672625	0.940032	0.347201	0.519963
420	Glb1l	1.53114	1.80302	1.47237	1.22457	0.220736	NA
421	Stk16	389.537	0.0353763	0.11085	0.319138	0.749622	0.8485
422	Tuba4a	850.221	0.371519	0.114986	3.23099	0.0012336	0.00667469
423	A630095N17Rik	0	NA	NA	NA	NA	NA
424	Dnajb2	112.27	0.41548	0.203738	2.03928	0.041422	0.113048
425	Ptprn	0.195398	1.23139	4.92139	0.250212	0.802423	NA
426	Resp18	0	NA	NA	NA	NA	NA
427	Dnpep	73.4202	0.108973	0.201203	0.541609	0.588088	0.736663
428	Des	34.2883	0.0784832	0.372392	0.210754	0.833079	0.901008
429	Gm15179	0.0958693	0.269741	7.26074	0.0371507	0.970365	NA
430	Speg	368.204	0.27753	0.131946	2.10335	0.035435	0.100567
431	Gmppa	102.557	-0.664729	0.181925	-3.65386	0.000258332	0.00178311
432	Asic4	0.264563	0.269583	4.12374	0.0653735	0.947877	NA
433	Chpf	708.371	-0.274123	0.0957132	-2.86401	0.00418317	0.018223
434	Tmem198	11.1161	0.703361	0.460641	1.52692	0.126782	0.259859
435	Obsl1	8.12745	-0.570579	0.63143	-0.903629	0.366192	0.53978
436	Inha	2.45188	1.08279	1.06928	1.01264	0.311233	0.484469
437	Stk11ip	65.3501	-0.246636	0.199752	-1.23471	0.216938	0.377743
438	Slc4a3	15.4674	0.91241	0.485018	1.88119	0.0599462	0.14948
439	Gm17751	0.174214	0.269617	6.31591	0.0426885	0.96595	NA
440	Epha4	15.1217	0.768537	0.570712	1.34663	0.1781	0.328469
441	Pax3	1054.38	0.325363	0.0927043	3.50969	0.000448631	0.00286295
442	Sgpp2	8.66229	0.170987	0.520638	0.328418	0.742595	0.843925
443	Farsb	1208.62	0.00567462	0.0956477	0.0593284	0.952691	0.972391
444	Mogat1	4.02864	-1.12618	0.980022	-1.14913	0.250501	0.418066
445	Acsl3	717.366	0.390727	0.180817	2.16089	0.0307037	0.0900735
446	Utp14b	16.6142	-0.515879	0.414149	-1.24564	0.212898	0.373506
447	Kcne4	0.484931	0.269617	2.49937	0.107874	0.914096	NA
448	Scg2	0.353668	1.23143	4.24	0.290431	0.771486	NA
449	Ap1s3	40.1764	-0.110841	0.286375	-0.38705	0.698719	0.815914
450	Wdfy1	471.992	-0.681412	0.121009	-5.63107	1.79092e-08	4.28015e-07
451	Mrpl44	435.364	0.397035	0.130893	3.03327	0.00241915	0.0115998
452	Serpine2	6.18506	4.04532	1.63401	2.47569	0.0132978	0.0461965
453	Fam124b	0.125444	2.13101	6.97942	0.305328	0.760117	NA
454	Cul3	417.966	-0.0664632	0.104098	-0.638467	0.52317	0.682712
455	1700016L21Rik	0.050517	0.269614	7.26074	0.0371332	0.970379	NA
456	Dock10	17.8634	1.67503	0.460172	3.64001	0.000272631	0.00186835
457	Nyap2	0.393541	-0.765377	2.63026	-0.290989	0.77106	NA
458	Irs1	112.332	2.12597	0.226042	9.40519	5.19387e-21	1.25619e-18
459	Rhbdd1	216.218	0.723671	0.17677	4.09385	4.24264e-05	0.000381175
460	Col4a4	21.0945	0.167662	0.40954	0.40939	0.682253	0.804455
461	Col4a3	3.97217	1.81534	0.946659	1.91763	0.0551579	0.140329
462	Mff	609.304	-0.267752	0.10086	-2.65467	0.00793856	0.0306908
463	Tm4sf20	0.0495323	1.23134	7.26074	0.169588	0.865334	NA
464	Agfg1	272.285	0.00140634	0.139179	0.0101045	0.991938	0.995147
465	Slc19a3	0.0902719	-0.692056	7.26074	-0.0953148	0.924065	NA
466	Ccl20	0.193776	1.23131	7.26074	0.169585	0.865337	NA
467	Wdr69	0.07609	-0.692056	7.26074	-0.0953148	0.924065	NA
468	Sphkap	1.38341	-0.166238	1.43112	-0.11616	0.907526	NA
469	Pid1	0.0705292	-0.692182	7.26074	-0.0953322	0.924051	NA
470	Dner	0.416556	-1.59485	2.65672	-0.60031	0.548299	NA
471	Mir5126	0	NA	NA	NA	NA	NA
472	Trip12	985.251	-0.187247	0.099229	-1.88702	0.0591577	0.147962
473	Fbxo36	4.99947	-0.0738711	0.742845	-0.0994434	0.920786	0.952611
474	Slc16a14	0.671233	1.09504	1.99174	0.549789	0.582464	NA
475	A530032D15Rik	0.248803	1.23137	4.61802	0.266645	0.789743	NA
476	Gm7609	3.79631	0.00639152	0.766889	0.00833435	0.99335	0.996234
477	C130026I21Rik	0.524999	2.15148	2.84015	0.757524	0.448736	NA
478	Sp110	0.162392	0.269539	5.76056	0.0467904	0.96268	NA
479	Sp140	0.642085	0.942117	2.07937	0.453078	0.650493	NA
480	Sp100	0.252995	-1.5679	3.78702	-0.41402	0.678859	NA
481	A630001G21Rik	17.4345	-0.63773	0.391825	-1.62759	0.103612	0.224632
482	Cab39	431.114	0.0846158	0.0997371	0.848388	0.396222	0.568523
483	Itm2c	1322.08	0.357266	0.108649	3.28826	0.00100807	0.00563337
484	4933407L21Rik	1.34421	1.25561	1.30492	0.962214	0.335942	NA
485	Gpr55	2.28406	-1.1442	1.11758	-1.02382	0.305922	0.479616
486	Spata3	0.0995045	-0.692293	7.26074	-0.0953475	0.924039	NA
487	2810459M11Rik	0.350028	-0.607204	3.305	-0.183723	0.854231	NA
488	Psmd1	1689.08	-0.329102	0.0765074	-4.30157	1.69593e-05	0.00017351
489	Htr2b	0.312475	0.269633	3.40181	0.0792615	0.936825	NA
490	Armc9	25.1709	-0.329691	0.407946	-0.808174	0.418991	0.589411
491	B3gnt7	2.13998	0.624767	1.1515	0.542569	0.587427	0.736379
492	Ncl	6968.2	0.497741	0.134758	3.6936	0.000221105	0.00156731
493	Snora75	0.581576	0.269661	4.94667	0.0545136	0.956526	NA
494	Snord82	0.245999	2.00953	4.15652	0.483465	0.628766	NA
495	C130036L24Rik	28.8741	1.2047	0.312124	3.85968	0.000113534	0.000889806
496	Nmur1	0.0972547	-1.59751	7.23637	-0.220761	0.825278	NA
497	1700019O17Rik	0.451935	0.269596	2.66164	0.101289	0.919321	NA
498	Ptma	3573.93	-0.372648	0.131106	-2.84235	0.00447827	0.0193344
499	Pde6d	212.024	-0.473111	0.150533	-3.1429	0.0016728	0.0085609
500	Cops7b	178.968	0.458431	0.157466	2.9113	0.0035993	0.0161508
501	Nppc	1.28483	1.18618	1.52764	0.776478	0.437467	NA
502	Dis3l2	41.4446	0.423212	0.279293	1.5153	0.129697	0.263867
503	Alppl2	0.107147	1.23134	7.26074	0.169588	0.865334	NA
504	Alpi	0.255011	1.05015	3.79081	0.277026	0.78176	NA
505	Akp3	0.352433	1.23142	3.21257	0.383313	0.701488	NA
506	Ecel1	0.316188	-0.0121842	3.58956	-0.00339435	0.997292	NA
507	Prss56	1.2421	1.09056	1.5305	0.712554	0.476122	NA
508	Chrnd	0.0609948	0.269614	7.26074	0.0371332	0.970379	NA
509	Chrng	0.163287	0.269634	5.74376	0.0469438	0.962558	NA
510	Eif4e2	555.194	0.127226	0.10507	1.21087	0.225945	0.38856
511	Efhd1	2.76935	-0.309364	0.882301	-0.350633	0.725864	0.834025
512	Gigyf2	95.3984	0.459238	0.248989	1.84441	0.065123	0.158889
513	Kcnj13	2.96595	1.03184	1.06093	0.972575	0.330765	0.504163
514	3110079O15Rik	0.24477	-0.692102	3.85971	-0.179314	0.857691	NA
515	Ngef	0.568434	-0.631182	2.14541	-0.2942	0.768605	NA
516	Neu2	0.47127	1.69776	2.70704	0.627163	0.530553	NA
517	Inpp5d	0.669782	0.269615	2.1724	0.12411	0.901228	NA
518	Atg16l1	174.485	0.233682	0.147052	1.58912	0.112034	0.237815
519	Scarna6	0.0204943	1.23134	7.26074	0.169588	0.865334	NA
520	Sag	4.79032	1.48773	0.738187	2.01538	0.0438643	0.117773
521	Dgkd	198.09	0.172343	0.15397	1.11933	0.263	0.431893
522	Usp40	257.914	-0.528154	0.142758	-3.69964	0.000215907	0.00153496
523	Ugt1a10	0	NA	NA	NA	NA	NA
524	Ugt1a9	0	NA	NA	NA	NA	NA
525	Ugt1a7c	0	NA	NA	NA	NA	NA
526	Ugt1a6b	0	NA	NA	NA	NA	NA
527	Ugt1a6a	0	NA	NA	NA	NA	NA
528	Ugt1a5	0	NA	NA	NA	NA	NA
529	Ugt1a2	0	NA	NA	NA	NA	NA
530	Dnajb3	0.191256	0.269546	5.48098	0.0491786	0.960777	NA
531	Ugt1a1	0	NA	NA	NA	NA	NA
532	Mroh2a	0.259512	1.2314	4.56082	0.269995	0.787164	NA
533	Hjurp	48.642	0.766433	0.237304	3.22975	0.001239	0.00669191
534	6430706D22Rik	0	NA	NA	NA	NA	NA
535	A730008H23Rik	0.0620303	0.269564	7.26074	0.0371262	0.970384	NA
536	Trpm8	0.100767	0.269488	7.26074	0.0371158	0.970393	NA
537	Spp2	0.0262878	0.269589	7.26074	0.0371297	0.970382	NA
538	Glrp1	0.360986	2.02132	2.97915	0.678488	0.497462	NA
539	Gm19589	0.112754	1.23136	7.26074	0.169592	0.865331	NA
540	Arl4c	0.132853	1.23125	7.26074	0.169577	0.865343	NA
541	2410088K16Rik	0.0262878	0.269589	7.26074	0.0371297	0.970382	NA
542	1700067G17Rik	0	NA	NA	NA	NA	NA
543	Sh3bp4	66.9179	0.325301	0.242617	1.3408	0.179986	0.330599
544	C030007H22Rik	0.075025	1.23107	7.26074	0.169552	0.865362	NA
545	Agap1	278.862	0.877085	0.181636	4.82879	1.37363e-06	1.95197e-05
546	4933400F21Rik	1.98602	0.666689	1.34398	0.496054	0.619856	NA
547	Gbx2	4.44828	0.121652	0.713449	0.170513	0.864607	0.919262
548	Asb18	0.367907	1.23144	3.8224	0.322163	0.747329	NA
549	Iqca	0.112169	0.269589	7.26074	0.0371297	0.970382	NA
550	Cxcr7	3.94169	0.591192	0.946827	0.624393	0.53237	0.690174
551	Cops8	575.915	-0.297352	0.0858889	-3.46205	0.000536068	0.00331764
552	Col6a3	0.668127	-0.615409	2.28992	-0.268746	0.788125	NA
553	Mlph	1417.5	0.0398182	0.180061	0.221137	0.824985	0.895561
554	Prlh	0.13273	2.19848	7.23463	0.303883	0.761217	NA
555	Rab17	109.363	-1.00656	0.173036	-5.81709	5.98825e-09	1.59506e-07
556	Lrrfip1	588.783	0.571164	0.113199	5.04568	4.51907e-07	7.37504e-06
557	Rbm44	0.235586	0.269631	4.6709	0.0577256	0.953967	NA
558	Ramp1	1.40191	3.6901	1.56521	2.35758	0.0183945	NA
559	Ube2f	211.698	-0.125994	0.13591	-0.927045	0.353903	0.526869
560	Scly	513.22	-0.454856	0.128865	-3.52971	0.000416016	0.00267885
561	Espnl	2.82725	0.193131	0.956347	0.201947	0.839958	0.904588
562	Klhl30	188.315	-0.261152	0.186506	-1.40023	0.161443	0.306209
563	Fam132b	31.5137	0.19022	0.282497	0.673354	0.500722	0.663951
564	Ilkap	309.895	0.147722	0.148046	0.997811	0.318371	0.491706
565	1700020N18Rik	0.0787499	0.269488	7.26074	0.0371158	0.970393	NA
566	Hes6	169.171	0.185909	0.194754	0.954583	0.339789	0.51382
567	Per2	2.86079	0.489912	0.961161	0.509708	0.610256	0.752966
568	Traf3ip1	22.2763	-0.641221	0.406011	-1.57932	0.114263	0.240645
569	Asb1	186.894	-0.487919	0.134096	-3.63859	0.000274139	0.00187722
570	Twist2	0.152421	0.26952	5.87357	0.045887	0.9634	NA
571	Hdac4	69.6361	0.731775	0.212315	3.44665	0.000567592	0.00347363
572	Ndufa10	468.897	0.134984	0.0957112	1.41033	0.158442	0.302358
573	Olfr1416	0	NA	NA	NA	NA	NA
574	Olfr1415	0	NA	NA	NA	NA	NA
575	Olfr1414	0.0210592	0.26964	7.26074	0.0371367	0.970376	NA
576	Olfr1413	0	NA	NA	NA	NA	NA
577	Olfr1412	0	NA	NA	NA	NA	NA
578	Olfr1411	0	NA	NA	NA	NA	NA
579	Olfr1410	0.0204943	1.23134	7.26074	0.169588	0.865334	NA
580	Olfr12	0	NA	NA	NA	NA	NA
581	Myeov2	3879.47	0.227361	0.171934	1.32237	0.186044	0.338472
582	Otos	6.09995	0.832328	0.667807	1.24636	0.212632	0.373202
583	Gpc1	1192.16	-0.251178	0.114612	-2.19154	0.0284129	0.0848598
584	Mir149	0.0282457	1.23134	7.26074	0.169588	0.865334	NA
585	Ankmy1	1.87088	0.506406	1.08785	0.465511	0.641565	NA
586	Dusp28	69.0623	0.585458	0.202166	2.89593	0.00378032	0.0167825
587	Rnpepl1	73.4353	-0.252471	0.20349	-1.24071	0.214713	0.375275
588	9430060I03Rik	6.69537	0.318407	0.640044	0.497476	0.618853	0.759236
589	Capn10	99.9621	0.541643	0.157726	3.43408	0.000594558	0.0036022
590	Gpr35	3.81481	-1.37083	0.843605	-1.62497	0.10417	0.225595
591	Aqp12	1.00295	2.77738	1.67109	1.66202	0.0965086	NA
592	Kif1a	5.56573	0.484734	0.656136	0.73877	0.460047	0.627775
593	Agxt	0.0792692	-0.692081	7.26074	-0.0953183	0.924062	NA
594	2310007B03Rik	0.259887	0.269642	4.14605	0.0650358	0.948146	NA
595	Sned1	0.52238	-0.692185	2.49007	-0.277978	0.781029	NA
596	Mterfd2	90.2833	0.147267	0.18516	0.795352	0.426409	0.596341
597	Pask	32.4327	-1.90364	0.342725	-5.55442	2.7853e-08	6.26071e-07
598	Ppp1r7	301.043	0.0811608	0.138063	0.587855	0.556629	0.709578
599	Ano7	0.130534	0.269589	7.26074	0.0371297	0.970382	NA
600	Hdlbp	750.688	-0.939432	0.143951	-6.52607	6.7519e-11	2.90572e-09
601	2002-09-01	1115.76	-0.707936	0.114963	-6.15794	7.3699e-10	2.51763e-08
602	Farp2	0.861581	1.33033	1.72577	0.770866	0.440786	NA
603	Stk25	160.555	0.242945	0.163889	1.48238	0.13824	0.275297
604	Bok	27.5731	0.228394	0.322505	0.708186	0.47883	0.64353
605	Thap4	154.698	0.232825	0.148987	1.56272	0.118119	0.246876
606	Atg4b	216.155	0.13492	0.110808	1.2176	0.223377	0.385515
607	Dtymk	336.158	-0.649085	0.137123	-4.73361	2.20556e-06	2.93097e-05
608	Ing5	150.449	-0.155197	0.139629	-1.11149	0.266356	0.436279
609	D2hgdh	15.7814	-1.59339	0.43373	-3.67369	0.000239074	0.00167407
610	Gal3st2	0.199376	1.82662	6.03874	0.302484	0.762283	NA
611	Gm9994	0.0332167	0.269564	7.26074	0.0371262	0.970384	NA
612	Gm6086	0.441897	0.944572	2.48528	0.380066	0.703896	NA
613	Neu4	3.02752	0.0783661	0.941851	0.0832043	0.933689	0.9604
614	Pdcd1	0.421397	0.269598	2.84209	0.0948591	0.924427	NA
615	4930440C22Rik	0.0412953	0.269589	7.26074	0.0371297	0.970382	NA
616	Fam174a	78.5077	0.180659	0.22863	0.790179	0.429423	0.599379
617	St8sia4	1.03007	2.77622	1.60171	1.73329	0.0830449	NA
618	4930598F16Rik	0.0526186	0.269564	7.26074	0.0371262	0.970384	NA
619	1700063A18Rik	0	NA	NA	NA	NA	NA
620	4930533P14Rik	0	NA	NA	NA	NA	NA
621	Slco4c1	0.0844105	0.269664	7.26074	0.03714	0.970373	NA
622	Slco6b1	0.0973499	0.269564	7.26074	0.0371262	0.970384	NA
623	Slco6c1	0.0199981	0.269614	7.26074	0.0371332	0.970379	NA
624	D1Ertd622e	60.6205	-0.317521	0.21742	-1.46041	0.144178	0.283273
625	Ppip5k2	238.378	1.11717	0.163054	6.85152	7.30681e-12	3.71266e-10
626	Gin1	26.9274	-0.23583	0.310192	-0.76027	0.447093	0.615307
627	Pam	137.216	1.57159	0.192189	8.1773	2.90275e-16	3.16243e-14
628	B230216N24Rik	0.698736	0.992974	2.06847	0.480052	0.63119	NA
629	1810006J02Rik	0	NA	NA	NA	NA	NA
630	Slco6d1	0.201657	0.269701	4.88237	0.0552398	0.955947	NA
631	Cntnap5b	0.585568	-0.616868	2.11517	-0.291641	0.770561	NA
632	Gm20268	0	NA	NA	NA	NA	NA
633	Cdh20	0.054627	0.269488	7.26074	0.0371158	0.970393	NA
634	Rnf152	0.595868	0.269612	2.6688	0.101024	0.919532	NA
635	Pign	105.292	0.700203	0.173106	4.04492	5.23401e-05	0.000458326
636	2310035C23Rik	126.652	0.154565	0.164861	0.937547	0.348477	0.521487
637	Tnfrsf11a	0.711104	0.202593	2.05217	0.098721	0.92136	NA
638	Zcchc2	175.109	0.222902	0.264766	0.841883	0.399854	0.571699
639	Gm20753	0.0482918	0.269488	7.26074	0.0371158	0.970393	NA
640	Phlpp1	49.8362	0.213595	0.239046	0.89353	0.371573	0.544857
641	Bcl2	310.046	0.71404	0.132223	5.40027	6.65396e-08	1.35694e-06
642	Kdsr	85.8581	0.536081	0.213896	2.50628	0.012201	0.0432056
643	Vps4b	447.295	-0.0388485	0.0992451	-0.39144	0.695472	0.813694
644	Serpinb5	0.0218359	-0.692081	7.26074	-0.0953183	0.924062	NA
645	Serpinb12	0	NA	NA	NA	NA	NA
646	Serpinb13	0.166847	0.269649	5.70431	0.0472712	0.962297	NA
647	Serpinb3a	0	NA	NA	NA	NA	NA
648	Serpinb3d	0.0527726	0.26964	7.26074	0.0371367	0.970376	NA
649	Serpinb3b	0.0204943	1.23134	7.26074	0.169588	0.865334	NA
650	Serpinb3c	0.0229923	0.26964	7.26074	0.0371367	0.970376	NA
651	Serpinb11	0.0239377	0.269462	7.26074	0.0371123	0.970395	NA
652	Serpinb7	0.0274807	0.269589	7.26074	0.0371297	0.970382	NA
653	Serpinb2	0.0272329	0.269564	7.26074	0.0371262	0.970384	NA
654	Serpinb10	0	NA	NA	NA	NA	NA
655	Serpinb8	8.76021	1.31295	0.63507	2.06741	0.0386958	0.107476
656	Cdh7	0.219681	0.269612	4.3179	0.0624405	0.950212	NA
657	Cdh19	4.59264	-0.815983	0.752285	-1.08467	0.278067	0.449178
658	Dsel	36.7834	-0.207554	0.254512	-0.815498	0.414787	0.585369
659	Cntnap5a	0.226944	0.269602	5.21991	0.0516488	0.958809	NA
660	Tsn	2240.64	-0.408384	0.0994944	-4.10459	4.0503e-05	0.000365524
661	Mki67ip	434.86	0.15136	0.130958	1.15579	0.247767	0.414763
662	Clasp1	88.5265	-0.0606801	0.203236	-0.29857	0.765269	0.859116
663	2900060B14Rik	13.0329	1.35793	0.600072	2.26294	0.0236395	0.0732254
664	Tfcp2l1	0.9666	0.636545	1.64831	0.386181	0.699362	NA
665	Gli2	0.281771	0.269526	4.08257	0.0660188	0.947363	NA
666	Inhbb	0.509577	1.2314	2.43242	0.506245	0.612685	NA
667	Ralb	288.312	-0.118695	0.117551	-1.00974	0.312621	0.485867
668	Tmem185b	146.02	0.521121	0.159836	3.26035	0.00111275	0.00613329
669	Epb4.1l5	101.738	0.507978	0.289612	1.754	0.0794312	0.18398
670	Ptpn4	28.4534	-0.148787	0.31914	-0.466212	0.641064	0.774851
671	Tmem177	75.7707	-0.431386	0.177362	-2.43224	0.0150057	0.0509014
672	Gm101	0.111353	0.269588	7.26074	0.0371295	0.970382	NA
673	Sctr	0.125477	0.269678	6.99641	0.0385452	0.969253	NA
674	Tmem37	0.0566454	0.26964	7.26074	0.0371367	0.970376	NA
675	Dbi	19641.4	0.264594	0.122996	2.15125	0.0314568	0.0917308
676	3110009E18Rik	24.9248	0.178081	0.380148	0.468453	0.639461	0.773833
677	Steap3	65.802	-0.375455	0.237906	-1.57816	0.114528	0.240988
678	C1ql2	0.833816	2.10478	1.90508	1.10482	0.269237	NA
679	Marco	0.478335	-0.607866	2.49444	-0.243689	0.807472	NA
680	En1	0.108088	0.269513	7.26074	0.0371192	0.97039	NA
681	B230209K01Rik	0	NA	NA	NA	NA	NA
682	Insig2	515.447	-0.443693	0.130961	-3.38797	0.000704112	0.00416985
683	Ccdc93	169.898	-0.329282	0.174215	-1.89009	0.0587458	0.147266
684	Htr5b	0.326961	-2.17598	3.01748	-0.721125	0.470833	NA
685	Ddx18	274.949	0.249944	0.141435	1.7672	0.0771949	0.179903
686	Dpp10	0.568379	1.48625	1.96489	0.756404	0.449407	NA
687	Actr3	1051.25	-0.572004	0.133632	-4.28044	1.86523e-05	0.000189071
688	Slc35f5	170.791	-0.473739	0.178587	-2.65271	0.00798479	0.0308499
689	Gpr39	0.125361	-0.692064	7.00191	-0.0988393	0.921266	NA
690	Lypd1	0.0231367	0.269462	7.26074	0.0371123	0.970395	NA
691	Nckap5	3.67674	3.25006	1.04521	3.10949	0.00187413	0.00941188
692	Mgat5	9.12456	-0.338801	0.539885	-0.627543	0.530303	0.688307
693	Tmem163	2.14438	-0.106542	1.1436	-0.0931633	0.925774	0.955808
694	Acmsd	0.651876	1.31544	2.17009	0.606166	0.544405	NA
695	2900009J06Rik	3.86466	1.38686	0.855912	1.62034	0.10516	0.227211
696	Ccnt2	118.434	1.07534	0.251358	4.27812	1.88476e-05	0.000190572
697	Map3k19	1.60408	1.07948	1.27665	0.845559	0.397799	NA
698	Rab3gap1	353.711	0.130214	0.0978106	1.33129	0.183094	0.334868
699	Zranb3	42.2829	-0.886405	0.247734	-3.57806	0.000346157	0.00229152
700	R3hdm1	248.844	-0.234798	0.159148	-1.47534	0.140122	0.277422
701	Mir128-1	0.0230226	-0.692081	7.26074	-0.0953183	0.924062	NA
702	Ubxn4	784.543	0.246132	0.127415	1.93174	0.0533916	0.136938
703	Lct	5.82159	0.0761271	0.62257	0.122279	0.902678	0.942096
704	Mcm6	1556.36	-1.79992	0.195885	-9.18866	3.97755e-20	8.3984e-18
705	Dars	251.731	-0.985186	0.128815	-7.64807	2.04017e-14	1.61931e-12
706	Cxcr4	0.323162	-1.19531	3.06609	-0.389847	0.696649	NA
707	Thsd7b	1.02457	-1.20108	1.80464	-0.665551	0.505698	NA
708	Daf2	0.0204943	1.23134	7.26074	0.169588	0.865334	NA
709	Cd55	0	NA	NA	NA	NA	NA
710	Zp3r	0.179491	0.269466	5.59451	0.0481661	0.961584	NA
711	C4bp	0.182956	-0.692161	5.54247	-0.124883	0.900616	NA
712	C4bp-ps1	0.0709572	-0.691982	7.26074	-0.0953046	0.924073	NA
713	Pfkfb2	47.6475	0.965099	0.269608	3.57964	0.000344063	0.00228362
714	Yod1	78.7798	0.447426	0.275493	1.62409	0.104356	0.22589
715	AA986860	4.33484	2.29697	0.759473	3.02442	0.00249107	0.0118741
716	Fcamr	0.0299526	0.269589	7.26074	0.0371297	0.970382	NA
717	Pigr	0.295519	0.26953	4.02322	0.0669935	0.946587	NA
718	Faim3	0.0210592	0.26964	7.26074	0.0371367	0.970376	NA
719	Il24	0.0503778	0.269437	7.26074	0.0371088	0.970398	NA
720	Il20	0.0269951	0.269614	7.26074	0.0371332	0.970379	NA
721	Il19	0.277941	1.05085	3.71486	0.282878	0.77727	NA
722	Il10	0.0534287	0.269589	7.26074	0.0371297	0.970382	NA
723	Mapkapk2	635.39	0.0172341	0.0959046	0.179701	0.857388	0.914804
724	Dyrk3	24.2206	0.915269	0.395661	2.31327	0.020708	0.0660919
725	Eif2d	100.117	-1.91541	0.203802	-9.39839	5.54033e-21	1.31371e-18
726	Rassf5	3.68127	1.74435	1.06322	1.64062	0.100876	0.220169
727	Ikbke	24.3276	-1.26574	0.369022	-3.42999	0.000603603	0.00364786
728	Srgap2	184.819	0.359803	0.147075	2.44639	0.0144295	0.0493067
729	Fam72a	27.0281	-0.521836	0.333569	-1.5644	0.117723	0.24626
730	Avpr1b	0.114923	0.269614	7.26074	0.0371332	0.970379	NA
731	Ctse	0.108833	0.269513	7.26074	0.0371192	0.97039	NA
732	5430435G22Rik	1.75865	-1.54131	1.19076	-1.29439	0.195531	NA
733	Slc26a9	0.259092	0.269642	3.80433	0.0708777	0.943495	NA
734	Pm20d1	0.421353	0.185679	2.63465	0.0704759	0.943815	NA
735	Slc41a1	104.75	0.526085	0.158757	3.31378	0.000920439	0.00522822
736	Rab7l1	81.4776	0.359288	0.191443	1.87673	0.0605546	0.1505
737	Nucks1	4771.32	-0.6589	0.164965	-3.99417	6.49204e-05	0.00055171
738	Slc45a3	27.2694	-0.158868	0.317681	-0.500087	0.617014	0.758133
739	Elk4	10.8853	-0.00869822	0.502387	-0.0173138	0.986186	0.991846
740	Mfsd4	6.31474	0.308825	0.642737	0.480484	0.630883	0.767612
741	Cdk18	37.7969	-0.168077	0.282239	-0.595515	0.551499	0.705669
742	Lemd1	0.0630991	1.23134	7.26074	0.169588	0.865334	NA
743	Mir135b	0	NA	NA	NA	NA	NA
744	Klhdc8a	11.1902	-0.417772	0.680255	-0.61414	0.539123	0.695203
745	Nuak2	3.19084	0.157798	0.751956	0.209851	0.833784	0.901226
746	Tmcc2	327.614	-0.357161	0.150365	-2.37529	0.0175351	0.0576073
747	Dstyk	928.95	-0.00276866	0.142221	-0.0194673	0.984468	0.990777
748	Rbbp5	245.787	-0.253279	0.131974	-1.91916	0.0549645	0.139993
749	Tmem81	5.01178	0.571904	0.73199	0.7813	0.434626	0.60413
750	Cntn2	0.575293	1.52562	2.04024	0.747766	0.454602	NA
751	Nfasc	0.864249	2.48388	1.7018	1.45956	0.14441	NA
752	Gm10538	0.0537684	0.269589	7.26074	0.0371297	0.970382	NA
753	Lrrn2	0.3255	0.26966	3.91664	0.0688499	0.945109	NA
754	Mdm4	30.7407	0.280518	0.35187	0.797221	0.425322	0.595166
755	Pik3c2b	7.00942	1.02776	0.620329	1.65681	0.0975588	0.214977
756	Ppp1r15b	618.278	-0.253127	0.147767	-1.71302	0.0867097	0.196667
757	Plekha6	2.38636	0.769508	0.9289	0.828408	0.407439	0.578946
758	Gm19461	1.44389	-0.330676	1.2919	-0.255961	0.797981	NA
759	Golt1a	0.126351	0.269437	7.26074	0.0371088	0.970398	NA
760	Kiss1	0.853935	0.26962	2.40801	0.111968	0.910849	NA
761	Ren2	0	NA	NA	NA	NA	NA
762	Ren1	0	NA	NA	NA	NA	NA
763	Etnk2	0.166039	0.269519	6.37762	0.0422601	0.966291	NA
764	Sox13	0.416701	3.09736	3.34958	0.924701	0.355122	NA
765	Snrpe	2192.83	-0.0591886	0.114192	-0.518323	0.604233	0.74905
766	Zc3h11a	398.564	0.118528	0.145845	0.812698	0.416391	0.586947
767	Zbed6	40.3585	0.683907	0.377266	1.8128	0.0698629	0.16734
768	Lax1	0.06248	1.23134	7.26074	0.169588	0.865334	NA
769	Atp2b4	9.09459	-1.24259	0.537222	-2.31299	0.020723	0.0661221
770	Optc	3.48256	0.747179	0.914717	0.816842	0.414019	0.584557
771	Prelp	5.89406	-1.48826	0.750258	-1.98367	0.0472925	0.124762
772	Fmod	0.176907	-0.692265	5.05013	-0.137079	0.890969	NA
773	Btg2	133.313	3.08536	0.261891	11.7811	4.88473e-32	4.54393e-29
774	Chit1	0.179844	1.23135	5.02882	0.244859	0.806566	NA
775	Chi3l1	0.338682	1.23142	3.06574	0.40167	0.687927	NA
776	Mybph	0.291458	1.23143	3.64457	0.337881	0.735453	NA
777	Adora1	2.2786	1.02289	1.12919	0.905869	0.365005	0.538622
778	Myog	0.264408	0.269629	3.8075	0.070815	0.943545	NA
779	Ppfia4	1.65815	0.0583155	1.44871	0.0402534	0.967891	NA
780	Tmem183a	860.368	-0.0441109	0.0797406	-0.55318	0.58014	0.729935
781	4933406M09Rik	0.632583	1.2485	1.99608	0.625475	0.531659	NA
782	Cyb5r1	794.774	0.453735	0.263141	1.7243	0.0846532	0.193044
783	Adipor1	338.434	-0.590416	0.100559	-5.87137	4.32214e-09	1.21271e-07
784	Klhl12	135.384	-0.228204	0.150632	-1.51497	0.12978	0.263875
785	Rabif	83.2469	0.165005	0.184384	0.894902	0.37084	0.544043
786	4931440L10Rik	0.153459	-0.692019	6.56507	-0.105409	0.916051	NA
787	Kdm5b	64.5082	1.13807	0.277891	4.09539	4.21467e-05	0.000378944
788	Syt2	0.584835	0.0785338	2.21121	0.0355161	0.971668	NA
789	Ppp1r12b	1.12386	-0.710823	1.61246	-0.440832	0.659335	NA
790	Ube2t	114.133	-0.145217	0.236768	-0.61333	0.539658	0.695559
791	Lgr6	51.3638	1.34542	0.394875	3.40721	0.000656295	0.00392317
792	Ptprv	1.63912	1.50536	1.22289	1.23099	0.218327	NA
793	Ptpn7	2.54834	1.53212	1.06131	1.44362	0.148846	0.289762
794	Arl8a	291.276	0.200967	0.171581	1.17126	0.241493	0.407362
795	Gpr37l1	0.498217	0.269621	2.59884	0.103747	0.91737	NA
796	Elf3	1.13115	-0.355015	1.46833	-0.241782	0.808949	NA
797	Rnpep	257.888	-0.177844	0.124237	-1.43149	0.152291	0.294749
798	Timm17a	899.235	0.0396981	0.109132	0.363763	0.716035	0.827426
799	Lmod1	73.4572	0.672736	0.265671	2.53221	0.0113345	0.0408063
800	Shisa4	110.932	-0.873045	0.196044	-4.4533	8.4559e-06	9.56569e-05
801	Ipo9	302.623	-0.152266	0.100369	-1.51706	0.129252	0.263106
802	Nav1	241.062	0.151553	0.175311	0.864483	0.387323	0.560317
803	Csrp1	1189.88	-0.693347	0.16752	-4.13889	3.48994e-05	0.000321921
804	Phlda3	1105	0.78007	0.163271	4.77777	1.77249e-06	2.433e-05
805	Tnni1	1.5844	1.46361	1.27389	1.14893	0.250586	NA
806	Lad1	7.71859	0.00355537	0.615267	0.00577858	0.995389	0.997024
807	Tnnt2	19.2583	-0.0996425	0.604423	-0.164855	0.869058	0.921946
808	Pkp1	14.9853	-0.0907402	0.4854	-0.186939	0.851709	0.91164
809	Igfn1	3.83324	0.109927	0.816227	0.134677	0.892867	0.935461
810	Tmem9	265.795	-0.875952	0.122507	-7.15023	8.66316e-13	5.21212e-11
811	Ascl5	0.702761	0.372994	1.76846	0.210915	0.832954	NA
812	Cacna1s	2.15802	-1.08258	1.07795	-1.0043	0.315233	0.488607
813	Gm15850	0.989876	1.8131	1.75193	1.03491	0.300709	NA
814	Kif21b	282.257	0.170282	0.149823	1.13655	0.255725	0.424383
815	5730559C18Rik	9.25168	0.124452	0.502788	0.247524	0.804503	0.883593
816	Gpr25	0.355146	-0.692191	3.06134	-0.226107	0.821118	NA
817	Camsap2	193.292	0.21889	0.138204	1.58382	0.113234	0.239311
818	9230116N13Rik	0.584172	0.920888	2.13188	0.431962	0.665769	NA
819	Ddx59	67.9916	-0.0645409	0.27253	-0.236821	0.812796	0.888228
820	Kif14	254.45	-0.85904	0.227635	-3.77375	0.000160809	0.00119158
821	Zfp281	238.448	0.475914	0.159156	2.99024	0.00278759	0.0130965
822	Gm19705	21.6094	1.16858	0.382504	3.05509	0.00224991	0.0109402
823	Gm16880	0.621898	2.10731	2.02422	1.04105	0.297852	NA
824	Nr5a2	0.288936	-1.59993	3.38046	-0.473288	0.636008	NA
825	Mir181a-1	0.0296571	0.269589	7.26074	0.0371297	0.970382	NA
826	Mir181b-1	0.243275	2.12775	4.57791	0.464786	0.642085	NA
827	Ptprc	0.029038	0.269589	7.26074	0.0371297	0.970382	NA
828	Atp6v1g3	0	NA	NA	NA	NA	NA
829	Nek7	87.5775	0.429564	0.182231	2.35725	0.0184109	0.0599794
830	Gm5833	0.108478	0.269614	7.26074	0.0371332	0.970379	NA
831	Lhx9	1.08642	1.20299	1.33418	0.90167	0.367232	NA
832	2310009B15Rik	116.426	0.309572	0.153658	2.01468	0.043938	0.117893
833	Dennd1b	126.502	-0.0691435	0.146103	-0.473252	0.636034	0.77147
834	Crb1	0.504572	-0.692134	2.9821	-0.232096	0.816463	NA
835	4933436E23Rik	0.0272329	0.269564	7.26074	0.0371262	0.970384	NA
836	Zbtb41	185.358	-0.893183	0.162437	-5.49866	3.82697e-08	8.3537e-07
837	Aspm	161.505	-0.0669547	0.212853	-0.314559	0.753096	0.850266
838	F13b	0.0231367	0.269462	7.26074	0.0371123	0.970395	NA
839	Cfhr1	0	NA	NA	NA	NA	NA
840	Gm4788	0.196694	2.50515	5.36132	0.467262	0.640312	NA
841	Cfhr2	0.0272411	0.269564	7.26074	0.0371262	0.970384	NA
842	Cfh	0.0272411	0.269564	7.26074	0.0371262	0.970384	NA
843	Kcnt2	0.106797	-0.691982	7.26074	-0.0953046	0.924073	NA
844	4930590L20Rik	0	NA	NA	NA	NA	NA
845	Cdc73	117.459	-0.0367837	0.198723	-0.185101	0.85315	0.912286
846	B3galt2	0.335315	0.0206257	3.56177	0.00579084	0.99538	NA
847	Glrx2	287.399	0.503536	0.118949	4.2332	2.30391e-05	0.000226513
848	Trove2	187.641	1.34797	0.166552	8.09338	5.8032e-16	5.99813e-14
849	Uchl5	298.154	-0.82885	0.13788	-6.0114	1.83927e-09	5.79228e-08
850	Rgs2	106.378	2.67182	0.50452	5.29576	1.18524e-07	2.25009e-06
851	Rgs13	0.257804	0.269558	4.166	0.0647042	0.94841	NA
852	Rgs1	0.289904	1.23135	4.06086	0.303224	0.761719	NA
853	Rgs18	0.206286	-1.63152	4.82424	-0.338192	0.735218	NA
854	Fam5c	0.231201	2.19733	5.74463	0.382501	0.70209	NA
855	Pla2g4a	17.6845	1.32659	0.433289	3.06168	0.00220096	0.0107324
856	7530420F21Rik	0.0626126	1.23142	7.26074	0.169601	0.865324	NA
857	Ptgs2	0.835185	2.11774	1.69387	1.25024	0.211212	NA
858	Pdc	0.123524	2.19848	7.23463	0.303883	0.761217	NA
859	2310030A07Rik	0.0274807	0.269589	7.26074	0.0371297	0.970382	NA
860	BC003331	245.568	0.0675173	0.109936	0.614149	0.539117	0.695203
861	Tpr	458.893	0.798661	0.181287	4.40552	1.05532e-05	0.000115822
862	Prg4	2.20102	-0.039418	1.02764	-0.0383577	0.969402	0.982647
863	Hmcn1	13.4009	0.280687	0.437189	0.642026	0.520856	0.680699
864	C730036E19Rik	0.327208	-0.692174	3.06024	-0.226183	0.821059	NA
865	Ivns1abp	1238.37	0.0594203	0.125681	0.472787	0.636365	0.771566
866	Swt1	124.87	0.487951	0.194828	2.50452	0.0122617	0.0433695
867	Trmt1l	176.075	-0.262795	0.22162	-1.18579	0.235706	0.400648
868	Rnf2	432.653	-0.109674	0.106142	-1.03328	0.301475	0.474822
869	Fam129a	35.2067	1.00574	0.354457	2.83741	0.00454815	0.0196012
870	Edem3	221.504	-0.0484915	0.129722	-0.37381	0.708546	0.821811
871	1700025G04Rik	64.7801	0.233558	0.233683	0.999466	0.317569	0.49087
872	Tsen15	175.568	-0.0645747	0.149467	-0.432032	0.665718	0.791879
873	Glt25d2	2.75725	5.10827	1.47627	3.46027	0.000539641	0.00333805
874	Rgl1	139.228	1.11531	0.172535	6.46428	1.01779e-10	4.2296e-09
875	Apobec4	0.0474927	0.269614	7.26074	0.0371332	0.970379	NA
876	Arpc5	777.804	0.324741	0.13249	2.45106	0.0142437	0.0488371
877	Ncf2	33.4296	-0.139122	0.323336	-0.43027	0.666999	0.792851
878	Smg7	1031.11	0.178156	0.123737	1.43979	0.149926	0.291397
879	Nmnat2	13.7128	1.58568	0.580516	2.73151	0.00630453	0.0255661
880	Lamc2	2.07821	1.91763	1.30026	1.47481	0.140265	NA
881	Lamc1	133.455	0.861982	0.189003	4.56068	5.09885e-06	6.1171e-05
882	E330020D12Rik	0.220544	-0.470794	7.16278	-0.0657279	0.947594	NA
883	Shcbp1l	0.184327	-0.692093	4.99507	-0.138555	0.889802	NA
884	Dhx9	826.41	-0.0642779	0.140099	-0.458802	0.646376	0.777203
885	Npl	0.215195	-1.60108	4.31502	-0.371047	0.710603	NA
886	Rgs8	0.327462	2.48029	3.4555	0.71778	0.472893	NA
887	C230024C17Rik	0.216067	1.23134	4.37386	0.281522	0.77831	NA
888	Rgs16	100.124	1.85501	0.22906	8.09838	5.56947e-16	5.80617e-14
889	Rnasel	12.9855	0.111598	0.460557	0.242312	0.808539	0.88638
890	Rgsl1	0.218958	0.26962	4.74089	0.0568711	0.954648	NA
891	5830403L16Rik	0.426859	1.07081	2.49911	0.428475	0.668305	NA
892	Gm5531	4.57359	1.86222	0.732982	2.54061	0.0110659	0.0400298
893	Teddm1	0.0262878	0.269589	7.26074	0.0371297	0.970382	NA
894	Glul	447.173	0.140673	0.162883	0.863647	0.387782	0.560544
895	Zfp648	0.0865471	0.269564	7.26074	0.0371262	0.970384	NA
896	4930452N14Rik	0.516809	0.26962	2.22818	0.121005	0.903687	NA
897	Cacna1e	0.491242	1.15098	2.32987	0.494011	0.621298	NA
898	Ier5	274.753	1.12769	0.164917	6.83794	8.03401e-12	4.03134e-10
899	Mr1	25.555	0.121261	0.290096	0.418003	0.675945	0.799668
900	Stx6	155.652	0.137245	0.166449	0.824551	0.409627	0.580916
901	Xpr1	135.911	-0.230909	0.147916	-1.56109	0.118504	0.247379
902	Acbd6	347.461	0.335528	0.129545	2.59006	0.00959603	0.0357721
903	Lhx4	0.0358397	0.269589	7.26074	0.0371297	0.970382	NA
904	Qsox1	230.469	0.760797	0.202925	3.74916	0.000177427	0.00129802
905	Cep350	60.9909	0.511378	0.215258	2.37565	0.0175179	0.0575933
906	Tor1aip1	362.289	-0.368922	0.123471	-2.98791	0.00280888	0.0131801
907	Tor1aip2	1104.81	0.390282	0.0829387	4.70567	2.53033e-06	3.27966e-05
908	Fam163a	0.16131	0.269634	5.77147	0.0467183	0.962738	NA
909	Tdrd5	0.284731	0.269577	3.73098	0.0722535	0.9424	NA
910	Nphs2	0.23161	0.269554	4.70633	0.0572748	0.954326	NA
911	Soat1	314.554	-0.2482	0.163458	-1.51843	0.128905	0.262742
912	Abl2	203.348	0.550841	0.14353	3.83781	0.000124136	0.000959829
913	Tor3a	81.3379	0.0529337	0.19693	0.268795	0.788088	0.874745
914	Fam20b	271.415	0.0620609	0.216766	0.286303	0.774646	0.865225
915	Ralgps2	3.79958	-0.29275	0.747348	-0.391719	0.695266	0.813532
916	Angptl1	0.317543	2.39002	3.32347	0.719133	0.472059	NA
917	Tex35	0.0534402	1.23136	7.26074	0.169592	0.865331	NA
918	Rasal2	29.5756	0.584388	0.328005	1.78164	0.0748072	0.175625
919	2810025M15Rik	356.209	0.0326472	0.123932	0.263428	0.792221	0.876757
920	BC026585	0.0644172	0.269509	7.26074	0.0371187	0.97039	NA
921	Sec16b	1.29928	1.86217	1.29636	1.43646	0.150871	NA
922	Fam5b	0.0557923	0.269614	7.26074	0.0371332	0.970379	NA
923	Astn1	0.0969807	-1.56499	7.238	-0.216218	0.828818	NA
924	Mir488	0	NA	NA	NA	NA	NA
925	Pappa2	0.506304	-0.634993	2.35972	-0.269097	0.787855	NA
926	Rfwd2	156.031	0.276386	0.134655	2.05255	0.040116	0.110506
927	Scarna3a	0	NA	NA	NA	NA	NA
928	Mir1843b	0	NA	NA	NA	NA	NA
929	Tnr	0.449008	2.11417	2.42595	0.87148	0.383492	NA
930	4930523C07Rik	0.0500971	0.26964	7.26074	0.0371367	0.970376	NA
931	4930562F07Rik	0	NA	NA	NA	NA	NA
932	Tnn	0.0657207	0.269564	7.26074	0.0371262	0.970384	NA
933	Mrps14	514.552	-0.232047	0.106192	-2.18516	0.0288768	0.0859268
934	Cacybp	1016.4	-0.306377	0.122065	-2.50995	0.0120747	0.0428587
935	Rabgap1l	26.4591	1.08958	0.278879	3.90698	9.34563e-05	0.000757992
936	Gpr52	0	NA	NA	NA	NA	NA
937	Rc3h1	136.723	0.43237	0.175982	2.4569	0.0140142	0.048271
938	Serpinc1	17.5518	-0.435455	0.383981	-1.13405	0.256772	0.425304
939	Zbtb37	4.58382	-0.831711	0.724051	-1.14869	0.250684	0.418198
940	Gas5	5778.46	1.32838	0.257561	5.15755	2.50203e-07	4.41689e-06
941	Mir5117	0	NA	NA	NA	NA	NA
942	Snord47	4.04761	0.463005	0.902539	0.513003	0.607949	0.751666
943	Dars2	86.7619	-0.0990744	0.17958	-0.551702	0.581153	0.730777
944	Cenpl	212.316	-0.995649	0.194774	-5.11183	3.19061e-07	5.48849e-06
945	Klhl20	47.2248	-0.271338	0.232668	-1.1662	0.243532	0.409886
946	Ankrd45	1.77421	1.12841	1.19467	0.94454	0.344894	NA
947	4930469G21Rik	1.9213	0.755106	1.20377	0.627284	0.530473	NA
948	Prdx6	2600.49	-0.365904	0.126867	-2.88415	0.00392474	0.0172903
949	Tnfsf4	0	NA	NA	NA	NA	NA
950	Tnfsf18	0.286603	0.269559	3.73	0.072268	0.942389	NA
951	Fasl	0.309523	1.2314	3.89242	0.316357	0.751731	NA
952	Suco	315.781	0.271418	0.147151	1.84448	0.0651126	0.158889
953	4930558K02Rik	0.223895	2.128	4.70172	0.4526	0.650836	NA
954	Pigc	123.504	-0.0577938	0.169675	-0.340614	0.733394	0.83766
955	Dnm3	1.23054	1.99476	1.35239	1.47499	0.140216	NA
956	2810442N19Rik	0.128317	0.269638	6.94676	0.038815	0.969038	NA
957	Dnm3os	0.643751	0.269603	2.47115	0.1091	0.913123	NA
958	Mir199a-2	0	NA	NA	NA	NA	NA
959	Mir214	0	NA	NA	NA	NA	NA
960	Mettl13	77.5331	-0.217287	0.194164	-1.11909	0.263101	0.431942
961	Vamp4	52.7445	0.860018	0.28414	3.02674	0.00247208	0.0118115
962	Myoc	0.0618154	0.269564	7.26074	0.0371262	0.970384	NA
963	7420461P10Rik	0.0970506	1.23118	7.26074	0.169567	0.86535	NA
964	Prrc2c	316.868	0.974465	0.223985	4.35058	1.35779e-05	0.000143029
965	Fmo4	0.267698	-0.692218	3.77983	-0.183134	0.854693	NA
966	Fmo1	0.653921	0.220885	1.69253	0.130506	0.896166	NA
967	Fmo2	0.445885	-1.57218	2.58416	-0.608393	0.542927	NA
968	Fmo6	0.319874	1.23141	3.15349	0.390491	0.696174	NA
969	Fmo3	0.168724	0.269521	6.37984	0.0422458	0.966303	NA
970	Mroh9	0.357881	1.06147	2.86936	0.369934	0.711432	NA
971	Prrx1	1.02667	1.133	1.59815	0.708946	0.478358	NA
972	Gorab	37.8155	0.654909	0.279623	2.34211	0.0191749	0.0620337
973	Mettl11b	0.222537	0.269644	3.94559	0.0683406	0.945514	NA
974	Kifap3	175.69	0.0698212	0.15425	0.452649	0.650802	0.780691
975	Scyl3	39.6383	-0.0494642	0.252369	-0.196	0.84461	0.907577
976	BC055324	8.48116	-0.0351873	0.655367	-0.0536911	0.957181	0.974917
977	Mettl18	45.2658	0.0472004	0.240392	0.196347	0.844338	0.907446
978	Sele	0.305659	-1.60038	3.65243	-0.438167	0.661265	NA
979	Sell	0.0902549	-1.56499	7.238	-0.216218	0.828818	NA
980	Selp	0.179946	1.2314	5.56865	0.221131	0.824991	NA
981	Gm16548	0.0374173	0.269614	7.26074	0.0371332	0.970379	NA
982	F5	0.588093	-0.0995871	1.76607	-0.0563892	0.955032	NA
983	Slc19a2	82.8294	1.11924	0.416584	2.68671	0.0072159	0.0284056
984	4930455F23Rik	70.8015	-0.426229	0.216744	-1.96651	0.0492402	0.128526
985	Blzf1	137.895	0.43442	0.164983	2.63313	0.00846028	0.032244
986	Nme7	46.6525	-0.0947248	0.231693	-0.408838	0.682658	0.804696
987	Atp1b1	2.04135	0.719322	1.37814	0.52195	0.601705	NA
988	Dpt	0.145646	-1.60175	5.92892	-0.270158	0.787038	NA
989	Gm20743	0.0789498	0.269488	7.26074	0.0371158	0.970393	NA
990	Xcl1	0.0358397	0.269589	7.26074	0.0371297	0.970382	NA
991	4930568G15Rik	0.221533	1.04714	4.27181	0.245129	0.806357	NA
992	Tbx19	0.826405	1.25184	1.8195	0.688013	0.491444	NA
993	Sft2d2	348.014	0.628331	0.118443	5.30492	1.12721e-07	2.15345e-06
994	Tiprl	515.84	0.0739074	0.0995091	0.742719	0.457652	0.625495
995	Gpr161	1.35127	-0.385233	1.53833	-0.250422	0.802261	NA
996	Dcaf6	151.136	0.162617	0.144157	1.12805	0.259297	0.427904
997	Mpc2	705.728	0.0337187	0.116994	0.288208	0.773188	0.864395
998	Adcy10	0.784013	0.636706	1.8747	0.33963	0.734135	NA
999	Mpzl1	739.967	-0.698195	0.129059	-5.40989	6.3064e-08	1.2926e-06
1000	Rcsd1	27.7216	0.468193	0.357624	1.30918	0.190474	0.34413
1001	Creg1	670.511	0.333612	0.119811	2.78449	0.00536127	0.0224883
1002	Cd247	0.192986	0.269593	6.81203	0.0395761	0.968431	NA
1003	Pou2f1	208.157	0.238717	0.127534	1.87178	0.0612365	0.151469
1004	Dusp27	1.94747	-0.368496	1.24544	-0.295877	0.767324	NA
1005	Gpa33	0.314255	0.269645	3.14702	0.0856825	0.931719	NA
1006	Mael	0.373985	0.272703	2.6083	0.104552	0.916731	NA
1007	Ildr2	1.38256	-1.56101	1.43719	-1.08616	0.27741	NA
1008	Tada1	213.124	0.66474	0.173863	3.82335	0.000131651	0.00100636
1009	Pogk	119.68	0.0517029	0.176238	0.293369	0.76924	0.861495
1010	Gm4846	0.148021	0.269669	5.93551	0.0454331	0.963762	NA
1011	Gm4847	0.750584	-0.958526	1.83791	-0.521532	0.601996	NA
1012	Fmo9	0.268017	-1.56308	4.11376	-0.379963	0.703973	NA
1013	Gm16701	0.0431348	0.269488	7.26074	0.0371158	0.970393	NA
1014	Fam78b	0.74176	0.407292	1.93422	0.210572	0.833222	NA
1015	Uck2	253.4	-0.0198776	0.131338	-0.151347	0.879702	0.928558
1016	Tmco1	442.123	-0.504002	0.116621	-4.32172	1.5482e-05	0.000159884
1017	Aldh9a1	256.359	-0.147513	0.177809	-0.829615	0.406757	0.578544
1018	Mgst3	12.2104	0.295402	0.582819	0.50685	0.61226	0.754208
1019	Lrrc52	0.0824928	0.269614	7.26074	0.0371332	0.970379	NA
1020	Rxrg	0.892719	0.269637	2.40418	0.112154	0.910702	NA
1021	Lmx1a	0.224457	1.23495	5.21742	0.236698	0.812891	NA
1022	Pbx1	58.5989	1.64731	0.264643	6.22466	4.82605e-10	1.70647e-08
1023	Nuf2	154.253	-1.21502	0.230024	-5.28212	1.27695e-07	2.40158e-06
1024	Rgs5	0.13148	0.269661	6.88973	0.0391396	0.968779	NA
1025	Rgs4	0.105233	0.269488	7.26074	0.0371158	0.970393	NA
1026	1700084C01Rik	0.26953	-1.19097	4.05859	-0.293444	0.769183	NA
1027	Hsd17b7	95.6594	-1.98705	0.296771	-6.69556	2.14847e-11	9.87887e-10
1028	3110045C21Rik	2.11691	-2.43801	1.29812	-1.87811	0.0603661	0.15023
1029	Ddr2	385.612	0.205864	0.113719	1.81029	0.0702513	0.168128
1030	Uap1	150.85	0.314479	0.188033	1.67247	0.0944323	0.209882
1031	Uhmk1	9.52662	-0.730288	0.475916	-1.53449	0.12491	0.257423
1032	Sh2d1b2	0.0791498	1.23134	7.26074	0.169588	0.865334	NA
1033	Sh2d1b1	0.058832	0.26964	7.26074	0.0371367	0.970376	NA
1034	Gm7694	0.726653	0.811794	1.93741	0.419009	0.675209	NA
1035	1700015E13Rik	0.118781	0.269665	7.26074	0.0371402	0.970373	NA
1036	Nos1ap	0.975174	1.65583	1.53361	1.07969	0.28028	NA
1037	Olfml2b	7.83985	1.19622	0.663314	1.8034	0.0713255	0.169624
1038	Atf6	289.18	0.758605	0.247816	3.06116	0.00220481	0.0107468
1039	Dusp12	216.039	-0.145047	0.133992	-1.08251	0.279027	0.450032
1040	Fcrlb	0.303258	0.26961	3.38841	0.0795684	0.936581	NA
1041	Fcrla	0.216773	1.23142	4.79197	0.256975	0.797198	NA
1042	Fcgr2b	0.45611	0.269575	2.85957	0.0942714	0.924894	NA
1043	Fcgr4	2.56596	2.01584	1.37186	1.46942	0.14172	0.279579
1044	Fcgr3	0.5508	1.33988	2.18443	0.613378	0.539627	NA
1045	1700009P17Rik	19.2818	0.585065	0.403241	1.45091	0.146806	0.286898
1046	Sdhc	1410.04	0.058817	0.108207	0.543558	0.586746	0.735973
1047	Mpz	1.24314	-1.75717	1.43293	-1.22628	0.220094	NA
1048	Pcp4l1	0.586387	1.272	2.18194	0.582965	0.559917	NA
1049	Nr1i3	0.654241	-1.24444	2.27931	-0.545974	0.585084	NA
1050	Tomm40l	158.386	0.192113	0.127682	1.50462	0.132422	0.266679
1051	Apoa2	3.10017	0.183697	0.957167	0.191918	0.847807	0.909638
1052	Fcer1g	4.65033	0.839408	0.89256	0.94045	0.346987	0.519771
1053	Ndufs2	1182.44	-0.202661	0.102154	-1.98388	0.0472692	0.124728
1054	Adamts4	107.199	0.473825	0.208842	2.26882	0.0232793	0.0724064
1055	B4galt3	370.223	0.374931	0.0988065	3.7946	0.000147883	0.00110871
1056	Ppox	26.7526	-0.118903	0.314207	-0.378423	0.705116	0.820174
1057	Usp21	96.7738	0.216854	0.194878	1.11277	0.265809	0.435677
1058	Ufc1	645.82	0.320701	0.0873642	3.67085	0.000241742	0.00168539
1059	Dedd	202.565	0.115305	0.120833	0.954253	0.339955	0.513821
1060	Nit1	8.84433	-0.513384	0.543642	-0.944342	0.344995	0.5179
1061	Pfdn2	581.736	-0.172979	0.125952	-1.37338	0.169635	0.318045
1062	Klhdc9	8.05228	0.108321	0.6098	0.177633	0.859011	0.915648
1063	Pvrl4	2.97741	2.94391	1.20637	2.4403	0.0146749	0.0500039
1064	Arhgap30	565.014	0.000137914	0.100031	0.00137871	0.9989	0.999396
1065	Usf1	17.3814	-0.524257	0.414834	-1.26377	0.206311	0.364701
1066	Tstd1	3.3174	-0.845348	1.00264	-0.843123	0.39916	0.571155
1067	F11r	107.815	1.68956	0.286025	5.90704	3.48308e-09	9.95765e-08
1068	Alyref2	75.3634	0.300529	0.193968	1.54937	0.121292	0.252154
1069	Itln1	0.141159	0.269547	7.26074	0.037124	0.970386	NA
1070	Cd244	0.408021	1.69779	2.70485	0.627685	0.530211	NA
1071	Ly9	0.439091	2.8482	3.04044	0.936774	0.348875	NA
1072	Slamf7	0.226788	1.23138	4.7057	0.261679	0.793569	NA
1073	Cd48	0.155484	0.269535	5.83981	0.0461548	0.963187	NA
1074	Slamf1	0.248734	1.23137	3.83175	0.32136	0.747938	NA
1075	Cd84	0.791514	-0.984691	1.65979	-0.593263	0.553005	NA
1076	Slamf6	0.254404	0.269655	4.18494	0.0644345	0.948624	NA
1077	Vangl2	24.876	-0.143304	0.325243	-0.440607	0.659498	0.787996
1078	Nhlh1	0.631551	-0.660494	1.80255	-0.366422	0.71405	NA
1079	Ncstn	87.9855	0.73168	0.18954	3.86029	0.000113252	0.000888166
1080	Copa	514.495	-0.143291	0.103787	-1.38063	0.167394	0.314821
1081	Pex19	250.438	-0.247982	0.115693	-2.14344	0.032078	0.0931825
1082	Dcaf8	242.039	-0.195597	0.123994	-1.57747	0.114688	0.241204
1083	Pea15a	296.094	-0.318926	0.179449	-1.77725	0.0755268	0.176936
1084	Casq1	1.26576	0.378368	1.26451	0.29922	0.764772	NA
1085	Atp1a4	0.282808	0.26964	3.44997	0.0781572	0.937703	NA
1086	Atp1a2	0.621242	2.34651	2.02019	1.16153	0.245427	NA
1087	Igsf8	1067.76	0.498259	0.131055	3.80191	0.000143588	0.00107985
1088	Kcnj9	0.517132	-2.17318	2.13223	-1.0192	0.308106	NA
1089	Kcnj10	0.483128	-0.692146	2.68938	-0.257363	0.796899	NA
1090	Pigm	216.671	0.140612	0.129671	1.08438	0.278198	0.449226
1091	Slamf9	0.195112	0.269629	4.90382	0.0549835	0.956152	NA
1092	Igsf9	1.05792	-0.371359	1.45518	-0.255198	0.79857	NA
1093	Tagln2	2.94807	-0.427494	1.06436	-0.401643	0.687947	0.808409
1094	Ccdc19	0.283733	1.45308	4.43784	0.327429	0.743344	NA
1095	4933439K11Rik	0.0933957	-0.692157	7.26074	-0.0953288	0.924054	NA
1096	Vsig8	0.376339	0.269621	3.22038	0.0837233	0.933276	NA
1097	Slamf8	0.10655	0.269632	7.26074	0.0371357	0.970377	NA
1098	Fcrl6	0.184524	1.23134	5.53405	0.222503	0.823922	NA
1099	Dusp23	5.46177	0.571767	0.646502	0.884401	0.37648	0.549321
1100	Crp	0.0219815	-0.692081	7.26074	-0.0953183	0.924062	NA
1101	Apcs	0	NA	NA	NA	NA	NA
1102	Olfr16	0.0212823	0.269614	7.26074	0.0371332	0.970379	NA
1103	Olfr1408	0	NA	NA	NA	NA	NA
1104	Olfr1406	0.0328	0.269564	7.26074	0.0371262	0.970384	NA
1105	Olfr218	0	NA	NA	NA	NA	NA
1106	Olfr1404	0	NA	NA	NA	NA	NA
1107	Fcer1a	0	NA	NA	NA	NA	NA
1108	Olfr418-ps1	0	NA	NA	NA	NA	NA
1109	Mptx2	0.0229923	0.26964	7.26074	0.0371367	0.970376	NA
1110	Darc	0.0521502	0.26964	7.26074	0.0371367	0.970376	NA
1111	Cadm3	0.043631	1.23121	7.26074	0.169571	0.865348	NA
1112	Aim2	0.244813	0.269652	4.54926	0.0592738	0.952734	NA
1113	BC094916	0.0740299	0.269614	7.26074	0.0371332	0.970379	NA
1114	Pydc4	0.0496551	0.269614	7.26074	0.0371332	0.970379	NA
1115	Pyhin1	0	NA	NA	NA	NA	NA
1116	Pydc3	0	NA	NA	NA	NA	NA
1117	AI607873	0.139901	1.82199	7.25052	0.251291	0.801589	NA
1118	Ifi204	0.0749764	1.23129	7.26074	0.169582	0.865339	NA
1119	Mndal	0.0677253	1.23134	7.26074	0.169588	0.865334	NA
1120	Mnda	0	NA	NA	NA	NA	NA
1121	Ifi203	0.259669	-0.692113	3.82843	-0.180782	0.856538	NA
1122	Ifi202b	0.0470348	0.269589	7.26074	0.0371297	0.970382	NA
1123	Ifi205	0.0664553	0.269614	7.26074	0.0371332	0.970379	NA
1124	Olfr433	0	NA	NA	NA	NA	NA
1125	Olfr432	0.114564	1.23134	7.26074	0.169588	0.865334	NA
1126	Olfr430	0	NA	NA	NA	NA	NA
1127	Olfr429	0.0435169	0.269665	7.26074	0.0371402	0.970373	NA
1128	Olfr426	0	NA	NA	NA	NA	NA
1129	Olfr427	0	NA	NA	NA	NA	NA
1130	Olfr231	0	NA	NA	NA	NA	NA
1131	Olfr424	0	NA	NA	NA	NA	NA
1132	Olfr421-ps1	0.0272411	0.269564	7.26074	0.0371262	0.970384	NA
1133	Olfr420	0	NA	NA	NA	NA	NA
1134	Spta1	0.390744	0.269593	3.48174	0.0774306	0.938281	NA
1135	Olfr419	0	NA	NA	NA	NA	NA
1136	Mptx1	0	NA	NA	NA	NA	NA
1137	Olfr417	0	NA	NA	NA	NA	NA
1138	Olfr248	0.0229923	0.26964	7.26074	0.0371367	0.970376	NA
1139	Olfr414	0	NA	NA	NA	NA	NA
1140	Olfr220	0.0219815	-0.692081	7.26074	-0.0953183	0.924062	NA
1141	Fmn2	0.192685	-0.692106	5.46851	-0.126562	0.899287	NA
1142	Grem2	0.353229	0.269618	2.8966	0.0930811	0.925839	NA
1143	Rgs7	0.120627	1.23141	7.26074	0.169599	0.865326	NA
1144	Fh1	605.309	-0.423276	0.126456	-3.34721	0.000816303	0.00471196
1145	Kmo	1.66844	-0.440676	1.59914	-0.275571	0.782877	NA
1146	Opn3	9.59153	2.1218	0.516975	4.10426	4.05614e-05	0.00036558
1147	Chml	13.0839	0.0391165	0.445442	0.0878152	0.930024	0.958232
1148	Wdr64	0.562866	3.12535	2.83703	1.10163	0.270624	NA
1149	Exo1	105.172	-1.08198	0.270057	-4.0065	6.16251e-05	0.000527038
1150	Pld5	1.14119	-0.954864	1.59717	-0.597848	0.549941	NA
1151	Cep170	124.782	0.654397	0.154313	4.24071	2.22811e-05	0.000219955
1152	Mir350	0	NA	NA	NA	NA	NA
1153	Sdccag8	113.334	0.0419218	0.199158	0.210495	0.833281	0.901008
1154	Hmga2-ps1	0.156544	0.269474	6.5075	0.0414098	0.966969	NA
1155	Akt3	88.4938	-0.242468	0.165658	-1.46367	0.143284	0.281975
1156	Zbtb18	28.3686	0.582679	0.296759	1.96347	0.0495913	0.129275
1157	2310043L19Rik	0.0978139	0.269589	7.26074	0.0371297	0.970382	NA
1158	1700016C15Rik	0.076029	-0.692056	7.26074	-0.0953148	0.924065	NA
1159	Adss	234.846	0.535839	0.128011	4.18587	2.84078e-05	0.000269863
1160	Gm16432	0.098341	-1.56965	7.23776	-0.21687	0.82831	NA
1161	Desi2	117.633	-0.463546	0.19267	-2.40591	0.0161324	0.0537197
1162	Cox20	519.538	-0.476453	0.165134	-2.88526	0.00391095	0.0172484
1163	Hnrnpu	4237.38	-0.070116	0.100527	-0.697488	0.485497	0.649511
1164	Efcab2	46.5722	-0.635546	0.241632	-2.63022	0.00853289	0.0324393
1165	Kif26b	10.3059	1.59008	0.577463	2.75356	0.00589504	0.0242396
1166	Smyd3	96.1303	-0.165175	0.163438	-1.01063	0.312193	0.485451
1167	Tfb2m	20.2118	-0.147466	0.344796	-0.427692	0.668876	0.794413
1168	Cnst	60.3094	-0.568522	0.217336	-2.61587	0.00890002	0.0336337
1169	Sccpdh	212.69	-0.205786	0.135324	-1.52069	0.128337	0.262292
1170	Ahctf1	278.063	-0.0301175	0.148052	-0.203425	0.838803	0.903907
1171	Cdc42bpa	45.2126	0.114369	0.246988	0.463056	0.643324	0.775655
1172	Adck3	18.5339	0.176176	0.462862	0.380623	0.703483	0.819183
1173	Psen2	867.446	-0.160198	0.161632	-0.99113	0.321622	0.494633
1174	Gm5069	15.42	-0.157594	0.384808	-0.409539	0.682144	0.804405
1175	Itpkb	9.26754	0.270607	0.473786	0.571157	0.567893	0.719125
1176	6330403A02Rik	3.6142	1.78905	1.00721	1.77624	0.0756933	0.177199
1177	Parp1	1092	-0.458727	0.150798	-3.04199	0.00235021	0.0113231
1178	Lin9	86.2598	-0.265988	0.200919	-1.32386	0.18555	0.337828
1179	Mixl1	1.32829	-1.2695	1.45127	-0.874745	0.381712	NA
1180	Acbd3	372.694	-0.63289	0.12488	-5.06797	4.02078e-07	6.70666e-06
1181	H3f3a	362.063	-0.803324	0.165055	-4.86701	1.13297e-06	1.65272e-05
1182	Sde2	394.103	0.224952	0.10418	2.15927	0.0308294	0.0903368
1183	Lefty2	0.786963	0.210652	1.87359	0.112433	0.91048	NA
1184	Pycr2	892.501	-0.379328	0.128657	-2.94836	0.00319461	0.0146279
1185	Lefty1	0.331919	0.269631	2.9324	0.0919488	0.926739	NA
1186	Tmem63a	146.653	-0.415894	0.168256	-2.4718	0.0134435	0.046609
1187	Ephx1	267.893	-0.123656	0.239394	-0.516536	0.60548	0.750034
1188	9130409I23Rik	0.770947	0.182325	1.99787	0.0912598	0.927286	NA
1189	Nvl	69.5919	0.274148	0.210653	1.30142	0.193115	0.34721
1190	Cnih4	470.326	-0.0833695	0.124432	-0.669998	0.502859	0.665752
1191	Wdr26	1104.27	0.0613389	0.0962005	0.637615	0.523724	0.683236
1192	Cnih3	0.162958	1.2314	5.75034	0.214144	0.830435	NA
1193	Ccdc121	0.145317	0.269476	5.961	0.0452065	0.963943	NA
1194	Lbr	699.392	0.180072	0.125326	1.43683	0.150767	0.292474
1195	Enah	175.77	0.674805	0.153199	4.40476	1.05899e-05	0.000116
1196	Srp9	442.049	-0.251451	0.140978	-1.78362	0.0744854	0.175146
1197	Vmn1r1	0.0288136	0.269589	7.26074	0.0371297	0.970382	NA
1198	Degs1	792.116	-1.14835	0.0875654	-13.1142	2.73097e-39	4.1282e-36
1199	1700047M11Rik	0.0210592	0.26964	7.26074	0.0371367	0.970376	NA
1200	Fbxo28	176.989	-0.035547	0.150532	-0.236142	0.813322	0.888402
1201	Trp53bp2	88.7834	0.221502	0.175101	1.265	0.205872	0.364458
1202	Capn2	306.542	-0.721396	0.110269	-6.54212	6.06516e-11	2.62889e-09
1203	Capn8	0.137431	-1.21145	6.0033	-0.201797	0.840075	NA
1204	4922505E12Rik	0.0288136	0.269589	7.26074	0.0371297	0.970382	NA
1205	Susd4	0.111382	0.269437	7.26074	0.0371088	0.970398	NA
1206	Tlr5	0.347292	1.23137	2.90132	0.424416	0.671262	NA
1207	Disp1	82.0597	0.310972	0.178377	1.74334	0.081275	0.187366
1208	Brox	359.094	0.257527	0.107108	2.40436	0.0162008	0.053912
1209	Aida	129.793	-0.481954	0.165474	-2.91256	0.00358474	0.0160914
1210	Mia3	426.72	0.514889	0.161733	3.18357	0.00145469	0.00765181
1211	Taf1a	63.0877	0.197612	0.218448	0.904621	0.365666	0.539203
1212	Hhipl2	0.948266	2.03789	1.95936	1.04008	0.298301	NA
1213	1700056E22Rik	4.25427	0.747557	0.769487	0.9715	0.331299	0.504712
1214	Dusp10	9.37413	2.49678	0.628815	3.97061	7.1688e-05	0.000602449
1215	1700112H15Rik	0	NA	NA	NA	NA	NA
1216	4930488B22Rik	0.191838	0.269484	5.46305	0.0493284	0.960658	NA
1217	Hlx	12.1242	1.85649	0.487862	3.80537	0.000141594	0.00106818
1218	2001-03-01	1.46288	-1.63154	1.58896	-1.0268	0.304516	NA
1219	2002-03-01	622.329	-0.453126	0.085764	-5.2834	1.26805e-07	2.38855e-06
1220	Mir1981	0	NA	NA	NA	NA	NA
1221	C130074G19Rik	0.162339	0.269393	6.43968	0.0418334	0.966632	NA
1222	Mark1	0.234503	1.23136	4.24315	0.290199	0.771664	NA
1223	Rab3gap2	46.229	0.555193	0.262571	2.11445	0.0344771	0.0984722
1224	Snora36b	0	NA	NA	NA	NA	NA
1225	Mir664	0	NA	NA	NA	NA	NA
1226	Iars2	112.638	-1.08351	0.386762	-2.80149	0.00508667	0.0215307
1227	Mir194-1	0.0274807	0.269589	7.26074	0.0371297	0.970382	NA
1228	Mir215	0	NA	NA	NA	NA	NA
1229	Bpnt1	300.823	-1.37209	0.178245	-7.69777	1.38463e-14	1.13907e-12
1230	Eprs	1416.37	0.606711	0.118126	5.13613	2.80446e-07	4.8868e-06
1231	9630028B13Rik	1.2127	0.0512374	1.4957	0.0342564	0.972673	NA
1232	Gm2061	0.0746027	1.23136	7.26074	0.169592	0.865331	NA
1233	Slc30a10	0.361937	-1.62619	3.2474	-0.500766	0.616536	NA
1234	5033404E19Rik	0	NA	NA	NA	NA	NA
1235	Mir297c	0	NA	NA	NA	NA	NA
1236	Lyplal1	79.0656	-0.502157	0.2133	-2.35422	0.0185614	0.0603557
1237	Tgfb2	42.5998	0.766773	0.310434	2.47001	0.0135111	0.0467888
1238	Rrp15	165.277	0.147361	0.156712	0.940329	0.347049	0.5198
1239	D1Pas1	0.458001	-0.692197	2.9511	-0.234556	0.814554	NA
1240	Spata17	0.339561	2.9625	3.45395	0.857713	0.391051	NA
1241	1700007P06Rik	0.0457077	0.269589	7.26074	0.0371297	0.970382	NA
1242	Gpatch2	66.9016	-0.322472	0.200597	-1.60756	0.107931	0.231422
1243	Esrrg	0.724277	2.05584	2.00687	1.0244	0.305646	NA
1244	9330162B11Rik	0.0334421	1.23134	7.26074	0.169588	0.865334	NA
1245	Ush2a	0.635178	-0.213878	1.95067	-0.109643	0.912692	NA
1246	Kctd3	140.063	-0.591183	0.15283	-3.86823	0.000109628	0.000864875
1247	Kcnk2	3.8376	1.29612	1.07939	1.20079	0.229834	0.393346
1248	Cenpf	377.023	-0.38495	0.191465	-2.01055	0.0443735	0.118771
1249	Ptpn14	417.249	1.20563	0.152896	7.88534	3.13688e-15	2.85221e-13
1250	Smyd2	252.648	-0.265646	0.135017	-1.9675	0.049126	0.128339
1251	Prox1	2.72399	0.0966656	0.928101	0.104154	0.917047	0.95045
1252	Rps6kc1	67.139	0.212286	0.200665	1.05792	0.290094	0.46214
1253	Angel2	194.441	0.298208	0.126522	2.35696	0.0184254	0.0599943
1254	Vash2	17.7831	1.68476	0.500224	3.36801	0.000757127	0.00442529
1255	Mfsd7b	95.4485	0.40005	0.244092	1.63893	0.101228	0.220639
1256	A230020J21Rik	0.565977	-1.20923	2.23506	-0.541031	0.588486	NA
1257	1700022P22Rik	0.2206	0.269617	5.29403	0.0509285	0.959383	NA
1258	Tatdn3	25.4652	-0.590325	0.317964	-1.85658	0.0633708	0.155445
1259	Nsl1	135.955	-0.4868	0.215745	-2.25636	0.0240478	0.0742432
1260	Batf3	10.7359	-0.667094	0.491449	-1.3574	0.174653	0.324236
1261	Fam71a	0.210078	-1.56691	4.33566	-0.3614	0.717801	NA
1262	Atf3	90.968	1.93082	0.655992	2.94335	0.00324681	0.0148445
1263	Nenf	240.167	0.211947	0.150967	1.40393	0.160341	0.305067
1264	Tmem206	107.737	0.405517	0.155688	2.60468	0.00919592	0.0345147
1265	Ppp2r5a	30.7311	0.575695	0.273982	2.10121	0.0356222	0.100932
1266	Dtl	448.307	-0.59809	0.180035	-3.32208	0.000893497	0.00509672
1267	Ints7	12.8342	-0.157412	0.411061	-0.382942	0.701763	0.818069
1268	Lpgat1	101.556	0.621805	0.164308	3.78438	0.000154094	0.00114533
1269	Nek2	102.342	-1.02838	0.31936	-3.22012	0.00128136	0.00688686
1270	1700034H15Rik	1.78061	-0.483353	1.28076	-0.377395	0.70588	NA
1271	Slc30a1	147.331	0.615944	0.176922	3.48144	0.000498731	0.00312819
1272	Rd3	1.80336	-0.615484	1.13961	-0.540081	0.589141	NA
1273	Mir3473c	0.106432	0.269416	7.26074	0.0371058	0.970401	NA
1274	Traf5	0.438901	-1.57452	2.77286	-0.56783	0.57015	NA
1275	Rcor3	7.01825	0.697742	0.63837	1.093	0.274392	0.445279
1276	Gm10516	6.20519	-0.401276	0.654952	-0.612679	0.540088	0.695854
1277	Kcnh1	1.06867	0.79148	1.8451	0.428964	0.66795	NA
1278	Hhat	20.8244	0.27289	0.375186	0.727346	0.467014	0.633958
1279	1700065J18Rik	0	NA	NA	NA	NA	NA
1280	Sertad4	1.66743	2.55081	1.3918	1.83275	0.0668403	NA
1281	Syt14	0.0262878	0.269589	7.26074	0.0371297	0.970382	NA
1282	Diexf	79.7072	0.117695	0.218265	0.539229	0.589729	0.737879
1283	Irf6	6.08112	4.86987	1.02246	4.7629	1.90834e-06	2.58427e-05
1284	A130010J15Rik	64.1306	-0.938592	0.203606	-4.60985	4.02963e-06	4.97248e-05
1285	Traf3ip3	0.930711	-1.57702	2.05971	-0.765653	0.443883	NA
1286	Hsd11b1	6.46834	-0.697156	1.07465	-0.648727	0.516515	0.677317
1287	G0s2	6.35304	-2.17632	0.804056	-2.70668	0.00679606	0.0271
1288	Lamb3	0.160635	0.269569	5.77836	0.0466515	0.962791	NA
1289	Camk1g	0.0374173	0.269614	7.26074	0.0371332	0.970379	NA
1290	Mir205	0	NA	NA	NA	NA	NA
1291	4930503O07Rik	0	NA	NA	NA	NA	NA
1292	Plxna2	0.541512	-0.692186	2.27941	-0.303669	0.76138	NA
1293	Cd34	0.286771	-0.692147	4.07077	-0.170028	0.864988	NA
1294	Gm16897	0.243288	1.8433	4.18126	0.440848	0.659323	NA
1295	A330023F24Rik	4.54344	1.37406	1.01629	1.35203	0.176364	0.326412
1296	Mir29b-2	0	NA	NA	NA	NA	NA
1297	Mir29c	0	NA	NA	NA	NA	NA
1298	Cd46	1.6934	2.23012	1.21157	1.84069	0.0656675	NA
1299	Cr1l	180.568	0.254285	0.160443	1.58489	0.112991	0.239048
1300	Cr2	1.38075	-0.631887	1.94512	-0.324858	0.745289	NA
1301	B020014A21Rik	0.153872	0.269713	7.26074	0.0371468	0.970368	NA
1302	H60c	0.474061	1.08486	2.16689	0.500653	0.616615	NA
1303	Ppp1r14c	1.869	0.298517	1.29436	0.230628	0.817604	NA
1304	Iyd	0.377275	0.351536	3.09467	0.113594	0.90956	NA
1305	Plekhg1	22.0216	0.220777	0.370549	0.595809	0.551303	0.705624
1306	Mthfd1l	1197.52	-0.3252	0.1176	-2.7653	0.00568703	0.0235749
1307	Akap12	141.973	-0.722833	0.336571	-2.14764	0.0317423	0.0923628
1308	Zbtb2	56.9272	-0.294777	0.241508	-1.22057	0.222249	0.384335
1309	Rmnd1	0.0274807	0.269589	7.26074	0.0371297	0.970382	NA
1310	Gm5512	3.34206	0.613723	0.911611	0.673229	0.500802	0.663984
1311	1700052N19Rik	79.3249	-0.239281	0.196581	-1.21722	0.223522	0.3856
1312	Ccdc170	0.0556335	0.26964	7.26074	0.0371367	0.970376	NA
1313	Esr1	0.321221	0.26963	3.12036	0.0864099	0.931141	NA
1314	Syne1	473.662	0.884077	0.127166	6.95214	3.59787e-12	1.93374e-10
1315	Myct1	0.131883	-0.692113	6.87648	-0.100649	0.919829	NA
1316	Vip	0	NA	NA	NA	NA	NA
1317	Fbxo5	336.7	-0.73876	0.192766	-3.83241	0.000126893	0.000976779
1318	Mtrf1l	68.9325	0.600606	0.22238	2.70081	0.00691708	0.0274527
1319	Rgs17	0.720573	0.260174	1.835	0.141784	0.887251	NA
1320	Oprm1	0.0655873	-0.692033	7.26074	-0.0953117	0.924067	NA
1321	Ipcef1	0.195142	1.2314	4.90916	0.250838	0.801939	NA
1322	Cnksr3	38.1386	0.0674453	0.278919	0.24181	0.808928	0.886565
1323	Ulbp1	0.190094	-0.692064	4.97331	-0.139155	0.889327	NA
1324	Lrp11	41.4987	-0.126768	0.306645	-0.413401	0.679313	0.802396
1325	Pcmt1	190.756	-0.3943	0.124778	-3.16	0.00157767	0.00815681
1326	A630066F11Rik	6.10327	1.16235	0.650304	1.7874	0.0738729	0.174175
1327	Nup43	197.384	-0.760789	0.205835	-3.69612	0.000218919	0.00155363
1328	BC020402	7.51038	0.55985	0.509399	1.09904	0.271751	0.442181
1329	Lats1	158.295	0.704578	0.153456	4.5914	4.40289e-06	5.38909e-05
1330	Katna1	468.768	-0.607065	0.10399	-5.83774	5.29129e-09	1.42829e-07
1331	Ginm1	114.209	0.421085	0.164033	2.56707	0.0102562	0.037733
1332	Ppil4	261.141	0.0284846	0.139792	0.203765	0.838537	0.903701
1333	Zc3h12d	0.544089	1.18332	2.02231	0.585132	0.558459	NA
1334	Mir5104	0	NA	NA	NA	NA	NA
1335	Tab2	555.157	0.416751	0.151223	2.75587	0.00585361	0.0241185
1336	Ust	105.622	0.157426	0.18268	0.861757	0.388821	0.561569
1337	Sash1	329.916	0.304974	0.171753	1.77566	0.0757897	0.17738
1338	Samd5	7.86199	-0.188087	0.526015	-0.357569	0.720666	0.83037
1339	Gm6150	0.0578515	0.269589	7.26074	0.0371297	0.970382	NA
1340	Stxbp5	118.151	0.341429	0.183393	1.86174	0.0626404	0.154028
1341	Adgb	54.9219	0.530558	0.330631	1.60468	0.108564	0.232439
1342	Rab32	350.945	-1.05036	0.179704	-5.84495	5.06726e-09	1.38326e-07
1343	Gm5177	3.03596	-0.439778	0.882407	-0.498384	0.618213	0.758913
1344	Grm1	3.7828	1.4979	0.973556	1.53858	0.123906	0.255961
1345	4930567K20Rik	0	NA	NA	NA	NA	NA
1346	Shprh	151.942	0.420721	0.194462	2.16352	0.0305015	0.0896148
1347	Fbxo30	155.828	0.209536	0.164577	1.27318	0.202955	0.360666
1348	Epm2a	0.277386	2.29933	3.70401	0.620767	0.534753	NA
1349	Utrn	369.375	0.433289	0.113281	3.82489	0.000130831	0.00100072
1350	B230208H11Rik	22.3813	0.559422	0.399742	1.39946	0.161676	0.306353
1351	Stx11	84.6976	0.45551	0.205557	2.21598	0.026693	0.0805787
1352	Sf3b5	780.225	-0.105422	0.104476	-1.00906	0.312948	0.486249
1353	Plagl1	1905.63	0.11031	0.110316	0.999943	0.317338	0.490705
1354	Zc2hc1b	0.101734	-0.692056	7.26074	-0.0953148	0.924065	NA
1355	Ltv1	312.413	-0.0314942	0.13941	-0.225911	0.821271	0.892972
1356	Phactr2	154.134	0.143765	0.177029	0.812101	0.416734	0.58726
1357	Fuca2	185.894	-0.369557	0.141459	-2.61247	0.00898912	0.0338857
1358	Pex3	57.641	-0.645709	0.222693	-2.89954	0.00373707	0.0166148
1359	Adat2	40.0134	-0.0393921	0.266598	-0.147759	0.882533	0.930113
1360	Aig1	5.28153	-0.420069	0.747089	-0.562275	0.573929	0.724574
1361	Hivep2	114.638	0.715016	0.196935	3.63072	0.000282629	0.00192337
1362	Gpr126	0.941241	-1.20978	1.80307	-0.670955	0.502249	NA
1363	Vta1	263.391	-0.160333	0.145061	-1.10527	0.269041	0.439357
1364	1700016L04Rik	0.649238	0.246206	1.9958	0.123362	0.90182	NA
1365	Gje1	1.17393	-1.94307	1.67334	-1.16119	0.245563	NA
1366	Nmbr	0.404232	2.25687	2.45403	0.919658	0.357752	NA
1367	Gm20125	0.273785	-0.692203	4.10664	-0.168557	0.866145	NA
1368	Cited2	514.026	0.459668	0.170828	2.69083	0.00712752	0.0281317
1369	Txlnb	2.99675	0.527522	1.07208	0.492055	0.62268	0.76208
1370	Heca	40.9146	1.10934	0.374451	2.96259	0.00305061	0.0141021
1371	Abracl	828.052	-0.481634	0.151685	-3.17522	0.00149722	0.00783465
1372	Reps1	230.65	-0.0155678	0.142604	-0.109168	0.913069	0.947708
1373	Ect2l	0.370245	0.269555	3.59397	0.0750019	0.940213	NA
1374	Ccdc28a	46.0129	1.07689	0.256155	4.20404	2.62192e-05	0.000251639
1375	Nhsl1	13.4624	0.467232	0.471936	0.990032	0.322158	0.495112
1376	Hebp2	118.797	-0.0309352	0.221874	-0.139427	0.889113	0.933256
1377	D10Bwg1379e	32.3265	0.0645198	0.406757	0.15862	0.873968	0.924825
1378	Gm4922	0.169247	0.269684	6.33947	0.0425404	0.966068	NA
1379	4930444F02Rik	0	NA	NA	NA	NA	NA
1380	Perp	1.42922	1.59904	1.39889	1.14307	0.253009	NA
1381	Tnfaip3	3.44297	1.12855	0.7624	1.48026	0.138803	0.27585
1382	Gm20139	0.189631	1.23144	4.94817	0.248867	0.803464	NA
1383	Olig3	1.00205	2.1688	1.62419	1.33531	0.181775	NA
1384	Ifngr1	112.338	-0.73243	0.162866	-4.49713	6.88777e-06	7.96028e-05
1385	Il22ra2	0.0430207	-0.692056	7.26074	-0.0953148	0.924065	NA
1386	Il20ra	0.0475621	0.269437	7.26074	0.0371088	0.970398	NA
1387	Slc35d3	0.460116	2.14171	2.46985	0.867143	0.385863	NA
1388	Pex7	83.8652	-1.12225	0.241907	-4.63917	3.49815e-06	4.34771e-05
1389	Map3k5	112.429	-0.243798	0.216534	-1.12591	0.260204	0.428932
1390	Map7	36.7456	0.768771	0.269185	2.85592	0.00429122	0.0186379
1391	4930405J17Rik	0	NA	NA	NA	NA	NA
1392	Gm6251	127.83	-0.0648088	0.163556	-0.396249	0.691922	0.810874
1393	Bclaf1	1098.07	0.400028	0.0932214	4.29116	1.77739e-05	0.000181078
1394	Mtfr2	22.3175	-1.23686	0.359832	-3.43733	0.000587489	0.00356631
1395	Pde7b	0.613378	0.0704925	2.33026	0.0302509	0.975867	NA
1396	Ahi1	301.008	0.986387	0.144021	6.84889	7.44234e-12	3.7657e-10
1397	Myb	7.40712	-0.774025	0.593926	-1.30324	0.192494	0.346442
1398	Hbs1l	515.186	0.263352	0.113597	2.31831	0.0204322	0.0654188
1399	4930455C13Rik	0.320619	2.12266	3.31852	0.639641	0.522406	NA
1400	Aldh8a1	1.51536	4.65735	1.60076	2.90947	0.00362043	NA
1401	1700020N01Rik	0.425869	1.76601	2.54284	0.694501	0.487368	NA
1402	Gm5420	0.09687	1.23118	7.26074	0.169567	0.86535	NA
1403	Sgk1	61.2472	1.48041	0.352668	4.19773	2.69598e-05	0.000257727
1404	4930444G20Rik	0.0627526	0.269564	7.26074	0.0371262	0.970384	NA
1405	E030030I06Rik	87.192	0.595107	0.189975	3.13255	0.00173296	0.00880205
1406	Raet1a	0.029038	0.269589	7.26074	0.0371297	0.970382	NA
1407	Raet1e	1.0911	1.99751	1.85179	1.07869	0.280726	NA
1408	Raet1b	0	NA	NA	NA	NA	NA
1409	Raet1c	0	NA	NA	NA	NA	NA
1410	H60b	0.208536	0.269638	4.83487	0.0557694	0.955526	NA
1411	C920009B18Rik	24.3229	-0.675139	0.339009	-1.99151	0.0464254	0.123065
1412	Raet1d	0.156201	-1.5973	5.79923	-0.275433	0.782984	NA
1413	Gm10825	4.52016	-1.74051	0.799403	-2.17726	0.0294612	0.0873222
1414	Slc2a12	0.217067	-1.60097	4.32719	-0.36998	0.711398	NA
1415	Tbpl1	400.749	1.11978	0.195341	5.73243	9.90006e-09	2.4994e-07
1416	Tcf21	3.80422	0.0174905	0.821109	0.0213011	0.983005	0.990129
1417	Eya4	5.30029	0.561725	0.654059	0.85883	0.390434	0.563159
1418	Rps12	5857.82	0.426558	0.127752	3.33895	0.000840943	0.00483572
1419	Snora33	2.38019	0.55676	1.07702	0.516947	0.605193	0.749934
1420	Snord100	2.20974	0.640191	1.24406	0.514599	0.606833	0.751119
1421	Slc18b1	86.3915	-1.44144	0.223136	-6.45991	1.04768e-10	4.3389e-09
1422	Vnn3	0.0482438	1.23136	7.26074	0.169592	0.865331	NA
1423	Vnn1	0.250458	-0.69215	4.21339	-0.164274	0.869515	NA
1424	Taar1	0.0761405	0.269564	7.26074	0.0371262	0.970384	NA
1425	Taar2	0.0358397	0.269589	7.26074	0.0371297	0.970382	NA
1426	Taar3	0.0793596	0.269614	7.26074	0.0371332	0.970379	NA
1427	Taar4	0.0272411	0.269564	7.26074	0.0371262	0.970384	NA
1428	Taar5	0.0199981	0.269614	7.26074	0.0371332	0.970379	NA
1429	Taar6	0.127896	0.269476	6.9545	0.0387484	0.969091	NA
1430	Taar7a	0	NA	NA	NA	NA	NA
1431	Taar7b	0	NA	NA	NA	NA	NA
1432	Taar7d	0.0230226	-0.692081	7.26074	-0.0953183	0.924062	NA
1433	Taar7e	0	NA	NA	NA	NA	NA
1434	Taar7f	0	NA	NA	NA	NA	NA
1435	Taar8a	0	NA	NA	NA	NA	NA
1436	Taar8b	0	NA	NA	NA	NA	NA
1437	Taar8c	0	NA	NA	NA	NA	NA
1438	Taar9	0	NA	NA	NA	NA	NA
1439	Stx7	961.113	-0.687802	0.127973	-5.3746	7.67535e-08	1.53927e-06
1440	Moxd1	1.94309	1.96462	1.28066	1.53406	0.125014	NA
1441	Ctgf	182.2	1.26635	0.495072	2.55791	0.0105304	0.0385773
1442	Enpp1	4.42466	0.275035	0.653424	0.420914	0.673818	0.797932
1443	Enpp3	1.86612	-3.20266	1.58726	-2.01773	0.0436193	NA
1444	Med23	119.947	0.0246389	0.161407	0.15265	0.878674	0.927997
1445	Arg1	1.51726	1.01183	1.38304	0.731601	0.464412	NA
1446	Akap7	189.928	-0.0985126	0.126156	-0.780881	0.434872	0.604333
1447	Epb4.1l2	1378.62	-0.449121	0.108381	-4.14392	3.41422e-05	0.000315658
1448	Smlr1	0	NA	NA	NA	NA	NA
1449	4930401C15Rik	0.0268755	0.26964	7.26074	0.0371367	0.970376	NA
1450	Mir680-3	0	NA	NA	NA	NA	NA
1451	Tmem200a	0.440497	-0.692163	2.70985	-0.255425	0.798395	NA
1452	Gm9767	0	NA	NA	NA	NA	NA
1453	Samd3	1.0781	0.543027	1.5167	0.358032	0.720319	NA
1454	L3mbtl3	18.1685	0.682552	0.373793	1.82602	0.0678476	0.163989
1455	Gm8709	0.679606	0.301299	2.07985	0.144866	0.884817	NA
1456	Arhgap18	225.486	0.865822	0.204651	4.23072	2.32949e-05	0.000228411
1457	Lama2	0.540879	1.23138	2.29573	0.53638	0.591696	NA
1458	Ptprk	117.564	0.426013	0.184536	2.30857	0.0209675	0.0668141
1459	Themis	0.124017	0.269665	7.26074	0.0371402	0.970373	NA
1460	4930519F09Rik	0.212411	0.269495	4.81992	0.0559129	0.955411	NA
1461	2310057J18Rik	119.796	4.10682	0.434815	9.44497	3.55515e-21	9.14731e-19
1462	Soga3	69.0778	-0.0126606	0.24662	-0.0513364	0.959057	0.976006
1463	9330159F19Rik	10.761	-0.0421319	0.539038	-0.0781613	0.9377	0.963187
1464	Echdc1	1.30801	-0.422809	1.44532	-0.292538	0.769876	NA
1465	Rnf146	25.2285	0.850816	0.34186	2.48879	0.0128179	0.0449166
1466	Rspo3	4.5764	1.28332	0.735142	1.74567	0.0808682	0.186737
1467	Cenpw	779.912	-0.487873	0.161304	-3.02455	0.00249005	0.0118739
1468	Trmt11	44.0453	-0.401429	0.267246	-1.50209	0.133073	0.267807
1469	Gm20300	28.988	-0.906512	0.342353	-2.64789	0.00809962	0.0312137
1470	Hint3	79.4096	-0.746458	0.20275	-3.68167	0.000231711	0.00163102
1471	Ncoa7	269.65	0.25396	0.1452	1.74904	0.0802833	0.185634
1472	Hey2	1.91391	-1.54655	1.22316	-1.26439	0.20609	NA
1473	Hddc2	174.775	-0.486108	0.151874	-3.20073	0.00137078	0.00729613
1474	Tpd52l1	271.462	-0.423929	0.162655	-2.60631	0.00915235	0.0343975
1475	Gm3258	6.43916	0.422727	0.683757	0.618242	0.536416	0.693635
1476	Rnf217	89.694	-0.0188912	0.193403	-0.0976778	0.922188	0.95327
1477	Nkain2	2.98586	1.71729	0.928925	1.84869	0.0645027	0.157741
1478	Trdn	1.84886	0.977459	1.2093	0.808289	0.418924	NA
1479	D830005E20Rik	0.052651	0.269462	7.26074	0.0371123	0.970395	NA
1480	Clvs2	0.214722	0.269508	5.32172	0.0506431	0.95961	NA
1481	Gm4794	0.0314903	0.269614	7.26074	0.0371332	0.970379	NA
1482	Sult3a1	0.23571	0.269597	6.38032	0.0422545	0.966296	NA
1483	Rsph4a	0.404301	-0.587917	2.39822	-0.245147	0.806343	NA
1484	Zufsp	24.7374	0.117164	0.349259	0.335464	0.737275	0.840011
1485	A830082N09Rik	4.53543	-0.395914	0.738317	-0.536239	0.591794	0.739543
1486	Rwdd1	129.121	-0.777479	0.166213	-4.67761	2.90244e-06	3.73794e-05
1487	Bet3l	0.165562	-0.608047	6.39373	-0.0951006	0.924235	NA
1488	Fam26d	2.02002	1.2612	1.20088	1.05022	0.293615	NA
1489	Fam26e	71.967	0.331978	0.208576	1.59164	0.111465	0.236815
1490	Fam26f	0.299707	2.65548	3.30439	0.803621	0.421616	NA
1491	Dse	286.778	-0.0463738	0.161653	-0.286873	0.774209	0.864897
1492	Tspyl1	373.87	0.505693	0.105987	4.77127	1.83068e-06	2.49869e-05
1493	Tspyl4	12.4628	0.0109365	0.534725	0.0204525	0.983682	0.990316
1494	Nt5dc1	45.6467	-0.786312	0.3159	-2.48911	0.0128062	0.0448885
1495	Col10a1	3.45387	-0.987744	0.73985	-1.33506	0.181857	0.333079
1496	Frk	101.357	-0.52152	0.192405	-2.71054	0.00671742	0.0268541
1497	Hs3st5	2.78982	3.28372	1.06468	3.08424	0.0020407	0.0100974
1498	Hdac2	750.161	-0.105889	0.124491	-0.85057	0.395008	0.567387
1499	Marcks	4367.07	0.104064	0.114856	0.906043	0.364913	0.538618
1500	Rfpl4b	0.0895357	0.269589	7.26074	0.0371297	0.970382	NA
1501	Lama4	130.434	-0.0816098	0.214551	-0.380375	0.703667	0.81924
1502	Fam229b	30.5147	-1.66509	0.332594	-5.00637	5.54658e-07	8.80247e-06
1503	Tube1	51.397	-0.714114	0.240918	-2.96413	0.00303539	0.0140586
1504	Wisp3	0.403448	-0.543356	2.79513	-0.194394	0.845868	NA
1505	Fyn	216.795	0.502612	0.136877	3.67199	0.000240668	0.00168134
1506	Traf3ip2	31.9801	-0.70921	0.293207	-2.4188	0.0155718	0.0522647
1507	E130307A14Rik	20.5782	1.39881	0.38964	3.59	0.000330678	0.00220446
1508	Rev3l	146.613	0.845092	0.214793	3.93445	8.33872e-05	0.000687859
1509	AA474331	0.0481777	-0.692056	7.26074	-0.0953148	0.924065	NA
1510	2010001E11Rik	0.129287	0.269462	7.26074	0.0371123	0.970395	NA
1511	G630090E17Rik	0.453888	1.23139	2.89883	0.424789	0.670991	NA
1512	BC021785	0.266625	2.19251	3.75684	0.583605	0.559486	NA
1513	AI317395	0.265569	1.23135	3.76813	0.32678	0.743834	NA
1514	Slc16a10	0.984251	0.824797	1.63563	0.504268	0.614073	NA
1515	Rpf2	362.682	-0.454804	0.127374	-3.57062	0.00035614	0.00234619
1516	Gtf3c6	416.851	-0.159363	0.118692	-1.34265	0.179384	0.33003
1517	Amd1	0	NA	NA	NA	NA	NA
1518	Amd2	0	NA	NA	NA	NA	NA
1519	Cdk19	123.654	0.389718	0.19481	2.0005	0.0454464	0.12108
1520	Slc22a16	0.141737	1.23139	6.72583	0.183084	0.854732	NA
1521	Ddo	1.80309	-1.05505	1.38294	-0.762909	0.445518	NA
1522	Mettl24	3.04238	0.553129	0.856614	0.645715	0.518464	0.678761
1523	Cdc40	154.931	-0.93337	0.166232	-5.61487	1.96707e-08	4.60111e-07
1524	Wasf1	144.78	0.375931	0.18212	2.0642	0.038999	0.108045
1525	Gpr6	0.155103	-0.635535	5.81251	-0.109339	0.912933	NA
1526	Fig4	48.6905	-0.682795	0.229593	-2.97393	0.00294008	0.0137011
1527	Zbtb24	41.7039	0.355588	0.257371	1.38162	0.167089	0.314439
1528	Mical1	151.51	-0.664318	0.178661	-3.71831	0.000200559	0.00144367
1529	Smpd2	102.165	-0.121214	0.193239	-0.627274	0.53048	0.688354
1530	Ppil6	0.190472	-1.56988	6.13226	-0.256003	0.797949	NA
1531	Cd164	740.887	-0.701309	0.108184	-6.48255	9.01873e-11	3.77382e-09
1532	Ccdc162	0.460848	-0.634304	2.23719	-0.283527	0.776773	NA
1533	5730435O14Rik	0.0230226	-0.692081	7.26074	-0.0953183	0.924062	NA
1534	Cep57l1	38.0025	-0.892472	0.293754	-3.03816	0.00238024	0.0114294
1535	Sesn1	72.2925	0.0698803	0.229239	0.304836	0.760491	0.855739
1536	Armc2	6.29653	0.832465	0.545106	1.52716	0.126721	0.259778
1537	Foxo3	2.01826	0.753823	0.959597	0.785562	0.432124	NA
1538	Lace1	38.1267	0.60897	0.27894	2.18316	0.0290243	0.0862597
1539	Snx3	1814.17	-0.446484	0.0981241	-4.5502	5.35955e-06	6.39813e-05
1540	Nr2e1	2.35484	-0.181008	1.0451	-0.173196	0.862497	0.917676
1541	Ostm1	202.967	-1.73501	0.161475	-10.7447	6.2752e-27	3.44936e-24
1542	Sec63	852.254	0.192991	0.127182	1.51745	0.129154	0.263061
1543	Scml4	2.62674	-1.15152	1.20063	-0.959094	0.337511	0.511149
1544	Sobp	77.4995	0.78763	0.211345	3.72675	0.000193966	0.00140581
1545	9030612E09Rik	3.13748	-0.278314	0.867297	-0.320898	0.748288	0.847801
1546	Pdss2	12.0754	0.22808	0.481891	0.473303	0.635997	0.77147
1547	Bend3	23.6927	-0.501926	0.335219	-1.49731	0.134313	0.269406
1548	1700021F05Rik	164.72	0.601431	0.137554	4.37234	1.22924e-05	0.000131318
1549	Cd24a	0.667611	3.32906	2.2656	1.46939	0.141726	NA
1550	F830002L21Rik	0.131715	0.26973	6.89825	0.0391012	0.96881	NA
1551	1700027J07Rik	0.0269951	0.269614	7.26074	0.0371332	0.970379	NA
1552	Qrsl1	202.099	-0.277899	0.142766	-1.94653	0.0515913	0.133339
1553	Rtn4ip1	103.434	-0.135954	0.192627	-0.705786	0.480321	0.644747
1554	Aim1	2.0883	-0.203517	1.08306	-0.187908	0.850948	NA
1555	Speer5-ps1	0.239476	0.269582	4.66104	0.0578372	0.953878	NA
1556	Atg5	194.418	-0.339568	0.112993	-3.0052	0.00265407	0.012557
1557	Mir1929	0	NA	NA	NA	NA	NA
1558	Prdm1	1.0909	3.02892	1.54098	1.96558	0.0493476	NA
1559	Prep	339.701	-0.16738	0.0964761	-1.73493	0.0827526	0.189956
1560	Popdc3	0.87082	1.22965	1.88458	0.652481	0.514091	NA
1561	Bves	0.5441	-0.632038	2.33792	-0.270341	0.786898	NA
1562	Lin28b	28.8558	-0.586933	0.315948	-1.85769	0.0632131	0.155153
1563	Hace1	46.8127	-0.355386	0.322014	-1.10364	0.269751	0.439933
1564	D030045P18Rik	0.0927052	0.269564	7.26074	0.0371262	0.970384	NA
1565	Snord14d	0	NA	NA	NA	NA	NA
1566	Snord14c	0	NA	NA	NA	NA	NA
1567	C130030K03Rik	3.58338	0.617836	0.913213	0.676551	0.498691	0.662129
1568	Grik2	32.4092	0.483412	0.283744	1.70369	0.0884395	0.199592
1569	Ascc3	130.215	0.409134	0.217697	1.87938	0.0601931	0.149962
1570	Sim1	0.166274	1.23125	5.71833	0.215315	0.829521	NA
1571	Gp49a	0	NA	NA	NA	NA	NA
1572	Lilrb4	0.0272411	0.269564	7.26074	0.0371262	0.970384	NA
1573	Fam162b	0.0816416	1.23136	7.26074	0.169592	0.865331	NA
1574	Gprc6a	0.0548122	0.269614	7.26074	0.0371332	0.970379	NA
1575	Rfx6	0.156394	-0.692058	6.51424	-0.106238	0.915394	NA
1576	4933411G06Rik	0	NA	NA	NA	NA	NA
1577	Vgll2	0.319013	-0.692196	3.37684	-0.204983	0.837585	NA
1578	Ros1	0.823478	-1.62262	1.7381	-0.933557	0.350533	NA
1579	Dcbld1	200.945	0.546076	0.139578	3.91233	9.14086e-05	0.000743379
1580	Gopc	231.982	0.333663	0.153459	2.17429	0.0296835	0.0878734
1581	Nepn	0.285021	-1.65578	4.37433	-0.378523	0.705042	NA
1582	Nus1	993.916	0.651798	0.124895	5.21878	1.80104e-07	3.28011e-06
1583	Zfa-ps	0.324572	2.29123	3.29643	0.695062	0.487016	NA
1584	Slc35f1	162.411	-1.33459	0.238588	-5.59368	2.22301e-08	5.13031e-07
1585	Cep85l	3.43418	1.96628	0.924275	2.12738	0.0333888	0.096052
1586	Gm19395	0.029038	0.269589	7.26074	0.0371297	0.970382	NA
1587	Pln	0.0218359	-0.692081	7.26074	-0.0953183	0.924062	NA
1588	Gm20597	1.95937	2.33495	1.15913	2.0144	0.0439673	NA
1589	Mcm9	6.98934	-0.127864	0.599655	-0.213228	0.831149	0.89985
1590	Asf1a	238.86	-0.237353	0.120057	-1.97701	0.0480402	0.126156
1591	Fam184a	0.106054	0.26964	7.26074	0.0371367	0.970376	NA
1592	Man1a	6.21098	0.896564	0.618352	1.44993	0.147079	0.287339
1593	Gm16998	0.347346	1.2314	3.32685	0.370138	0.711279	NA
1594	D630037F22Rik	24.5421	-0.548575	0.34646	-1.58337	0.113337	0.239404
1595	Msl3l2	4.20149	-0.308806	0.737289	-0.41884	0.675333	0.799257
1596	Gja1	71.5514	2.0271	0.315449	6.42606	1.30952e-10	5.26404e-09
1597	4930467K11Rik	0.0860237	1.23136	7.26074	0.169592	0.865331	NA
1598	Hsf2	159.4	0.113291	0.14543	0.77901	0.435974	0.605326
1599	Serinc1	554.002	0.345673	0.109746	3.14974	0.00163417	0.0083915
1600	Pkib	34.9411	0.219645	0.374371	0.586705	0.557402	0.710142
1601	Fabp7	240.499	-0.621323	0.246207	-2.52358	0.0116167	0.041612
1602	Smpdl3a	193.022	0.698549	0.16788	4.161	3.16851e-05	0.000295281
1603	Dux	0	NA	NA	NA	NA	NA
1604	Gm4981	0.0218359	-0.692081	7.26074	-0.0953183	0.924062	NA
1605	Gcc2	278.355	0.293291	0.115162	2.54676	0.0108728	0.0395681
1606	Lims1	233.846	-1.6427	0.195961	-8.38277	5.16979e-17	6.51232e-15
1607	Ranbp2	139.57	0.104723	0.19421	0.539228	0.58973	0.737879
1608	Ccdc138	18.1596	-0.487162	0.366384	-1.32965	0.183633	0.335501
1609	Edar	0.960622	-2.17308	1.89167	-1.14876	0.250656	NA
1610	BB019430	0.154592	0.269596	6.52364	0.041326	0.967036	NA
1611	Sh3rf3	0.18065	-0.692143	5.02037	-0.137867	0.890346	NA
1612	2010-09-01	142.893	-0.924074	0.192178	-4.80843	1.52118e-06	2.12912e-05
1613	Sowahc	79.3288	0.903651	0.245965	3.67391	0.000238868	0.0016736
1614	P4ha1	149.325	0.414365	0.211564	1.95858	0.0501616	0.130481
1615	Pla2g12b	0.317903	0.269623	3.3953	0.0794108	0.936706	NA
1616	Oit3	1.17297	1.25426	1.8171	0.690256	0.490033	NA
1617	Mcu	122.311	0.446247	0.164304	2.71598	0.00660793	0.0265305
1618	Micu1	96.1048	-0.47672	0.185306	-2.57261	0.0100934	0.0372701
1619	Dnajb12	13.5172	-0.576214	0.451282	-1.27684	0.20166	0.358844
1620	Ddit4	392.313	2.50168	0.358241	6.98323	2.88475e-12	1.57141e-10
1621	Anapc16	305.784	-0.136848	0.175629	-0.779184	0.435871	0.605326
1622	Ascc1	46.5146	-0.135456	0.256484	-0.528127	0.597411	0.744102
1623	Spock2	0.397683	2.02105	2.99294	0.675273	0.499503	NA
1624	Chst3	0.909424	2.80742	1.72738	1.62524	0.104111	NA
1625	Psap	2874.18	-0.133696	0.181924	-0.734897	0.462402	0.629711
1626	Cdh23	0.739648	-0.912002	2.04125	-0.446785	0.65503	NA
1627	4632428N05Rik	0.216237	0.269689	5.28103	0.0510674	0.959272	NA
1628	Gm17455	0.171086	-0.692101	5.65948	-0.122291	0.902669	NA
1629	Slc29a3	114.332	0.0696436	0.202599	0.34375	0.731034	0.836219
1630	Unc5b	96.657	1.37659	0.408493	3.36992	0.000751892	0.00440321
1631	Pldi	0.364132	0.636578	2.93601	0.216818	0.82835	NA
1632	Gm20611	0.0545724	0.269614	7.26074	0.0371332	0.970379	NA
1633	Pcbd1	0	NA	NA	NA	NA	NA
1634	Sgpl1	728.596	-0.177448	0.0861401	-2.06	0.039399	0.108928
1635	Tbata	0.577052	1.7566	2.03379	0.863709	0.387748	NA
1636	Adamts14	55.1156	0.424216	0.302436	1.40266	0.160717	0.305446
1637	Prf1	0.302859	-1.59571	3.08448	-0.517336	0.604922	NA
1638	Pald1	47.97	-0.663952	0.241186	-2.75286	0.00590769	0.0242669
1639	Nodal	0.732596	-0.649063	2.07759	-0.312412	0.754727	NA
1640	Eif4ebp2	32.7179	0.378386	0.350923	1.07826	0.280918	0.451868
1641	Lrrc20	42.6395	0.819026	0.261004	3.13798	0.00170116	0.00867665
1642	Npffr1	0.186379	-2.15458	6.13719	-0.35107	0.725536	NA
1643	Ppa1	622.021	-1.26061	0.128577	-9.80436	1.07828e-22	3.62214e-20
1644	Sar1a	664.911	-0.693982	0.0979027	-7.08849	1.35581e-12	7.80751e-11
1645	Tysnd1	87.0955	0.189887	0.188744	1.00605	0.314389	0.487549
1646	Aifm2	41.7285	0.161629	0.262212	0.616405	0.537627	0.694459
1647	H2afy2	1.48096	0.261732	1.47349	0.177627	0.859016	NA
1648	Mir5108	0	NA	NA	NA	NA	NA
1649	Col13a1	0.324118	1.33571	3.59616	0.371428	0.710319	NA
1650	2010107G23Rik	33.032	-0.0882376	0.363222	-0.24293	0.80806	0.886206
1651	Neurog3	0.117242	0.269488	7.26074	0.0371157	0.970393	NA
1652	Tspan15	10.6052	1.00406	0.468814	2.1417	0.0322178	0.0934765
1653	Tacr2	0.278444	0.269502	4.07631	0.0661143	0.947287	NA
1654	Hk1	268.99	0.532304	0.16803	3.1679	0.00153542	0.00799649
1655	2210417K05Rik	2.18008	-1.49275	1.39354	-1.07119	0.284083	0.455323
1656	Hkdc1	2.85345	4.32878	1.46311	2.95862	0.00309023	0.0142417
1657	Supv3l1	112.386	0.398353	0.162162	2.45651	0.0140293	0.0482937
1658	4930507D05Rik	2.29192	1.82257	0.988164	1.8444	0.0651244	0.158889
1659	Vps26a	538.442	-0.0703338	0.0999385	-0.70377	0.481576	0.646072
1660	Srgn	0.078476	0.269589	7.26074	0.0371297	0.970382	NA
1661	2510003E04Rik	135.236	0.126937	0.162786	0.779777	0.435522	0.605028
1662	Ddx21	1090.72	0.569144	0.136782	4.16094	3.1694e-05	0.000295281
1663	Ddx50	596.661	0.292982	0.0948524	3.08882	0.00200955	0.00995961
1664	Stox1	1.05825	0.222179	1.52618	0.145578	0.884254	NA
1665	Ccar1	672.301	-0.118634	0.186076	-0.637557	0.523762	0.683236
1666	Snord98	0.0218359	-0.692081	7.26074	-0.0953183	0.924062	NA
1667	Tet1	15.831	0.238483	0.392193	0.608074	0.543138	0.697998
1668	Slc25a16	41.0107	-0.0586563	0.351493	-0.166877	0.867467	0.921007
1669	Dna2	149.284	-1.18269	0.249607	-4.7382	2.15624e-06	2.87722e-05
1670	Rufy2	81.945	-0.22118	0.18242	-1.21248	0.225329	0.387887
1671	Hnrnph3	0.757582	2.20046	1.99525	1.10285	0.270091	NA
1672	Pbld2	4.1566	0.257826	0.82421	0.312816	0.754421	0.851125
1673	Pbld1	7.87201	0.804672	0.548405	1.46729	0.142296	0.280396
1674	Atoh7	0.258408	1.23127	5.0669	0.243003	0.808003	NA
1675	Mypn	1.34095	1.07659	1.33822	0.804492	0.421113	NA
1676	Herc4	184.962	0.0372058	0.135032	0.275534	0.782906	0.871232
1677	Sirt1	58.7779	0.326004	0.252188	1.2927	0.196115	0.35108
1678	Dnajc12	9.81299	-1.23875	0.556363	-2.22652	0.0259793	0.0787981
1679	Ctnna3	0.449086	0.909434	2.67389	0.340117	0.733768	NA
1680	Lrrtm3	0.125916	1.23136	6.9914	0.176126	0.860195	NA
1681	1700023F02Rik	0.209311	0.269507	5.95246	0.0452767	0.963887	NA
1682	Reep3	616.381	0.170303	0.0857971	1.98496	0.0471495	0.12452
1683	Jmjd1c	135.845	0.585538	0.214299	2.73233	0.00628873	0.0255543
1684	Nrbf2	16.067	-0.0539754	0.450617	-0.119781	0.904657	0.94335
1685	Egr2	1.13922	-0.414973	1.46084	-0.284064	0.776361	NA
1686	Ado	364.316	0.500217	0.128536	3.89166	9.95624e-05	0.000802137
1687	Zfp365	115.322	1.39671	0.199432	7.00347	2.49701e-12	1.38515e-10
1688	Rtkn2	27.4128	-0.682901	0.444714	-1.5356	0.124638	0.257002
1689	Arid5b	43.069	1.33917	0.2536	5.28064	1.28736e-07	2.41739e-06
1690	4930545H06Rik	0	NA	NA	NA	NA	NA
1691	1700040L02Rik	0.271643	2.01529	3.43059	0.587448	0.556903	NA
1692	Tmem26	0.0873127	1.23141	7.26074	0.169599	0.865326	NA
1693	Rhobtb1	10.8501	0.630408	0.540142	1.16712	0.243163	0.409494
1694	Cdk1	3437.49	-0.809552	0.236057	-3.42948	0.00060474	0.00365291
1695	Ank3	17.8311	0.505444	0.405346	1.24694	0.212418	0.372935
1696	Ccdc6	364.943	0.328351	0.118941	2.76063	0.00576905	0.0238432
1697	2310015B20Rik	0.227488	1.82785	5.82165	0.313974	0.753541	NA
1698	Slc16a9	0.156299	0.269476	6.52307	0.0413112	0.967048	NA
1699	Fam13c	0.486112	1.76844	2.30301	0.76788	0.442559	NA
1700	Phyhipl	0.309074	-1.56753	3.94294	-0.397555	0.690959	NA
1701	D630013N20Rik	0.0631775	0.26971	7.26074	0.0371463	0.970368	NA
1702	Bicc1	0.41338	1.2314	2.83428	0.434467	0.663949	NA
1703	C730027H18Rik	0.0603176	1.23139	7.26074	0.169595	0.865329	NA
1704	Tfam	460.434	-0.0991984	0.113783	-0.871824	0.383304	0.555791
1705	Ube2d1	96.1203	0.315845	0.201188	1.5699	0.116439	0.244292
1706	Cisd1	892.673	-0.462235	0.0972707	-4.75205	2.01367e-06	2.71173e-05
1707	Ipmk	258.584	-0.323764	0.132135	-2.45026	0.0142755	0.0489046
1708	1700049L16Rik	0.0210592	0.26964	7.26074	0.0371367	0.970376	NA
1709	Zwint	179.31	-1.11738	0.23707	-4.71327	2.43771e-06	3.20079e-05
1710	A330049N07Rik	1.11936	0.269612	1.99636	0.135052	0.892571	NA
1711	Pcdh15	2.26687	0.22475	1.10212	0.203925	0.838412	0.903647
1712	Rtdr1	0.0962574	-0.692106	7.26074	-0.0953218	0.924059	NA
1713	Gnaz	0.904317	-0.456317	1.7757	-0.256979	0.797195	NA
1714	Rab36	7.83214	-0.485555	0.611423	-0.794139	0.427114	0.596978
1715	Bcr	141.232	0.392867	0.157831	2.48917	0.0128043	0.0448885
1716	Specc1l	319.617	0.580584	0.113844	5.0998	3.40007e-07	5.79929e-06
1717	Adora2a	6.14315	-0.0183194	0.584012	-0.0313682	0.974976	0.986148
1718	Gm5779	3.27648	1.37325	0.846548	1.62218	0.104765	0.226519
1719	Upb1	1.97878	0.877032	1.02594	0.854858	0.39263	NA
1720	4933407G14Rik	0.118215	0.269485	7.14148	0.0377351	0.969899	NA
1721	Gucd1	55.2702	0.586639	0.218201	2.68852	0.00717688	0.0283072
1722	Snrpd3	1512.77	0.103517	0.137938	0.750462	0.452977	0.620842
1723	Fam211b	99.8526	0.778516	0.265733	2.92969	0.00339299	0.0154022
1724	Ggt1	37.2948	-0.190475	0.413057	-0.461135	0.644701	0.776454
1725	Ggt5	0.177289	-1.6325	5.59463	-0.291797	0.770442	NA
1726	Susd2	0.371777	-1.59921	2.99821	-0.533389	0.593764	NA
1727	Cabin1	91.7532	0.552267	0.182884	3.01976	0.00252973	0.0120394
1728	Ddt	310.342	-0.0649486	0.145143	-0.44748	0.654528	0.783917
1729	Gstt3	127.565	0.25235	0.22762	1.10865	0.267583	0.437873
1730	Gstt1	1.97544	-0.112658	1.22988	-0.0916009	0.927015	NA
1731	Gstt4	0.20911	-1.60105	4.36238	-0.367013	0.71361	NA
1732	Gstt2	7.79223	-0.843809	0.614484	-1.3732	0.169691	0.318101
1733	Mif	2263.93	-0.00159902	0.129192	-0.0123771	0.990125	0.994349
1734	Derl3	0.247302	1.23143	4.19592	0.293483	0.769153	NA
1735	Smarcb1	537.956	0.00150707	0.132835	0.0113454	0.990948	0.994677
1736	Mmp11	22.3946	-0.260366	0.411497	-0.63273	0.52691	0.685226
1737	Chchd10	3178.02	0.446486	0.109497	4.07759	4.5505e-05	0.000404925
1738	Vpreb3	1.66108	0.269605	1.91127	0.141061	0.887822	NA
1739	Gm5134	0.40957	-0.60915	2.8025	-0.217359	0.827928	NA
1740	Zfp280b	100.588	-0.0671403	0.192437	-0.348895	0.727168	0.834556
1741	Slc5a4b	0.419085	0.269583	2.99613	0.089977	0.928306	NA
1742	Slc5a4a	0.203897	0.269628	4.85844	0.0554968	0.955743	NA
1743	Prmt2	156.504	0.0182189	0.15292	0.11914	0.905164	0.94339
1744	Mir678	0	NA	NA	NA	NA	NA
1745	S100b	1639.57	-0.343055	0.188547	-1.81946	0.0688406	0.165604
1746	Dip2a	89.3774	-0.433572	0.186385	-2.32621	0.0200072	0.064177
1747	Pcnt	171.581	-1.0017	0.145765	-6.87198	6.33171e-12	3.24447e-10
1748	1700094J05Rik	0.0251551	0.269614	7.26074	0.0371332	0.970379	NA
1749	2610028H24Rik	0.0754102	-0.692081	7.26074	-0.0953183	0.924062	NA
1750	Ybey	37.4144	0.865583	0.273314	3.16699	0.00154025	0.00801473
1751	Mcm3ap	182.167	-0.299213	0.135774	-2.20376	0.0275413	0.0826855
1752	Lss	86.3442	0.242051	0.254316	0.951771	0.341213	0.51495
1753	4930483K19Rik	4.27025	0.782168	0.673536	1.16129	0.245526	0.412381
1754	Spatc1l	0.175746	-2.19745	5.57421	-0.394218	0.69342	NA
1755	Ftcd	0.685857	0.269619	2.38011	0.11328	0.909809	NA
1756	Col6a2	0.159644	-0.692221	6.47473	-0.106911	0.91486	NA
1757	Col6a1	0.158015	1.23136	5.79933	0.212329	0.831851	NA
1758	Pcbp3	0.0690375	-1.63368	7.2346	-0.225815	0.821345	NA
1759	Gm10787	0.0859632	0.269614	7.26074	0.0371332	0.970379	NA
1760	Slc19a1	58.277	-0.568345	0.234276	-2.42596	0.0152678	0.0515735
1761	Col18a1	1.29186	2.71176	1.5876	1.70809	0.0876191	NA
1762	Gm10941	0.995235	-0.00636362	1.407	-0.00452283	0.996391	NA
1763	Pofut2	126.522	-0.0599902	0.178707	-0.33569	0.737105	0.839986
1764	Adarb1	25.3245	1.48296	0.338807	4.377	1.20324e-05	0.000129111
1765	Gm17769	1.83819	1.78226	1.04389	1.70732	0.0877618	NA
1766	Fam207a	478.768	0.19243	0.107775	1.78548	0.0741841	0.174697
1767	Itgb2	1.17514	-2.42607	1.63721	-1.48183	0.138385	NA
1768	Pttg1ip	339.105	0.0888963	0.122308	0.726823	0.467334	0.63418
1769	Sumo3	3417.99	-0.45739	0.148078	-3.08885	0.00200933	0.00995961
1770	Ube2g2	822.821	0.559095	0.162283	3.44519	0.000570656	0.00348709
1771	Mir1930	0.0272329	0.269564	7.26074	0.0371262	0.970384	NA
1772	Gm19402	0.0503778	0.269437	7.26074	0.0371088	0.970398	NA
1773	Gm10272	0	NA	NA	NA	NA	NA
1774	Gm10024	0	NA	NA	NA	NA	NA
1775	Gm10142	0	NA	NA	NA	NA	NA
1776	Krtap12-1	0	NA	NA	NA	NA	NA
1777	Gm10100	0	NA	NA	NA	NA	NA
1778	Gm3238	0	NA	NA	NA	NA	NA
1779	Gm19668	0.0272329	0.269564	7.26074	0.0371262	0.970384	NA
1780	Gm2696	0	NA	NA	NA	NA	NA
1781	Krtap10-4	0	NA	NA	NA	NA	NA
1782	Krtap10-10	0.029038	0.269589	7.26074	0.0371297	0.970382	NA
1783	Gm10318	0	NA	NA	NA	NA	NA
1784	Gm3285	0	NA	NA	NA	NA	NA
1785	1700009J07Rik	0	NA	NA	NA	NA	NA
1786	Lrrc3	0.352728	-1.62631	3.26366	-0.49831	0.618266	NA
1787	Trpm2	0.467735	2.72487	2.33762	1.16566	0.243752	NA
1788	1810043G02Rik	104.945	-1.36527	0.204661	-6.67087	2.54293e-11	1.15175e-09
1789	Pfkl	304.944	-0.226146	0.194702	-1.1615	0.245439	0.412293
1790	Aire	2.69512	-1.18437	1.09334	-1.08326	0.278695	0.449681
1791	Dnmt3l	1.8092	1.77515	1.51082	1.17496	0.240011	NA
1792	Icosl	3.22652	-0.725985	0.830309	-0.874356	0.381924	0.554629
1793	D10Jhu81e	394.726	0.00570418	0.174117	0.0327606	0.973866	0.985684
1794	Pwp2	143.726	-0.0699286	0.15519	-0.450599	0.652278	0.781919
1795	Trappc10	224.625	-0.400133	0.121088	-3.30448	0.000951524	0.00536697
1796	Agpat3	590.322	-0.041606	0.0916042	-0.454193	0.64969	0.779976
1797	Rrp1	419.562	-0.417448	0.120461	-3.46542	0.000529402	0.00328311
1798	Cstb	1028.92	0.192291	0.18755	1.02528	0.30523	0.478935
1799	Pdxk	539.059	-0.00519048	0.127984	-0.0405557	0.96765	0.981365
1800	Ilvbl	122.511	0.415936	0.171983	2.41847	0.0155858	0.0522828
1801	Syde1	449.698	-0.37433	0.119103	-3.1429	0.00167282	0.0085609
1802	Olfr1357	0.0716693	0.269665	7.26074	0.0371402	0.970373	NA
1803	Casp14	0.197318	0.269621	5.43434	0.0496143	0.96043	NA
1804	Ccdc105	0.318709	-0.692139	3.14569	-0.220027	0.82585	NA
1805	Slc1a6	0.620863	-0.330921	2.11529	-0.156442	0.875684	NA
1806	Olfr1356	0.0299526	0.269589	7.26074	0.0371297	0.970382	NA
1807	Olfr1355	0	NA	NA	NA	NA	NA
1808	Olfr1354	0	NA	NA	NA	NA	NA
1809	Olfr8	0	NA	NA	NA	NA	NA
1810	Olfr1353	0	NA	NA	NA	NA	NA
1811	Olfr1352	0	NA	NA	NA	NA	NA
1812	Olfr1351	0	NA	NA	NA	NA	NA
1813	Olfr57	0.0412953	0.269589	7.26074	0.0371297	0.970382	NA
1814	2610008E11Rik	57.9409	-0.364214	0.243236	-1.49737	0.134296	0.269406
1815	Vmn2r80	0	NA	NA	NA	NA	NA
1816	Vmn2r81	0	NA	NA	NA	NA	NA
1817	Vmn2r82	0.139489	0.269564	7.26074	0.0371262	0.970384	NA
1818	Vmn2r83	0.0690564	0.269564	7.26074	0.0371262	0.970384	NA
1819	Ppap2c	883.075	-0.672409	0.0999088	-6.73023	1.69397e-11	8.06504e-10
1820	Mier2	239.099	0.149078	0.160217	0.930474	0.352126	0.525395
1821	Theg	0.0262878	0.269589	7.26074	0.0371297	0.970382	NA
1822	C2cd4c	0.6766	-1.19837	2.24402	-0.534029	0.593321	NA
1823	Shc2	0.504285	2.1115	2.25286	0.937252	0.348629	NA
1824	Odf3l2	0.158695	-1.59739	5.77399	-0.276653	0.782047	NA
1825	Madcam1	0.12731	0.269564	7.26074	0.0371262	0.970384	NA
1826	Tpgs1	65.2347	0.201422	0.206436	0.975708	0.329209	0.502523
1827	Cdc34	941.373	0.346705	0.150719	2.30035	0.0214287	0.0678724
1828	Gzmm	3.83817	-0.534915	0.817539	-0.654299	0.512919	0.674064
1829	Bc1	35.1149	0.127351	0.40105	0.317544	0.750831	0.849191
1830	Bsg	1197.04	-0.0667506	0.104961	-0.635955	0.524806	0.684053
1831	Hcn2	13.0995	0.614304	0.425979	1.4421	0.149275	0.290268
1832	Polrmt	64.4639	-0.264355	0.24745	-1.06831	0.285379	0.457037
1833	Fgf22	0.121046	0.269589	7.26074	0.0371297	0.970382	NA
1834	Rnf126	146.198	-0.185371	0.160976	-1.15155	0.249508	0.416811
1835	Fstl3	0.0741912	0.269639	7.26074	0.0371366	0.970376	NA
1836	Prss57	0.0510118	0.26964	7.26074	0.0371367	0.970376	NA
1837	Palm	51.3765	-0.0560673	0.244829	-0.229006	0.818864	0.891557
1838	9130017N09Rik	0.196488	0.269582	4.46021	0.0604416	0.951804	NA
1839	E130317F20Rik	5.35305	-1.25327	0.747775	-1.676	0.0937383	0.208608
1840	Ptbp1	916.7	-0.309927	0.100399	-3.08694	0.00202227	0.0100186
1841	BC005764	8.34359	0.360604	0.514104	0.701423	0.483039	0.647465
1842	Prtn3	0.388745	0.269565	3.31176	0.0813963	0.935127	NA
1843	Elane	0.0927426	0.269589	7.26074	0.0371297	0.970382	NA
1844	Cfd	0.214202	1.23141	4.79449	0.25684	0.797303	NA
1845	Med16	154.997	0.244255	0.157733	1.54854	0.121492	0.252441
1846	R3hdm4	292.456	-0.589853	0.157288	-3.75014	0.000176733	0.00129372
1847	Kiss1r	1.6576	0.184463	1.12993	0.163252	0.87032	NA
1848	Arid3a	186.106	-0.303906	0.154754	-1.96379	0.049554	0.129206
1849	Wdr18	165.17	-0.0558901	0.135791	-0.411588	0.680641	0.803259
1850	Grin3b	4.13336	-0.965332	0.789002	-1.22349	0.221146	0.382976
1851	Tmem259	25.0919	0.469629	0.310193	1.51399	0.130028	0.264048
1852	Cnn2	403.987	-0.934401	0.213007	-4.38672	1.15073e-05	0.000124137
1853	Abca7	42.61	-0.700621	0.269098	-2.60359	0.00922528	0.0345927
1854	Hmha1	2.80245	-1.50651	1.05443	-1.42875	0.153077	0.295476
1855	Polr2e	600.689	-0.37701	0.10253	-3.67707	0.00023593	0.00165782
1856	Gpx4	286.258	-0.545913	0.201255	-2.71255	0.00667672	0.0267356
1857	Sbno2	83.0999	0.412526	0.18284	2.25621	0.0240573	0.0742534
1858	Stk11	96.6252	0.0693139	0.189966	0.364875	0.715205	0.826783
1859	Dos	171.348	0.148589	0.135009	1.10058	0.271079	0.441444
1860	Atp5d	1840.12	-0.387043	0.101632	-3.80828	0.000139935	0.00105765
1861	Midn	847.172	0.138678	0.142815	0.971035	0.331531	0.5049
1862	Cirbp	259.019	-0.172463	0.336138	-0.513072	0.607901	0.751666
1863	1600002K03Rik	83.4615	0.697175	0.228792	3.04721	0.00230979	0.011164
1864	Efna2	7.90245	0.450564	0.499477	0.90207	0.36702	0.540501
1865	Mum1	272.33	-0.639261	0.141392	-4.52118	6.14954e-06	7.18515e-05
1866	Ndufs7	479.896	0.024952	0.134716	0.18522	0.853057	0.912286
1867	Gamt	49.7541	-2.10048	0.318386	-6.59728	4.18762e-11	1.86867e-09
1868	Dazap1	1307.6	-0.217449	0.112695	-1.92954	0.0536638	0.137345
1869	Rps15	2484.38	-0.138009	0.122147	-1.12986	0.258535	0.427054
1870	Apc2	1.58514	-1.78981	1.42311	-1.25767	0.208512	NA
1871	2310011J03Rik	275.258	-0.0516829	0.141432	-0.365425	0.714794	0.826545
1872	Pcsk4	8.64184	0.541551	0.480748	1.12648	0.259964	0.42883
1873	Reep6	13.9271	1.08097	0.463079	2.33431	0.0195795	0.0631399
1874	Adamtsl5	55.323	0.14324	0.254741	0.562299	0.573913	0.724574
1875	Plk5	0.183867	1.23132	4.99888	0.246319	0.805435	NA
1876	Mex3d	33.4808	0.0839077	0.304217	0.275815	0.78269	0.871073
1877	Mbd3	254.019	-0.248757	0.123871	-2.0082	0.044622	0.119304
1878	Uqcr11	725.107	-0.169591	0.138458	-1.22485	0.220631	0.382467
1879	Tcf3	168.337	-0.44427	0.191841	-2.31582	0.0205679	0.0658008
1880	Onecut3	1.2714	-1.6547	1.5101	-1.09575	0.273188	NA
1881	Atp8b3	1.10604	-1.33141	1.55502	-0.856202	0.391886	NA
1882	Rexo1	123.52	0.686457	0.184219	3.7263	0.000194308	0.00140581
1883	Klf16	73.8395	-0.437154	0.200336	-2.18211	0.0291015	0.0864255
1884	Fam108a	171.569	-0.398916	0.131951	-3.02323	0.00250095	0.0119165
1885	Adat3	8.90077	-0.557746	0.507381	-1.09927	0.271652	0.442139
1886	Scamp4	173.424	-0.0514242	0.140223	-0.366733	0.713818	0.826206
1887	Csnk1g2	470.557	0.420339	0.136746	3.07387	0.00211303	0.0103663
1888	Btbd2	41.7191	0.0555377	0.273812	0.202832	0.839267	0.904282
1889	Mknk2	502.096	-0.462294	0.169399	-2.72903	0.00635215	0.0256912
1890	Mob3a	8.06829	0.230052	0.531476	0.432854	0.66512	0.791495
1891	Izumo4	2.25215	1.65564	0.993033	1.66726	0.0954631	0.211513
1892	Ap3d1	725.62	-0.369535	0.126695	-2.91673	0.00353716	0.0159608
1893	Dot1l	446.603	-0.00124138	0.158162	-0.00784881	0.993738	0.996299
1894	Plekhj1	214.091	-0.0377738	0.155555	-0.242832	0.808135	0.886206
1895	Sf3a2	437.27	-0.0801565	0.138334	-0.579442	0.562291	0.714338
1896	Amh	0.228868	-0.692097	5.24505	-0.131952	0.895022	NA
1897	Jsrp1	4.23945	0.171133	0.62459	0.273992	0.784091	0.87239
1898	Oaz1	245.296	-0.552063	0.143793	-3.83928	0.000123395	0.000954713
1899	Oaz1-ps	0	NA	NA	NA	NA	NA
1900	Mir1982	0	NA	NA	NA	NA	NA
1901	Lingo3	0.355481	2.37803	3.03655	0.783135	0.433548	NA
1902	Lsm7	187.821	-0.11147	0.169971	-0.655815	0.511943	0.673366
1903	Sppl2b	247.779	0.0494354	0.121142	0.408076	0.683218	0.804857
1904	Tmprss9	0.683176	-1.40856	1.82697	-0.770981	0.440718	NA
1905	Timm13	1195.84	-0.179116	0.11689	-1.53234	0.125439	0.257895
1906	Lmnb2	269.476	-0.924945	0.219051	-4.22251	2.41597e-05	0.000234858
1907	Gadd45b	17.9998	-0.750436	0.420247	-1.7857	0.0741474	0.174652
1908	Gng7	76.5992	0.992244	0.235266	4.21754	2.46986e-05	0.000238944
1909	Diras1	1.96833	0.017926	1.14014	0.0157227	0.987456	NA
1910	Slc39a3	83.6339	0.121056	0.192451	0.629025	0.529333	0.687343
1911	Sgta	1321.21	0.0124681	0.0935323	0.133303	0.893954	0.936305
1912	Thop1	54.5204	-0.378415	0.210308	-1.79934	0.0719649	0.170742
1913	Creb3l3	0.707818	1.99273	1.99583	0.998448	0.318062	NA
1914	Map2k2	696.485	-0.0712616	0.0918212	-0.77609	0.437696	0.606445
1915	Zbtb7a	541.916	0.949576	0.128432	7.39361	1.42898e-13	9.60036e-12
1916	Pias4	39.473	0.262308	0.282185	0.929563	0.352597	0.52596
1917	Eef2	8351.03	1.14871	0.0953766	12.044	2.08604e-33	2.29332e-30
1918	Snord37	0.188156	1.23137	6.86709	0.179314	0.857691	NA
1919	Dapk3	26.0524	0.364589	0.367826	0.991199	0.321588	0.494633
1920	2310050B05Rik	0.0440515	0.269682	7.26074	0.0371425	0.970371	NA
1921	Nmrk2	3.25036	-1.56524	0.980277	-1.59673	0.110325	0.235067
1922	Atcay	1.17619	2.41942	1.51071	1.60152	0.109262	NA
1923	Zfr2	6.36092	2.64515	0.743736	3.55657	0.000375728	0.0024587
1924	Matk	3.23623	0.523827	0.844159	0.620531	0.534908	0.692352
1925	Mrpl54	390.426	0.15314	0.113682	1.34709	0.177951	0.32838
1926	Apba3	42.116	0.145394	0.2721	0.53434	0.593106	0.740648
1927	Mir3057	0	NA	NA	NA	NA	NA
1928	Tjp3	4.13339	0.666497	0.819063	0.81373	0.4158	0.586318
1929	Pip5k1c	73.3126	0.206339	0.243099	0.848786	0.396	0.568272
1930	Cactin	184.68	0.0659666	0.161423	0.408658	0.682791	0.804696
1931	Tbxa2r	1.10856	-1.20977	1.80417	-0.670545	0.50251	NA
1932	Gipc3	0.50757	0.269633	4.70352	0.0573258	0.954286	NA
1933	Hmg20b	224.038	-0.0636893	0.135717	-0.46928	0.638869	0.773591
1934	Mfsd12	1.18382	-0.305628	1.69892	-0.179896	0.857234	NA
1935	4930404N11Rik	11.9006	0.0350197	0.539479	0.0649139	0.948243	0.969897
1936	Fzr1	354.511	-0.617533	0.149866	-4.12058	3.77927e-05	0.000345186
1937	Dohh	303.443	-0.119623	0.139594	-0.856935	0.391481	0.564343
1938	2210404O07Rik	0.273549	-0.692111	4.08571	-0.169398	0.865483	NA
1939	Nfic	389.958	1.66712	0.177027	9.41734	4.62666e-21	1.14184e-18
1940	Celf5	6.1496	1.61339	0.916617	1.76015	0.0783817	0.181933
1941	Ncln	362.137	-0.169787	0.151833	-1.11825	0.26346	0.432354
1942	S1pr4	0.477282	0.269601	2.38302	0.113134	0.909924	NA
1943	Gna15	0.570697	-0.611112	2.25749	-0.270705	0.786618	NA
1944	Gna11	384.416	-0.16139	0.109603	-1.47249	0.140888	0.278483
1945	Aes	533.812	0.00637183	0.187255	0.0340275	0.972855	0.985164
1946	Tle2	0.57922	-2.17317	2.09413	-1.03774	0.299391	NA
1947	Tle6	9.17986	-2.85767	0.727288	-3.92922	8.52227e-05	0.000701087
1948	BC025920	2.25127	-0.302768	1.29227	-0.234292	0.814758	0.889489
1949	Sirt6	21.0295	0.350535	0.330821	1.05959	0.289331	0.461349
1950	Ankrd24	67.4471	0.68026	0.245938	2.76598	0.00567518	0.0235417
1951	Gm10778	2.09523	0.37117	0.980569	0.378525	0.705041	NA
1952	Zfp433	0.587547	1.15149	1.96011	0.587463	0.556893	NA
1953	Zfp781	0.943605	-0.837537	1.47866	-0.566418	0.57111	NA
1954	Zfp873	16.5088	-0.738439	0.393068	-1.87866	0.0602915	0.150171
1955	AU041133	15.6287	-0.15089	0.372476	-0.4051	0.685404	0.806283
1956	Zfp938	244.44	-0.216166	0.136651	-1.58189	0.113675	0.239908
1957	Gm1553	0.0564344	1.23139	7.26074	0.169595	0.865329	NA
1958	1190007I07Rik	153.596	0.389144	0.175278	2.22015	0.0264086	0.07982
1959	Tdg	1.40462	0.288626	1.29195	0.223404	0.823221	NA
1960	Gm9855	0	NA	NA	NA	NA	NA
1961	Glt8d2	14.5261	-0.420951	0.489957	-0.859158	0.390253	0.563099
1962	Hcfc2	80.1698	-0.0909819	0.238335	-0.38174	0.702654	0.818532
1963	Nfyb	292.662	0.0560738	0.134666	0.41639	0.677124	0.80075
1964	1700028I16Rik	57.6083	0.477459	0.398596	1.19785	0.230975	0.394572
1965	Txnrd1	1441.52	-0.30032	0.19427	-1.54589	0.122131	0.253516
1966	Eid3	7.38048	0.258943	0.665935	0.388841	0.697394	0.815153
1967	Chst11	5.98436	1.47143	0.671869	2.19005	0.0285206	0.0850967
1968	Slc41a2	4.66173	0.822656	0.825259	0.996846	0.318839	0.492199
1969	D10Wsu102e	316.498	-0.141148	0.155476	-0.907847	0.363959	0.537603
1970	Aldh1l2	133.778	0.999061	0.398403	2.50767	0.0121531	0.0430611
1971	A230046K03Rik	223.273	-0.44613	0.140176	-3.18264	0.00145941	0.00766997
1972	Appl2	267.224	0.0488074	0.188104	0.25947	0.795272	0.878286
1973	1500009L16Rik	8.46597	0.207636	0.586227	0.35419	0.723197	0.832125
1974	Nuak1	151.145	-0.895935	0.154342	-5.80486	6.44209e-09	1.70843e-07
1975	Ckap4	339.62	0.895746	0.133421	6.71367	1.89785e-11	8.96513e-10
1976	C330046G13Rik	0.344827	-0.633914	3.07075	-0.206437	0.83645	NA
1977	Tcp11l2	24.8661	1.29388	0.465303	2.78071	0.00542396	0.0227041
1978	Polr3b	79.7974	0.350196	0.185952	1.88326	0.059665	0.149015
1979	Rfx4	2.29501	0.310363	1.0865	0.285653	0.775144	0.865589
1980	Ric8b	122.169	0.564816	0.162951	3.46617	0.000527939	0.00327739
1981	Fhl4	2.49498	0.857923	1.01757	0.843112	0.399166	0.571155
1982	AI597468	374.377	-0.196177	0.114483	-1.71359	0.0866045	0.196493
1983	Mterfd3	26.0399	0.438384	0.287983	1.52225	0.127945	0.261606
1984	Cry1	58.8194	0.948024	0.218561	4.33757	1.44065e-05	0.000150318
1985	Btbd11	0.2408	-0.692164	4.19405	-0.165035	0.868917	NA
1986	Pwp1	190.339	-0.303624	0.135415	-2.24216	0.0249507	0.0763485
1987	Prdm4	125.739	-0.106567	0.171477	-0.621464	0.534294	0.691928
1988	Ascl4	1.4644	1.37438	1.52224	0.902866	0.366597	NA
1989	D10Wsu52e	1008.17	-0.164724	0.0873782	-1.88518	0.0594056	0.148459
1990	Bpifc	5.10121	4.26468	1.31978	3.23135	0.00123208	0.00666942
1991	Fbxo7	681.332	0.0102651	0.140772	0.0729205	0.941869	0.96542
1992	Syn3	119.063	0.265113	0.192627	1.37631	0.168727	0.316614
1993	4930486F22Rik	0	NA	NA	NA	NA	NA
1994	Timp3	146.508	-0.439963	0.166398	-2.64403	0.00819242	0.0314711
1995	1810014B01Rik	66.1276	-0.280767	0.197279	-1.4232	0.154678	0.297475
1996	Hsp90b1	5426.93	-0.157826	0.154464	-1.02176	0.306892	0.480354
1997	BC030307	3.91514	0.344602	0.923969	0.372959	0.709179	0.822411
1998	Nt5dc3	134.44	1.07174	0.187781	5.7074	1.14715e-08	2.83691e-07
1999	Stab2	0.490188	0.400101	2.5056	0.159683	0.873131	NA
[truncated: 21,513 more rows]

## Sheet: DE B16 clone 9 siTbx2 siCN
	GeneName	baseMean	log2FoldChange	lfcSE	stat	pvalue	padj
1	Xkr4	0.181137	-0.687597	5.02073	-0.136952	0.891069	NA
2	Rp1	0.439504	-0.107204	5.74424	-0.0186629	0.98511	NA
3	Sox17	1.15476	0.293629	1.5201	0.193164	0.846831	NA
4	Mrpl15	580.374	0.232219	0.0979412	2.37101	0.0177397	0.0599904
5	Lypla1	245.514	-1.71446	0.171685	-9.98609	1.75359e-23	6.84069e-21
6	Tcea1	103.884	0.0364177	0.219749	0.165724	0.868374	0.930261
7	Rgs20	0.836479	-0.396882	1.817	-0.218427	0.827097	NA
8	Atp6v1h	279.777	0.18774	0.129895	1.44533	0.148366	0.300584
9	Oprk1	0.482619	-2.04163	2.61866	-0.779647	0.435599	NA
10	Npbwr1	0.347554	0.274267	3.10686	0.0882779	0.929656	NA
11	Rb1cc1	87.6057	0.327093	0.230274	1.42045	0.155477	0.310211
12	Fam150a	0.306016	-0.687531	3.14533	-0.218588	0.826971	NA
13	St18	1.401	1.24088	1.35871	0.913275	0.361098	NA
14	Pcmtd1	72.1679	-0.0114439	0.196514	-0.0582345	0.953562	0.977654
15	Sntg1	0.771213	-0.0130102	1.69309	-0.00768427	0.993869	NA
16	Rrs1	879.193	0.105236	0.150905	0.697368	0.485572	0.659778
17	Adhfe1	59.1456	0.244689	0.289486	0.845255	0.397969	0.581798
18	2610203C22Rik	5.67149	-0.607142	0.674885	-0.899623	0.368321	0.552619
19	3110035E14Rik	1.25525	0.278251	1.73098	0.160748	0.872292	NA
20	Mybl1	7.1728	0.00684706	0.641475	0.0106739	0.991484	0.99638
21	Vcpip1	71.7659	0.145452	0.223101	0.651958	0.514429	0.682874
22	1700034P13Rik	1.03965	-0.600452	1.74351	-0.344392	0.730551	NA
23	Sgk3	122.27	1.28561	0.215012	5.97922	2.24212e-09	5.73233e-08
24	Mcmdc2	0.197684	0.274147	4.91105	0.0558225	0.955483	NA
25	Snhg6	783.427	1.29854	0.404306	3.21177	0.00131922	0.00732474
26	Snord87	0.42659	-1.46868	2.81078	-0.522518	0.601309	NA
27	Ppp1r42	0.253924	2.00858	4.57341	0.439186	0.660526	NA
28	Cops5	925.924	-0.190698	0.0944272	-2.01953	0.0434325	0.120548
29	Cspp1	107.506	0.745943	0.190801	3.90953	9.24776e-05	0.000758705
30	Arfgef1	458.335	-0.00397687	0.124878	-0.0318459	0.974595	0.988657
31	Cpa6	0.135436	0.274361	6.82025	0.0402274	0.967912	NA
32	Mir467e	0	NA	NA	NA	NA	NA
33	Prex2	23.4054	0.84926	0.360342	2.35682	0.0184323	0.0617113
34	A830018L16Rik	0.346545	1.77859	3.19718	0.5563	0.578006	NA
35	Gm17644	0.0955501	1.236	7.26074	0.170231	0.864829	NA
36	Sulf1	0.404748	2.74005	3.12653	0.876387	0.38082	NA
37	Slco5a1	0.364079	-0.728972	3.52124	-0.207021	0.835993	NA
38	Prdm14	0.109162	2.22351	7.23299	0.307412	0.75853	NA
39	Ncoa2	103.321	0.692817	0.168227	4.11835	3.8159e-05	0.000357165
40	Tram1	647.306	-0.880261	0.110706	-7.95137	1.84458e-15	1.89038e-13
41	Lactb2	32.0601	-0.439002	0.380241	-1.15454	0.24828	0.428792
42	Xkr9	0.26084	2.19389	4.0962	0.535592	0.59224	NA
43	Gm5523	19.8512	0.291773	0.463632	0.629319	0.52914	0.695608
44	Eya1	245.958	0.292892	0.197362	1.48403	0.137801	0.285103
45	Msc	0.390241	2.20417	3.128	0.704658	0.481023	NA
46	Trpa1	0.979666	-0.558972	1.83999	-0.30379	0.761288	NA
47	Kcnb2	1.0355	0.750237	1.59822	0.46942	0.638769	NA
48	Terf1	69.2383	-0.692012	0.25164	-2.75	0.00595945	0.0249024
49	Sbspon	0.322866	0.274188	3.69154	0.0742747	0.940792	NA
50	4930444P10Rik	0.362731	0.274294	3.79097	0.0723545	0.94232	NA
51	Rpl7	4045.31	0.104789	0.0652981	1.60478	0.108542	0.240579
52	Rdh10	21.1999	0.528077	0.388798	1.35823	0.174391	0.335934
53	Stau2	9.01074	0.0173892	0.790942	0.0219854	0.98246	0.992389
54	Ube2w	130.745	0.00945145	0.194854	0.0485053	0.961314	0.981971
55	Tceb1	1018.2	0.0800638	0.191942	0.417125	0.676587	0.806502
56	D030040B21Rik	0.647348	-1.52746	1.85447	-0.823665	0.41013	NA
57	Tmem70	437.365	0.383978	0.104254	3.68309	0.000230424	0.00164396
58	Ly96	50.0548	-0.114808	0.282078	-0.407008	0.684002	0.812219
59	Jph1	1.46234	1.49651	1.4341	1.04352	0.296708	NA
60	Gdap1	0.158496	-0.687459	5.7988	-0.118552	0.90563	NA
61	Pi15	0.394081	-0.879755	2.61763	-0.336089	0.736804	NA
62	Crispld1	0.0410572	0.274304	7.26074	0.0377791	0.969864	NA
63	Crisp4	0.112986	1.23595	7.26074	0.170224	0.864834	NA
64	Defb44-ps	0.0272411	0.274228	7.26074	0.0377686	0.969872	NA
65	Defb18	0	NA	NA	NA	NA	NA
66	Defb41	0.0229923	0.274278	7.26074	0.0377756	0.969867	NA
67	Gm15386	0	NA	NA	NA	NA	NA
68	Tfap2d	0.0841905	0.274177	7.26074	0.0377616	0.969878	NA
69	Tfap2b	1.47	3.1087	1.74181	1.78475	0.0743021	NA
70	Pkhd1	1.29002	1.49446	1.25294	1.19276	0.232962	NA
71	4930486I03Rik	0	NA	NA	NA	NA	NA
72	Mir206	0	NA	NA	NA	NA	NA
73	Mir133b	0.0522611	0.274253	7.26074	0.0377721	0.969869	NA
74	Il17a	0.306369	0.274223	2.93439	0.0934517	0.925545	NA
75	Il17f	0.141997	-0.687423	6.70417	-0.102537	0.918331	NA
76	Mcm3	1575.54	-1.36757	0.148517	-9.20821	3.31616e-20	8.02047e-18
77	6720483E21Rik	0.781914	-1.50441	2.36109	-0.637167	0.524016	NA
78	Paqr8	3.19487	-0.26328	1.09417	-0.24062	0.80985	0.894605
79	Efhc1	2.97924	-0.293147	0.962268	-0.304641	0.760639	0.862968
80	Tram2	1.29321	-1.61832	1.90444	-0.84976	0.395458	NA
81	Tmem14a	115.687	-0.642859	0.195056	-3.29576	0.000981544	0.00569569
82	Gsta3	4.67802	1.41041	0.950666	1.4836	0.137915	0.285242
83	Gm4956	0.0804559	0.274253	7.26074	0.0377721	0.969869	NA
84	Khdc1a	0.0204943	0.274228	7.26074	0.0377686	0.969872	NA
85	Khdc1c	0	NA	NA	NA	NA	NA
86	Khdc1b	0.0736086	0.274343	7.26074	0.0377845	0.96986	NA
87	Kcnq5	6.96468	0.307374	0.655087	0.469212	0.638918	0.780133
88	Rims1	0.595316	0.27423	2.29279	0.119606	0.904795	NA
89	4933415F23Rik	0.516868	-0.507691	2.26553	-0.224094	0.822684	NA
90	Mir30a	0.101632	2.02365	7.2431	0.27939	0.779945	NA
91	Mir30c-2	0	NA	NA	NA	NA	NA
92	Ogfrl1	204.274	0.517687	0.187297	2.76399	0.00570991	0.024095
93	B3gat2	1.99701	0.126276	1.12359	0.112386	0.910517	NA
94	Smap1	370.291	-0.272409	0.111468	-2.44383	0.0145322	0.0510409
95	1110058L19Rik	264.679	-0.0948009	0.160658	-0.590078	0.555139	0.716543
96	Fam135a	500.558	0.0986883	0.122636	0.804726	0.420978	0.602266
97	Col9a1	32.5117	-0.512098	0.333895	-1.53371	0.125101	0.266205
98	Col19a1	13.6236	1.00185	0.437936	2.28766	0.0221576	0.0713967
99	Lmbrd1	539.616	0.540265	0.159072	3.39636	0.00068288	0.00420901
100	Bai3	0.0760964	0.274126	7.26074	0.0377546	0.969883	NA
101	Gm20172	0	NA	NA	NA	NA	NA
102	4931408C20Rik	0.0979498	0.274177	7.26074	0.0377616	0.969878	NA
103	Gm597	0.0577111	1.23585	7.26074	0.17021	0.864845	NA
104	Phf3	551.102	0.313775	0.146889	2.13613	0.0326686	0.0970429
105	Ptp4a1	220.856	0.153532	0.18876	0.813375	0.416003	0.598113
106	Gm13363	0	NA	NA	NA	NA	NA
107	4931428L18Rik	0	NA	NA	NA	NA	NA
108	Lgsn	0.109995	-0.687366	7.26074	-0.0946689	0.924578	NA
109	Pih1d3	0.0272654	0.274101	7.26074	0.0377511	0.969886	NA
110	Gm4850	0.0587313	0.274253	7.26074	0.0377721	0.969869	NA
111	Khdrbs2	0.0978139	-2.19105	7.21284	-0.303771	0.761302	NA
112	Gm9839	0	NA	NA	NA	NA	NA
113	Gm5415	0.452446	1.87388	2.51057	0.746398	0.455427	NA
114	Prim2	133.238	-1.37695	0.234187	-5.87971	4.10985e-09	1.00202e-07
115	1700001G17Rik	0.356254	0.27424	2.89945	0.0945834	0.924646	NA
116	Rab23	103.038	-0.38259	0.206953	-1.84868	0.0645045	0.163626
117	Bag2	189.376	-0.701381	0.188283	-3.72514	0.000195209	0.00142294
118	Zfp451	102.861	0.563007	0.19143	2.94106	0.00327092	0.0155178
119	Gm15455	30.9451	-0.00437619	0.339241	-0.0129	0.989708	0.99524
120	Bend6	472.113	1.38246	0.154504	8.94773	3.62859e-19	7.07751e-17
121	Dst	335.465	0.238206	0.158243	1.50532	0.132241	0.276917
122	Mir5103	0	NA	NA	NA	NA	NA
123	Ccdc115	775.233	0.218447	0.125248	1.74411	0.0811401	0.194688
124	Imp4	481.926	-0.89164	0.132674	-6.72052	1.81072e-11	7.29901e-10
125	Ptpn18	42.8267	-0.778865	0.352396	-2.2102	0.0270913	0.0835277
126	Prss39	0.174743	0.27411	6.31186	0.0434278	0.965361	NA
127	Cfc1	0.110224	1.23582	7.26074	0.170206	0.864848	NA
128	Prss40	0.182955	-0.687479	5.00257	-0.137425	0.890695	NA
129	Amer3	0.292931	-0.515537	4.03519	-0.12776	0.898339	NA
130	AA619741	0.438876	-1.49269	2.78287	-0.536385	0.591692	NA
131	Arhgef4	4.63769	2.15547	0.922416	2.33677	0.0194514	0.064463
132	Fam168b	1054.32	0.199155	0.0858893	2.31874	0.0204092	0.0669039
133	Plekhb2	382.054	-0.0890849	0.146872	-0.606546	0.544152	0.706926
134	Hs6st1	106.992	0.0487435	0.223444	0.218146	0.827315	0.906143
135	Uggt1	1447.58	-0.415204	0.119355	-3.47873	0.000503788	0.00326491
136	Neurl3	1.90992	2.23073	1.20858	1.84575	0.0649284	NA
137	Arid5a	48.3138	1.10751	0.311878	3.5511	0.000383631	0.00256312
138	Kansl3	485.039	0.809549	0.139354	5.80928	6.27425e-09	1.48773e-07
139	Lman2l	93.274	-0.0515469	0.225896	-0.228189	0.8195	0.901502
140	Cnnm4	99.2742	-0.197519	0.194686	-1.01455	0.310319	0.496037
141	Cnnm3	245.569	0.259349	0.206046	1.25869	0.208141	0.379874
142	Ankrd23	4.10674	-0.300285	0.833552	-0.360248	0.718662	0.836968
143	Ankrd39	147.931	0.30975	0.186064	1.66475	0.0959635	0.219905
144	Sema4c	300.635	-0.313095	0.146286	-2.1403	0.0323305	0.0961804
145	Fam178b	14.2802	-1.08394	0.697709	-1.55357	0.120287	0.259108
146	Cox5b	2588.06	0.255523	0.12519	2.04108	0.0412427	0.115665
147	Actr1b	301.391	-0.456687	0.123805	-3.68877	0.000225343	0.00161343
148	4933424G06Rik	0.564944	-0.665753	2.26542	-0.293876	0.768853	NA
149	Zap70	0.986176	-0.638346	1.87633	-0.34021	0.733698	NA
150	Tmem131	146.858	-0.699511	0.186599	-3.74874	0.000177726	0.00131532
151	Cnga3	0.594337	2.58419	2.08883	1.23715	0.216033	NA
152	Inpp4a	21.6134	1.07774	0.369164	2.91941	0.00350693	0.0164186
153	Coa5	1205.87	0.281548	0.117643	2.39325	0.0166999	0.0571144
154	Unc50	598.856	0.204307	0.141327	1.44563	0.148281	0.300563
155	Mgat4a	513.143	1.70998	0.169326	10.0988	5.59294e-24	2.70542e-21
156	4930594C11Rik	2.89268	1.11359	1.02962	1.08155	0.279451	0.464459
157	2010300C02Rik	4.61546	0.499841	0.760123	0.657578	0.510809	0.679861
158	Tsga10	4.32419	0.294275	0.781606	0.3765	0.706545	0.829137
159	Lipt1	28.5686	-0.285978	0.30536	-0.936528	0.349001	0.533427
160	Mitd1	171.814	-0.566906	0.197644	-2.86832	0.00412664	0.0186991
161	Mrpl30	764.592	-0.241486	0.111482	-2.16615	0.0302994	0.091397
162	Lyg2	0.129982	0.274068	6.91708	0.0396219	0.968395	NA
163	Lyg1	0.0235219	0.274202	7.26074	0.0377651	0.969875	NA
164	Txndc9	883.07	0.19132	0.102542	1.86577	0.062074	0.15899
165	Eif5b	2521.35	0.223139	0.124527	1.79189	0.0731509	0.180239
166	Rev1	8.41728	0.719787	0.611043	1.17796	0.238811	0.417424
167	Aff3	79.8033	0.072275	0.20177	0.358205	0.72019	0.837825
168	Lonrf2	1.01022	1.67863	1.811	0.926908	0.353974	NA
169	Chst10	6.72003	0.739255	0.69487	1.06387	0.287386	0.472451
170	Nms	0.194379	1.23603	4.91503	0.251479	0.801444	NA
171	Pdcl3	248.186	0.181834	0.233684	0.77812	0.436499	0.616382
172	Npas2	2.48557	-0.643976	1.0227	-0.629684	0.528901	0.695517
173	Rpl31	3843.91	-0.143425	0.104898	-1.36728	0.171538	0.332332
174	Tbc1d8	18.2044	1.23293	0.41649	2.96029	0.00307348	0.0147024
175	Cnot11	336.984	-0.067205	0.117948	-0.569784	0.568824	0.727298
176	Snord89	4.29769	0.968663	0.805206	1.203	0.228977	0.405301
177	Rnf149	1428.63	-0.144755	0.0853693	-1.69563	0.089956	0.210088
178	Creg2	0.78277	1.11055	1.98489	0.5595	0.57582	NA
179	Rfx8	0.133007	0.274366	7.26074	0.0377877	0.969857	NA
180	Gm3646	0.0231367	0.274101	7.26074	0.0377511	0.969886	NA
181	1700066B17Rik	0.0571856	0.274202	7.26074	0.0377651	0.969875	NA
182	Map4k4	1520.13	-0.0453919	0.0886907	-0.5118	0.608791	0.758042
183	Gm16894	0.051238	0.274278	7.26074	0.0377756	0.969867	NA
184	Il1r2	0.0244254	0.274228	7.26074	0.0377686	0.969872	NA
185	Il1r1	0.648273	-0.955364	2.14644	-0.445093	0.656252	NA
186	Il1rl2	0.0231367	0.274101	7.26074	0.0377511	0.969886	NA
187	Il1rl1	0.259522	0.274162	3.808	0.0719965	0.942605	NA
188	Il18r1	0.34175	0.274179	2.91591	0.0940286	0.925086	NA
189	Il18rap	0.0891218	0.274202	7.26074	0.0377651	0.969875	NA
190	Slc9a4	0.0796373	0.274253	7.26074	0.0377721	0.969869	NA
191	Slc9a2	0.165454	-0.687541	5.71968	-0.120206	0.90432	NA
192	Mfsd9	38.1924	0.262757	0.265663	0.989062	0.322633	0.507822
193	Tmem182	0.0818378	1.23587	7.26074	0.170213	0.864843	NA
194	4930448I06Rik	0	NA	NA	NA	NA	NA
195	2610017I09Rik	0.0239377	0.274101	7.26074	0.0377511	0.969886	NA
196	Pou3f3	0.232902	0.274248	4.24893	0.0645451	0.948536	NA
197	2900092D14Rik	0.25124	2.16505	4.95934	0.43656	0.662431	NA
198	Mrps9	377.653	-0.140337	0.122708	-1.14366	0.252764	0.434063
199	Gpr45	0.403761	0.274244	2.83964	0.0965771	0.923062	NA
200	Tgfbrap1	134.895	-0.279087	0.156813	-1.77975	0.075117	0.183736
201	AI597479	151.853	0.271514	0.154946	1.75231	0.0797206	0.192197
202	Fhl2	2.21853	-1.25282	1.25824	-0.995687	0.319402	0.505075
203	Nck2	50.0551	1.54755	0.302755	5.11156	3.19512e-07	5.15181e-06
204	1500015O10Rik	0.518878	-0.482978	2.94456	-0.164024	0.869712	NA
205	Uxs1	7.01588	-1.65826	0.662017	-2.50486	0.0122501	0.0447015
206	Tpp2	325	-0.0879719	0.15148	-0.58075	0.561409	0.722016
207	Mettl21c	0.240387	2.72838	4.1164	0.662808	0.507453	NA
208	Tex30	710.668	-0.450055	0.183885	-2.44748	0.014386	0.0506759
209	Kdelc1	139.851	-0.649551	0.186227	-3.48795	0.000486742	0.00316972
210	Bivm	107.268	0.144412	0.257757	0.560263	0.5753	0.732025
211	Ercc5	221.643	0.853265	0.152456	5.5968	2.18339e-08	4.67322e-07
212	Mettl21e	0.440201	-0.687556	3.12669	-0.219899	0.82595	NA
213	Gulp1	156.121	-1.33291	0.264316	-5.04286	4.58616e-07	7.06502e-06
214	4930521E06Rik	0.0826096	0.274177	7.26074	0.0377616	0.969878	NA
215	Col3a1	1.51905	-0.488715	1.43256	-0.341148	0.732992	NA
216	Col5a2	0.391555	-2.0111	2.95105	-0.681486	0.495564	NA
217	Wdr75	565.422	0.0428513	0.130956	0.327218	0.743503	0.852568
218	Slc40a1	45.5713	-0.869698	0.32186	-2.7021	0.00689039	0.0280842
219	Gm4776	0.313707	0.27426	3.67531	0.0746224	0.940515	NA
220	Dnahc7b	194.744	0.682218	0.175254	3.89273	9.91225e-05	0.000801798
221	Slc39a10	107.607	-0.34798	0.211253	-1.64722	0.0995127	0.225822
222	Tmeff2	5.70516	2.10521	0.832697	2.52819	0.0114653	0.0424202
223	9330175M20Rik	0.867873	2.06677	2.06221	1.00221	0.316241	NA
224	Sdpr	552.125	0.58438	0.197434	2.95987	0.00307767	0.0147166
225	Nabp1	162.71	-0.189388	0.219701	-0.862025	0.388674	0.572292
226	Myo1b	286.225	-0.252777	0.200728	-1.2593	0.207922	0.379762
227	Stat4	0.352494	0.777425	3.41846	0.22742	0.820097	NA
228	Stat1	62.9884	-0.170859	0.254146	-0.672288	0.501401	0.672594
229	Gls	603.79	-0.141451	0.147559	-0.958602	0.337759	0.523321
230	Nab1	203.142	-0.257388	0.161989	-1.58892	0.112079	0.246581
231	Tmem194b	23.0839	-0.015974	0.37071	-0.0430904	0.965629	0.983605
232	Mfsd6	191.309	-0.0544574	0.139499	-0.390377	0.696258	0.821234
233	Inpp1	15.7072	0.123282	0.429792	0.28684	0.774234	0.872816
234	Hibch	85.0284	0.0132266	0.222683	0.0593965	0.952636	0.977367
235	1700019D03Rik	23.9435	0.738674	0.397532	1.85815	0.0631478	0.160945
236	Mstn	0.387118	1.23603	2.55455	0.483854	0.62849	NA
237	1700019A02Rik	0.344331	2.37513	3.87355	0.613166	0.539767	NA
238	Pms1	68.7846	-0.404067	0.242957	-1.66312	0.0962877	0.220365
239	Ormdl1	294.621	-0.182991	0.142019	-1.28849	0.197574	0.366957
240	Osgepl1	56.2984	-0.252134	0.282138	-0.893654	0.371507	0.555397
241	Asnsd1	631.318	-0.0464757	0.131366	-0.353789	0.723497	0.840427
242	Dnahc7a	3.28317	1.43391	0.969767	1.47861	0.139245	0.286766
243	Stk17b	74.498	-0.325535	0.220018	-1.47958	0.138985	0.286524
244	Hecw2	3.94458	2.02427	1.02522	1.97447	0.0483278	0.131067
245	Ccdc150	0.403398	1.23598	2.71761	0.454805	0.64925	NA
246	Gtf3c3	71.8403	-0.465459	0.25597	-1.81841	0.069001	0.172474
247	Pgap1	76.5194	-0.243304	0.239322	-1.01664	0.309326	0.495068
248	Ankrd44	61.6795	-0.913453	0.230015	-3.97127	7.149e-05	0.000606261
249	Sf3b1	1891.27	0.0490208	0.100051	0.489957	0.624165	0.76875
250	Coq10b	88.0082	-0.397106	0.218558	-1.81694	0.0692263	0.172923
251	Hspd1	3165.77	-0.376233	0.103089	-3.64958	0.000262666	0.00182974
252	Hspe1	6689.75	-0.396806	0.150011	-2.64518	0.00816467	0.0322559
253	Mob4	1921.05	0.252265	0.11869	2.12541	0.0335526	0.0988673
254	Rftn2	1.7689	2.15619	1.57858	1.3659	0.171969	NA
255	Mars2	47.4776	-0.466402	0.259538	-1.79705	0.0723284	0.178613
256	Boll	0.369212	-1.08861	3.15014	-0.345576	0.729661	NA
257	Plcl1	2.74967	1.144	0.896409	1.2762	0.201884	0.372219
258	9130227L01Rik	0.107054	1.23605	7.26074	0.170238	0.864823	NA
259	Hsfy2	0	NA	NA	NA	NA	NA
260	Satb2	7.25526	-0.0139402	0.666153	-0.0209265	0.983304	0.992579
261	9130024F11Rik	2.87169	-0.984588	1.03373	-0.952458	0.340865	0.525938
262	BC055402	0.31105	0.150907	4.18551	0.0360547	0.971239	NA
263	4930558J18Rik	19.2229	-1.97794	0.512916	-3.85626	0.000115135	0.00090705
264	1700066M21Rik	85.7962	-0.645665	0.229923	-2.80819	0.00498216	0.0216248
265	Tyw5	129.29	0.307854	0.199758	1.54114	0.123283	0.263451
266	9430016H08Rik	234.028	0.0931989	0.119439	0.780305	0.435211	0.615197
267	Spats2l	0.226459	1.23599	5.20633	0.237402	0.812345	NA
268	Kctd18	72.098	0.713747	0.21718	3.28643	0.00101467	0.00584862
269	Sgol2	242.203	-2.04454	0.321336	-6.36261	1.98352e-10	6.21417e-09
270	Aox1	14.4585	1.31789	0.514677	2.56062	0.0104486	0.0394121
271	Aox3	0.815061	0.274237	1.99868	0.137209	0.890866	NA
272	Aox4	1.30563	2.66973	1.73689	1.53708	0.124275	NA
273	Aox3l1	1.5147	-0.949102	1.26791	-0.748559	0.454123	NA
274	Bzw1	1004.5	-0.380288	0.14483	-2.62575	0.00864575	0.0337595
275	Clk1	193.785	0.103545	0.20741	0.499227	0.61762	0.763688
276	Ppil3	107.808	0.038517	0.156657	0.245868	0.805784	0.891857
277	Nif3l1	319.622	-0.384812	0.146026	-2.63524	0.00840778	0.0330783
278	Orc2	573.778	-0.268394	0.120292	-2.23119	0.0256685	0.0799571
279	Fam126b	269.926	-0.163367	0.110986	-1.47197	0.14103	0.289877
280	Ndufb3	4817.57	0.038667	0.14405	0.268427	0.78837	0.88088
281	Gm20257	5.34173	1.72839	0.77964	2.2169	0.0266299	0.0823408
282	Als2cr12	0.427741	2.05316	2.76207	0.743339	0.457276	NA
283	Cflar	354.342	0.313201	0.170592	1.83597	0.066362	0.167086
284	Casp8	153.557	-0.500202	0.244511	-2.04573	0.0407831	0.114602
285	Trak2	861.685	-0.143867	0.143652	-1.0015	0.316586	0.502029
286	Stradb	53.6748	0.978302	0.289868	3.37499	0.000738172	0.0044903
287	Als2cr11	0.554492	1.65706	2.24295	0.738787	0.460036	NA
288	Tmem237	214.84	-0.370634	0.162763	-2.27714	0.0227781	0.0729489
289	Mpp4	3.01354	1.0653	0.830631	1.28252	0.199661	0.369359
290	Als2	45.4846	-0.694986	0.280489	-2.47777	0.0132208	0.0475548
291	Cdk15	665.21	0.0922538	0.191297	0.482255	0.629625	0.772451
292	Fzd7	98.2514	1.15682	0.270783	4.27214	1.93609e-05	0.000196584
293	Gm973	3.50791	-0.567505	1.02781	-0.552149	0.580846	0.736905
294	Sumo1	436.529	-0.284002	0.126648	-2.24245	0.0249325	0.0782937
295	Nop58	2389.24	-0.545681	0.145855	-3.74126	0.0001831	0.00134932
296	Snord70	0.110476	0.273914	7.26074	0.0377254	0.969907	NA
297	Snord11	0.148377	0.274101	7.26074	0.0377511	0.969886	NA
298	Bmpr2	7.92631	0.1787	0.558102	0.320192	0.748823	0.855308
299	Fam117b	182.468	0.58657	0.174221	3.36683	0.000760389	0.00460691
300	Ica1l	1.75388	0.836581	1.57292	0.531864	0.59482	NA
301	Wdr12	426.311	-0.12614	0.143656	-0.878065	0.379908	0.563848
302	Carf	2.63722	0.304691	1.09384	0.278551	0.780589	0.876186
303	Nbeal1	46.4719	-0.187932	0.245928	-0.764176	0.444762	0.624682
304	Cyp20a1	5.30038	-0.638594	0.783053	-0.815518	0.414776	0.597102
305	Abi2	543.892	0.329645	0.108456	3.03944	0.00237015	0.0118292
306	Raph1	120.766	0.0742808	0.187072	0.39707	0.691316	0.817096
307	Cd28	0.719579	0.274214	1.98882	0.137878	0.890337	NA
308	Ctla4	0.740943	0.204573	1.63863	0.124844	0.900647	NA
309	Icos	1.26782	0.861507	1.57312	0.547642	0.583938	NA
310	9530026F06Rik	0	NA	NA	NA	NA	NA
311	Pard3b	0.850936	1.4466	1.77737	0.813902	0.415701	NA
312	Nrp2	2350.97	0.0169404	0.152222	0.111287	0.911388	0.955642
313	4930487H11Rik	6.55933	-0.297717	0.721282	-0.412761	0.679782	0.808875
314	Ino80d	251.42	0.291673	0.171374	1.70197	0.0887608	0.20798
315	Gm11602	6.2542	0.429665	0.695385	0.617882	0.536653	0.701291
316	Ndufs1	813.477	-0.291296	0.105995	-2.7482	0.00599237	0.0250141
317	Eef1b2	9817.18	0.164327	0.0942961	1.74267	0.0813915	0.194866
318	Snora41	0.781973	0.274211	2.15181	0.127433	0.898598	NA
319	Gpr1	0.490807	-0.527235	2.26064	-0.233224	0.815587	NA
320	Zdbf2	3.49543	-0.647499	0.836275	-0.774265	0.438774	0.618714
321	Adam23	109.598	1.526	0.221961	6.87508	6.19555e-12	2.80609e-10
322	Dytn	0.0722619	0.274202	7.26074	0.0377651	0.969875	NA
323	Mdh1b	0.232493	1.2359	4.68552	0.26377	0.791957	NA
324	Fastkd2	237.05	-0.923145	0.173942	-5.30721	1.11315e-07	2.04695e-06
325	4933402D24Rik	0.0937368	0.274152	7.26074	0.0377581	0.969881	NA
326	Gm13749	0.132722	0.274271	6.87185	0.0399123	0.968163	NA
327	Mir1958	0	NA	NA	NA	NA	NA
328	Klf7	95.2766	0.00630261	0.219402	0.0287263	0.977083	0.990156
329	Creb1	324.835	-0.818624	0.151003	-5.42123	5.91888e-08	1.16008e-06
330	Mettl21a	193.016	0.223245	0.148898	1.49932	0.133792	0.279293
331	2810408I11Rik	27.856	-1.16544	0.423855	-2.74961	0.00596663	0.0249238
332	Ccnyl1	55.6889	-0.103098	0.255695	-0.403207	0.686796	0.814257
333	Fzd5	62.959	0.542196	0.228869	2.36902	0.0178353	0.0601227
334	Plekhm3	53.8458	0.486406	0.226877	2.14392	0.0320391	0.0955721
335	Akr1cl	4.028	3.96467	1.21906	3.25223	0.00114504	0.00649786
336	Cryge	0.0560906	0.274202	7.26074	0.0377651	0.969875	NA
337	Crygd	0.0204943	0.274228	7.26074	0.0377686	0.969872	NA
338	Crygc	0.0358397	1.23597	7.26074	0.170227	0.864832	NA
339	Crygb	0.0251551	0.274253	7.26074	0.0377721	0.969869	NA
340	Cryga	0.0358397	1.23597	7.26074	0.170227	0.864832	NA
341	D630023F18Rik	0.245223	0.274232	4.18726	0.065492	0.947782	NA
342	Idh1	492.026	-0.123138	0.300963	-0.409148	0.682431	0.81099
343	Pikfyve	217.469	0.266799	0.130065	2.05127	0.0402407	0.11354
344	Pth2r	0.104828	-0.687366	7.26074	-0.0946689	0.924578	NA
345	Crygf	0.0975924	0.274253	7.26074	0.0377721	0.969869	NA
346	Map2	52.4978	-0.874512	0.33566	-2.60535	0.00917798	0.0354938
347	Unc80	6.74793	0.653989	0.658947	0.992476	0.320965	0.506488
348	Rpe	101.933	-0.164608	0.209475	-0.785813	0.431977	0.612702
349	Kansl1l	13.4075	-0.473226	0.477533	-0.990981	0.321695	0.507006
350	Acadl	621.923	0.513093	0.1509	3.40022	0.000673325	0.00415859
351	Myl1	1.17443	-0.606593	1.63935	-0.370021	0.711367	NA
352	Lancl1	165.081	0.4972	0.148964	3.33772	0.000844686	0.00502952
353	Cps1	0.148729	-0.687466	6.60871	-0.104024	0.91715	NA
354	Erbb4	0.0708721	0.274101	7.26074	0.0377511	0.969886	NA
355	Ikzf2	21.9907	0.654696	0.362808	1.80453	0.071149	0.176312
356	Spag16	0.077051	-0.687569	7.26074	-0.0946969	0.924556	NA
357	Vwc2l	0.199392	1.23602	4.88755	0.252891	0.800352	NA
358	Bard1	147.785	-1.63277	0.199289	-8.19297	2.5486e-16	2.90757e-14
359	Abca12	8.76211	0.186641	0.526972	0.354176	0.723207	0.840332
360	Atic	910.408	-0.553266	0.119895	-4.61457	3.93909e-06	4.841e-05
361	Fn1	173.407	-0.536741	0.357709	-1.5005	0.133486	0.278861
362	Apol7d	2.54922	-0.050204	1.09787	-0.0457287	0.963526	0.982682
363	Gm8883	0.116731	-0.687442	7.26074	-0.0946794	0.924569	NA
364	4933417E11Rik	0.236195	0.274182	4.68956	0.0584664	0.953377	NA
365	Mreg	352.438	-1.70355	0.156011	-10.9194	9.30874e-28	7.50471e-25
366	Pecr	86.0486	0.200691	0.231223	0.867954	0.385419	0.569163
367	Tmem169	0.624315	0.274217	2.28216	0.120157	0.904359	NA
368	Xrcc5	456.494	0.675167	0.106966	6.31199	2.75467e-10	8.34892e-09
369	2004-03-01	0.693941	2.29218	2.05164	1.11724	0.26389	NA
370	Smarcal1	57.8658	0.291628	0.220802	1.32076	0.18658	0.351725
371	Ankar	0.528555	-0.536322	2.10717	-0.254522	0.799092	NA
372	Rpl37a	5150.76	-0.137176	0.150503	-0.911452	0.362057	0.54593
373	Igfbp2	0.164732	0.274257	5.73886	0.0477894	0.961884	NA
374	Igfbp5	0.827639	4.19031	1.87264	2.23765	0.0252436	NA
375	Tnp1	0.207782	-0.687587	5.35791	-0.128331	0.897887	NA
376	1700027A15Rik	0.0583658	0.274304	7.26074	0.0377791	0.969864	NA
377	Pinc	0	NA	NA	NA	NA	NA
378	D530049I02Rik	0	NA	NA	NA	NA	NA
379	6030407O03Rik	0.472988	-0.135093	2.66789	-0.0506366	0.959615	NA
380	Tns1	23.2482	0.200732	0.391746	0.512405	0.608368	0.75771
381	Rufy4	0.0826019	-0.687391	7.26074	-0.0946724	0.924575	NA
382	Cxcr2	7.56016	1.71235	0.731482	2.34093	0.019236	0.0638717
383	Cxcr1	0	NA	NA	NA	NA	NA
384	Arpc2	1869.51	-0.33897	0.0973268	-3.48281	0.000496188	0.00322256
385	Gpbar1	0.853449	-1.57754	1.70682	-0.924256	0.355353	NA
386	Aamp	1947.91	0.0154359	0.0969174	0.159268	0.873458	0.932608
387	Pnkd	256.82	0.155626	0.151847	1.02489	0.305417	0.491406
388	Tmbim1	330.385	0.346616	0.1695	2.04493	0.0408615	0.114782
389	Gm216	0.104878	0.274048	7.26074	0.0377439	0.969892	NA
390	Slc11a1	1.00543	0.274206	1.9882	0.137916	0.890306	NA
391	Ctdsp1	115.698	0.0965564	0.182457	0.529201	0.596666	0.749965
392	Mir26b	0.0575969	1.23597	7.26074	0.170227	0.864832	NA
393	Vil1	2.38896	-0.121337	1.32244	-0.0917523	0.926895	0.964542
394	Usp37	143.94	-0.456038	0.160577	-2.83999	0.00451144	0.0200724
395	Rqcd1	366.943	-0.847164	0.125816	-6.73334	1.65816e-11	6.70638e-10
396	Plcd4	2.46704	0.0504015	1.094	0.0460707	0.963254	0.982682
397	Zfp142	63.9447	0.302979	0.21517	1.40809	0.159103	0.315468
398	Bcs1l	60.5721	-0.404242	0.222494	-1.81686	0.069238	0.172923
399	Rnf25	11.5492	1.52615	0.487417	3.13109	0.0017416	0.00920909
400	Stk36	12.1907	0.436126	0.477555	0.913247	0.361112	0.545267
401	Ttll4	73.8493	-0.598263	0.291849	-2.04991	0.0403737	0.113782
402	Cyp27a1	0.195385	-0.687516	4.91792	-0.139798	0.88882	NA
403	Prkag3	2.79203	1.9274	0.985089	1.95657	0.050398	0.135325
404	Wnt6	7.21092	-1.91391	0.842317	-2.2722	0.0230742	0.0737023
405	Wnt10a	2.26106	-2.12136	1.52891	-1.3875	0.165288	0.323922
406	Cdk5r2	41.5068	1.05896	0.274594	3.85645	0.000115045	0.000906932
407	Fev	0.417831	2.18937	3.47565	0.629916	0.52875	NA
408	Cryba2	0.106804	0.273967	7.26074	0.0377326	0.969901	NA
409	Mir375	0.0299526	0.274202	7.26074	0.0377651	0.969875	NA
410	Ccdc108	0.232104	0.274127	5.23404	0.0523739	0.958231	NA
411	Ihh	0.432083	0.288856	2.40599	0.120057	0.904438	NA
412	Nhej1	12.5238	0.0260458	0.463836	0.056153	0.95522	0.97877
413	Slc23a3	0.590707	1.44632	2.36981	0.610308	0.541658	NA
414	Cnppd1	241.837	0.501739	0.244658	2.05077	0.0402889	0.113596
415	Fam134a	467.582	0.335194	0.117008	2.86471	0.00417397	0.0188624
416	Zfand2b	49.6701	0.0621263	0.230477	0.269556	0.787502	0.880391
417	Abcb6	101.77	-0.416869	0.199058	-2.09421	0.0362412	0.104798
418	Atg9a	78.1724	0.022428	0.222449	0.100823	0.919691	0.960268
419	Ankzf1	5.30331	0.13916	0.702708	0.198034	0.843019	0.914726
420	Glb1l	1.53114	-1.01413	1.21612	-0.833905	0.404334	NA
421	Stk16	389.537	0.0441413	0.113357	0.389401	0.69698	0.821659
422	Tuba4a	850.221	0.149109	0.114422	1.30314	0.192526	0.360505
423	A630095N17Rik	0	NA	NA	NA	NA	NA
424	Dnajb2	112.27	0.517846	0.210303	2.46238	0.0138018	0.0489745
425	Ptprn	0.195398	0.274211	4.92139	0.0557181	0.955566	NA
426	Resp18	0	NA	NA	NA	NA	NA
427	Dnpep	73.4202	0.368299	0.214895	1.71385	0.0865555	0.204118
428	Des	34.2883	0.0960356	0.38026	0.252552	0.800614	0.887834
429	Gm15179	0.0958693	0.27438	7.26074	0.0377895	0.969855	NA
430	Speg	368.204	0.109081	0.132656	0.822284	0.410916	0.592983
431	Gmppa	102.557	-0.276696	0.182523	-1.51595	0.129532	0.272885
432	Asic4	0.264563	0.274197	4.12374	0.0664925	0.946986	NA
433	Chpf	708.371	-0.0546356	0.095574	-0.571657	0.567554	0.726365
434	Tmem198	11.1161	1.39505	0.433663	3.21689	0.00129589	0.00724015
435	Obsl1	8.12745	0.16094	0.623247	0.258229	0.79623	0.885815
436	Inha	2.45188	1.19815	1.13267	1.05781	0.290141	0.475066
437	Stk11ip	65.3501	-0.340453	0.207894	-1.63763	0.101499	0.229169
438	Slc4a3	15.4674	0.796255	0.43951	1.81169	0.0700346	0.174427
439	Gm17751	0.174214	1.23592	6.31591	0.195684	0.844857	NA
440	Epha4	15.1217	1.14802	0.339011	3.38638	0.000708203	0.00434075
441	Pax3	1054.38	0.300108	0.093169	3.22111	0.00127695	0.00715554
442	Sgpp2	8.66229	-0.340583	0.616273	-0.55265	0.580503	0.736634
443	Farsb	1208.62	-0.0486957	0.0970808	-0.5016	0.615949	0.762766
444	Mogat1	4.02864	-0.04947	1.07309	-0.0461007	0.96323	0.982682
445	Acsl3	717.366	0.342303	0.183598	1.86442	0.0622627	0.159319
446	Utp14b	16.6142	-1.72736	0.479717	-3.60079	0.000317248	0.00216628
447	Kcne4	0.484931	-2.44717	2.3315	-1.04961	0.293895	NA
448	Scg2	0.353668	2.99073	4.14351	0.721787	0.470426	NA
449	Ap1s3	40.1764	-0.880152	0.312812	-2.81368	0.00489778	0.0213575
450	Wdfy1	471.992	-0.713397	0.123525	-5.77534	7.67998e-09	1.79446e-07
451	Mrpl44	435.364	0.252386	0.13291	1.89892	0.0575744	0.150345
452	Serpine2	6.18506	-0.0666246	1.32011	-0.050469	0.959749	0.9815
453	Fam124b	0.125444	0.274298	7.00304	0.0391684	0.968756	NA
454	Cul3	417.966	-0.0654949	0.107813	-0.607488	0.543527	0.706381
455	1700016L21Rik	0.050517	0.274228	7.26074	0.0377686	0.969872	NA
456	Dock10	17.8634	2.18955	0.478581	4.57509	4.76014e-06	5.7051e-05
457	Nyap2	0.393541	-0.68757	2.85056	-0.241205	0.809396	NA
458	Irs1	112.332	1.33818	0.219447	6.09799	1.07413e-09	2.86112e-08
459	Rhbdd1	216.218	0.571133	0.176401	3.2377	0.00120498	0.00679655
460	Col4a4	21.0945	-1.37687	0.378964	-3.63324	0.000279886	0.00193963
461	Col4a3	3.97217	-0.347084	0.81207	-0.427406	0.669084	0.80123
462	Mff	609.304	-0.306028	0.10357	-2.95479	0.00312884	0.0149377
463	Tm4sf20	0.0495323	-0.687442	7.26074	-0.0946794	0.924569	NA
464	Agfg1	272.285	0.171758	0.141845	1.21089	0.225938	0.401274
465	Slc19a3	0.0902719	-0.687417	7.26074	-0.0946759	0.924572	NA
466	Ccl20	0.193776	2.98892	7.20491	0.414845	0.678256	NA
467	Wdr69	0.07609	0.274278	7.26074	0.0377756	0.969867	NA
468	Sphkap	1.38341	-3.9997	1.55647	-2.56973	0.0101778	NA
469	Pid1	0.0705292	0.274126	7.26074	0.0377546	0.969883	NA
470	Dner	0.416556	0.274208	2.72209	0.100734	0.919761	NA
471	Mir5126	0	NA	NA	NA	NA	NA
472	Trip12	985.251	-0.40007	0.100302	-3.98865	6.64498e-05	0.000568703
473	Fbxo36	4.99947	0.993247	0.779047	1.27495	0.202326	0.372863
474	Slc16a14	0.671233	1.236	2.06537	0.59844	0.549546	NA
475	A530032D15Rik	0.248803	1.236	4.61802	0.267647	0.788971	NA
476	Gm7609	3.79631	1.47561	0.788298	1.8719	0.061221	0.157353
477	C130026I21Rik	0.524999	-0.687601	2.9868	-0.230214	0.817926	NA
478	Sp110	0.162392	0.274176	5.76056	0.0475955	0.962039	NA
479	Sp140	0.642085	-0.687563	2.44476	-0.28124	0.778526	NA
480	Sp100	0.252995	0.274153	3.8306	0.0715692	0.942945	NA
481	A630001G21Rik	17.4345	-0.424232	0.388253	-1.09267	0.27454	0.458312
482	Cab39	431.114	0.0517693	0.103246	0.501416	0.616078	0.762766
483	Itm2c	1322.08	0.620525	0.108964	5.69477	1.23539e-08	2.76712e-07
484	4933407L21Rik	1.34421	0.962168	1.1583	0.830676	0.406157	NA
485	Gpr55	2.28406	0.585848	1.00645	0.582091	0.560505	0.721251
486	Spata3	0.0995045	0.274016	7.26074	0.0377394	0.969895	NA
487	2810459M11Rik	0.350028	0.274222	3.35497	0.0817359	0.934857	NA
488	Psmd1	1689.08	-0.286019	0.0778048	-3.67611	0.000236816	0.00168559
489	Htr2b	0.312475	-1.88584	3.32237	-0.567618	0.570294	NA
490	Armc9	25.1709	-0.0414314	0.424146	-0.097682	0.922185	0.961709
491	B3gnt7	2.13998	0.0557024	0.884943	0.0629447	0.949811	0.97571
492	Ncl	6968.2	-0.00653618	0.134965	-0.0484288	0.961375	0.981971
493	Snora75	0.581576	0.471416	4.87876	0.0966264	0.923023	NA
494	Snord82	0.245999	-0.736357	4.13642	-0.178018	0.858709	NA
495	C130036L24Rik	28.8741	1.11898	0.330172	3.38908	0.00070127	0.00430699
496	Nmur1	0.0972547	0.274253	7.26074	0.0377721	0.969869	NA
497	1700019O17Rik	0.451935	-1.3668	2.51461	-0.543543	0.586756	NA
498	Ptma	3573.93	-0.515435	0.131608	-3.91645	8.98627e-05	0.000739762
499	Pde6d	212.024	0.0142006	0.157143	0.0903675	0.927995	0.964928
500	Cops7b	178.968	0.0706587	0.157847	0.447639	0.654413	0.790276
501	Nppc	1.28483	-0.0711824	1.41511	-0.0503018	0.959882	NA
502	Dis3l2	41.4446	0.0951542	0.295436	0.32208	0.747392	0.854839
503	Alppl2	0.107147	-0.687417	7.26074	-0.0946759	0.924572	NA
504	Alpi	0.255011	-1.45294	3.78943	-0.383419	0.701409	NA
505	Akp3	0.352433	2.15404	3.07621	0.700225	0.483787	NA
506	Ecel1	0.316188	-2.04482	3.57557	-0.571886	0.567399	NA
507	Prss56	1.2421	1.45061	1.52385	0.951938	0.341129	NA
508	Chrnd	0.0609948	1.236	7.26074	0.170231	0.864829	NA
509	Chrng	0.163287	1.23601	5.74376	0.215191	0.829619	NA
510	Eif4e2	555.194	0.183511	0.107061	1.71408	0.0865141	0.204118
511	Efhd1	2.76935	0.890489	1.5305	0.581829	0.560682	0.721388
512	Gigyf2	95.3984	0.218881	0.248208	0.881843	0.377862	0.561775
513	Kcnj13	2.96595	1.74723	1.16641	1.49795	0.134147	0.279889
514	3110079O15Rik	0.24477	0.274258	3.85971	0.0710567	0.943353	NA
515	Ngef	0.568434	-0.658576	2.14017	-0.307722	0.758294	NA
516	Neu2	0.47127	1.21768	2.75883	0.441374	0.658942	NA
517	Inpp5d	0.669782	2.07663	2.10057	0.988602	0.322858	NA
518	Atg16l1	174.485	0.148719	0.147713	1.00681	0.314028	0.499269
519	Scarna6	0.0204943	0.274228	7.26074	0.0377686	0.969872	NA
520	Sag	4.79032	-0.508854	0.75512	-0.673871	0.500393	0.671765
521	Dgkd	198.09	0.364952	0.161516	2.25953	0.0238503	0.0755822
522	Usp40	257.914	-0.416112	0.146797	-2.8346	0.00458828	0.0203171
523	Ugt1a10	0	NA	NA	NA	NA	NA
524	Ugt1a9	0	NA	NA	NA	NA	NA
525	Ugt1a7c	0	NA	NA	NA	NA	NA
526	Ugt1a6b	0	NA	NA	NA	NA	NA
527	Ugt1a6a	0	NA	NA	NA	NA	NA
528	Ugt1a5	0	NA	NA	NA	NA	NA
529	Ugt1a2	0	NA	NA	NA	NA	NA
530	Dnajb3	0.191256	-1.70622	5.44274	-0.313485	0.753912	NA
531	Ugt1a1	0	NA	NA	NA	NA	NA
532	Mroh2a	0.259512	1.65094	4.49059	0.367645	0.713138	NA
533	Hjurp	48.642	0.0823854	0.250811	0.328476	0.742552	0.85172
534	6430706D22Rik	0	NA	NA	NA	NA	NA
535	A730008H23Rik	0.0620303	0.274202	7.26074	0.0377651	0.969875	NA
536	Trpm8	0.100767	0.274126	7.26074	0.0377546	0.969883	NA
537	Spp2	0.0262878	0.274202	7.26074	0.0377651	0.969875	NA
538	Glrp1	0.360986	1.76391	2.9052	0.607155	0.543748	NA
539	Gm19589	0.112754	0.274201	7.26074	0.0377649	0.969875	NA
540	Arl4c	0.132853	-0.687525	7.26074	-0.0946909	0.92456	NA
541	2410088K16Rik	0.0262878	0.274202	7.26074	0.0377651	0.969875	NA
542	1700067G17Rik	0	NA	NA	NA	NA	NA
543	Sh3bp4	66.9179	-0.156164	0.240173	-0.650214	0.515554	0.683993
544	C030007H22Rik	0.075025	0.273965	7.26074	0.0377324	0.969901	NA
545	Agap1	278.862	0.554061	0.182829	3.03048	0.00244165	0.0121012
546	4933400F21Rik	1.98602	-0.443214	1.18031	-0.375507	0.707283	NA
547	Gbx2	4.44828	0.621984	0.855385	0.727139	0.467141	0.645201
548	Asb18	0.367907	0.274241	3.8224	0.0717457	0.942804	NA
549	Iqca	0.112169	-0.687516	7.26074	-0.0946895	0.924561	NA
550	Cxcr7	3.94169	-0.0640168	0.716346	-0.0893658	0.928791	0.965352
551	Cops8	575.915	-0.238895	0.0892937	-2.67538	0.00746438	0.0300189
552	Col6a3	0.668127	1.20497	2.28306	0.527785	0.597649	NA
553	Mlph	1417.5	-0.297583	0.180812	-1.64582	0.0998013	0.226255
554	Prlh	0.13273	0.274203	7.26074	0.0377652	0.969875	NA
555	Rab17	109.363	-0.77748	0.241806	-3.21531	0.00130304	0.00727167
556	Lrrfip1	588.783	0.148607	0.114076	1.30269	0.19268	0.360544
557	Rbm44	0.235586	0.448339	4.60044	0.0974557	0.922365	NA
558	Ramp1	1.40191	1.21125	1.37523	0.880762	0.378447	NA
559	Ube2f	211.698	-0.00463265	0.140497	-0.0329732	0.973696	0.988406
560	Scly	513.22	-0.447457	0.134061	-3.33772	0.0008447	0.00502952
561	Espnl	2.82725	-1.48527	1.36495	-1.08815	0.276529	0.460933
562	Klhl30	188.315	-0.405087	0.211971	-1.91105	0.055998	0.147129
563	Fam132b	31.5137	0.0687576	0.313016	0.219661	0.826135	0.90526
564	Ilkap	309.895	-0.248275	0.149545	-1.6602	0.096874	0.221246
565	1700020N18Rik	0.0787499	0.274101	7.26074	0.0377511	0.969886	NA
566	Hes6	169.171	0.690393	0.19614	3.51989	0.000431722	0.00285135
567	Per2	2.86079	0.970038	1.06908	0.907358	0.364218	0.548299
568	Traf3ip1	22.2763	0.673095	0.40322	1.6693	0.0950577	0.218245
569	Asb1	186.894	-1.08522	0.146272	-7.41922	1.17815e-13	7.70125e-12
570	Twist2	0.152421	0.274158	5.87357	0.0466765	0.962771	NA
571	Hdac4	69.6361	0.551263	0.21359	2.58093	0.00985333	0.0376382
572	Ndufa10	468.897	-0.00755935	0.0996634	-0.0758488	0.939539	0.970518
573	Olfr1416	0	NA	NA	NA	NA	NA
574	Olfr1415	0	NA	NA	NA	NA	NA
575	Olfr1414	0.0210592	0.274278	7.26074	0.0377756	0.969867	NA
576	Olfr1413	0	NA	NA	NA	NA	NA
577	Olfr1412	0	NA	NA	NA	NA	NA
578	Olfr1411	0	NA	NA	NA	NA	NA
579	Olfr1410	0.0204943	0.274228	7.26074	0.0377686	0.969872	NA
580	Olfr12	0	NA	NA	NA	NA	NA
581	Myeov2	3879.47	0.353826	0.172145	2.0554	0.0398408	0.112622
582	Otos	6.09995	0.682167	0.609583	1.11907	0.26311	0.444881
583	Gpc1	1192.16	0.042168	0.116153	0.363038	0.716576	0.835718
584	Mir149	0.0282457	0.274228	7.26074	0.0377686	0.969872	NA
585	Ankmy1	1.87088	0.722188	1.33437	0.541219	0.588357	NA
586	Dusp28	69.0623	0.486121	0.214658	2.26463	0.0235353	0.0747604
587	Rnpepl1	73.4353	-0.532391	0.221121	-2.40769	0.016054	0.0553239
588	9430060I03Rik	6.69537	1.31051	0.590864	2.21796	0.0265576	0.0822224
589	Capn10	99.9621	0.207056	0.169019	1.22505	0.220556	0.394839
590	Gpr35	3.81481	-2.38534	1.21773	-1.95883	0.0501325	0.134783
591	Aqp12	1.00295	0.274203	1.95909	0.139965	0.888688	NA
592	Kif1a	5.56573	0.716796	0.830116	0.863489	0.387869	0.571802
593	Agxt	0.0792692	-0.687468	7.26074	-0.0946829	0.924567	NA
594	2310007B03Rik	0.259887	1.23604	4.14605	0.298125	0.765607	NA
595	Sned1	0.52238	-0.540238	2.4309	-0.222238	0.824128	NA
596	Mterfd2	90.2833	0.094311	0.192075	0.491011	0.623419	0.76811
597	Pask	32.4327	-1.47604	0.364621	-4.04815	5.1623e-05	0.000461402
598	Ppp1r7	301.043	-0.233922	0.143866	-1.62597	0.103957	0.23341
599	Ano7	0.130534	0.274128	7.26074	0.0377548	0.969883	NA
600	Hdlbp	750.688	-1.13304	0.146425	-7.73805	1.00952e-14	8.24871e-13
601	2002-09-01	1115.76	-0.861775	0.116488	-7.39798	1.3827e-13	8.94173e-12
602	Farp2	0.861581	-0.645533	1.95816	-0.329663	0.741654	NA
603	Stk25	160.555	0.0842938	0.168709	0.499641	0.617328	0.763406
604	Bok	27.5731	-0.357483	0.384955	-0.928638	0.353077	0.537753
605	Thap4	154.698	-0.119796	0.159227	-0.752359	0.451835	0.631974
606	Atg4b	216.155	0.0196367	0.118626	0.165534	0.868524	0.930297
607	Dtymk	336.158	-0.751047	0.146557	-5.1246	2.98163e-07	4.85941e-06
608	Ing5	150.449	-0.369943	0.150534	-2.45753	0.0139896	0.0495825
609	D2hgdh	15.7814	-0.416234	0.463045	-0.898907	0.368702	0.552729
610	Gal3st2	0.199376	1.23599	6.05126	0.204253	0.838156	NA
611	Gm9994	0.0332167	0.274228	7.26074	0.0377686	0.969872	NA
612	Gm6086	0.441897	0.274244	2.52609	0.108564	0.913548	NA
613	Neu4	3.02752	-0.987098	1.06606	-0.925935	0.35448	0.539007
614	Pdcd1	0.421397	1.37445	2.75632	0.498654	0.618023	NA
615	4930440C22Rik	0.0412953	-0.687442	7.26074	-0.0946794	0.924569	NA
616	Fam174a	78.5077	0.652243	0.23087	2.82515	0.00472582	0.0208118
617	St8sia4	1.03007	2.10095	1.66405	1.26255	0.20675	NA
618	4930598F16Rik	0.0526186	0.274202	7.26074	0.0377651	0.969875	NA
619	1700063A18Rik	0	NA	NA	NA	NA	NA
620	4930533P14Rik	0	NA	NA	NA	NA	NA
621	Slco4c1	0.0844105	0.274303	7.26074	0.0377789	0.969864	NA
622	Slco6b1	0.0973499	-0.687467	7.26074	-0.0946829	0.924567	NA
623	Slco6c1	0.0199981	0.274253	7.26074	0.0377721	0.969869	NA
624	D1Ertd622e	60.6205	-0.635822	0.245881	-2.58589	0.00971278	0.0372287
625	Ppip5k2	238.378	0.731925	0.166607	4.39313	1.11732e-05	0.000121399
626	Gin1	26.9274	0.0109801	0.336013	0.0326776	0.973932	0.988406
627	Pam	137.216	1.907	0.207417	9.19403	3.78394e-20	8.97239e-18
628	B230216N24Rik	0.698736	0.250311	1.94109	0.128954	0.897394	NA
629	1810006J02Rik	0	NA	NA	NA	NA	NA
630	Slco6d1	0.201657	0.274292	4.88237	0.0561802	0.955198	NA
631	Cntnap5b	0.585568	0.274226	2.19408	0.124984	0.900536	NA
632	Gm20268	0	NA	NA	NA	NA	NA
633	Cdh20	0.054627	0.274126	7.26074	0.0377546	0.969883	NA
634	Rnf152	0.595868	1.23093	2.5954	0.474275	0.635304	NA
635	Pign	105.292	0.639585	0.184506	3.46647	0.000527341	0.00338849
636	2310035C23Rik	126.652	0.290554	0.16671	1.74287	0.0813565	0.194821
637	Tnfrsf11a	0.711104	-1.51419	2.13007	-0.710865	0.477168	NA
638	Zcchc2	175.109	0.00736962	0.265368	0.0277713	0.977845	0.990295
639	Gm20753	0.0482918	0.274126	7.26074	0.0377546	0.969883	NA
640	Phlpp1	49.8362	0.200951	0.256933	0.782113	0.434148	0.614556
641	Bcl2	310.046	0.524663	0.13139	3.99317	6.51966e-05	0.000560357
642	Kdsr	85.8581	0.502893	0.21352	2.35525	0.0185105	0.0619112
643	Vps4b	447.295	0.101394	0.10203	0.993769	0.320335	0.505979
644	Serpinb5	0.0218359	0.274228	7.26074	0.0377686	0.969872	NA
645	Serpinb12	0	NA	NA	NA	NA	NA
646	Serpinb13	0.166847	1.23599	5.70431	0.216676	0.828461	NA
647	Serpinb3a	0	NA	NA	NA	NA	NA
648	Serpinb3d	0.0527726	0.274278	7.26074	0.0377756	0.969867	NA
649	Serpinb3b	0.0204943	0.274228	7.26074	0.0377686	0.969872	NA
650	Serpinb3c	0.0229923	0.274278	7.26074	0.0377756	0.969867	NA
651	Serpinb11	0.0239377	0.274101	7.26074	0.0377511	0.969886	NA
652	Serpinb7	0.0274807	-0.687442	7.26074	-0.0946794	0.924569	NA
653	Serpinb2	0.0272329	0.274228	7.26074	0.0377686	0.969872	NA
654	Serpinb10	0	NA	NA	NA	NA	NA
655	Serpinb8	8.76021	0.256616	0.620641	0.413469	0.679263	0.808417
656	Cdh7	0.219681	1.23597	4.3179	0.286244	0.774691	NA
657	Cdh19	4.59264	-0.0768495	0.79497	-0.0966697	0.922989	0.96205
658	Dsel	36.7834	-0.585988	0.289252	-2.02587	0.042778	0.11906
659	Cntnap5a	0.226944	1.59986	5.16131	0.309972	0.756582	NA
660	Tsn	2240.64	-0.706775	0.101511	-6.96255	3.34179e-12	1.63612e-10
661	Mki67ip	434.86	-0.0459523	0.135644	-0.338772	0.734781	0.847464
662	Clasp1	88.5265	-0.1415	0.215332	-0.657127	0.511099	0.680097
663	2900060B14Rik	13.0329	0.26875	0.554511	0.484662	0.627916	0.771311
664	Tfcp2l1	0.9666	1.52835	1.87491	0.815157	0.414982	NA
665	Gli2	0.281771	1.23593	4.08257	0.302734	0.762092	NA
666	Inhbb	0.509577	1.07203	2.37585	0.451222	0.65183	NA
667	Ralb	288.312	-0.347487	0.126523	-2.74643	0.00602479	0.0251234
668	Tmem185b	146.02	0.470991	0.168057	2.80256	0.00506992	0.0219201
669	Epb4.1l5	101.738	0.355985	0.304686	1.16837	0.242659	0.421444
670	Ptpn4	28.4534	0.148251	0.334457	0.443258	0.657579	0.792622
671	Tmem177	75.7707	-0.119287	0.209775	-0.568643	0.569599	0.727827
672	Gm101	0.111353	0.274274	7.26074	0.0377749	0.969867	NA
673	Sctr	0.125477	-0.687342	6.99641	-0.0982421	0.92174	NA
674	Tmem37	0.0566454	0.274278	7.26074	0.0377756	0.969867	NA
675	Dbi	19641.4	0.0833035	0.123103	0.676699	0.498597	0.670321
676	3110009E18Rik	24.9248	0.54249	0.425669	1.27444	0.202507	0.373083
677	Steap3	65.802	-0.00850257	0.26438	-0.0321604	0.974344	0.988635
678	C1ql2	0.833816	-1.53524	1.76939	-0.867668	0.385576	NA
679	Marco	0.478335	1.09855	2.50286	0.438918	0.660721	NA
680	En1	0.108088	-1.46802	7.24255	-0.202693	0.839375	NA
681	B230209K01Rik	0	NA	NA	NA	NA	NA
682	Insig2	515.447	-0.400816	0.132538	-3.02415	0.00249335	0.0123024
683	Ccdc93	169.898	-0.373643	0.179878	-2.0772	0.0377828	0.108074
684	Htr5b	0.326961	1.23595	3.13053	0.394805	0.692987	NA
685	Ddx18	274.949	-0.0025278	0.150692	-0.0167746	0.986616	0.993945
686	Dpp10	0.568379	0.415444	2.12139	0.195836	0.844739	NA
687	Actr3	1051.25	-0.589874	0.136282	-4.32834	1.50239e-05	0.00015703
688	Slc35f5	170.791	-0.139251	0.185551	-0.750472	0.452971	0.63283
689	Gpr39	0.125361	0.274251	7.00191	0.039168	0.968756	NA
690	Lypd1	0.0231367	0.274101	7.26074	0.0377511	0.969886	NA
691	Nckap5	3.67674	5.45474	1.41227	3.86238	0.000112287	0.000888666
692	Mgat5	9.12456	-0.442126	0.56346	-0.784662	0.432652	0.613358
693	Tmem163	2.14438	0.836357	1.43188	0.584097	0.559155	0.720036
694	Acmsd	0.651876	1.08707	2.38358	0.456067	0.648342	NA
695	2900009J06Rik	3.86466	0.94669	0.886035	1.06846	0.285315	0.470699
696	Ccnt2	118.434	0.744927	0.252388	2.95152	0.00316215	0.015055
697	Map3k19	1.60408	-1.4726	1.4639	-1.00594	0.314443	NA
698	Rab3gap1	353.711	0.102135	0.105039	0.972351	0.330876	0.516305
699	Zranb3	42.2829	-1.39197	0.307101	-4.53261	5.82586e-06	6.81355e-05
700	R3hdm1	248.844	-0.417382	0.164542	-2.53663	0.0111925	0.041621
701	Mir128-1	0.0230226	0.274228	7.26074	0.0377686	0.969872	NA
702	Ubxn4	784.543	0.106266	0.128498	0.826985	0.408246	0.590771
703	Lct	5.82159	-0.180196	0.744576	-0.242011	0.808771	0.893996
704	Mcm6	1556.36	-2.39836	0.202012	-11.8723	1.64774e-32	2.21402e-29
705	Dars	251.731	-1.1769	0.148347	-7.93343	2.13175e-15	2.11305e-13
706	Cxcr4	0.323162	0.274173	3.17597	0.0863272	0.931206	NA
707	Thsd7b	1.02457	0.18789	1.80543	0.104069	0.917114	NA
708	Daf2	0.0204943	0.274228	7.26074	0.0377686	0.969872	NA
709	Cd55	0	NA	NA	NA	NA	NA
710	Zp3r	0.179491	0.274099	5.59451	0.0489942	0.960924	NA
711	C4bp	0.182956	0.274188	5.54247	0.0494704	0.960544	NA
712	C4bp-ps1	0.0709572	0.274327	7.26074	0.0377823	0.969861	NA
713	Pfkfb2	47.6475	0.850124	0.277815	3.06004	0.00221311	0.0112356
714	Yod1	78.7798	-0.223392	0.281712	-0.79298	0.427789	0.608783
715	AA986860	4.33484	1.8635	0.821609	2.26811	0.0233224	0.074338
716	Fcamr	0.0299526	0.274202	7.26074	0.0377651	0.969875	NA
717	Pigr	0.295519	-0.704946	3.97407	-0.177386	0.859205	NA
718	Faim3	0.0210592	0.274278	7.26074	0.0377756	0.969867	NA
719	Il24	0.0503778	0.274101	7.26074	0.0377511	0.969886	NA
720	Il20	0.0269951	0.274253	7.26074	0.0377721	0.969869	NA
721	Il19	0.277941	0.274248	3.7484	0.0731642	0.941675	NA
722	Il10	0.0534287	0.274253	7.26074	0.0377721	0.969869	NA
723	Mapkapk2	635.39	-0.0321702	0.100875	-0.318913	0.749793	0.855787
724	Dyrk3	24.2206	0.188464	0.397025	0.47469	0.635008	0.777242
725	Eif2d	100.117	-2.15543	0.232503	-9.27055	1.85194e-20	4.66574e-18
726	Rassf5	3.68127	-0.0311017	0.84249	-0.0369164	0.970552	0.987122
727	Ikbke	24.3276	-0.0932993	0.334864	-0.278618	0.780538	0.876186
728	Srgap2	184.819	-0.0460639	0.159375	-0.289028	0.77256	0.871833
729	Fam72a	27.0281	-0.523468	0.385876	-1.35657	0.174918	0.336508
730	Avpr1b	0.114923	1.236	7.26074	0.170231	0.864829	NA
731	Ctse	0.108833	1.2359	7.26074	0.170217	0.86484	NA
732	5430435G22Rik	1.75865	1.17719	1.70384	0.690905	0.489625	NA
733	Slc26a9	0.259092	0.274251	3.80433	0.072089	0.942531	NA
734	Pm20d1	0.421353	2.14422	2.58564	0.829281	0.406946	NA
735	Slc41a1	104.75	0.281571	0.181544	1.55098	0.120906	0.260025
736	Rab7l1	81.4776	0.523975	0.212717	2.46325	0.0137682	0.0488805
737	Nucks1	4771.32	-1.10048	0.165663	-6.64286	3.07664e-11	1.18362e-09
738	Slc45a3	27.2694	0.650936	0.369606	1.76116	0.0782108	0.189274
739	Elk4	10.8853	-0.72135	0.54197	-1.33098	0.183196	0.347567
740	Mfsd4	6.31474	0.368278	0.743188	0.495539	0.62022	0.765808
741	Cdk18	37.7969	0.277783	0.286825	0.968477	0.332806	0.518209
742	Lemd1	0.0630991	0.274202	7.26074	0.0377651	0.969875	NA
743	Mir135b	0	NA	NA	NA	NA	NA
744	Klhdc8a	11.1902	-0.357437	0.613854	-0.582283	0.560376	0.721225
745	Nuak2	3.19084	2.2751	1.07652	2.11338	0.0345681	0.101069
746	Tmcc2	327.614	-0.104747	0.154002	-0.680164	0.496401	0.668631
747	Dstyk	928.95	0.378176	0.1421	2.66133	0.00778334	0.0310026
748	Rbbp5	245.787	-0.134907	0.140729	-0.958632	0.337744	0.523321
749	Tmem81	5.01178	1.17902	0.719126	1.63952	0.101105	0.228535
750	Cntn2	0.575293	0.27421	2.17659	0.125981	0.899747	NA
751	Nfasc	0.864249	1.18481	1.87207	0.632889	0.526806	NA
752	Gm10538	0.0537684	-0.687467	7.26074	-0.0946829	0.924567	NA
753	Lrrn2	0.3255	0.274254	3.91664	0.0700228	0.944176	NA
754	Mdm4	30.7407	-0.0846539	0.39177	-0.216081	0.828925	0.906838
755	Pik3c2b	7.00942	0.160708	0.624668	0.257269	0.796971	0.886121
756	Ppp1r15b	618.278	0.132528	0.150818	0.87873	0.379548	0.563381
757	Plekha6	2.38636	0.995524	0.994673	1.00086	0.316896	0.502345
758	Gm19461	1.44389	-1.19717	1.47975	-0.809037	0.418494	NA
759	Golt1a	0.126351	1.99896	7.24444	0.27593	0.782602	NA
760	Kiss1	0.853935	2.11805	1.97491	1.07248	0.283505	NA
761	Ren2	0	NA	NA	NA	NA	NA
762	Ren1	0	NA	NA	NA	NA	NA
763	Etnk2	0.166039	1.23904	6.34723	0.195209	0.845229	NA
764	Sox13	0.416701	-0.687563	3.47381	-0.197928	0.843102	NA
765	Snrpe	2192.83	-0.162583	0.115641	-1.40593	0.159746	0.316431
766	Zc3h11a	398.564	-0.244921	0.148976	-1.64403	0.10017	0.226847
767	Zbed6	40.3585	-0.329521	0.38185	-0.862958	0.38816	0.572023
768	Lax1	0.06248	-0.687442	7.26074	-0.0946794	0.924569	NA
769	Atp2b4	9.09459	0.347771	0.565059	0.61546	0.538251	0.702619
770	Optc	3.48256	1.56876	1.00064	1.56775	0.116938	0.253975
771	Prelp	5.89406	-1.90303	1.11533	-1.70625	0.0879611	0.206616
772	Fmod	0.176907	-0.687639	5.05013	-0.136163	0.891693	NA
773	Btg2	133.313	2.33487	0.255941	9.12267	7.3296e-20	1.5828e-17
774	Chit1	0.179844	1.23597	5.02882	0.245777	0.805855	NA
775	Chi3l1	0.338682	2.59693	2.96136	0.876937	0.380521	NA
776	Mybph	0.291458	-0.68751	3.64457	-0.188639	0.850375	NA
777	Adora1	2.2786	-0.649306	1.12832	-0.575461	0.56498	0.724374
778	Myog	0.264408	1.23598	3.8075	0.324616	0.745472	NA
779	Ppfia4	1.65815	0.544942	1.37291	0.396925	0.691422	NA
780	Tmem183a	860.368	-0.0992481	0.0837017	-1.18574	0.235727	0.413436
781	4933406M09Rik	0.632583	-0.68759	2.09549	-0.328128	0.742815	NA
782	Cyb5r1	794.774	0.244381	0.265127	0.921752	0.356658	0.541027
783	Adipor1	338.434	-0.493002	0.108458	-4.54557	5.47875e-06	6.445e-05
784	Klhl12	135.384	-0.169452	0.170439	-0.994212	0.32012	0.505776
785	Rabif	83.2469	0.0483439	0.199164	0.242735	0.808211	0.893636
786	4931440L10Rik	0.153459	0.274305	6.56507	0.0417824	0.966672	NA
787	Kdm5b	64.5082	1.41331	0.284536	4.96706	6.79758e-07	9.86832e-06
788	Syt2	0.584835	-0.687563	2.33366	-0.294629	0.768278	NA
789	Ppp1r12b	1.12386	1.33608	1.60032	0.834884	0.403783	NA
790	Ube2t	114.133	-0.82057	0.273928	-2.99557	0.00273932	0.0133253
791	Lgr6	51.3638	1.20921	0.406922	2.97162	0.00296237	0.0142384
792	Ptprv	1.63912	1.71266	1.22363	1.39966	0.161616	NA
793	Ptpn7	2.54834	0.648238	1.01922	0.636016	0.524766	0.69136
794	Arl8a	291.276	0.614064	0.173689	3.53541	0.000407139	0.00270523
795	Gpr37l1	0.498217	1.236	2.59884	0.475596	0.634362	NA
796	Elf3	1.13115	1.26369	1.64939	0.766153	0.443585	NA
797	Rnpep	257.888	-0.551621	0.140108	-3.93711	8.24683e-05	0.000686838
798	Timm17a	899.235	0.122435	0.111472	1.09835	0.272053	0.455476
799	Lmod1	73.4572	0.894308	0.273275	3.27256	0.00106579	0.00610978
800	Shisa4	110.932	-0.386027	0.203395	-1.89792	0.0577066	0.150625
801	Ipo9	302.623	-0.409212	0.111431	-3.67233	0.000240349	0.00170371
802	Nav1	241.062	-0.260761	0.18205	-1.43236	0.152041	0.305015
803	Csrp1	1189.88	-1.15892	0.169659	-6.83084	8.4417e-12	3.7122e-10
804	Phlda3	1105	0.629652	0.163248	3.85704	0.00011477	0.000905361
805	Tnni1	1.5844	1.6182	1.45296	1.11373	0.265396	NA
806	Lad1	7.71859	-0.375597	0.7958	-0.471975	0.636945	0.778903
807	Tnnt2	19.2583	-1.85755	0.661502	-2.80808	0.00498373	0.0216248
808	Pkp1	14.9853	0.530987	0.56743	0.935775	0.349389	0.533884
809	Igfn1	3.83324	1.16871	0.999985	1.16872	0.242515	0.421362
810	Tmem9	265.795	-0.818698	0.137087	-5.97211	2.3421e-09	5.95022e-08
811	Ascl5	0.702761	-2.07454	1.97515	-1.05032	0.29357	NA
812	Cacna1s	2.15802	0.275221	1.13521	0.24244	0.808439	0.893725
813	Gm15850	0.989876	2.70718	1.76179	1.5366	0.12439	NA
814	Kif21b	282.257	0.614554	0.159483	3.8534	0.000116488	0.000915328
815	5730559C18Rik	9.25168	0.842909	0.58467	1.44168	0.149392	0.301702
816	Gpr25	0.355146	1.23597	3.06134	0.403734	0.686408	NA
817	Camsap2	193.292	0.353717	0.144457	2.4486	0.0143413	0.0505773
818	9230116N13Rik	0.584172	1.33264	2.26702	0.587837	0.556642	NA
819	Ddx59	67.9916	0.167489	0.290371	0.576811	0.564067	0.723965
820	Kif14	254.45	-1.49016	0.245244	-6.07623	1.23044e-09	3.24885e-08
821	Zfp281	238.448	0.565565	0.166828	3.39012	0.00069862	0.00429289
822	Gm19705	21.6094	0.162318	0.396837	0.40903	0.682518	0.811014
823	Gm16880	0.621898	-0.650032	2.01569	-0.322487	0.747084	NA
824	Nr5a2	0.288936	1.23603	3.4326	0.360086	0.718783	NA
825	Mir181a-1	0.0296571	0.274202	7.26074	0.0377651	0.969875	NA
826	Mir181b-1	0.243275	2.59668	4.54536	0.571282	0.567808	NA
827	Ptprc	0.029038	-0.687442	7.26074	-0.0946794	0.924569	NA
828	Atp6v1g3	0	NA	NA	NA	NA	NA
829	Nek7	87.5775	0.429519	0.192356	2.23294	0.025553	0.0798069
830	Gm5833	0.108478	1.23597	7.26074	0.170227	0.864832	NA
831	Lhx9	1.08642	0.42898	1.54516	0.277629	0.781297	NA
832	2310009B15Rik	116.426	0.562365	0.170516	3.29802	0.000973677	0.00565893
833	Dennd1b	126.502	-0.189014	0.15831	-1.19394	0.2325	0.410037
834	Crb1	0.504572	-3.30813	2.79725	-1.18264	0.236952	NA
835	4933436E23Rik	0.0272329	0.274228	7.26074	0.0377686	0.969872	NA
836	Zbtb41	185.358	-0.904666	0.177793	-5.08831	3.61273e-07	5.72592e-06
837	Aspm	161.505	-1.06391	0.229868	-4.62834	3.68615e-06	4.56728e-05
838	F13b	0.0231367	0.274101	7.26074	0.0377511	0.969886	NA
839	Cfhr1	0	NA	NA	NA	NA	NA
840	Gm4788	0.196694	0.274224	5.41443	0.0506469	0.959607	NA
841	Cfhr2	0.0272411	0.274228	7.26074	0.0377686	0.969872	NA
842	Cfh	0.0272411	0.274228	7.26074	0.0377686	0.969872	NA
843	Kcnt2	0.106797	1.23607	7.26074	0.170241	0.864821	NA
844	4930590L20Rik	0	NA	NA	NA	NA	NA
845	Cdc73	117.459	0.16519	0.214745	0.769238	0.441752	0.621732
846	B3galt2	0.335315	-0.519132	3.59324	-0.144475	0.885126	NA
847	Glrx2	287.399	0.516427	0.12681	4.07246	4.65199e-05	0.000420007
848	Trove2	187.641	1.02548	0.178657	5.73998	9.46903e-09	2.16873e-07
849	Uchl5	298.154	-1.08902	0.157462	-6.91607	4.64339e-12	2.21073e-10
850	Rgs2	106.378	2.6329	0.516312	5.09943	3.4068e-07	5.42084e-06
851	Rgs13	0.257804	0.274207	4.166	0.0658202	0.947521	NA
852	Rgs1	0.289904	0.274199	4.06086	0.0675223	0.946166	NA
853	Rgs18	0.206286	1.23597	4.8632	0.254148	0.799381	NA
854	Fam5c	0.231201	-1.41204	5.70991	-0.247296	0.804679	NA
855	Pla2g4a	17.6845	0.868477	0.430415	2.01776	0.0436158	0.120946
856	7530420F21Rik	0.0626126	0.274318	7.26074	0.037781	0.969862	NA
857	Ptgs2	0.835185	0.201009	1.74133	0.115435	0.908101	NA
858	Pdc	0.123524	1.236	7.26074	0.170231	0.864829	NA
859	2310030A07Rik	0.0274807	-0.687442	7.26074	-0.0946794	0.924569	NA
860	BC003331	245.568	0.135707	0.124646	1.08874	0.276268	0.460689
861	Tpr	458.893	-0.212815	0.184342	-1.15446	0.248311	0.428792
862	Prg4	2.20102	-1.05931	1.35682	-0.780733	0.43496	0.615197
863	Hmcn1	13.4009	1.05622	0.441041	2.39482	0.0166284	0.0569169
864	C730036E19Rik	0.327208	0.274227	3.06024	0.0896095	0.928598	NA
865	Ivns1abp	1238.37	-0.0426194	0.128673	-0.331221	0.740478	0.850379
866	Swt1	124.87	0.238268	0.202031	1.17937	0.238253	0.416658
867	Trmt1l	176.075	0.29834	0.227007	1.31423	0.188769	0.355076
868	Rnf2	432.653	-0.0463784	0.114271	-0.405862	0.684844	0.812979
869	Fam129a	35.2067	0.58198	0.419531	1.38722	0.165376	0.323922
870	Edem3	221.504	0.228181	0.142154	1.60517	0.108456	0.24046
871	1700025G04Rik	64.7801	0.176473	0.278758	0.633068	0.526689	0.69329
872	Tsen15	175.568	-0.334284	0.161688	-2.06746	0.0386912	0.109989
873	Glt25d2	2.75725	4.88764	1.48357	3.29452	0.000985899	0.00570727
874	Rgl1	139.228	0.71291	0.181449	3.92898	8.53068e-05	0.000706585
875	Apobec4	0.0474927	0.274278	7.26074	0.0377756	0.969867	NA
876	Arpc5	777.804	0.266012	0.134656	1.97549	0.0482126	0.130784
877	Ncf2	33.4296	-0.0336309	0.338524	-0.0993458	0.920864	0.961014
878	Smg7	1031.11	0.0122037	0.12563	0.0971404	0.922615	0.961907
879	Nmnat2	13.7128	1.04261	0.558125	1.86806	0.0617536	0.158373
880	Lamc2	2.07821	2.2306	1.41859	1.57241	0.115856	NA
881	Lamc1	133.455	0.847135	0.197435	4.29071	1.78106e-05	0.000182684
882	E330020D12Rik	0.220544	1.236	7.26074	0.170231	0.864829	NA
883	Shcbp1l	0.184327	1.23603	4.99507	0.24745	0.80456	NA
884	Dhx9	826.41	0.0120611	0.14234	0.0847346	0.932472	0.966912
885	Npl	0.215195	0.274222	4.35607	0.0629516	0.949805	NA
886	Rgs8	0.327462	0.274264	3.592	0.0763541	0.939137	NA
887	C230024C17Rik	0.216067	0.274168	4.37386	0.0626832	0.950019	NA
888	Rgs16	100.124	2.96746	0.274849	10.7967	3.56821e-27	2.6969e-24
889	Rnasel	12.9855	0.79103	0.482378	1.63985	0.101035	0.22842
890	Rgsl1	0.218958	0.274276	4.74089	0.0578533	0.953865	NA
891	5830403L16Rik	0.426859	0.274236	2.55261	0.107434	0.914445	NA
892	Gm5531	4.57359	-0.00701118	0.81419	-0.00861124	0.993129	0.996803
893	Teddm1	0.0262878	0.274202	7.26074	0.0377651	0.969875	NA
894	Glul	447.173	0.415138	0.167402	2.47989	0.0131424	0.0473541
895	Zfp648	0.0865471	0.274176	7.26074	0.0377614	0.969878	NA
896	4930452N14Rik	0.516809	1.76835	2.06544	0.856158	0.39191	NA
897	Cacna1e	0.491242	1.23602	2.40014	0.51498	0.606567	NA
898	Ier5	274.753	0.680051	0.163126	4.16886	3.06122e-05	0.000295446
899	Mr1	25.555	0.0276637	0.312985	0.0883868	0.929569	0.965701
900	Stx6	155.652	0.151315	0.175644	0.861487	0.38897	0.572589
901	Xpr1	135.911	-0.052237	0.164388	-0.317766	0.750662	0.856036
902	Acbd6	347.461	0.129298	0.135192	0.956405	0.338868	0.524099
903	Lhx4	0.0358397	1.23597	7.26074	0.170227	0.864832	NA
904	Qsox1	230.469	0.691186	0.208446	3.3159	0.000913472	0.00538072
905	Cep350	60.9909	-0.0607431	0.226839	-0.26778	0.788868	0.881274
906	Tor1aip1	362.289	-0.419492	0.129667	-3.23516	0.00121576	0.00685095
907	Tor1aip2	1104.81	0.0572482	0.0843532	0.678672	0.497345	0.669159
908	Fam163a	0.16131	0.27424	5.77147	0.0475164	0.962102	NA
909	Tdrd5	0.284731	0.274187	3.73098	0.0734892	0.941417	NA
910	Nphs2	0.23161	0.274129	4.70633	0.0582469	0.953552	NA
911	Soat1	314.554	-0.46901	0.167793	-2.79517	0.00518727	0.0223078
912	Abl2	203.348	0.219389	0.149807	1.46447	0.143064	0.292391
913	Tor3a	81.3379	0.503974	0.212136	2.37572	0.0175149	0.059413
914	Fam20b	271.415	0.421711	0.222827	1.89255	0.0584181	0.15199
915	Ralgps2	3.79958	0.508766	0.910298	0.5589	0.57623	0.732739
916	Angptl1	0.317543	1.23603	3.39907	0.363639	0.716128	NA
917	Tex35	0.0534402	0.274253	7.26074	0.0377721	0.969869	NA
918	Rasal2	29.5756	0.901091	0.350918	2.56781	0.0102344	0.0387855
919	2810025M15Rik	356.209	-0.533288	0.137928	-3.86642	0.000110445	0.000878688
920	BC026585	0.0644172	0.274148	7.26074	0.0377576	0.969881	NA
921	Sec16b	1.29928	3.37945	1.60654	2.10355	0.0354178	NA
922	Fam5b	0.0557923	0.274278	7.26074	0.0377756	0.969867	NA
923	Astn1	0.0969807	0.274253	7.26074	0.0377721	0.969869	NA
924	Mir488	0	NA	NA	NA	NA	NA
925	Pappa2	0.506304	2.51872	2.22367	1.13269	0.257346	NA
926	Rfwd2	156.031	0.350946	0.14999	2.33979	0.0192943	0.0640426
927	Scarna3a	0	NA	NA	NA	NA	NA
928	Mir1843b	0	NA	NA	NA	NA	NA
929	Tnr	0.449008	2.18683	2.41533	0.905397	0.365255	NA
930	4930523C07Rik	0.0500971	-0.687391	7.26074	-0.0946724	0.924575	NA
931	4930562F07Rik	0	NA	NA	NA	NA	NA
932	Tnn	0.0657207	-0.687442	7.26074	-0.0946794	0.924569	NA
933	Mrps14	514.552	-0.0522268	0.111515	-0.46834	0.639541	0.780579
934	Cacybp	1016.4	-0.315609	0.125551	-2.51379	0.0119443	0.0438368
935	Rabgap1l	26.4591	0.73386	0.308418	2.37943	0.0173394	0.0589005
936	Gpr52	0	NA	NA	NA	NA	NA
937	Rc3h1	136.723	0.385081	0.181528	2.12133	0.0338943	0.0995104
938	Serpinc1	17.5518	-0.350804	0.421661	-0.831958	0.405432	0.588653
939	Zbtb37	4.58382	0.729139	0.764544	0.953692	0.34024	0.525347
940	Gas5	5778.46	1.2142	0.257655	4.71249	2.44704e-06	3.12153e-05
941	Mir5117	0	NA	NA	NA	NA	NA
942	Snord47	4.04761	0.628083	0.935994	0.671033	0.502199	0.672845
943	Dars2	86.7619	-0.460293	0.221119	-2.08165	0.0373741	0.107304
944	Cenpl	212.316	-1.61712	0.211093	-7.6607	1.8492e-14	1.43349e-12
945	Klhl20	47.2248	-0.29702	0.265607	-1.11827	0.263452	0.445023
946	Ankrd45	1.77421	-0.94453	1.4474	-0.652572	0.514032	NA
947	4930469G21Rik	1.9213	0.696054	1.0067	0.691419	0.489302	NA
948	Prdx6	2600.49	-0.53656	0.127844	-4.19699	2.70486e-05	0.000264215
949	Tnfsf4	0	NA	NA	NA	NA	NA
950	Tnfsf18	0.286603	0.274149	3.73	0.0734986	0.941409	NA
951	Fasl	0.309523	0.27427	3.89242	0.0704625	0.943826	NA
952	Suco	315.781	0.0704921	0.151756	0.464508	0.642284	0.782863
953	4930558K02Rik	0.223895	2.03076	4.7089	0.43126	0.666279	NA
954	Pigc	123.504	-0.0204553	0.18408	-0.111122	0.91152	0.955697
955	Dnm3	1.23054	2.8959	1.62429	1.78287	0.0746079	NA
956	2810442N19Rik	0.128317	-0.687477	6.94676	-0.0989637	0.921167	NA
957	Dnm3os	0.643751	-0.499096	2.41571	-0.206604	0.836319	NA
958	Mir199a-2	0	NA	NA	NA	NA	NA
959	Mir214	0	NA	NA	NA	NA	NA
960	Mettl13	77.5331	-0.214513	0.222067	-0.965984	0.334052	0.519799
961	Vamp4	52.7445	0.925883	0.303612	3.04956	0.00229177	0.0115379
962	Myoc	0.0618154	1.23597	7.26074	0.170227	0.864832	NA
963	7420461P10Rik	0.0970506	0.274076	7.26074	0.0377477	0.969889	NA
964	Prrc2c	316.868	0.424481	0.224337	1.89215	0.0584704	0.152094
965	Fmo4	0.267698	0.274171	3.77983	0.0725353	0.942176	NA
966	Fmo1	0.653921	-1.52114	1.93581	-0.785787	0.431992	NA
967	Fmo2	0.445885	0.274191	2.64823	0.103538	0.917536	NA
968	Fmo6	0.319874	0.274226	3.15349	0.0869594	0.930704	NA
969	Fmo3	0.168724	0.27417	6.37984	0.0429744	0.965722	NA
970	Mroh9	0.357881	-0.687556	2.9144	-0.235917	0.813497	NA
971	Prrx1	1.02667	-0.677168	1.58099	-0.428318	0.66842	NA
972	Gorab	37.8155	0.315499	0.299239	1.05434	0.291728	0.476546
973	Mettl11b	0.222537	0.274237	3.94559	0.0695045	0.944588	NA
974	Kifap3	175.69	0.0071059	0.167286	0.0424775	0.966118	0.983784
975	Scyl3	39.6383	0.295781	0.279316	1.05895	0.289623	0.474517
976	BC055324	8.48116	-0.323323	0.66745	-0.484415	0.628091	0.771352
977	Mettl18	45.2658	0.434101	0.267441	1.62316	0.104555	0.234318
978	Sele	0.305659	-0.687575	3.70077	-0.185792	0.852608	NA
979	Sell	0.0902549	0.274279	7.26074	0.0377756	0.969867	NA
980	Selp	0.179946	0.274284	5.56865	0.049255	0.960716	NA
981	Gm16548	0.0374173	0.274253	7.26074	0.0377721	0.969869	NA
982	F5	0.588093	1.20929	2.08095	0.581124	0.561157	NA
983	Slc19a2	82.8294	1.57503	0.419687	3.75287	0.000174823	0.00129941
984	4930455F23Rik	70.8015	0.126007	0.222815	0.565522	0.571719	0.72932
985	Blzf1	137.895	0.668052	0.174222	3.83448	0.000125831	0.000975551
986	Nme7	46.6525	0.130818	0.269977	0.484553	0.627993	0.771311
987	Atp1b1	2.04135	-2.29787	1.55099	-1.48155	0.13846	NA
988	Dpt	0.145646	1.236	5.95889	0.207421	0.835681	NA
989	Gm20743	0.0789498	0.274101	7.26074	0.0377511	0.969886	NA
990	Xcl1	0.0358397	1.23597	7.26074	0.170227	0.864832	NA
991	4930568G15Rik	0.221533	1.23602	4.30059	0.287407	0.773801	NA
992	Tbx19	0.826405	0.980975	2.01425	0.487017	0.626247	NA
993	Sft2d2	348.014	0.468355	0.123306	3.79833	0.000145676	0.00110379
994	Tiprl	515.84	0.0278483	0.103347	0.269464	0.787573	0.880391
995	Gpr161	1.35127	0.261958	1.63408	0.160309	0.872637	NA
996	Dcaf6	151.136	0.260305	0.149442	1.74185	0.0815351	0.195132
997	Mpc2	705.728	0.0502092	0.119788	0.41915	0.675107	0.805889
998	Adcy10	0.784013	2.63646	1.94834	1.35318	0.175997	NA
999	Mpzl1	739.967	-0.705466	0.134535	-5.24374	1.57353e-07	2.76178e-06
1000	Rcsd1	27.7216	0.204831	0.343708	0.595945	0.551212	0.712845
1001	Creg1	670.511	0.331458	0.121892	2.71927	0.00654252	0.0268654
1002	Cd247	0.192986	0.274173	6.81203	0.0402483	0.967895	NA
1003	Pou2f1	208.157	-0.143274	0.138886	-1.03159	0.302264	0.487565
1004	Dusp27	1.94747	4.17892	1.55042	2.69535	0.00703156	NA
1005	Gpa33	0.314255	0.274223	3.14702	0.0871374	0.930562	NA
1006	Mael	0.373985	-0.682026	2.66243	-0.256167	0.797822	NA
1007	Ildr2	1.38256	-0.6064	1.32606	-0.457294	0.64746	NA
1008	Tada1	213.124	0.771402	0.18286	4.21855	2.45876e-05	0.00024321
1009	Pogk	119.68	0.0862988	0.188743	0.45723	0.647506	0.786568
1010	Gm4846	0.148021	0.274293	5.93551	0.0462121	0.963141	NA
1011	Gm4847	0.750584	0.663465	1.78835	0.370992	0.710643	NA
1012	Fmo9	0.268017	-1.69786	4.10336	-0.413773	0.67904	NA
1013	Gm16701	0.0431348	0.274126	7.26074	0.0377546	0.969883	NA
1014	Fam78b	0.74176	2.15655	2.04297	1.0556	0.291153	NA
1015	Uck2	253.4	-0.179424	0.143535	-1.25004	0.211285	0.38357
1016	Tmco1	442.123	-0.634628	0.121259	-5.23365	1.66198e-07	2.90439e-06
1017	Aldh9a1	256.359	0.00804117	0.186581	0.0430976	0.965624	0.983605
1018	Mgst3	12.2104	1.34297	0.624508	2.15044	0.0315201	0.0943263
1019	Lrrc52	0.0824928	-0.687442	7.26074	-0.0946794	0.924569	NA
1020	Rxrg	0.892719	2.03546	2.34661	0.867405	0.38572	NA
1021	Lmx1a	0.224457	0.274215	5.25357	0.0521959	0.958373	NA
1022	Pbx1	58.5989	2.03909	0.280587	7.26725	3.66891e-13	2.17491e-11
1023	Nuf2	154.253	-1.85966	0.260114	-7.14942	8.71463e-13	4.8565e-11
1024	Rgs5	0.13148	-0.687433	6.88973	-0.0997764	0.920522	NA
1025	Rgs4	0.105233	0.274076	7.26074	0.0377476	0.969889	NA
1026	1700084C01Rik	0.26953	1.23599	4.14196	0.298408	0.765391	NA
1027	Hsd17b7	95.6594	-1.91578	0.309602	-6.18788	6.09788e-10	1.71492e-08
1028	3110045C21Rik	2.11691	-2.7966	1.45449	-1.92274	0.0545132	0.143999
1029	Ddr2	385.612	0.0399471	0.119179	0.335187	0.737484	0.848724
1030	Uap1	150.85	0.233279	0.196471	1.18734	0.235092	0.412562
1031	Uhmk1	9.52662	-0.550706	0.519812	-1.05943	0.289403	0.474413
1032	Sh2d1b2	0.0791498	0.274253	7.26074	0.0377721	0.969869	NA
1033	Sh2d1b1	0.058832	1.23602	7.26074	0.170234	0.864826	NA
1034	Gm7694	0.726653	1.23603	2.31057	0.534945	0.592688	NA
1035	1700015E13Rik	0.118781	0.274329	7.26074	0.0377826	0.969861	NA
1036	Nos1ap	0.975174	-0.559091	1.83877	-0.304057	0.761084	NA
1037	Olfml2b	7.83985	2.07388	0.671626	3.08786	0.00201606	0.0104278
1038	Atf6	289.18	0.767254	0.248585	3.08648	0.00202541	0.0104534
1039	Dusp12	216.039	-0.222336	0.142813	-1.55684	0.119509	0.258039
1040	Fcrlb	0.303258	1.06005	3.3501	0.316424	0.751681	NA
1041	Fcrla	0.216773	0.274267	4.79197	0.0572347	0.954358	NA
1042	Fcgr2b	0.45611	-0.687611	2.85957	-0.24046	0.809974	NA
1043	Fcgr4	2.56596	3.10271	1.48101	2.09499	0.0361715	0.104621
1044	Fcgr3	0.5508	-0.683715	2.20111	-0.310624	0.756087	NA
1045	1700009P17Rik	19.2818	0.341831	0.460252	0.742704	0.457661	0.636441
1046	Sdhc	1410.04	0.0233092	0.110365	0.211201	0.83273	0.909192
1047	Mpz	1.24314	-0.687595	1.87607	-0.366508	0.713986	NA
1048	Pcp4l1	0.586387	0.363685	2.08362	0.174545	0.861437	NA
1049	Nr1i3	0.654241	-2.46521	2.25526	-1.09309	0.274353	NA
1050	Tomm40l	158.386	0.383125	0.135351	2.8306	0.00464613	0.0204986
1051	Apoa2	3.10017	-1.55342	1.3072	-1.18836	0.234692	0.41236
1052	Fcer1g	4.65033	-1.05871	0.977309	-1.08329	0.278679	0.463302
1053	Ndufs2	1182.44	-0.300216	0.105746	-2.83904	0.00452501	0.0201106
1054	Adamts4	107.199	0.330766	0.219169	1.50918	0.131252	0.275371
1055	B4galt3	370.223	0.372948	0.10714	3.48093	0.000499683	0.00324177
1056	Ppox	26.7526	0.52609	0.338062	1.55619	0.119662	0.258267
1057	Usp21	96.7738	0.178084	0.208874	0.852589	0.393887	0.577577
1058	Ufc1	645.82	0.206106	0.0896785	2.29828	0.021546	0.0698166
1059	Dedd	202.565	0.0406447	0.134333	0.302568	0.762219	0.863791
1060	Nit1	8.84433	0.331809	0.592737	0.559791	0.575622	0.732197
1061	Pfdn2	581.736	-0.00565179	0.128641	-0.0439344	0.964957	0.983251
1062	Klhdc9	8.05228	0.639199	0.721773	0.885596	0.375835	0.559933
1063	Pvrl4	2.97741	-0.0638588	1.18764	-0.0537697	0.957119	0.979722
1064	Arhgap30	565.014	-0.0953132	0.102875	-0.926497	0.354188	0.538732
1065	Usf1	17.3814	0.378892	0.414788	0.913458	0.361002	0.545259
1066	Tstd1	3.3174	0.245743	0.908928	0.270366	0.786878	0.879976
1067	F11r	107.815	1.09127	0.306272	3.56306	0.000366559	0.00246403
1068	Alyref2	75.3634	0.642275	0.22378	2.87011	0.00410328	0.0186335
1069	Itln1	0.141159	0.274279	7.26074	0.0377756	0.969867	NA
1070	Cd244	0.408021	2.19692	2.75449	0.797577	0.425116	NA
1071	Ly9	0.439091	3.31691	3.0108	1.10167	0.270606	NA
1072	Slamf7	0.226788	0.274212	4.7057	0.0582724	0.953532	NA
1073	Cd48	0.155484	1.23592	5.83981	0.211637	0.83239	NA
1074	Slamf1	0.248734	1.23598	3.83175	0.322563	0.747026	NA
1075	Cd84	0.791514	2.65199	1.86192	1.42433	0.154352	NA
1076	Slamf6	0.254404	1.236	4.18494	0.295345	0.76773	NA
1077	Vangl2	24.876	0.0704115	0.403713	0.17441	0.861543	0.925812
1078	Nhlh1	0.631551	-0.556308	2.0561	-0.270565	0.786726	NA
1079	Ncstn	87.9855	0.959722	0.19965	4.80703	1.53192e-06	2.06758e-05
1080	Copa	514.495	-0.157498	0.109067	-1.44405	0.148726	0.30086
1081	Pex19	250.438	0.0709097	0.123216	0.575493	0.564958	0.724374
1082	Dcaf8	242.039	0.140578	0.130734	1.07529	0.282243	0.467429
1083	Pea15a	296.094	-0.658463	0.185373	-3.55209	0.000382178	0.00255624
1084	Casq1	1.26576	1.87376	1.5121	1.23917	0.215281	NA
1085	Atp1a4	0.282808	1.236	3.44997	0.358264	0.720145	NA
1086	Atp1a2	0.621242	0.130589	2.08204	0.0627218	0.949988	NA
1087	Igsf8	1067.76	0.394002	0.132536	2.9728	0.00295098	0.0142114
1088	Kcnj9	0.517132	0.274199	2.28914	0.119783	0.904655	NA
1089	Kcnj10	0.483128	-1.49609	2.63561	-0.567644	0.570277	NA
1090	Pigm	216.671	0.252992	0.139224	1.81716	0.0691921	0.17288
1091	Slamf9	0.195112	1.23603	4.90382	0.252054	0.800999	NA
1092	Igsf9	1.05792	2.08138	1.8755	1.10977	0.267098	NA
1093	Tagln2	2.94807	-1.58752	1.58227	-1.00332	0.315708	0.501294
1094	Ccdc19	0.283733	-2.18898	4.41831	-0.495435	0.620293	NA
1095	4933439K11Rik	0.0933957	0.274152	7.26074	0.0377581	0.969881	NA
1096	Vsig8	0.376339	-0.687546	3.22038	-0.213499	0.830938	NA
1097	Slamf8	0.10655	-0.687424	7.26074	-0.0946769	0.924571	NA
1098	Fcrl6	0.184524	1.25869	5.49774	0.228947	0.81891	NA
1099	Dusp23	5.46177	0.0193399	0.68946	0.0280508	0.977622	0.990232
1100	Crp	0.0219815	0.274228	7.26074	0.0377686	0.969872	NA
1101	Apcs	0	NA	NA	NA	NA	NA
1102	Olfr16	0.0212823	0.274253	7.26074	0.0377721	0.969869	NA
1103	Olfr1408	0	NA	NA	NA	NA	NA
1104	Olfr1406	0.0328	0.274228	7.26074	0.0377686	0.969872	NA
1105	Olfr218	0	NA	NA	NA	NA	NA
1106	Olfr1404	0	NA	NA	NA	NA	NA
1107	Fcer1a	0	NA	NA	NA	NA	NA
1108	Olfr418-ps1	0	NA	NA	NA	NA	NA
1109	Mptx2	0.0229923	0.274278	7.26074	0.0377756	0.969867	NA
1110	Darc	0.0521502	0.274278	7.26074	0.0377756	0.969867	NA
1111	Cadm3	0.043631	0.274101	7.26074	0.0377511	0.969886	NA
1112	Aim2	0.244813	0.274244	4.54926	0.0602832	0.95193	NA
1113	BC094916	0.0740299	1.236	7.26074	0.170231	0.864829	NA
1114	Pydc4	0.0496551	0.274228	7.26074	0.0377686	0.969872	NA
1115	Pyhin1	0	NA	NA	NA	NA	NA
1116	Pydc3	0	NA	NA	NA	NA	NA
1117	AI607873	0.139901	2.02368	7.2431	0.279394	0.779943	NA
1118	Ifi204	0.0749764	0.274228	7.26074	0.0377686	0.969872	NA
1119	Mndal	0.0677253	0.274253	7.26074	0.0377721	0.969869	NA
1120	Mnda	0	NA	NA	NA	NA	NA
1121	Ifi203	0.259669	0.274255	3.82843	0.0716364	0.942891	NA
1122	Ifi202b	0.0470348	1.23597	7.26074	0.170227	0.864832	NA
1123	Ifi205	0.0664553	-0.687417	7.26074	-0.0946759	0.924572	NA
1124	Olfr433	0	NA	NA	NA	NA	NA
1125	Olfr432	0.114564	2.40078	7.22512	0.332282	0.739676	NA
1126	Olfr430	0	NA	NA	NA	NA	NA
1127	Olfr429	0.0435169	0.274228	7.26074	0.0377686	0.969872	NA
1128	Olfr426	0	NA	NA	NA	NA	NA
1129	Olfr427	0	NA	NA	NA	NA	NA
1130	Olfr231	0	NA	NA	NA	NA	NA
1131	Olfr424	0	NA	NA	NA	NA	NA
1132	Olfr421-ps1	0.0272411	0.274228	7.26074	0.0377686	0.969872	NA
1133	Olfr420	0	NA	NA	NA	NA	NA
1134	Spta1	0.390744	2.02027	3.44468	0.58649	0.557546	NA
1135	Olfr419	0	NA	NA	NA	NA	NA
1136	Mptx1	0	NA	NA	NA	NA	NA
1137	Olfr417	0	NA	NA	NA	NA	NA
1138	Olfr248	0.0229923	0.274278	7.26074	0.0377756	0.969867	NA
1139	Olfr414	0	NA	NA	NA	NA	NA
1140	Olfr220	0.0219815	0.274228	7.26074	0.0377686	0.969872	NA
1141	Fmn2	0.192685	1.98347	5.44758	0.364101	0.715783	NA
1142	Grem2	0.353229	-0.713562	2.82609	-0.252491	0.800662	NA
1143	Rgs7	0.120627	1.23605	7.26074	0.170238	0.864823	NA
1144	Fh1	605.309	0.0426126	0.131507	0.324034	0.745912	0.854154
1145	Kmo	1.66844	1.04413	1.37889	0.757225	0.448915	NA
1146	Opn3	9.59153	2.22462	0.724889	3.06891	0.00214844	0.0109553
1147	Chml	13.0839	1.00753	0.531097	1.89708	0.0578179	0.150818
1148	Wdr64	0.562866	2.78039	2.80421	0.991506	0.321439	NA
1149	Exo1	105.172	-1.46166	0.298813	-4.89157	1.00034e-06	1.40992e-05
1150	Pld5	1.14119	-1.28305	1.46698	-0.874615	0.381783	NA
1151	Cep170	124.782	0.853465	0.167237	5.10334	3.33712e-07	5.34514e-06
1152	Mir350	0	NA	NA	NA	NA	NA
1153	Sdccag8	113.334	-0.13826	0.211403	-0.654013	0.513103	0.681789
1154	Hmga2-ps1	0.156544	-0.747583	6.47522	-0.115453	0.908086	NA
1155	Akt3	88.4938	-0.518176	0.192758	-2.68822	0.00718348	0.0291021
1156	Zbtb18	28.3686	1.30639	0.367623	3.55361	0.000379976	0.00254292
1157	2310043L19Rik	0.0978139	-2.19105	7.21284	-0.303771	0.761302	NA
1158	1700016C15Rik	0.076029	-0.687417	7.26074	-0.0946759	0.924572	NA
1159	Adss	234.846	0.266012	0.135149	1.96829	0.0490344	0.132508
1160	Gm16432	0.098341	0.274202	7.26074	0.0377651	0.969875	NA
1161	Desi2	117.633	-0.393255	0.215001	-1.82908	0.0673872	0.168961
1162	Cox20	519.538	-0.292846	0.169251	-1.73025	0.0835857	0.198625
1163	Hnrnpu	4237.38	-0.242566	0.101405	-2.39205	0.0167546	0.0572193
1164	Efcab2	46.5722	0.0566015	0.237207	0.238616	0.811403	0.895609
1165	Kif26b	10.3059	0.599933	0.546844	1.09708	0.272605	0.456026
1166	Smyd3	96.1303	0.71555	0.193389	3.70006	0.00021555	0.00155435
1167	Tfb2m	20.2118	-0.922314	0.412124	-2.23795	0.0252242	0.0790045
1168	Cnst	60.3094	-0.340561	0.242843	-1.40239	0.160798	0.317734
1169	Sccpdh	212.69	-0.0829349	0.152447	-0.544026	0.586424	0.741491
1170	Ahctf1	278.063	-0.19117	0.154657	-1.23609	0.216424	0.389684
1171	Cdc42bpa	45.2126	-0.193382	0.286029	-0.67609	0.498983	0.670616
1172	Adck3	18.5339	0.508634	0.486956	1.04452	0.296245	0.481389
1173	Psen2	867.446	0.595621	0.163763	3.63709	0.000275732	0.00191304
1174	Gm5069	15.42	0.681384	0.421653	1.61598	0.106098	0.236637
1175	Itpkb	9.26754	0.447843	0.552861	0.810046	0.417914	0.599719
1176	6330403A02Rik	3.6142	-1.3665	1.00085	-1.36534	0.172145	0.333027
1177	Parp1	1092	-0.910097	0.154779	-5.87997	4.10344e-09	1.00202e-07
1178	Lin9	86.2598	-0.149016	0.221109	-0.67395	0.500343	0.671765
1179	Mixl1	1.32829	-0.13333	1.41974	-0.093912	0.925179	NA
1180	Acbd3	372.694	-0.851504	0.130786	-6.51067	7.48182e-11	2.62254e-09
1181	H3f3a	362.063	-0.765808	0.175868	-4.35444	1.33407e-05	0.000141145
1182	Sde2	394.103	0.0181535	0.110737	0.163933	0.869784	0.930898
1183	Lefty2	0.786963	-1.53027	1.82182	-0.839966	0.400927	NA
1184	Pycr2	892.501	-0.499021	0.131169	-3.80441	0.000142141	0.00108244
1185	Lefty1	0.331919	-0.687556	2.9324	-0.234469	0.814621	NA
1186	Tmem63a	146.653	-0.613913	0.185563	-3.30839	0.000938352	0.00550133
1187	Ephx1	267.893	-0.369009	0.239954	-1.53783	0.12409	0.264741
1188	9130409I23Rik	0.770947	-0.296982	2.09611	-0.141683	0.887331	NA
1189	Nvl	69.5919	0.0576197	0.216569	0.266057	0.790196	0.881967
1190	Cnih4	470.326	-0.0862931	0.130534	-0.661077	0.508563	0.677916
1191	Wdr26	1104.27	-0.23661	0.0982631	-2.40793	0.0160434	0.0553215
1192	Cnih3	0.162958	1.23602	5.75034	0.214947	0.829808	NA
1193	Ccdc121	0.145317	0.2741	5.961	0.0459822	0.963324	NA
1194	Lbr	699.392	-0.278586	0.131138	-2.12438	0.0336384	0.0990718
1195	Enah	175.77	0.390177	0.161717	2.41272	0.0158341	0.0548186
1196	Srp9	442.049	-0.0371787	0.144987	-0.256429	0.79762	0.886383
1197	Vmn1r1	0.0288136	0.274202	7.26074	0.0377651	0.969875	NA
1198	Degs1	792.116	-1.03954	0.0906909	-11.4625	2.03645e-30	2.2388e-27
1199	1700047M11Rik	0.0210592	0.274278	7.26074	0.0377756	0.969867	NA
1200	Fbxo28	176.989	0.0193596	0.158311	0.122288	0.902671	0.950788
1201	Trp53bp2	88.7834	0.127594	0.189123	0.674661	0.499891	0.671464
1202	Capn2	306.542	-0.74656	0.118224	-6.3148	2.70515e-10	8.24014e-09
1203	Capn8	0.137431	-0.687448	6.06078	-0.113426	0.909693	NA
1204	4922505E12Rik	0.0288136	0.274202	7.26074	0.0377651	0.969875	NA
1205	Susd4	0.111382	0.274126	7.26074	0.0377546	0.969883	NA
1206	Tlr5	0.347292	1.23597	2.90132	0.426002	0.670106	NA
1207	Disp1	82.0597	0.203077	0.195119	1.04078	0.297976	0.48302
1208	Brox	359.094	-0.0364723	0.113216	-0.322148	0.74734	0.854839
1209	Aida	129.793	-0.943824	0.187956	-5.02152	5.12642e-07	7.76865e-06
1210	Mia3	426.72	0.22345	0.165353	1.35135	0.176584	0.338674
1211	Taf1a	63.0877	0.306141	0.229953	1.33132	0.183085	0.347462
1212	Hhipl2	0.948266	-0.191462	1.90471	-0.10052	0.919932	NA
1213	1700056E22Rik	4.25427	1.30106	0.770394	1.68883	0.091252	0.212132
1214	Dusp10	9.37413	2.02583	0.645281	3.13946	0.00169261	0.00900514
1215	1700112H15Rik	0	NA	NA	NA	NA	NA
1216	4930488B22Rik	0.191838	0.274195	5.46305	0.0501908	0.95997	NA
1217	Hlx	12.1242	1.55679	0.493386	3.15531	0.00160326	0.00860206
1218	2001-03-01	1.46288	-0.122393	1.1031	-0.110954	0.911653	NA
1219	2002-03-01	622.329	-0.316245	0.0909997	-3.47524	0.000510405	0.00330425
1220	Mir1981	0	NA	NA	NA	NA	NA
1221	C130074G19Rik	0.162339	-0.687634	6.43968	-0.106781	0.914963	NA
1222	Mark1	0.234503	-0.687574	4.24315	-0.162043	0.871272	NA
1223	Rab3gap2	46.229	0.598663	0.272852	2.19409	0.0282287	0.086379
1224	Snora36b	0	NA	NA	NA	NA	NA
1225	Mir664	0	NA	NA	NA	NA	NA
1226	Iars2	112.638	-0.194968	0.392921	-0.496202	0.619752	0.765308
1227	Mir194-1	0.0274807	-0.687442	7.26074	-0.0946794	0.924569	NA
1228	Mir215	0	NA	NA	NA	NA	NA
1229	Bpnt1	300.823	-1.33525	0.188211	-7.09441	1.29902e-12	6.9203e-11
1230	Eprs	1416.37	0.159307	0.119306	1.33528	0.181785	0.345595
1231	9630028B13Rik	1.2127	0.921126	1.52736	0.603084	0.546453	NA
1232	Gm2061	0.0746027	0.274278	7.26074	0.0377756	0.969867	NA
1233	Slc30a10	0.361937	0.992911	3.15605	0.314606	0.753061	NA
1234	5033404E19Rik	0	NA	NA	NA	NA	NA
1235	Mir297c	0	NA	NA	NA	NA	NA
1236	Lyplal1	79.0656	-0.465498	0.236402	-1.9691	0.0489417	0.132346
1237	Tgfb2	42.5998	0.451206	0.321276	1.40442	0.160194	0.317111
1238	Rrp15	165.277	-0.0827182	0.167073	-0.495101	0.620529	0.766033
1239	D1Pas1	0.458001	0.269031	2.72911	0.0985783	0.921473	NA
1240	Spata17	0.339561	1.05717	3.53118	0.299382	0.764648	NA
1241	1700007P06Rik	0.0457077	0.274253	7.26074	0.0377721	0.969869	NA
1242	Gpatch2	66.9016	-0.758005	0.222535	-3.40622	0.000658684	0.00408067
1243	Esrrg	0.724277	1.236	2.07969	0.594319	0.552299	NA
1244	9330162B11Rik	0.0334421	0.274228	7.26074	0.0377686	0.969872	NA
1245	Ush2a	0.635178	2.1635	2.01243	1.07507	0.282344	NA
1246	Kctd3	140.063	-0.679069	0.175473	-3.86994	0.000108864	0.00086897
1247	Kcnk2	3.8376	1.28301	1.0851	1.18239	0.237049	0.415214
1248	Cenpf	377.023	-1.31184	0.20175	-6.50229	7.91064e-11	2.74107e-09
1249	Ptpn14	417.249	0.873532	0.15453	5.65281	1.57842e-08	3.47685e-07
1250	Smyd2	252.648	-0.501681	0.147908	-3.39186	0.000694204	0.00426793
1251	Prox1	2.72399	0.119577	0.94462	0.126588	0.899267	0.949021
1252	Rps6kc1	67.139	-0.0404829	0.22837	-0.177269	0.859297	0.924673
1253	Angel2	194.441	0.415783	0.13627	3.05117	0.0022795	0.0114906
1254	Vash2	17.7831	1.83418	0.600402	3.05492	0.00225123	0.0113861
1255	Mfsd7b	95.4485	0.721805	0.260202	2.77401	0.00553696	0.0234695
1256	A230020J21Rik	0.565977	1.23602	2.38499	0.51825	0.604284	NA
1257	1700022P22Rik	0.2206	0.274174	5.29403	0.0517894	0.958697	NA
1258	Tatdn3	25.4652	0.0439201	0.347819	0.126273	0.899516	0.949107
1259	Nsl1	135.955	-1.35398	0.240369	-5.63293	1.77173e-08	3.84658e-07
1260	Batf3	10.7359	-2.40777	0.849522	-2.83426	0.00459317	0.0203239
1261	Fam71a	0.210078	-0.486613	4.34422	-0.112014	0.910813	NA
1262	Atf3	90.968	1.25205	0.659087	1.89967	0.0574758	0.150177
1263	Nenf	240.167	0.268799	0.157882	1.70253	0.0886551	0.207813
1264	Tmem206	107.737	0.18671	0.165153	1.13053	0.258253	0.439186
1265	Ppp2r5a	30.7311	0.0141284	0.332739	0.0424611	0.966131	0.983784
1266	Dtl	448.307	-1.23643	0.192461	-6.42428	1.32491e-10	4.29547e-09
1267	Ints7	12.8342	0.387847	0.473752	0.818672	0.412974	0.595172
1268	Lpgat1	101.556	0.673047	0.198855	3.38462	0.000712779	0.00435776
1269	Nek2	102.342	-0.950909	0.340802	-2.79021	0.00526744	0.0225564
1270	1700034H15Rik	1.78061	2.06453	1.36192	1.5159	0.129545	NA
1271	Slc30a1	147.331	0.329535	0.185603	1.77548	0.0758181	0.184975
1272	Rd3	1.80336	-0.631029	1.48919	-0.42374	0.671756	NA
1273	Mir3473c	0.106432	0.274076	7.26074	0.0377477	0.969889	NA
1274	Traf5	0.438901	-0.484099	2.78658	-0.173725	0.862082	NA
1275	Rcor3	7.01825	0.722603	0.670333	1.07798	0.281044	0.465834
1276	Gm10516	6.20519	0.0855741	0.656387	0.130371	0.896273	0.946936
1277	Kcnh1	1.06867	0.249363	1.64926	0.151197	0.87982	NA
1278	Hhat	20.8244	-0.377875	0.387014	-0.976386	0.328873	0.514364
1279	1700065J18Rik	0	NA	NA	NA	NA	NA
1280	Sertad4	1.66743	2.14439	1.42597	1.50381	0.132629	NA
1281	Syt14	0.0262878	0.274202	7.26074	0.0377651	0.969875	NA
1282	Diexf	79.7072	0.26702	0.225682	1.18317	0.236742	0.414796
1283	Irf6	6.08112	3.16011	0.854284	3.69914	0.000216333	0.00155907
1284	A130010J15Rik	64.1306	-0.880356	0.251423	-3.5015	0.000462648	0.00303735
1285	Traf3ip3	0.930711	3.89489	1.8713	2.08138	0.037399	NA
1286	Hsd11b1	6.46834	-2.56702	1.43269	-1.79175	0.0731734	0.18024
1287	G0s2	6.35304	0.274207	1.76148	0.155668	0.876294	0.93405
1288	Lamb3	0.160635	-0.687541	5.77836	-0.118985	0.905287	NA
1289	Camk1g	0.0374173	0.274253	7.26074	0.0377721	0.969869	NA
1290	Mir205	0	NA	NA	NA	NA	NA
1291	4930503O07Rik	0	NA	NA	NA	NA	NA
1292	Plxna2	0.541512	-0.683099	2.19243	-0.311572	0.755366	NA
1293	Cd34	0.286771	1.25207	4.02169	0.311329	0.755551	NA
1294	Gm16897	0.243288	0.274261	4.20063	0.0652905	0.947943	NA
1295	A330023F24Rik	4.54344	0.656334	0.902931	0.726893	0.467291	0.645307
1296	Mir29b-2	0	NA	NA	NA	NA	NA
1297	Mir29c	0	NA	NA	NA	NA	NA
1298	Cd46	1.6934	1.65458	1.24782	1.32598	0.184847	NA
1299	Cr1l	180.568	0.0756288	0.168496	0.448845	0.653544	0.789923
1300	Cr2	1.38075	1.36359	1.44644	0.942721	0.345824	NA
1301	B020014A21Rik	0.153872	1.2361	7.26074	0.170244	0.864818	NA
1302	H60c	0.474061	0.274238	2.23207	0.122863	0.902216	NA
1303	Ppp1r14c	1.869	0.282463	1.70465	0.165701	0.868392	NA
1304	Iyd	0.377275	1.23601	3.31323	0.373053	0.709109	NA
1305	Plekhg1	22.0216	0.56666	0.404956	1.39931	0.16172	0.318929
1306	Mthfd1l	1197.52	-0.276216	0.119647	-2.30859	0.0209661	0.0683405
1307	Akap12	141.973	-1.35976	0.3522	-3.86077	0.000113032	0.000893981
1308	Zbtb2	56.9272	-0.704079	0.261574	-2.6917	0.00710893	0.0288775
1309	Rmnd1	0.0274807	-0.687442	7.26074	-0.0946794	0.924569	NA
1310	Gm5512	3.34206	-0.27617	0.791818	-0.34878	0.727255	0.842726
1311	1700052N19Rik	79.3249	-0.238831	0.211247	-1.13058	0.258233	0.439186
1312	Ccdc170	0.0556335	1.23602	7.26074	0.170234	0.864826	NA
1313	Esr1	0.321221	1.236	3.12036	0.396107	0.692026	NA
1314	Syne1	473.662	0.362685	0.115598	3.13748	0.00170409	0.00905034
1315	Myct1	0.131883	-1.44006	6.85822	-0.209976	0.833687	NA
1316	Vip	0	NA	NA	NA	NA	NA
1317	Fbxo5	336.7	-1.30225	0.202811	-6.42102	1.35368e-10	4.36536e-09
1318	Mtrf1l	68.9325	0.385022	0.238564	1.61391	0.106547	0.23733
1319	Rgs17	0.720573	-3.01916	1.93954	-1.55663	0.119557	NA
1320	Oprm1	0.0655873	0.274275	7.26074	0.0377752	0.969867	NA
1321	Ipcef1	0.195142	-0.687504	4.90916	-0.140045	0.888624	NA
1322	Cnksr3	38.1386	-0.197295	0.318742	-0.618981	0.535929	0.700925
1323	Ulbp1	0.190094	0.274289	4.97331	0.0551521	0.956017	NA
1324	Lrp11	41.4987	0.247636	0.297168	0.833318	0.404666	0.587964
1325	Pcmt1	190.756	-0.283171	0.133325	-2.12391	0.0336776	0.0991389
1326	A630066F11Rik	6.10327	-1.25964	0.732762	-1.71904	0.0856079	0.202389
1327	Nup43	197.384	-1.05978	0.22091	-4.79733	1.60792e-06	2.15572e-05
1328	BC020402	7.51038	0.881848	0.55985	1.57515	0.115222	0.25124
1329	Lats1	158.295	0.479898	0.156129	3.07372	0.00211407	0.0108106
1330	Katna1	468.768	-0.436687	0.110013	-3.9694	7.20549e-05	0.000610196
1331	Ginm1	114.209	0.55781	0.171665	3.24941	0.00115644	0.00655327
1332	Ppil4	261.141	-0.297276	0.148407	-2.00311	0.0451652	0.12446
1333	Zc3h12d	0.544089	-1.32319	2.12265	-0.623368	0.533043	NA
1334	Mir5104	0	NA	NA	NA	NA	NA
1335	Tab2	555.157	0.56778	0.1535	3.69889	0.000216546	0.00155967
1336	Ust	105.622	0.0693535	0.186144	0.37258	0.709461	0.830865
1337	Sash1	329.916	0.325519	0.17187	1.89398	0.0582278	0.151658
1338	Samd5	7.86199	-0.391432	0.570432	-0.686202	0.492586	0.664974
1339	Gm6150	0.0578515	-0.687467	7.26074	-0.0946829	0.924567	NA
1340	Stxbp5	118.151	0.454647	0.183184	2.48192	0.0130676	0.0471722
1341	Adgb	54.9219	0.656754	0.308449	2.12921	0.0332367	0.0983199
1342	Rab32	350.945	-0.968402	0.178612	-5.42182	5.89958e-08	1.15818e-06
1343	Gm5177	3.03596	-0.465889	0.955242	-0.487718	0.62575	0.769592
1344	Grm1	3.7828	1.09959	0.835846	1.31554	0.188328	0.354412
1345	4930567K20Rik	0	NA	NA	NA	NA	NA
1346	Shprh	151.942	0.096537	0.199708	0.483391	0.628818	0.771853
1347	Fbxo30	155.828	0.102781	0.169012	0.608128	0.543103	0.706132
1348	Epm2a	0.277386	0.274267	3.76429	0.0728602	0.941917	NA
1349	Utrn	369.375	0.108008	0.114591	0.942551	0.345911	0.530882
1350	B230208H11Rik	22.3813	0.0204813	0.418546	0.0489344	0.960972	0.981971
1351	Stx11	84.6976	0.180304	0.213714	0.84367	0.398854	0.582471
1352	Sf3b5	780.225	-0.0656377	0.106286	-0.61756	0.536865	0.70135
1353	Plagl1	1905.63	0.0428851	0.109376	0.392089	0.694993	0.820014
1354	Zc2hc1b	0.101734	0.274201	7.26074	0.037765	0.969875	NA
1355	Ltv1	312.413	-0.0848382	0.142474	-0.595467	0.551532	0.713181
1356	Phactr2	154.134	-0.148503	0.183262	-0.810329	0.417751	0.599719
1357	Fuca2	185.894	-0.293996	0.146532	-2.00635	0.0448188	0.123733
1358	Pex3	57.641	-0.589786	0.236314	-2.49578	0.0125681	0.0456826
1359	Adat2	40.0134	-0.65002	0.290389	-2.23845	0.0251919	0.0789237
1360	Aig1	5.28153	-0.554737	0.808646	-0.686007	0.492709	0.665066
1361	Hivep2	114.638	0.613955	0.201938	3.04032	0.00236326	0.0118108
1362	Gpr126	0.941241	-2.55483	1.75716	-1.45396	0.145959	NA
1363	Vta1	263.391	-0.0247607	0.149917	-0.165163	0.868816	0.930446
1364	1700016L04Rik	0.649238	-1.68803	1.94403	-0.868316	0.385221	NA
1365	Gje1	1.17393	-1.69252	1.82812	-0.925825	0.354537	NA
1366	Nmbr	0.404232	-1.2171	2.39967	-0.507195	0.612018	NA
1367	Gm20125	0.273785	-2.04077	4.03054	-0.506327	0.612627	NA
1368	Cited2	514.026	0.83689	0.172536	4.85053	1.2313e-06	1.70173e-05
1369	Txlnb	2.99675	0.602853	1.15395	0.522428	0.601373	0.752914
1370	Heca	40.9146	0.692685	0.383144	1.8079	0.0706227	0.175296
1371	Abracl	828.052	-0.673995	0.154654	-4.35808	1.31207e-05	0.000139588
1372	Reps1	230.65	0.0205936	0.145858	0.141189	0.887721	0.941767
1373	Ect2l	0.370245	-0.931516	3.51833	-0.264761	0.791194	NA
1374	Ccdc28a	46.0129	1.10435	0.255299	4.32572	1.52033e-05	0.000158631
1375	Nhsl1	13.4624	-0.104673	0.464863	-0.22517	0.821847	0.903016
1376	Hebp2	118.797	-0.421835	0.245401	-1.71896	0.0856215	0.202389
1377	D10Bwg1379e	32.3265	0.20086	0.410707	0.489058	0.6248	0.76921
1378	Gm4922	0.169247	0.274331	6.33947	0.0432735	0.965484	NA
1379	4930444F02Rik	0	NA	NA	NA	NA	NA
1380	Perp	1.42922	2.99692	1.63525	1.8327	0.0668478	NA
1381	Tnfaip3	3.44297	1.27385	0.836095	1.52358	0.127615	0.269987
1382	Gm20139	0.189631	1.23606	4.94817	0.249802	0.802741	NA
1383	Olig3	1.00205	0.274212	1.87299	0.146403	0.883603	NA
1384	Ifngr1	112.338	-0.0952484	0.166586	-0.571766	0.56748	0.726365
1385	Il22ra2	0.0430207	0.274253	7.26074	0.0377721	0.969869	NA
1386	Il20ra	0.0475621	0.274101	7.26074	0.0377511	0.969886	NA
1387	Slc35d3	0.460116	-0.703717	2.55996	-0.274894	0.783398	NA
1388	Pex7	83.8652	-0.272197	0.252168	-1.07943	0.280398	0.465231
1389	Map3k5	112.429	-0.443089	0.220283	-2.01145	0.0442775	0.122416
1390	Map7	36.7456	0.57354	0.276694	2.07283	0.0381876	0.108864
1391	4930405J17Rik	0	NA	NA	NA	NA	NA
1392	Gm6251	127.83	-0.0960619	0.176906	-0.54301	0.587123	0.742065
1393	Bclaf1	1098.07	0.148538	0.0947598	1.56752	0.116993	0.254049
1394	Mtfr2	22.3175	-1.71093	0.438061	-3.90569	9.39578e-05	0.000770327
1395	Pde7b	0.613378	-1.80962	2.34137	-0.772887	0.439589	NA
1396	Ahi1	301.008	0.397437	0.142643	2.78623	0.00533246	0.0227703
1397	Myb	7.40712	-0.916937	0.660047	-1.3892	0.164772	0.323157
1398	Hbs1l	515.186	0.257379	0.11704	2.19907	0.0278732	0.0855292
1399	4930455C13Rik	0.320619	0.274204	3.36794	0.0814158	0.935111	NA
1400	Aldh8a1	1.51536	2.37296	1.52238	1.55872	0.119063	NA
1401	1700020N01Rik	0.425869	2.32477	2.58577	0.899061	0.36862	NA
1402	Gm5420	0.09687	0.274076	7.26074	0.0377477	0.969889	NA
1403	Sgk1	61.2472	1.70145	0.346839	4.90559	9.3148e-07	1.31901e-05
1404	4930444G20Rik	0.0627526	0.274202	7.26074	0.0377651	0.969875	NA
1405	E030030I06Rik	87.192	0.252288	0.19436	1.29805	0.194272	0.362494
1406	Raet1a	0.029038	-0.687442	7.26074	-0.0946794	0.924569	NA
1407	Raet1e	1.0911	-2.16331	1.73244	-1.24871	0.211773	NA
1408	Raet1b	0	NA	NA	NA	NA	NA
1409	Raet1c	0	NA	NA	NA	NA	NA
1410	H60b	0.208536	1.23598	4.83487	0.255639	0.79823	NA
1411	C920009B18Rik	24.3229	-0.873141	0.343491	-2.54196	0.0110232	0.0411813
1412	Raet1d	0.156201	-0.687458	5.8296	-0.117925	0.906127	NA
1413	Gm10825	4.52016	-1.1002	0.706698	-1.55682	0.119514	0.258039
1414	Slc2a12	0.217067	-0.687459	4.36812	-0.157381	0.874944	NA
1415	Tbpl1	400.749	1.27205	0.196382	6.47746	9.32784e-11	3.15971e-09
1416	Tcf21	3.80422	-0.306021	0.921522	-0.332082	0.739827	0.850288
1417	Eya4	5.30029	1.52437	0.69929	2.17988	0.0292666	0.0889025
1418	Rps12	5857.82	0.308197	0.127922	2.40926	0.0159848	0.0551667
1419	Snora33	2.38019	-0.0823589	1.06563	-0.0772867	0.938396	0.969763
1420	Snord100	2.20974	1.46149	1.31453	1.1118	0.266223	0.448515
1421	Slc18b1	86.3915	-0.978434	0.227856	-4.29409	1.75411e-05	0.000180378
1422	Vnn3	0.0482438	0.274253	7.26074	0.0377721	0.969869	NA
1423	Vnn1	0.250458	1.236	4.21339	0.293351	0.769254	NA
1424	Taar1	0.0761405	0.274177	7.26074	0.0377616	0.969878	NA
1425	Taar2	0.0358397	1.23597	7.26074	0.170227	0.864832	NA
1426	Taar3	0.0793596	1.23597	7.26074	0.170227	0.864832	NA
1427	Taar4	0.0272411	0.274228	7.26074	0.0377686	0.969872	NA
1428	Taar5	0.0199981	0.274253	7.26074	0.0377721	0.969869	NA
1429	Taar6	0.127896	0.274088	6.9545	0.0394115	0.968562	NA
1430	Taar7a	0	NA	NA	NA	NA	NA
1431	Taar7b	0	NA	NA	NA	NA	NA
1432	Taar7d	0.0230226	0.274228	7.26074	0.0377686	0.969872	NA
1433	Taar7e	0	NA	NA	NA	NA	NA
1434	Taar7f	0	NA	NA	NA	NA	NA
1435	Taar8a	0	NA	NA	NA	NA	NA
1436	Taar8b	0	NA	NA	NA	NA	NA
1437	Taar8c	0	NA	NA	NA	NA	NA
1438	Taar9	0	NA	NA	NA	NA	NA
1439	Stx7	961.113	-0.606113	0.127634	-4.74884	2.04588e-06	2.65744e-05
1440	Moxd1	1.94309	0.493836	1.27942	0.385983	0.699509	NA
1441	Ctgf	182.2	1.21388	0.491824	2.46812	0.0135826	0.0484384
1442	Enpp1	4.42466	0.775723	0.780399	0.994008	0.320219	0.505867
1443	Enpp3	1.86612	0.51758	1.45363	0.35606	0.721796	NA
1444	Med23	119.947	-0.244933	0.174891	-1.40049	0.161367	0.31839
1445	Arg1	1.51726	2.82686	1.59037	1.77749	0.075488	NA
1446	Akap7	189.928	-0.113242	0.134728	-0.840523	0.400615	0.583857
1447	Epb4.1l2	1378.62	-0.713039	0.111443	-6.39824	1.57174e-10	5.01721e-09
1448	Smlr1	0	NA	NA	NA	NA	NA
1449	4930401C15Rik	0.0268755	0.274278	7.26074	0.0377756	0.969867	NA
1450	Mir680-3	0	NA	NA	NA	NA	NA
1451	Tmem200a	0.440497	-0.936837	2.45035	-0.382328	0.702218	NA
1452	Gm9767	0	NA	NA	NA	NA	NA
1453	Samd3	1.0781	3.46502	1.77752	1.94935	0.0512532	NA
1454	L3mbtl3	18.1685	0.735612	0.394194	1.86612	0.0620249	0.158946
1455	Gm8709	0.679606	-0.394781	1.98092	-0.199292	0.842034	NA
1456	Arhgap18	225.486	0.482333	0.212557	2.2692	0.0232563	0.0741468
1457	Lama2	0.540879	0.243858	2.12409	0.114806	0.908599	NA
1458	Ptprk	117.564	0.202052	0.18685	1.08136	0.279538	0.46454
1459	Themis	0.124017	0.27438	7.26074	0.0377895	0.969855	NA
1460	4930519F09Rik	0.212411	1.23588	4.81992	0.256411	0.797633	NA
1461	2310057J18Rik	119.796	4.2158	0.448635	9.39694	5.61746e-21	1.5096e-18
1462	Soga3	69.0778	-0.0780556	0.243431	-0.320648	0.748478	0.855193
1463	9330159F19Rik	10.761	-0.338427	0.490403	-0.6901	0.490131	0.66326
1464	Echdc1	1.30801	1.97875	1.56141	1.26728	0.205054	NA
1465	Rnf146	25.2285	0.952647	0.363559	2.62034	0.00878421	0.0342316
1466	Rspo3	4.5764	0.785425	0.789083	0.995364	0.319559	0.505088
1467	Cenpw	779.912	-1.24287	0.166026	-7.48597	7.1023e-14	4.85244e-12
1468	Trmt11	44.0453	-0.50918	0.275991	-1.84491	0.0650502	0.164537
1469	Gm20300	28.988	-0.452513	0.338474	-1.33692	0.181248	0.344899
1470	Hint3	79.4096	-0.347973	0.223744	-1.55523	0.119892	0.258513
1471	Ncoa7	269.65	0.0633259	0.146564	0.432069	0.665691	0.798253
1472	Hey2	1.91391	-0.59125	1.11547	-0.530044	0.596081	NA
1473	Hddc2	174.775	-0.432418	0.169871	-2.54556	0.0109102	0.0408249
1474	Tpd52l1	271.462	-0.227878	0.166676	-1.36719	0.171566	0.332332
1475	Gm3258	6.43916	-0.18907	0.71531	-0.264318	0.791535	0.882654
1476	Rnf217	89.694	-0.125251	0.204851	-0.611425	0.540918	0.704592
1477	Nkain2	2.98586	2.20342	0.923524	2.38588	0.0170384	0.0579268
1478	Trdn	1.84886	-1.33154	1.32484	-1.00506	0.31487	NA
1479	D830005E20Rik	0.052651	0.274076	7.26074	0.0377477	0.969889	NA
1480	Clvs2	0.214722	-0.687615	5.32172	-0.129209	0.897192	NA
1481	Gm4794	0.0314903	0.274253	7.26074	0.0377721	0.969869	NA
1482	Sult3a1	0.23571	3.3171	6.30737	0.525909	0.598952	NA
1483	Rsph4a	0.404301	-1.21851	2.52117	-0.48331	0.628875	NA
1484	Zufsp	24.7374	-0.400856	0.355551	-1.12742	0.259565	0.440736
1485	A830082N09Rik	4.53543	-0.62347	0.726207	-0.85853	0.3906	0.574219
1486	Rwdd1	129.121	-0.968398	0.171761	-5.63806	1.71979e-08	3.74053e-07
1487	Bet3l	0.165562	0.274296	6.41974	0.042727	0.965919	NA
1488	Fam26d	2.02002	-1.44648	1.26122	-1.14689	0.251428	NA
1489	Fam26e	71.967	0.881637	0.21217	4.15533	3.24815e-05	0.000311005
1490	Fam26f	0.299707	0.274242	3.4021	0.0806095	0.935752	NA
1491	Dse	286.778	0.0407306	0.167652	0.242947	0.808046	0.893609
1492	Tspyl1	373.87	0.641642	0.108316	5.9238	3.14593e-09	7.81186e-08
1493	Tspyl4	12.4628	0.773436	0.550207	1.40572	0.159808	0.316501
1494	Nt5dc1	45.6467	-0.503215	0.310876	-1.6187	0.105512	0.236025
1495	Col10a1	3.45387	0.677314	0.917351	0.738337	0.46031	0.63917
1496	Frk	101.357	-0.156081	0.192247	-0.811874	0.416864	0.598978
1497	Hs3st5	2.78982	2.6216	1.0956	2.39284	0.0167186	0.0571447
1498	Hdac2	750.161	-0.108676	0.126288	-0.860546	0.389488	0.573212
1499	Marcks	4367.07	0.131796	0.115315	1.14293	0.253069	0.43425
1500	Rfpl4b	0.0895357	-0.448538	7.24443	-0.0619148	0.950631	NA
1501	Lama4	130.434	-0.127281	0.221966	-0.573426	0.566356	0.725165
1502	Fam229b	30.5147	-0.930406	0.324464	-2.86752	0.00413705	0.0187376
1503	Tube1	51.397	-1.15416	0.280535	-4.11413	3.88634e-05	0.00036152
1504	Wisp3	0.403448	-1.47036	2.807	-0.523818	0.600405	NA
1505	Fyn	216.795	0.0898785	0.143017	0.628447	0.529711	0.69598
1506	Traf3ip2	31.9801	0.0144121	0.318661	0.0452271	0.963926	0.982682
1507	E130307A14Rik	20.5782	0.992719	0.446289	2.22439	0.0261225	0.0811454
1508	Rev3l	146.613	0.875067	0.22164	3.94814	7.87604e-05	0.000660048
1509	AA474331	0.0481777	0.274253	7.26074	0.0377721	0.969869	NA
1510	2010001E11Rik	0.129287	0.274075	7.26074	0.0377476	0.969889	NA
1511	G630090E17Rik	0.453888	-0.687578	2.89883	-0.237191	0.812508	NA
1512	BC021785	0.266625	1.23594	3.80687	0.324661	0.745438	NA
1513	AI317395	0.265569	0.274207	3.76813	0.0727701	0.941989	NA
1514	Slc16a10	0.984251	-1.53262	1.8381	-0.833806	0.404391	NA
1515	Rpf2	362.682	-0.315144	0.130428	-2.41623	0.0156824	0.0543556
1516	Gtf3c6	416.851	-0.0962874	0.121418	-0.793027	0.427762	0.608783
1517	Amd1	0	NA	NA	NA	NA	NA
1518	Amd2	0	NA	NA	NA	NA	NA
1519	Cdk19	123.654	0.132693	0.206578	0.64234	0.520653	0.68819
1520	Slc22a16	0.141737	0.27423	6.72583	0.0407727	0.967477	NA
1521	Ddo	1.80309	-0.290148	1.16085	-0.249945	0.80263	NA
1522	Mettl24	3.04238	-0.292093	1.45673	-0.200512	0.84108	0.913729
1523	Cdc40	154.931	-0.731117	0.17199	-4.25093	2.12882e-05	0.000213642
1524	Wasf1	144.78	0.637153	0.191861	3.3209	0.000897267	0.00529558
1525	Gpr6	0.155103	0.274257	5.84281	0.0469393	0.962562	NA
1526	Fig4	48.6905	-0.165298	0.242122	-0.682706	0.494793	0.667335
1527	Zbtb24	41.7039	0.457043	0.250412	1.82516	0.0679768	0.170231
1528	Mical1	151.51	-0.547818	0.181362	-3.02059	0.00252287	0.0124199
1529	Smpd2	102.165	0.16942	0.210344	0.805445	0.420563	0.601878
1530	Ppil6	0.190472	-0.68736	6.15938	-0.111596	0.911144	NA
1531	Cd164	740.887	-0.747058	0.110683	-6.74951	1.48342e-11	6.08104e-10
1532	Ccdc162	0.460848	-0.6876	2.31466	-0.297064	0.766418	NA
1533	5730435O14Rik	0.0230226	0.274228	7.26074	0.0377686	0.969872	NA
1534	Cep57l1	38.0025	-0.796383	0.324808	-2.45185	0.0142122	0.0501952
1535	Sesn1	72.2925	0.497286	0.249096	1.99637	0.045894	0.125931
1536	Armc2	6.29653	0.592225	0.807888	0.733053	0.463526	0.641867
1537	Foxo3	2.01826	1.06362	1.24127	0.856884	0.391509	NA
1538	Lace1	38.1267	-0.130352	0.296945	-0.438977	0.660678	0.795141
1539	Snx3	1814.17	-0.48226	0.0996146	-4.84126	1.29018e-06	1.77497e-05
1540	Nr2e1	2.35484	0.796188	1.04992	0.758331	0.448253	0.627834
1541	Ostm1	202.967	-1.47393	0.170417	-8.64898	5.1961e-18	8.26795e-16
1542	Sec63	852.254	0.0418227	0.129068	0.324037	0.74591	0.854154
1543	Scml4	2.62674	0.568911	1.13405	0.501665	0.615903	0.762766
1544	Sobp	77.4995	1.07535	0.224099	4.79854	1.5983e-06	2.14758e-05
1545	9030612E09Rik	3.13748	0.916177	0.845481	1.08362	0.278535	0.463207
1546	Pdss2	12.0754	0.0701087	0.514948	0.136147	0.891705	0.943594
1547	Bend3	23.6927	0.321207	0.350722	0.915845	0.359748	0.543805
1548	1700021F05Rik	164.72	0.487027	0.145665	3.34347	0.000827376	0.00494341
1549	Cd24a	0.667611	1.23602	2.46227	0.501983	0.61568	NA
1550	F830002L21Rik	0.131715	0.274256	6.89825	0.0397574	0.968287	NA
1551	1700027J07Rik	0.0269951	0.274253	7.26074	0.0377721	0.969869	NA
1552	Qrsl1	202.099	-0.216449	0.150405	-1.43911	0.150119	0.302616
1553	Rtn4ip1	103.434	0.176922	0.198563	0.89101	0.372924	0.556813
1554	Aim1	2.0883	1.25729	1.04021	1.20868	0.226784	NA
1555	Speer5-ps1	0.239476	-0.68754	4.66104	-0.147508	0.882731	NA
1556	Atg5	194.418	-0.48053	0.124535	-3.85858	0.000114048	0.00090084
1557	Mir1929	0	NA	NA	NA	NA	NA
1558	Prdm1	1.0909	1.70204	1.81323	0.938681	0.347895	NA
1559	Prep	339.701	-0.257513	0.103917	-2.47808	0.0132092	0.0475414
1560	Popdc3	0.87082	0.292774	1.62114	0.180598	0.856683	NA
1561	Bves	0.5441	2.72187	2.26342	1.20255	0.229152	NA
1562	Lin28b	28.8558	-1.31106	0.35508	-3.69229	0.000222245	0.00159597
1563	Hace1	46.8127	0.343552	0.322531	1.06517	0.286797	0.471934
1564	D030045P18Rik	0.0927052	0.274175	7.26074	0.0377614	0.969878	NA
1565	Snord14d	0	NA	NA	NA	NA	NA
1566	Snord14c	0	NA	NA	NA	NA	NA
1567	C130030K03Rik	3.58338	1.5993	0.955486	1.6738	0.094169	0.216705
1568	Grik2	32.4092	0.238146	0.292344	0.81461	0.415296	0.597451
1569	Ascc3	130.215	-0.0941433	0.224578	-0.419202	0.675069	0.805889
1570	Sim1	0.166274	0.274086	5.71833	0.0479311	0.961771	NA
1571	Gp49a	0	NA	NA	NA	NA	NA
1572	Lilrb4	0.0272411	0.274228	7.26074	0.0377686	0.969872	NA
1573	Fam162b	0.0816416	0.274228	7.26074	0.0377686	0.969872	NA
1574	Gprc6a	0.0548122	0.274228	7.26074	0.0377686	0.969872	NA
1575	Rfx6	0.156394	-0.68748	6.51424	-0.105535	0.915951	NA
1576	4933411G06Rik	0	NA	NA	NA	NA	NA
1577	Vgll2	0.319013	1.23595	3.37684	0.366007	0.71436	NA
1578	Ros1	0.823478	1.76119	1.78588	0.986176	0.324047	NA
1579	Dcbld1	200.945	0.791663	0.152003	5.20819	1.90687e-07	3.28019e-06
1580	Gopc	231.982	0.644854	0.156988	4.10767	3.99672e-05	0.000369514
1581	Nepn	0.285021	1.42186	4.41652	0.321941	0.747497	NA
1582	Nus1	993.916	0.627511	0.127108	4.93682	7.94079e-07	1.13912e-05
1583	Zfa-ps	0.324572	1.23598	3.36346	0.367473	0.713266	NA
1584	Slc35f1	162.411	-1.50747	0.264062	-5.70879	1.13785e-08	2.57679e-07
1585	Cep85l	3.43418	-0.788077	0.885011	-0.890471	0.373213	0.557055
1586	Gm19395	0.029038	-0.687442	7.26074	-0.0946794	0.924569	NA
1587	Pln	0.0218359	0.274228	7.26074	0.0377686	0.969872	NA
1588	Gm20597	1.95937	1.45868	1.12258	1.2994	0.193805	NA
1589	Mcm9	6.98934	0.734625	0.681099	1.07859	0.280771	0.465565
1590	Asf1a	238.86	-0.0662561	0.123083	-0.538304	0.590367	0.744728
1591	Fam184a	0.106054	0.274203	7.26074	0.0377652	0.969875	NA
1592	Man1a	6.21098	-0.588171	0.746427	-0.787982	0.430707	0.611403
1593	Gm16998	0.347346	1.39715	3.25193	0.429637	0.667459	NA
1594	D630037F22Rik	24.5421	-0.275247	0.388099	-0.709218	0.478189	0.653526
1595	Msl3l2	4.20149	-0.370321	0.91811	-0.403352	0.68669	0.814211
1596	Gja1	71.5514	1.28778	0.26605	4.84036	1.29607e-06	1.77904e-05
1597	4930467K11Rik	0.0860237	0.274228	7.26074	0.0377686	0.969872	NA
1598	Hsf2	159.4	0.177696	0.15334	1.15884	0.246521	0.426735
1599	Serinc1	554.002	0.559644	0.110518	5.06384	4.10903e-07	6.42353e-06
1600	Pkib	34.9411	0.684595	0.380499	1.7992	0.0719866	0.177842
1601	Fabp7	240.499	-0.0476332	0.245256	-0.194219	0.846005	0.916453
1602	Smpdl3a	193.022	0.573425	0.168409	3.40496	0.000661738	0.00409749
1603	Dux	0	NA	NA	NA	NA	NA
1604	Gm4981	0.0218359	0.274228	7.26074	0.0377686	0.969872	NA
1605	Gcc2	278.355	0.0456096	0.118618	0.38451	0.7006	0.824644
1606	Lims1	233.846	-1.48075	0.202905	-7.29774	2.92643e-13	1.79641e-11
1607	Ranbp2	139.57	-0.383042	0.198862	-1.92618	0.0540825	0.143143
1608	Ccdc138	18.1596	-0.282042	0.433622	-0.650432	0.515413	0.683993
1609	Edar	0.960622	0.264719	1.91521	0.138219	0.890067	NA
1610	BB019430	0.154592	1.23596	6.52364	0.189459	0.849733	NA
1611	Sh3rf3	0.18065	0.274184	5.02037	0.0546143	0.956446	NA
1612	2010-09-01	142.893	-1.25751	0.203882	-6.16782	6.92378e-10	1.92039e-08
1613	Sowahc	79.3288	0.792514	0.259888	3.04945	0.00229264	0.0115379
1614	P4ha1	149.325	0.77948	0.213709	3.64739	0.000264913	0.00184432
1615	Pla2g12b	0.317903	0.274226	3.3953	0.0807664	0.935628	NA
1616	Oit3	1.17297	0.328988	1.41871	0.231893	0.816621	NA
1617	Mcu	122.311	0.212535	0.174988	1.21457	0.224531	0.399175
1618	Micu1	96.1048	-0.352185	0.196855	-1.78906	0.0736053	0.180953
1619	Dnajb12	13.5172	0.511316	0.48169	1.0615	0.288462	0.473869
1620	Ddit4	392.313	2.0638	0.358277	5.76036	8.39368e-09	1.94827e-07
1621	Anapc16	305.784	0.396327	0.176012	2.25171	0.0243406	0.0767919
1622	Ascc1	46.5146	0.224268	0.262574	0.854114	0.393042	0.576967
1623	Spock2	0.397683	-0.687569	3.0358	-0.226487	0.820823	NA
1624	Chst3	0.909424	0.208695	1.83133	0.113958	0.909271	NA
1625	Psap	2874.18	-0.172023	0.182532	-0.942424	0.345976	0.530882
1626	Cdh23	0.739648	-0.662617	2.20785	-0.300119	0.764086	NA
1627	4632428N05Rik	0.216237	1.23606	5.28103	0.234057	0.814941	NA
1628	Gm17455	0.171086	0.274256	5.65948	0.0484597	0.96135	NA
1629	Slc29a3	114.332	0.321556	0.207991	1.54601	0.122102	0.261665
1630	Unc5b	96.657	0.588457	0.411721	1.42926	0.152929	0.306543
1631	Pldi	0.364132	-0.501486	3.05221	-0.164302	0.869493	NA
1632	Gm20611	0.0545724	1.236	7.26074	0.170231	0.864829	NA
1633	Pcbd1	0	NA	NA	NA	NA	NA
1634	Sgpl1	728.596	-0.256939	0.0874225	-2.93905	0.00329221	0.0155884
1635	Tbata	0.577052	0.717193	1.948	0.368168	0.712748	NA
1636	Adamts14	55.1156	0.177958	0.303142	0.587045	0.557173	0.718264
1637	Prf1	0.302859	-0.687545	3.14105	-0.21889	0.826735	NA
1638	Pald1	47.97	-0.787845	0.279383	-2.81994	0.00480324	0.0210607
1639	Nodal	0.732596	0.274234	2.16322	0.126771	0.899122	NA
1640	Eif4ebp2	32.7179	-1.06753	0.375173	-2.84543	0.00443513	0.0198058
1641	Lrrc20	42.6395	0.446645	0.295369	1.51216	0.130493	0.274255
1642	Npffr1	0.186379	-1.67709	6.16053	-0.272231	0.785444	NA
1643	Ppa1	622.021	-1.25879	0.133208	-9.44981	3.39451e-21	9.77377e-19
1644	Sar1a	664.911	-0.603197	0.101652	-5.93393	2.95767e-09	7.37467e-08
1645	Tysnd1	87.0955	-0.239091	0.202604	-1.18009	0.237964	0.416454
1646	Aifm2	41.7285	0.553976	0.267576	2.07035	0.0384198	0.109371
1647	H2afy2	1.48096	1.7979	1.6861	1.06631	0.286283	NA
1648	Mir5108	0	NA	NA	NA	NA	NA
1649	Col13a1	0.324118	-0.687539	3.6581	-0.18795	0.850916	NA
1650	2010107G23Rik	33.032	-0.274974	0.350022	-0.78559	0.432108	0.612816
1651	Neurog3	0.117242	-0.687569	7.26074	-0.0946969	0.924556	NA
1652	Tspan15	10.6052	-0.100199	0.501447	-0.199821	0.841621	0.914052
1653	Tacr2	0.278444	-2.18809	3.99032	-0.54835	0.583452	NA
1654	Hk1	268.99	-0.0518562	0.174923	-0.296451	0.766886	0.867454
1655	2210417K05Rik	2.18008	0.794462	1.10745	0.717382	0.473139	0.649672
1656	Hkdc1	2.85345	-1.22598	1.04844	-1.16934	0.242268	0.421182
1657	Supv3l1	112.386	0.238859	0.171523	1.39258	0.163747	0.321982
1658	4930507D05Rik	2.29192	1.1062	1.1112	0.995493	0.319497	0.505075
1659	Vps26a	538.442	-0.27635	0.10289	-2.68588	0.00723388	0.0292671
1660	Srgn	0.078476	0.274228	7.26074	0.0377686	0.969872	NA
1661	2510003E04Rik	135.236	0.430873	0.173827	2.47874	0.0131846	0.047481
1662	Ddx21	1090.72	0.118055	0.137351	0.859511	0.390059	0.573702
1663	Ddx50	596.661	0.133947	0.0986212	1.3582	0.174401	0.335934
1664	Stox1	1.05825	1.11079	1.56099	0.711593	0.476717	NA
1665	Ccar1	672.301	-0.0779346	0.187516	-0.415615	0.677692	0.807501
1666	Snord98	0.0218359	0.274228	7.26074	0.0377686	0.969872	NA
1667	Tet1	15.831	0.879316	0.414497	2.1214	0.0338878	0.0995104
1668	Slc25a16	41.0107	0.67401	0.364547	1.8489	0.0644726	0.163589
1669	Dna2	149.284	-1.90958	0.265909	-7.18133	6.90386e-13	3.90133e-11
1670	Rufy2	81.945	-0.087563	0.198848	-0.440351	0.659683	0.794299
1671	Hnrnph3	0.757582	-1.97889	2.11384	-0.936158	0.349192	NA
1672	Pbld2	4.1566	0.377947	0.787512	0.479926	0.63128	0.773854
1673	Pbld1	7.87201	1.25957	0.667004	1.8884	0.0589719	0.15297
1674	Atoh7	0.258408	1.23591	5.0669	0.243918	0.807294	NA
1675	Mypn	1.34095	-1.52071	1.53722	-0.98926	0.322536	NA
1676	Herc4	184.962	0.207193	0.143924	1.4396	0.149981	0.302438
1677	Sirt1	58.7779	0.121859	0.261566	0.465884	0.641299	0.781934
1678	Dnajc12	9.81299	-0.0767846	0.538574	-0.14257	0.88663	0.941023
1679	Ctnna3	0.449086	0.0511238	2.70577	0.0188944	0.984925	NA
1680	Lrrtm3	0.125916	-0.687476	6.9914	-0.0983316	0.921669	NA
1681	1700023F02Rik	0.209311	0.274225	5.95246	0.0460692	0.963255	NA
1682	Reep3	616.381	0.361984	0.0884988	4.09027	4.30867e-05	0.000392773
1683	Jmjd1c	135.845	1.02515	0.2157	4.75267	2.00749e-06	2.61945e-05
1684	Nrbf2	16.067	0.729177	0.477812	1.52608	0.126991	0.268996
1685	Egr2	1.13922	0.884727	1.70219	0.519757	0.603233	NA
1686	Ado	364.316	0.322737	0.135143	2.38811	0.0169351	0.0576729
1687	Zfp365	115.322	0.306337	0.201512	1.52019	0.128463	0.271401
1688	Rtkn2	27.4128	-1.68833	0.577571	-2.92316	0.00346501	0.0162538
1689	Arid5b	43.069	0.851417	0.253221	3.36236	0.000772806	0.00467277
1690	4930545H06Rik	0	NA	NA	NA	NA	NA
1691	1700040L02Rik	0.271643	1.23603	3.46724	0.356489	0.721474	NA
1692	Tmem26	0.0873127	0.274304	7.26074	0.0377791	0.969864	NA
1693	Rhobtb1	10.8501	0.187844	0.608484	0.308707	0.757544	0.861131
1694	Cdk1	3437.49	-1.40802	0.236965	-5.9419	2.81735e-09	7.03931e-08
1695	Ank3	17.8311	0.435499	0.421066	1.03428	0.301006	0.486315
1696	Ccdc6	364.943	0.407479	0.125601	3.24424	0.00117765	0.0066548
1697	2310015B20Rik	0.227488	-1.929	5.78686	-0.333341	0.738877	NA
1698	Slc16a9	0.156299	0.274144	6.52307	0.0420269	0.966477	NA
1699	Fam13c	0.486112	-0.687568	2.58283	-0.266207	0.79008	NA
1700	Phyhipl	0.309074	1.236	3.98478	0.31018	0.756424	NA
1701	D630013N20Rik	0.0631775	0.274348	7.26074	0.0377852	0.969859	NA
1702	Bicc1	0.41338	0.453583	2.71519	0.167054	0.867328	NA
1703	C730027H18Rik	0.0603176	0.274278	7.26074	0.0377756	0.969867	NA
1704	Tfam	460.434	-0.158406	0.118609	-1.33553	0.181704	0.345502
1705	Ube2d1	96.1203	0.441347	0.204251	2.1608	0.0307105	0.0922917
1706	Cisd1	892.673	-0.340787	0.0987287	-3.45175	0.00055696	0.00354118
1707	Ipmk	258.584	-0.532298	0.134159	-3.96768	7.25767e-05	0.000613755
1708	1700049L16Rik	0.0210592	0.274278	7.26074	0.0377756	0.969867	NA
1709	Zwint	179.31	-1.23505	0.239797	-5.15038	2.59956e-07	4.3301e-06
1710	A330049N07Rik	1.11936	-0.687584	1.99636	-0.344419	0.730531	NA
1711	Pcdh15	2.26687	-0.453204	1.08207	-0.418831	0.67534	0.805889
1712	Rtdr1	0.0962574	1.23597	7.26074	0.170227	0.864832	NA
1713	Gnaz	0.904317	0.405687	1.47644	0.274773	0.783491	NA
1714	Rab36	7.83214	-1.29237	0.668604	-1.93294	0.0532439	0.141325
1715	Bcr	141.232	0.080233	0.161638	0.496375	0.61963	0.765303
1716	Specc1l	319.617	0.352397	0.120044	2.93556	0.00332944	0.0157461
1717	Adora2a	6.14315	-0.104991	0.647265	-0.162207	0.871143	0.931123
1718	Gm5779	3.27648	0.711292	0.859596	0.827473	0.407969	0.590634
1719	Upb1	1.97878	-1.21348	1.21551	-0.998328	0.31812	NA
1720	4933407G14Rik	0.118215	0.274048	7.14148	0.0383742	0.969389	NA
1721	Gucd1	55.2702	0.279193	0.228567	1.22149	0.2219	0.396216
1722	Snrpd3	1512.77	0.131818	0.138771	0.949901	0.342163	0.527105
1723	Fam211b	99.8526	0.492393	0.259175	1.89985	0.0574532	0.150177
1724	Ggt1	37.2948	-0.796494	0.402012	-1.98127	0.0475609	0.12937
1725	Ggt5	0.177289	0.27427	5.62832	0.0487303	0.961134	NA
1726	Susd2	0.371777	2.34783	2.97611	0.788891	0.430176	NA
1727	Cabin1	91.7532	0.342798	0.186542	1.83765	0.0661138	0.166566
1728	Ddt	310.342	0.113616	0.152418	0.745422	0.456016	0.635438
1729	Gstt3	127.565	0.95074	0.230902	4.1175	3.82999e-05	0.000357521
1730	Gstt1	1.97544	-1.38019	1.36896	-1.0082	0.313357	NA
1731	Gstt4	0.20911	0.27424	4.40299	0.062285	0.950336	NA
1732	Gstt2	7.79223	-0.535187	0.682092	-0.784626	0.432673	0.613358
1733	Mif	2263.93	0.0128548	0.130321	0.0986391	0.921425	0.961115
1734	Derl3	0.247302	1.25294	4.14826	0.30204	0.762622	NA
1735	Smarcb1	537.956	0.0411034	0.136074	0.302066	0.762602	0.864144
1736	Mmp11	22.3946	-1.03936	0.466298	-2.22897	0.0258161	0.0803736
1737	Chchd10	3178.02	0.425533	0.109674	3.87998	0.000104466	0.00084052
1738	Vpreb3	1.66108	0.90855	1.29509	0.701534	0.48297	NA
1739	Gm5134	0.40957	1.23598	2.86152	0.43193	0.665792	NA
1740	Zfp280b	100.588	0.120627	0.201927	0.597379	0.550255	0.712063
1741	Slc5a4b	0.419085	2.0299	2.95145	0.687763	0.491602	NA
1742	Slc5a4a	0.203897	-0.687519	4.85844	-0.14151	0.887467	NA
1743	Prmt2	156.504	0.346954	0.164413	2.11026	0.0348358	0.101658
1744	Mir678	0	NA	NA	NA	NA	NA
1745	S100b	1639.57	0.402765	0.187745	2.14528	0.0319305	0.095342
1746	Dip2a	89.3774	-0.402967	0.20192	-1.99568	0.0459692	0.126056
1747	Pcnt	171.581	-1.37763	0.159256	-8.65041	5.13166e-18	8.26795e-16
1748	1700094J05Rik	0.0251551	0.274253	7.26074	0.0377721	0.969869	NA
1749	2610028H24Rik	0.0754102	0.274253	7.26074	0.0377721	0.969869	NA
1750	Ybey	37.4144	0.943561	0.292142	3.22981	0.00123873	0.00696094
1751	Mcm3ap	182.167	-0.398007	0.14437	-2.75685	0.00583608	0.0245054
1752	Lss	86.3442	0.267081	0.273887	0.975151	0.329485	0.514789
1753	4930483K19Rik	4.27025	-0.474838	0.830067	-0.572048	0.567289	0.726257
1754	Spatc1l	0.175746	-0.68745	5.63709	-0.121951	0.902938	NA
1755	Ftcd	0.685857	-1.01123	2.11244	-0.478702	0.632151	NA
1756	Col6a2	0.159644	0.274072	6.47473	0.0423295	0.966236	NA
1757	Col6a1	0.158015	0.274221	5.79933	0.047285	0.962286	NA
1758	Pcbp3	0.0690375	0.274278	7.26074	0.0377756	0.969867	NA
1759	Gm10787	0.0859632	0.274253	7.26074	0.0377721	0.969869	NA
1760	Slc19a1	58.277	-0.552093	0.239343	-2.3067	0.0210716	0.0685735
1761	Col18a1	1.29186	1.11976	1.79905	0.622417	0.533668	NA
1762	Gm10941	0.995235	-1.95344	1.69036	-1.15563	0.247831	NA
1763	Pofut2	126.522	-0.00328356	0.183312	-0.0179124	0.985709	0.993767
1764	Adarb1	25.3245	1.27944	0.361118	3.543	0.000395597	0.00263724
1765	Gm17769	1.83819	3.45467	1.48986	2.31879	0.0204065	NA
1766	Fam207a	478.768	-0.0640148	0.11245	-0.569271	0.569172	0.727513
1767	Itgb2	1.17514	0.274202	1.94141	0.141238	0.887682	NA
1768	Pttg1ip	339.105	-0.055841	0.128435	-0.434781	0.663721	0.797059
1769	Sumo3	3417.99	-0.611898	0.148719	-4.11445	3.88097e-05	0.000361298
1770	Ube2g2	822.821	0.406355	0.163221	2.4896	0.0127886	0.0464143
1771	Mir1930	0.0272329	0.274228	7.26074	0.0377686	0.969872	NA
1772	Gm19402	0.0503778	0.274101	7.26074	0.0377511	0.969886	NA
1773	Gm10272	0	NA	NA	NA	NA	NA
1774	Gm10024	0	NA	NA	NA	NA	NA
1775	Gm10142	0	NA	NA	NA	NA	NA
1776	Krtap12-1	0	NA	NA	NA	NA	NA
1777	Gm10100	0	NA	NA	NA	NA	NA
1778	Gm3238	0	NA	NA	NA	NA	NA
1779	Gm19668	0.0272329	0.274228	7.26074	0.0377686	0.969872	NA
1780	Gm2696	0	NA	NA	NA	NA	NA
1781	Krtap10-4	0	NA	NA	NA	NA	NA
1782	Krtap10-10	0.029038	-0.687442	7.26074	-0.0946794	0.924569	NA
1783	Gm10318	0	NA	NA	NA	NA	NA
1784	Gm3285	0	NA	NA	NA	NA	NA
1785	1700009J07Rik	0	NA	NA	NA	NA	NA
1786	Lrrc3	0.352728	1.23597	3.32044	0.372232	0.70972	NA
1787	Trpm2	0.467735	1.10119	2.42165	0.454727	0.649306	NA
1788	1810043G02Rik	104.945	-0.864706	0.209416	-4.12912	3.64149e-05	0.000342638
1789	Pfkl	304.944	0.826752	0.203222	4.06823	4.73721e-05	0.000426243
1790	Aire	2.69512	0.950023	1.53026	0.620823	0.534716	0.699818
1791	Dnmt3l	1.8092	3.04935	1.44805	2.10583	0.0352191	NA
1792	Icosl	3.22652	-1.42802	1.11801	-1.27729	0.201501	0.371714
1793	D10Jhu81e	394.726	-0.0460905	0.177874	-0.259119	0.795544	0.885279
1794	Pwp2	143.726	-0.345622	0.164545	-2.10047	0.0356873	0.103419
1795	Trappc10	224.625	-0.16268	0.127352	-1.2774	0.201459	0.371714
1796	Agpat3	590.322	-0.00239213	0.0943785	-0.0253461	0.979779	0.991142
1797	Rrp1	419.562	-0.398097	0.126331	-3.15122	0.00162589	0.00870382
1798	Cstb	1028.92	0.223959	0.18808	1.19077	0.233745	0.411334
1799	Pdxk	539.059	0.0120299	0.131098	0.0917623	0.926887	0.964542
1800	Ilvbl	122.511	0.346289	0.181479	1.90814	0.0563726	0.147973
1801	Syde1	449.698	-0.475851	0.12522	-3.80011	0.000144631	0.00109794
1802	Olfr1357	0.0716693	0.274278	7.26074	0.0377756	0.969867	NA
1803	Casp14	0.197318	-0.687488	5.43434	-0.126508	0.89933	NA
1804	Ccdc105	0.318709	-0.687545	3.14569	-0.218567	0.826987	NA
1805	Slc1a6	0.620863	0.272078	2.21749	0.122696	0.902348	NA
1806	Olfr1356	0.0299526	0.274202	7.26074	0.0377651	0.969875	NA
1807	Olfr1355	0	NA	NA	NA	NA	NA
1808	Olfr1354	0	NA	NA	NA	NA	NA
1809	Olfr8	0	NA	NA	NA	NA	NA
1810	Olfr1353	0	NA	NA	NA	NA	NA
1811	Olfr1352	0	NA	NA	NA	NA	NA
1812	Olfr1351	0	NA	NA	NA	NA	NA
1813	Olfr57	0.0412953	-0.687442	7.26074	-0.0946794	0.924569	NA
1814	2610008E11Rik	57.9409	-0.247188	0.25641	-0.964035	0.335028	0.520463
1815	Vmn2r80	0	NA	NA	NA	NA	NA
1816	Vmn2r81	0	NA	NA	NA	NA	NA
1817	Vmn2r82	0.139489	-1.93609	7.22211	-0.268079	0.788639	NA
1818	Vmn2r83	0.0690564	1.23597	7.26074	0.170227	0.864832	NA
1819	Ppap2c	883.075	-0.409391	0.101614	-4.02888	5.60442e-05	0.000492187
1820	Mier2	239.099	-0.18273	0.165672	-1.10296	0.270044	0.453058
1821	Theg	0.0262878	0.274202	7.26074	0.0377651	0.969875	NA
1822	C2cd4c	0.6766	0.789793	1.9855	0.39778	0.690793	NA
1823	Shc2	0.504285	1.21785	2.24244	0.543092	0.587066	NA
1824	Odf3l2	0.158695	0.274159	5.80449	0.0472322	0.962328	NA
1825	Madcam1	0.12731	-0.687417	7.26074	-0.0946759	0.924572	NA
1826	Tpgs1	65.2347	0.186196	0.224693	0.82867	0.407291	0.590218
1827	Cdc34	941.373	0.410716	0.150896	2.72185	0.0064917	0.026693
1828	Gzmm	3.83817	-2.42587	0.949743	-2.55424	0.0106419	0.0399791
1829	Bc1	35.1149	0.559537	0.447637	1.24998	0.211308	0.38357
1830	Bsg	1197.04	0.18386	0.106003	1.73449	0.0828311	0.197413
1831	Hcn2	13.0995	0.555362	0.387372	1.43367	0.151667	0.304569
1832	Polrmt	64.4639	0.268775	0.255351	1.05257	0.292538	0.477289
1833	Fgf22	0.121046	-0.477723	7.24347	-0.0659522	0.947416	NA
1834	Rnf126	146.198	0.277349	0.171533	1.61688	0.105903	0.236464
1835	Fstl3	0.0741912	-0.687392	7.26074	-0.0946725	0.924575	NA
1836	Prss57	0.0510118	0.274253	7.26074	0.0377721	0.969869	NA
1837	Palm	51.3765	0.0562871	0.277504	0.202834	0.839265	0.913276
1838	9130017N09Rik	0.196488	0.274165	4.46021	0.061469	0.950986	NA
1839	E130317F20Rik	5.35305	-1.21244	0.81805	-1.48211	0.13831	0.285629
1840	Ptbp1	916.7	-0.429782	0.10398	-4.1333	3.57586e-05	0.000338165
1841	BC005764	8.34359	-1.04604	0.922282	-1.13419	0.256715	0.43746
1842	Prtn3	0.388745	0.274179	3.31176	0.0827896	0.934019	NA
1843	Elane	0.0927426	1.236	7.26074	0.170231	0.864829	NA
1844	Cfd	0.214202	0.274287	4.79449	0.0572088	0.954379	NA
1845	Med16	154.997	0.20149	0.168863	1.19321	0.232786	0.410241
1846	R3hdm4	292.456	-0.583883	0.163295	-3.57563	0.000349391	0.00236044
1847	Kiss1r	1.6576	0.673797	1.41446	0.476363	0.633816	NA
1848	Arid3a	186.106	-0.275365	0.152155	-1.80976	0.0703328	0.174771
1849	Wdr18	165.17	-0.145573	0.139382	-1.04442	0.296291	0.481398
1850	Grin3b	4.13336	-0.830364	0.796164	-1.04296	0.296969	0.482111
1851	Tmem259	25.0919	0.318917	0.303361	1.05128	0.29313	0.477997
1852	Cnn2	403.987	-1.50146	0.217015	-6.9187	4.55819e-12	2.17874e-10
1853	Abca7	42.61	0.311951	0.249693	1.24934	0.211542	0.383748
1854	Hmha1	2.80245	-4.39694	1.39454	-3.15296	0.00161624	0.00865982
1855	Polr2e	600.689	-0.400332	0.106255	-3.76764	0.000164795	0.00123016
1856	Gpx4	286.258	-0.344221	0.204613	-1.6823	0.0925103	0.214196
1857	Sbno2	83.0999	0.257887	0.187255	1.3772	0.168451	0.328236
1858	Stk11	96.6252	0.163564	0.198307	0.824803	0.409483	0.591616
1859	Dos	171.348	0.060878	0.140691	0.432706	0.665228	0.797952
1860	Atp5d	1840.12	-0.404617	0.10272	-3.93904	8.18089e-05	0.000682286
1861	Midn	847.172	0.184841	0.142988	1.2927	0.196113	0.36503
1862	Cirbp	259.019	-0.0266237	0.340662	-0.0781527	0.937707	0.969618
1863	1600002K03Rik	83.4615	0.343987	0.226836	1.51646	0.129404	0.27277
1864	Efna2	7.90245	1.96258	0.590312	3.32465	0.000885291	0.00523001
1865	Mum1	272.33	-0.452449	0.149554	-3.02531	0.00248375	0.0122646
1866	Ndufs7	479.896	0.034423	0.138111	0.249241	0.803175	0.89002
1867	Gamt	49.7541	-1.68037	0.377806	-4.44772	8.67847e-06	9.69604e-05
1868	Dazap1	1307.6	-0.359043	0.114094	-3.14691	0.00165005	0.0088214
1869	Rps15	2484.38	-0.0602127	0.122904	-0.489917	0.624192	0.76875
1870	Apc2	1.58514	-1.39366	1.44661	-0.963394	0.33535	NA
1871	2310011J03Rik	275.258	-0.181927	0.145491	-1.25044	0.21114	0.38342
1872	Pcsk4	8.64184	0.0274808	0.56822	0.048363	0.961427	0.981971
1873	Reep6	13.9271	0.72327	0.464894	1.55578	0.119762	0.258344
1874	Adamtsl5	55.323	0.959836	0.237683	4.03831	5.38385e-05	0.000476276
1875	Plk5	0.183867	0.274199	4.99888	0.054852	0.956256	NA
1876	Mex3d	33.4808	0.849796	0.322088	2.63839	0.00832996	0.0328553
1877	Mbd3	254.019	-0.153838	0.12951	-1.18784	0.234895	0.412511
1878	Uqcr11	725.107	-0.0778981	0.139099	-0.560021	0.575465	0.732074
1879	Tcf3	168.337	-0.431247	0.1999	-2.15732	0.030981	0.0929662
1880	Onecut3	1.2714	-1.25493	1.49999	-0.836627	0.402802	NA
1881	Atp8b3	1.10604	-1.23199	1.38692	-0.888291	0.374384	NA
1882	Rexo1	123.52	0.569888	0.188214	3.02788	0.00246279	0.012181
1883	Klf16	73.8395	-0.161734	0.21159	-0.764377	0.444642	0.624658
1884	Fam108a	171.569	-0.20004	0.139611	-1.43284	0.151903	0.304839
1885	Adat3	8.90077	0.669554	0.528631	1.26658	0.205305	0.376689
1886	Scamp4	173.424	-0.118414	0.151721	-0.780475	0.435111	0.615197
1887	Csnk1g2	470.557	0.300906	0.139174	2.16208	0.0306122	0.0921109
1888	Btbd2	41.7191	0.206813	0.297042	0.696243	0.486277	0.660271
1889	Mknk2	502.096	-0.241777	0.171587	-1.40906	0.158817	0.315159
1890	Mob3a	8.06829	-1.55522	0.650153	-2.39208	0.016753	0.0572193
1891	Izumo4	2.25215	0.330891	0.962487	0.343788	0.731006	0.844895
1892	Ap3d1	725.62	-0.295694	0.128651	-2.29842	0.0215379	0.069809
1893	Dot1l	446.603	-0.52506	0.158866	-3.30505	0.000949587	0.00555277
1894	Plekhj1	214.091	0.182278	0.157655	1.15618	0.247606	0.428247
1895	Sf3a2	437.27	0.0363413	0.142405	0.255196	0.798571	0.886788
1896	Amh	0.228868	-0.687454	5.24505	-0.131067	0.895722	NA
1897	Jsrp1	4.23945	0.862503	1.41767	0.608395	0.542926	0.706093
1898	Oaz1	245.296	-0.723008	0.147262	-4.90967	9.12309e-07	1.29642e-05
1899	Oaz1-ps	0	NA	NA	NA	NA	NA
1900	Mir1982	0	NA	NA	NA	NA	NA
1901	Lingo3	0.355481	-0.719842	3.05227	-0.235838	0.813559	NA
1902	Lsm7	187.821	0.0145	0.17362	0.0835156	0.933442	0.967001
1903	Sppl2b	247.779	0.247513	0.128307	1.92907	0.0537219	0.142438
1904	Tmprss9	0.683176	0.384827	2.00332	0.192094	0.847668	NA
1905	Timm13	1195.84	-0.285101	0.11841	-2.40774	0.0160515	0.0553239
1906	Lmnb2	269.476	-1.093	0.225779	-4.84104	1.29163e-06	1.77497e-05
1907	Gadd45b	17.9998	-0.144147	0.409494	-0.352011	0.72483	0.841338
1908	Gng7	76.5992	0.43661	0.241082	1.81104	0.0701347	0.174514
1909	Diras1	1.96833	0.502721	1.21656	0.41323	0.679438	NA
1910	Slc39a3	83.6339	0.261641	0.201241	1.30014	0.193553	0.3616
1911	Sgta	1321.21	0.0232844	0.0953499	0.2442	0.807076	0.892789
1912	Thop1	54.5204	-0.53329	0.222516	-2.39664	0.0165463	0.0566999
1913	Creb3l3	0.707818	3.18253	1.9742	1.61206	0.106948	NA
1914	Map2k2	696.485	0.0395289	0.0924713	0.427471	0.669036	0.80123
1915	Zbtb7a	541.916	0.701013	0.129867	5.39792	6.74165e-08	1.30588e-06
1916	Pias4	39.473	0.352157	0.294261	1.19675	0.231405	0.408403
1917	Eef2	8351.03	0.823622	0.0955726	8.61777	6.82729e-18	1.04509e-15
1918	Snord37	0.188156	-2.71315	6.80096	-0.398937	0.68994	NA
1919	Dapk3	26.0524	0.0671775	0.357274	0.188028	0.850855	0.919598
1920	2310050B05Rik	0.0440515	0.274321	7.26074	0.0377814	0.969862	NA
1921	Nmrk2	3.25036	-3.34557	1.18667	-2.81929	0.00481303	0.0210881
1922	Atcay	1.17619	-2.55525	1.70769	-1.49632	0.13457	NA
1923	Zfr2	6.36092	2.47877	0.802908	3.08724	0.00202021	0.010442
1924	Matk	3.23623	0.0845035	1.00235	0.0843055	0.932814	0.966912
1925	Mrpl54	390.426	0.0747312	0.117436	0.636355	0.524545	0.691295
1926	Apba3	42.116	0.494602	0.280792	1.76145	0.0781622	0.189194
1927	Mir3057	0	NA	NA	NA	NA	NA
1928	Tjp3	4.13339	1.36667	0.873544	1.56451	0.117698	0.255304
1929	Pip5k1c	73.3126	0.555644	0.265904	2.08964	0.0366501	0.105639
1930	Cactin	184.68	0.341626	0.165693	2.0618	0.0392263	0.111092
1931	Tbxa2r	1.10856	-2.10131	1.8127	-1.15921	0.246369	NA
1932	Gipc3	0.50757	1.89016	4.62307	0.408853	0.682647	NA
1933	Hmg20b	224.038	-0.0689404	0.139826	-0.493046	0.62198	0.767134
1934	Mfsd12	1.18382	-0.452049	1.70502	-0.265128	0.790911	NA
1935	4930404N11Rik	11.9006	0.386073	0.462922	0.833992	0.404286	0.587572
1936	Fzr1	354.511	-0.594377	0.158305	-3.75462	0.000173604	0.00129273
1937	Dohh	303.443	-0.128264	0.142692	-0.898884	0.368714	0.552729
1938	2210404O07Rik	0.273549	2.74261	3.99905	0.685815	0.49283	NA
1939	Nfic	389.958	1.87226	0.178908	10.4649	1.25167e-25	7.56822e-23
1940	Celf5	6.1496	0.505736	0.756357	0.668647	0.503721	0.673806
1941	Ncln	362.137	-0.368128	0.154003	-2.3904	0.0168299	0.0573977
1942	S1pr4	0.477282	-1.09534	2.24598	-0.487689	0.62577	NA
1943	Gna15	0.570697	-0.262632	2.3398	-0.112246	0.910628	NA
1944	Gna11	384.416	-0.265801	0.114007	-2.33144	0.0197303	0.0652266
1945	Aes	533.812	0.0822194	0.188342	0.436544	0.662442	0.79632
1946	Tle2	0.57922	-1.51152	2.18634	-0.691347	0.489347	NA
1947	Tle6	9.17986	-1.1399	0.629786	-1.80999	0.0702979	0.174741
1948	BC025920	2.25127	0.425378	1.36883	0.31076	0.755983	0.860265
1949	Sirt6	21.0295	0.283398	0.353968	0.80063	0.423346	0.604572
1950	Ankrd24	67.4471	0.720311	0.255458	2.81968	0.00480711	0.0210701
1951	Gm10778	2.09523	0.248938	1.20199	0.207105	0.835928	NA
1952	Zfp433	0.587547	-1.49428	2.1681	-0.689211	0.490691	NA
1953	Zfp781	0.943605	-0.687608	2.08813	-0.329294	0.741933	NA
1954	Zfp873	16.5088	0.2585	0.414209	0.624079	0.532575	0.698197
1955	AU041133	15.6287	0.00633188	0.412409	0.0153534	0.98775	0.994598
1956	Zfp938	244.44	-0.305114	0.144288	-2.11462	0.0344624	0.10086
1957	Gm1553	0.0564344	0.274278	7.26074	0.0377756	0.969867	NA
1958	1190007I07Rik	153.596	0.309204	0.183543	1.68464	0.0920571	0.213578
1959	Tdg	1.40462	-0.849849	1.36302	-0.623506	0.532952	NA
1960	Gm9855	0	NA	NA	NA	NA	NA
1961	Glt8d2	14.5261	0.615238	0.452074	1.36092	0.173538	0.334864
1962	Hcfc2	80.1698	0.2372	0.238832	0.993168	0.320628	0.506248
1963	Nfyb	292.662	0.210161	0.139529	1.50622	0.132012	0.276532
1964	1700028I16Rik	57.6083	0.540848	0.383454	1.41046	0.158403	0.314698
1965	Txnrd1	1441.52	-0.581422	0.195098	-2.98015	0.00288107	0.0138974
1966	Eid3	7.38048	-0.294018	0.64373	-0.456741	0.647857	0.786679
1967	Chst11	5.98436	1.12777	0.670059	1.6831	0.092356	0.213999
1968	Slc41a2	4.66173	2.09323	1.0123	2.0678	0.0386586	0.109948
1969	D10Wsu102e	316.498	-0.0287794	0.157979	-0.182172	0.855448	0.92209
1970	Aldh1l2	133.778	0.912055	0.397177	2.29634	0.0216564	0.0701555
1971	A230046K03Rik	223.273	-0.789167	0.145746	-5.41469	6.13954e-08	1.19751e-06
1972	Appl2	267.224	0.210371	0.191391	1.09917	0.271695	0.455197
1973	1500009L16Rik	8.46597	0.420781	0.715618	0.587998	0.556534	0.717655
1974	Nuak1	151.145	-1.02602	0.157993	-6.49413	8.35147e-11	2.86103e-09
1975	Ckap4	339.62	0.516847	0.135611	3.81126	0.000138262	0.0010589
1976	C330046G13Rik	0.344827	1.23599	3.12757	0.395191	0.692702	NA
1977	Tcp11l2	24.8661	2.2782	0.455336	5.00335	5.6342e-07	8.42205e-06
1978	Polr3b	79.7974	0.381704	0.188501	2.02494	0.0428739	0.119189
1979	Rfx4	2.29501	-1.56032	1.1798	-1.32252	0.185994	0.351198
1980	Ric8b	122.169	0.550135	0.177985	3.0909	0.00199548	0.0103391
1981	Fhl4	2.49498	0.321317	1.10375	0.291113	0.770965	0.870602
1982	AI597468	374.377	-0.0792679	0.118401	-0.669488	0.503184	0.673418
1983	Mterfd3	26.0399	-0.101711	0.324022	-0.313902	0.753595	0.858443
1984	Cry1	58.8194	0.861943	0.228384	3.7741	0.000160585	0.00120245
1985	Btbd11	0.2408	0.274255	4.19405	0.0653915	0.947862	NA
1986	Pwp1	190.339	-0.1574	0.147398	-1.06786	0.285583	0.470896
1987	Prdm4	125.739	-0.253699	0.178278	-1.42306	0.154719	0.309157
1988	Ascl4	1.4644	1.50141	1.22244	1.22821	0.219369	NA
1989	D10Wsu52e	1008.17	-0.258715	0.0909883	-2.84338	0.00446373	0.0199188
1990	Bpifc	5.10121	3.79507	1.09601	3.46263	0.000534926	0.0034263
1991	Fbxo7	681.332	0.289141	0.144464	2.00147	0.0453414	0.124773
1992	Syn3	119.063	0.22265	0.202728	1.09827	0.272088	0.455476
1993	4930486F22Rik	0	NA	NA	NA	NA	NA
1994	Timp3	146.508	-0.779697	0.172622	-4.51679	6.2783e-06	7.25153e-05
1995	1810014B01Rik	66.1276	-0.626629	0.224564	-2.79043	0.00526388	0.0225491
1996	Hsp90b1	5426.93	-0.334057	0.154537	-2.16166	0.0306443	0.0921616
1997	BC030307	3.91514	-1.07763	0.96382	-1.11808	0.263532	0.445034
1998	Nt5dc3	134.44	0.905978	0.188845	4.79748	1.60676e-06	2.15572e-05
1999	Stab2	0.490188	1.63276	2.53654	0.643695	0.519773	NA
[truncated: 21,513 more rows]
