# Supplementary material for: TBX2 controls a proproliferative gene expression program in melanoma
Source: Genes Dev. 2021 Dec 1;35(23-24):1657–77. doi: 10.1101/gad.348746.121 (PMC8653791; doi:10.1101/gad.348746.121)
Supplement: Supplemental Material [file supp_gad.348746.121_Supplemental_Table_S3.xlsx]

## Sheet: 1590080895_total
# Analysis title: cl9_R2_trim_peak analysis from Cistrome-GO
# Mode: Ensemble mode
# Specie: mm10
# Peak bed file name: cl9_R2_trim_peak.bed
# Differential expression file name: Sig_B16_siTbx2a_siCN.txt
# Genes for gene ontology: allgenes
# Column index of (GeneID, logFoldChange, FDR): 1,3,7
# Cutoffs of logFoldChange and FDR for DE genes: 0.5, 0.05
# Top peaks to use: 10000
# Half-decay distance: 1000bp
# FDR cutoff of GO/KEGG terms to return: 0.2
# Minimum and maximum gene number in GO and KEGG gene sets: 10, 2000
Symbol	Coordinate	PeakNumber	RPscore	adjRPscore	logFoldChange	DE significance	Rank_by_rank_product
Adamts1	chr16:85793827-85803113	3	1.946	0.762	2.083	1.353e-22	1
Ptbp3	chr4:59471867-59549364	1	0.899	0.352	-2.547	6.209e-67	2
Bend6	chr1:33852051-33907767	3	1.05	0.411	2.35	1.206e-49	3
Fosl2	chr5:32136471-32157839	4	2.553	1	0.78	0.01282	4
Tbx2	chr11:85832614-85841948	4	0.993	0.389	-2.964	1.418e-38	5
Ppp2r1b	chr9:50856923-50894229	2	1.587	0.622	-1.381	2.074e-22	6
Degs1	chr1:182275963-182282801	1	0.825	0.323	-1.409	8.244e-55	7
Stt3b	chr9:115242469-115310468	3	1.479	0.579	1.102	1.914e-25	8
Pcbp1	chr6:86524479-86526189	3	1.403	0.55	-1.409	4.715e-27	9
Ctbp2	chr7:132987010-133123483	4	1.885	0.738	-1.103	1.665e-12	10
Mreg	chr1:72159232-72212307	2	0.917	0.359	-2.064	3.662e-38	11
C130071C03Rik	chr13:83732492-83741308	6	2.192	0.859	0	1	12
Crem	chr18:3294165-3337589	2	1.651	0.259	1.945	2.293e-39	13
Alx1	chr10:103007846-103028777	4	2.163	0.847	0	1	14
Sspn	chr6:145934121-145965225	2	1.615	0.633	-2.176	9.782e-13	15
Trip13	chr13:73912461-73937767	1	0.971	0.38	-2.078	3.056e-29	16
Zfp219	chr14:52006085-52019713	3	2.148	0.842	0.89	0.02262	17
Meis2	chr2:115861263-116064619	9	2.053	0.804	0.636	4.833e-05	18
Mrpl45	chr11:97315715-97329920	0	0	-0.339	-3.925	1.431e-66	19
Otud4	chr8:79639675-79677755	2	1.475	0.578	1.33	3.409e-16	20
Stox2	chr8:47180047-47289402	2	1.509	0.591	1.257	2.026e-14	21
Arfip1	chr3:84496092-84582625	1	0.903	0.354	-1.526	4.096e-31	22
Tle3	chr9:61372365-61418497	4	1.909	0.748	0.772	3.396e-06	23
Cdc42se1	chr3:95228942-95236424	4	2.121	0.83	0	1	24
Eef2	chr10:81176630-81182509	2	0.944	0.363	1.104	2.097e-28	25
Pvt1	chr15:62039256-62250976	1	0.957	0.375	2.443	3.105e-26	26
Mgat4a	chr1:37439339-37541016	0	0	0	2.308	1.99e-39	27
Ncam1	chr9:49502145-49799069	3	1.659	0.65	1.207	5.715e-09	28
Cdk6	chr5:3343892-3531005	3	2.111	0.827	0	1	29
2011-09-01	chr5:93093415-93181378	3	2.072	0.812	-0.307	0.0136	30
Rarg	chr15:102234937-102246500	5	2.11	0.827	0	1	31
Scamp3	chr3:89177390-89182770	1	0.991	0.388	-1.482	4.409e-20	32
Irs1	chr1:82233104-82291439	2	0.981	0.384	2.179	2.926e-20	33
Gadd45g	chr13:51846674-51848474	3	2.068	0.81	0	1	34
Rfc2	chr5:134582689-134598328	2	0.956	0.375	-1.155	9.666e-21	35
2310057J18Rik	chr10:28972287-28986306	1	0.438	0.172	5.801	2.457e-31	36
Cnn3	chr3:121426540-121458205	3	1.901	0.745	0.52	0.000416	37
Bbc3	chr7:16309582-16318334	5	0.499	0.195	3.014	2.995e-31	38
Actb	chr5:142903114-142906754	5	1.786	0.699	-0.59	9.679e-05	39
Plekha3	chr2:76675314-76697335	1	0	0	1.13	8.065e-38	40
Hivep2	chr10:13966378-14151378	3	1.811	0.71	0.836	0.0002127	41
Bmi1	chr2:18677017-18686629	3	1.06	0.415	-1.193	4.069e-16	42
Dlg1	chr16:31663442-31873356	1	0.964	0.377	-1.359	1.609e-19	43
Met	chr6:17463956-17573980	4	1.06	0.415	-1.22	6.638e-16	44
Eif3d	chr15:77958997-77970824	2	0.826	0.323	-1.176	1.148e-26	45
Ostm1	chr10:42678915-42702462	1	0.886	0.347	-1.663	1.856e-23	46
Map4k4	chr1:39900912-40026310	3	2.038	0.798	0	1	47
Hes1	chr16:30065356-30067796	4	1.985	0.778	0.958	0.01415	48
Msi2	chr11:88339381-88718267	1	0.875	0.343	1.865	2.736e-23	49
E2f1	chr2:154559399-154569426	2	1.07	0.419	-1.711	3.863e-15	50
Fam117b	chr1:59913005-59985348	2	1.569	0.614	1.031	5.629e-08	51
Prkg1	chr19:30564486-31765033	3	1.445	0.566	1.303	4.238e-11	52
Bmpr2	chr1:59764278-59878081	3	2.016	0.79	0	1	53
Panx1	chr9:15005784-15045478	1	0.942	0.369	-1.782	5.299e-20	54
Stx7	chr10:24149316-24188961	3	1.517	0.594	-0.806	3.607e-09	55
Galnt1	chr18:24205993-24286816	0	0	0	-1.838	6.193e-37	56
Irf2bp2	chr8:126588295-126593436	6	1.774	0.695	0.528	0.0003729	57
Mllt11	chr3:95218543-95228677	4	1.999	0.783	0	1	58
Atp6v1a	chr16:44085403-44139259	1	0.48	0.188	-1.014	5.117e-30	59
Dusp3	chr11:101971143-101984791	0	0	0	1.871	7.123e-36	60
Cmtm3	chr8:104340593-104347672	1	0.568	0.222	1.642	1.651e-28	61
Tmx1	chr12:70453153-70467624	0	0	-0.357	-1.806	4.002e-39	62
Epha7	chr4:28813144-28947453	1	0.631	0.247	2.479	4.529e-28	63
Smad7	chr18:75367364-75395934	6	1.983	0.777	1.044	0.04444	64
Nfia	chr4:97777625-98118876	4	1.726	0.676	0.67	0.0004052	65
Lpin1	chr12:16535668-16589770	1	0.932	0.365	2.284	4.633e-19	66
Rgs16	chr1:153740352-153745468	1	0.003	0.001	3.381	2.427e-33	67
Sgpp1	chr12:75714247-75735729	1	0.829	0.325	1.389	3.03e-22	68
Btg2	chr1:134074864-134079155	0	0	0	3.537	1.072e-34	69
9530052E02Rik	chr8:11007849-11054541	3	1.933	0.757	0	1	70
Mest	chr6:30738052-30748466	3	1.701	0.666	-0.483	0.0009261	71
Brwd1	chr16:96066667-96082428	1	0.986	0.386	1.13	9.736e-15	72
Fzd2	chr11:102604430-102608058	2	1.572	0.616	1.244	2.132e-06	73
Nfic	chr10:81396190-81427173	6	0.775	0.304	1.879	7.525e-23	74
Hipk3	chr2:104426481-104494489	1	0.64	0.251	1.092	5.058e-25	75
Btbd10	chr7:113315643-113369339	1	0.868	0.338	-1.027	1.92e-20	76
Slc30a1	chr1:191906780-191913247	2	1.582	0.62	0.873	8.649e-06	77
Insc	chr7:114745765-114850380	2	1.196	0.468	-1.146	7.641e-12	78
Fanci	chr7:79392337-79450264	1	0.833	0.326	-2.017	5.608e-21	79
Dixdc1	chr9:50662752-50727984	3	1.907	0.747	0	1	80
Lgr4	chr2:109917646-110014257	2	1.54	0.603	0.742	1.035e-06	81
Mpp6	chr6:50110859-50198598	2	1.549	0.607	-0.711	1.675e-06	82
Orc6	chr8:85299631-85308279	0	0	0	-2.668	7.549e-32	83
Telo2	chr17:25099568-25115905	2	0.971	0.38	-1.115	9.621e-15	84
Gm20544	chr18:75358638-75367088	6	1.905	0.746	0	1	85
Nptn	chr9:58582239-58652879	1	0.745	0.292	-1.265	1.376e-22	86
Fzd7	chr1:59482146-59486955	4	1.805	0.707	0.737	0.01798	87
Lypla1	chr1:4807822-4846735	0	0	-0.012	-2.004	7.416e-35	88
Atp2b1	chr10:98914641-99026143	2	1.63	0.638	-0.477	0.000358	89
Tgfbr1	chr4:47386215-47414924	0	0	0	-2.116	2.995e-31	90
Bcl2	chr1:106712164-106714290	2	1.116	0.437	0.953	8.992e-12	91
Sppl2b	chr10:80855274-80868708	3	1.686	0.66	0.43	0.002963	92
Foxp2	chr6:14901348-15441977	1	0.85	0.333	3.187	1.652e-19	93
Rap2b	chr3:61364506-61368703	4	1.82	0.713	0	1	94
Ptma	chr1:86526556-86530711	3	1.531	0.6	-0.669	3.388e-06	95
2008-03-01	chr6:116338021-116409541	1	0.947	0.371	-1.281	2.164e-15	96
Mdc1	chr17:35841497-35859670	2	1.036	0.406	-1.19	2.839e-12	97
Ahr	chr12:35497978-35534989	1	0.725	0.284	2.767	6.773e-22	98
Ppp1r9a	chr6:4902974-5165661	2	1.582	0.62	0.692	8.781e-05	99
Etv6	chr6:134035699-134270147	2	1.584	0.621	0.728	0.0001215	100
Plekha8	chr6:54595110-54645822	1	0.817	0.32	-1.566	7.11e-20	101
Gid4	chr11:60417144-60445277	1	0.833	0.326	1.282	1.658e-19	102
Hat1	chr2:71389259-71441622	1	0.884	0.346	-1.549	1.35e-17	103
Cobll1	chr2:65088338-65238791	2	1.559	0.611	0.933	3.655e-05	104
Me1	chr9:86581362-86687277	0	0	0	-2.04	4.209e-30	105
Usp25	chr16:77014068-77116780	1	0.96	0.376	1.543	4.112e-14	106
Epha3	chr16:63543531-63864175	2	1.53	0.599	1.41	9.682e-06	107
Higd2a	chr13:54590230-54591147	0	0	0	1.601	4.517e-30	108
St3gal6	chr16:58469741-58524253	4	1.551	0.608	0.709	3.792e-05	109
Sae1	chr7:16320235-16387896	1	0	-0.258	-1.794	2.155e-33	110
Cdh2	chr18:16588876-16809246	1	0.823	0.322	1.664	6.732e-19	111
Tk1	chr11:117815518-117826014	2	1.272	0.498	-1.475	5.502e-09	112
G630016G05Rik	chr2:116067224-116085911	9	1.773	0.694	0	1	113
Sdc2	chr15:32920722-33034721	1	0.893	0.35	1.419	1.466e-16	114
Irs2	chr8:10984680-11008929	3	1.757	0.688	0	1	115
Magt1	chrX:105968084-106011899	1	0.892	0.35	-0.972	2.991e-16	116
Smc4	chr3:69004737-69034623	2	1.162	0.455	-1.054	1.214e-09	117
Cadm1	chr9:47530351-47853385	1	0.616	0.241	1.764	3.493e-21	118
Eif2d	chr1:131153206-131172234	0	0	0	-2.494	1.109e-29	119
Rad51ap1	chr6:126923415-126939587	1	0.898	0.352	-1.437	6.047e-16	120
Cbx4	chr11:119077570-119086237	5	1.748	0.685	0	1	121
Cpeb2	chr5:43233462-43289724	3	1.691	0.662	0	1	122
Ppa1	chr10:61648620-61674165	0	0	0	-1.494	3.331e-28	123
Alg5	chr3:54735538-54749795	1	0.947	0.371	-1.11	1.389e-13	124
Tmem51os1	chr4:142084297-142088101	3	1.687	0.661	0	1	125
Ubald1	chr16:4874778-4879851	2	1.382	0.541	1.078	4.831e-07	126
Hirip3	chr7:126861971-126865122	1	0.857	0.336	-1.281	1.955e-16	127
1700012D01Rik	chr10:127667122-127668851	5	1.687	0.661	0	1	128
Smim14	chr5:65448754-65492835	1	0.971	0.38	-1.396	3.007e-12	129
Mbd6	chr10:127281955-127289018	3	1.133	0.444	1.32	5.192e-09	130
Nudcd2	chr11:40733660-40740046	0	0	0	-1.556	4.763e-28	131
5031439G07Rik	chr15:84945719-84987971	3	0.737	0.289	-1.206	1.245e-18	132
Maf	chr8:115703252-115706894	1	0.878	0.344	2.085	2.303e-15	133
Mkrn1	chr6:39397815-39419776	2	0.944	0.37	0.861	3.47e-13	134
Rad51	chr2:119112813-119136073	0	0	0	-2.077	3.743e-27	135
Tmem51	chr4:142030992-142084304	3	1.685	0.66	0	1	136
Sorbs3	chr14:70180467-70206022	2	1.597	0.626	-1.045	0.005895	137
Maml3	chr3:51687612-52105006	3	1.668	0.654	0.977	0.04363	138
Zeb2os	chr2:45112259-45114084	4	1.67	0.654	0	1	139
Dcaf5	chr12:80335847-80436601	2	1.412	0.553	0.664	5.821e-06	140
Thsd7a	chr6:12311607-12749253	1	0.887	0.347	1.803	1.48e-14	141
Myh9	chr15:77760584-77842175	3	1.481	0.58	-0.782	4.879e-05	142
Mcm6	chr1:128331574-128359705	0	0	0	-2.199	1.178e-26	143
Ctdsp2	chr10:126978716-126999975	3	1.332	0.522	0.984	8.351e-07	144
Afg3l1	chr8:123477861-123503916	0	0	-0.325	-1.256	6.268e-31	145
Zfp110	chr7:12834760-12850586	1	0.96	0.376	1.231	4.784e-12	146
Gm7854	chr5:43151685-43235354	3	1.649	0.646	0	1	147
Rybp	chr6:100228564-100287358	2	1.648	0.646	0	1	148
Arhgap35	chr7:16494472-16614993	3	1.633	0.64	0	1	149
Sptlc2	chr12:87305057-87388355	3	1.631	0.639	0	1	150
Imp3	chr9:56937499-56938398	2	0.8	0.312	0.748	3.355e-16	151
Ets1	chr9:32696041-32757820	3	1.63	0.638	-0.243	0.0479	152
Tdrkh	chr3:94413243-94432650	2	1.603	0.628	-0.434	0.02062	153
Dusp6	chr10:99263230-99267489	4	1.344	0.526	1.004	2.851e-06	154
Kcmf1	chr6:72841113-72899979	2	1.529	0.599	-0.382	0.0008147	155
Dmrta2	chr4:109978024-109983684	2	1.483	0.581	0.686	0.0002186	156
Arap2	chr5:62602445-62766177	0	0	0	1.63	1.542e-24	157
Vgll4	chr6:114860627-114969203	3	1.585	0.621	0.688	0.01795	158
Cdkn1a	chr17:29093768-29100722	3	1.29	0.505	1.607	1.615e-06	159
Fancf	chr7:51860576-51862267	2	1.62	0.635	0	1	160
Srsf2	chr11:116849896-116853094	2	0.737	0.002	-1.612	2.314e-22	161
Atad2	chr15:58094046-58135082	2	1.064	0.05	-1.777	3.364e-20	162
Ano3	chr2:110655200-110950244	0	0	0	2.581	1.765e-24	163
Dnajb1	chr8:83608547-83612653	2	1.623	0.632	0	1	164
Lsm7	chr10:80852824-80855209	3	1.611	0.631	0	1	165
Syne1	chr10:5020195-5069063	2	0.891	0.349	0.991	1.958e-13	166
Snx18	chr13:113592178-113618564	1	0.963	0.377	-1.505	8.978e-11	167
Got1	chr19:43499752-43524605	1	0.477	0.187	1.018	2.794e-18	168
1700040D17Rik	chr3:94409388-94412955	2	1.61	0.631	0	1	169
Sipa1l1	chr12:82170015-82451784	2	1.51	0.591	0.933	0.001605	170
Mirlet7i	chr10:122985639-122985724	2	1.603	0.628	0	1	171
Dhrs13	chr11:78032312-78037864	1	0.98	0.377	-1.563	1.253e-10	172
Nacc1	chr8:84670478-84687862	1	0.978	0.383	-0.909	1.12e-09	173
Cdc25a	chr9:109875578-109893890	1	0.921	0.361	-1.012	2.709e-12	174
Enc1	chr13:97241104-97253040	3	0.726	0.284	1.245	3.409e-16	175
Aak1	chr6:86849516-87003227	0	0	0	-1.609	4.267e-23	176
Larp1b	chr3:40950630-40977793	2	1.598	0.626	0	1	177
Scpep1	chr11:88924019-88955442	1	0.989	0.387	1.044	7.489e-09	178
Slc45a2	chr15:11000720-11029233	2	1.12	0.439	-1.014	3.361e-07	179
Tubg1	chr11:101120116-101126423	1	0.048	0.019	-1.233	5.299e-20	180
Fkbp9	chr6:56832058-56879360	1	0.957	0.375	0.633	1.726e-10	181
Zfp827	chr8:79028436-79193766	2	1.251	0.49	0.999	5.907e-06	182
Adam23	chr1:63445890-63596101	0	0	0	2.227	2.074e-22	183
Msl1	chr11:98795515-98801038	4	1.584	0.62	0	1	184
Ccnd1	chr7:144929930-144939925	4	1.558	0.61	0.549	0.02119	185
Ube2b	chr11:51985137-52000786	1	0.932	0.365	0.7	3.774e-11	186
Suz12	chr11:79993105-80034123	1	0.801	0.314	-1.485	3.808e-14	187
Nfkb2	chr19:46304736-46312090	2	1.581	0.619	0	1	188
Vezf1	chr11:88068278-88084729	1	0.956	0.375	0.76	6.376e-10	189
Tns2	chr15:102102933-102116401	3	1.578	0.618	0	1	190
Glud1	chr14:34310726-34345033	0	0	0	-0.994	4.405e-22	191
Bbip1	chr19:53929658-53944627	1	0.764	0.044	-1.364	2.435e-18	192
Zbtb1	chr12:76370519-76396955	2	1.575	0.617	0	1	193
Ahcyl2	chr6:29768442-29912310	2	1.523	0.586	0.64	0.004386	194
Tmem106b	chr6:13069758-13089269	0	0	-0.005	-1.32	1.751e-24	195
Sin3b	chr8:72723269-72739914	0	0	0	-1.164	1.074e-21	196
Ggnbp2os	chr11:84870004-84871631	3	1.573	0.615	0	1	197
Wwc2	chr8:47827605-47990551	3	1.539	0.603	0.313	0.01833	198
B330016D10Rik	chr4:141546161-141548313	5	1.212	0.472	1.486	7.267e-06	199
Tnks2	chr19:36834231-36893477	0	0	0	-0.951	1.144e-21	200
Ggnbp2	chr11:84832360-84870790	3	1.571	0.615	0	1	201
Btbd7	chr12:102784647-102878406	2	1.563	0.612	0	1	202
Coasy	chr11:101082564-101086619	0	0	0	-1.244	3.401e-22	203
Anapc11	chr11:120598531-120608198	1	0.968	0.379	-0.791	8.674e-09	204
Brd2	chr17:34112018-34119900	3	1.534	0.601	0.294	0.02068	205
Usp1	chr4:98923809-98935542	1	0.895	0.351	-1.191	9.167e-12	206
Glrb	chr3:80843598-80912118	2	1.398	0.548	0.585	0.0006031	207
Myo10	chr15:25622549-25813671	2	0.828	0.324	0.901	4.286e-13	208
Camk2d	chr3:126596950-126846326	2	1.02	0.4	0.674	5.474e-07	209
Clip1	chr5:123577793-123684361	2	1.556	0.61	0	1	210
Zfand3	chr17:30005038-30210823	1	0.999	0.391	0.529	3.664e-07	211
Gmcl1	chr6:86691767-86733378	0	0	-0.302	-1.673	9.993e-25	212
Pkp4	chr2:59161868-59355205	1	0.936	0.367	-0.709	4.613e-10	213
N4bp2	chr5:65763520-65826784	2	1.555	0.609	0	1	214
Rmi2	chr16:10835058-10843235	2	0.954	0.374	-1.663	2.34e-09	215
Tgfbr2	chr9:116087694-116175363	1	0.797	0.312	1.326	1.741e-13	216
Zfr	chr15:12117850-12185449	1	0.725	0.284	1.006	3.472e-14	217
Tstd3	chr4:21757381-21767211	0	0	0	-1.566	8.394e-21	218
Pole4	chr6:82646711-82652865	1	0.919	-0.021	-1.208	1.759e-23	219
Bpnt1	chr1:185332158-185357777	2	0.213	0.084	-1.576	7.698e-17	220
Cp	chr3:19957053-20007609	1	0.928	0.363	2.415	3.166e-10	221
Mbtd1	chr11:93886170-93946989	0	0	0	1.028	9.357e-21	222
Slc29a1	chr17:45585199-45595572	2	0.942	0.369	-1.34	1.035e-09	223
1600020E01Rik	chr6:86527329-86564449	3	1.051	0.412	1.309	1.665e-06	224
Eogt	chr6:97110023-97148886	3	1.227	0.481	-0.709	3.203e-05	225
Zfp609	chr9:65691582-65827564	2	1.548	0.607	0	1	226
Amotl2	chr9:102717803-102733417	5	1.547	0.606	0	1	227
Dnmt1	chr9:20907205-20952623	1	0.923	0.361	-1.064	3.279e-10	228
Atxn7	chr14:14012490-14107301	1	0.966	0.379	1.362	2.423e-08	229
4931440P22Rik	chr3:65527484-65529414	2	1.549	0.606	0	1	230
H2afz	chr3:137864486-137866922	3	0.916	0.359	-1.127	1.701e-10	231
Alg10b	chr15:90224310-90230554	1	0.91	0.356	-1.412	1.289e-10	232
Spry2	chr14:105891946-105896819	4	1.217	0.477	1.124	4.214e-05	233
Hnrnpf	chr6:117907803-117925622	3	0.921	0.013	-1.301	1.112e-17	234
Calr	chr8:84842087-84846931	1	0.011	-0.004	-1.947	2.074e-22	235
Bcl7a	chr5:123344447-123374083	2	1.536	0.602	0	1	236
Rapgef2	chr3:79062510-79145875	1	0.791	0.31	1.116	4.392e-13	237
Krtcap2	chr3:89246472-89249729	1	0.996	0.39	-0.538	8.824e-07	238
2610035F20Rik	chr14:122470376-122475199	4	1.536	0.602	0	1	239
Zbtb7a	chr10:81136270-81151657	1	0.927	0.363	0.86	9.706e-10	240
Hectd1	chr12:51743721-51829536	1	0.951	0.373	-0.803	8.468e-09	241
Nedd4	chr9:72662330-72749850	2	1.466	0.574	0.435	0.009159	241
H6pd	chr4:149979473-150009023	1	0.657	0.257	-1.768	3.985e-14	242
Pam	chr1:97821093-98095646	0	0	0	1.874	7.11e-20	243
Dbf4	chr5:8396968-8422716	1	0.986	0.386	-0.873	3.672e-07	244
Npc2	chr12:84754558-84773112	0	0	0	-1.049	5.666e-21	245
Ttc13	chr8:124671326-124721994	1	0.688	0.269	1.029	8.439e-14	246
Ccdc34	chr2:110017816-110045325	0	0	0	-1.678	7.665e-20	247
Plekhm1	chr11:103364274-103412705	1	0	0	1.39	2.258e-19	248
Ddit4l	chr3:137623671-137628332	0	0	0	2.344	9.115e-20	249
Pyurf	chr6:57684738-57692078	1	0.903	0.353	0.856	2.62e-10	250
Tyrp1	chr4:80834212-80851736	4	1.01	0.396	-0.747	2.735e-06	251
Kif5b	chr18:6201004-6241524	1	0.015	0.006	-1.169	1.434e-17	252
Stag1	chr9:100643447-100958544	2	1.528	0.599	0	1	253
2610318N02Rik	chr16:17113397-17125202	1	0.888	0.348	2.014	1.131e-10	254
Txnl1	chr18:63662800-63692359	0	0	-0.366	-1.22	8.815e-24	255
Zfp365	chr10:67886104-67912662	1	0.973	0.381	1.146	1.802e-07	256
Dmxl2	chr9:54365157-54501626	2	1.525	0.597	0	1	257
Gulp1	chr1:44551670-44796836	1	0.674	0.264	-2.053	1.012e-13	258
Dzip3	chr16:48924227-48994142	1	0.859	0.337	-1.058	2.188e-11	259
Zkscan17	chr11:59485520-59506640	1	0.824	0.323	1.035	4.804e-12	260
App	chr16:84954435-85173707	2	1.357	0.531	0.534	0.001462	261
9330188P03Rik	chr14:105589548-105593929	2	1.51	0.591	0	1	262
Zfp462	chr4:54947944-55083563	1	0.975	0.382	1.479	3.014e-07	263
Ago2	chr15:73101624-73184947	3	1.506	0.59	0	1	264
Smc5	chr19:23206440-23273897	1	0.923	0.361	-1.205	2.769e-09	265
Cul4b	chrX:38531620-38576196	1	0	0	-1.371	2.402e-18	266
Letmd1	chr15:100469010-100479252	1	0.937	0.367	0.75	9.399e-09	267
Slc48a1	chr15:97784364-97792692	4	1.506	0.59	0	1	268
Tgif1	chr17:70844204-70851734	2	1.475	0.578	1.048	0.02234	269
Rrm2	chr12:24708253-24714146	1	0.859	0.337	-1.382	3.845e-11	270
Gli3	chr13:15463722-15730025	2	1.498	0.587	0	1	271
Zic2	chr14:122475383-122480328	4	1.496	0.586	0.474	0.04537	272
Cav2	chr6:17281184-17289130	0	0	0	-2.26	5.607e-19	273
Slc16a6	chr11:109450855-109473598	1	0.756	0.296	-1.326	8.749e-13	274
E2f8	chr7:48866428-48881041	1	0.813	0.319	-1.802	5.447e-12	275
Bbx	chr16:50191843-50432389	2	1.497	0.586	0	1	276
AA388235	chr17:33981491-33985358	1	0.866	0.339	2.072	9.571e-11	277
Xrcc5	chr1:72307420-72394953	0	0	-0.01	1.012	2.547e-21	278
Tiparp	chr3:65528446-65555518	2	1.344	0.526	0.61	0.002052	279
Wee1	chr7:110122058-110143299	2	1.496	0.586	0	1	280
Pcdh17	chr14:84443562-84537060	0	0	0	2.9	8.958e-19	281
Nutf2	chr8:105860874-105880401	1	0.936	0.365	1.545	1.329e-08	282
Clock	chr5:76209867-76303502	1	0.705	0.276	-2.288	4.766e-13	283
Pde7a	chr3:19223108-19311322	2	1.489	0.583	0	1	284
Gnb1	chr4:155491360-155559269	2	1.052	0.412	-0.592	2.402e-05	285
Hist1h4a	chr13:23760794-23761249	3	1.487	0.582	0	1	286
Ids	chrX:70343069-70365085	0	0	0	-1.92	1.523e-18	287
Ccnd2	chr6:127125708-127151048	2	1.15	0.45	-0.797	0.0001924	288
Sema4c	chr1:36548638-36557557	2	1.486	0.582	0	1	289
Kcnab2	chr4:152390743-152448855	1	0.932	0.365	-1.114	1.867e-08	290
L3mbtl3	chr10:26274467-26374072	2	1.485	0.582	0	1	291
Npas3	chr12:53248676-54072175	2	0.913	0.357	1.686	3.658e-09	292
Gramd1a	chr7:31130126-31151171	2	1.014	0.397	0.615	1.545e-05	293
Rexo2	chr9:48474160-48480611	1	0.888	0.348	-0.599	8.815e-10	294
Zeb2	chr2:44983511-45113252	4	1.469	0.575	0.379	0.03588	295
Eef1a1	chr9:78478453-78481724	2	0.993	0.386	0.432	2.929e-06	296
Sh2b1	chr7:126466992-126475130	2	0.968	0.379	0.659	4.609e-07	297
Smad6	chr9:63953075-64022059	2	1.482	0.581	0	1	298
Mkln1	chr6:31398827-31509477	1	0.847	0.332	-0.856	9.86e-11	299
Antxr1	chr6:87133852-87335775	1	0.786	0.308	1.277	6.532e-12	300
Tgfb1	chr7:25687001-25705077	3	1.48	0.58	0	1	301
Cd164	chr10:41519499-41531042	1	0.851	0.025	-0.914	2.454e-15	302
Dna2	chr10:62947028-62974188	1	0.88	0.345	-1.647	9.376e-10	303
Lmbrd2	chr15:9140569-9197450	2	0.026	0.01	-2.078	7.087e-16	304
Nr4a3	chr4:48045304-48086446	4	1.476	0.578	0	1	305
Lmo7	chr14:101729927-101934693	0	0	0	-1.473	3.066e-18	306
Wdyhv1	chr15:58141365-58155325	2	0.168	0.059	1.765	2.107e-14	307
Cdkn1b	chr6:134920400-134925525	4	0.969	0.38	0.986	8.824e-07	308
Clta	chr4:44012642-44032846	0	0	0	-0.878	8.85e-18	309
Foxp1	chr6:98925341-99028298	2	0.919	0.36	0.611	1.744e-08	310
Setd5	chr6:113077638-113153424	2	1.33	0.505	0.49	0.002606	311
Cux1	chr5:136248134-136567490	2	1.293	0.506	0.613	0.0029	312
Strbp	chr2:37569867-37662342	0	0	0	1.064	9.733e-18	313
Scd2	chr19:44293675-44306862	3	1.272	0.498	-0.863	0.002211	314
Tnrc18	chr5:142724601-142817662	5	1.46	0.572	0	1	315
Pkm	chr9:59656367-59679375	2	1.454	0.57	0	1	316
Ccdc71l	chr12:32378788-32382943	2	1.451	0.569	0	1	317
Ankrd28	chr14:31700014-31830415	2	1.451	0.568	0	1	318
H2afx	chr9:44334714-44336073	1	0.816	0.068	1.458	4.378e-14	319
Nrip1	chr16:76287402-76373049	2	1.45	0.568	0	1	320
Aldh3a2	chr11:61244751-61267186	0	0	-0.317	-2.079	7.626e-21	321
A930024E05Rik	chr5:122989353-122998341	2	1.45	0.568	0	1	322
Six1	chr12:73041826-73046712	1	0.848	0.332	2.138	4.469e-10	323
Gdi2	chr13:3538074-3566261	2	1.449	0.568	0	1	324
Gsr	chr8:33653237-33698162	0	0	0	-1.939	1.558e-18	325
Hnrnpdl	chr5:100033578-100039222	2	1.447	0.567	0	1	326
Ddah1	chr3:145758691-145894277	0	0	0	1.856	1.914e-17	327
Fbxo11	chr17:87990858-88065291	2	1.447	0.567	0	1	328
Rab1b	chr19:5099206-5106996	0	0	0	-1.499	2.418e-18	329
Phlda3	chr1:135766084-135769134	2	0.93	0.364	0.946	1.005e-07	330
Rcor3	chr1:192098545-192138040	2	1.446	0.567	0	1	331
Prdx3	chr19:60864065-60874538	0	0	0	-1.687	3.719e-18	332
Atl1	chr12:69893104-69964085	2	1.398	0.548	0.857	0.02424	333
Kansl3	chr1:36335729-36369181	1	0.954	0.01	1.147	6.51e-15	334
Nup85	chr11:115564443-115583924	0	0	0	-1.12	3.698e-17	335
Neto2	chr8:85636717-85700924	1	0.782	0.306	-1.66	3.633e-11	336
Bola3	chr6:83349475-83360136	1	0.955	0.374	-0.728	5.931e-07	337
Socs5	chr17:87107678-87137588	1	0.992	0.389	0.712	2.858e-05	338
Chek1	chr9:36708481-36726658	1	0.818	0.321	-1.597	1.676e-10	339
Tmem131l	chr3:83898286-84040161	2	1.438	0.563	0	1	340
Lrp12	chr15:39870589-39943994	0	0	0	1.495	3.973e-17	341
Mmp14	chr14:54431597-54442456	0	0	0	-1.226	1.678e-17	342
Fmc1	chr6:38534860-38539449	2	1.436	0.563	0	1	343
Scn1b	chr7:31116523-31127023	0	0	0	2.678	3.983e-17	344
Trappc6a	chr7:19508669-19516145	1	0.876	0.343	-0.927	3.794e-09	345
Smpdl3a	chr10:57794543-57811830	2	0.846	0.331	1.11	7.96e-10	346
Hotairm1	chr6:52158523-52162020	2	1.434	0.562	0	1	347
Rcor1	chr12:111039797-111113386	2	1.389	0.544	0.556	0.02324	348
Rims2	chr15:39198285-39684372	2	1.429	0.56	0	1	349
Samd4	chr14:46882964-47105817	2	1.411	0.553	0.613	0.04038	350
Hmgn5	chrX:109004536-109013380	0	0	0	-1.984	5.212e-17	351
Sbf2	chr7:110308012-110614920	2	1.428	0.559	0	1	352
Kif26b	chr1:178529124-178932857	2	1.37	0.537	1.531	0.02003	353
Traf3	chr12:111166369-111267155	0	0	0	1.215	5.214e-17	354
Erbin	chr13:103818785-103920586	2	1.428	0.559	0	1	355
Hexa	chr9:59539539-59565109	2	0.932	0.365	-0.805	1.879e-07	356
Nudt3	chr17:27579381-27622964	2	0.993	0.389	0.466	4.607e-05	357
Sobp	chr10:43002499-43174530	1	0.881	0.345	1.363	8.544e-09	358
Gpd1l	chr9:114899338-114933987	0	0	0	-1.506	5.249e-17	359
2900052L18Rik	chr11:120225528-120231617	5	1.42	0.556	0	1	360
Map4k5	chr12:69803756-69893163	2	1.413	0.553	0	1	361
Golt1b	chr6:142387242-142403858	1	0.97	0.38	-0.876	5.105e-06	362
Fxn	chr19:24259544-24280590	0	0	0	-2.222	6.05e-17	363
Pim3	chr15:88862193-88865726	2	1.374	0.538	0.404	0.02555	364
Isy1	chr6:87818447-87838759	1	0	-0.355	-1.451	1.25e-20	365
Basp1	chr15:25363276-25413764	0	0	0	2.254	7.698e-17	366
Gpr146	chr5:139380638-139396415	3	1.413	0.552	0	1	367
Ppic	chr18:53406340-53418007	0	0	0	-1.323	8.113e-17	368
Lncpint	chr6:31165522-31218474	3	1.405	0.55	0	1	369
Maoa	chrX:16619697-16687812	0	0	0	-1.735	9.465e-17	370
Gas2l3	chr10:89408822-89443967	2	0.724	0.283	-0.967	2.182e-11	371
Slc38a2	chr15:96687391-96699728	3	1.406	0.55	0	1	372
Irak2	chr6:113638466-113695027	1	0.996	0.39	1.124	0.0001023	373
Tax1bp1	chr6:52713728-52766779	0	0	-0.008	0.919	6.914e-19	374
Tnk2	chr16:32644642-32683493	2	1.404	0.55	0	1	375
Tle1	chr4:72157579-72200893	1	0.869	0.34	1.932	9.333e-09	376
Pdcd4	chr19:53903350-53929861	1	0.799	0.313	2.18	3.212e-10	377
Srpk2	chr5:23503355-23675967	1	0.992	0.389	0.432	8.237e-05	378
Nr4a2	chr2:57107225-57124003	3	0.879	0.344	2.369	1.684e-08	379
Zbtb25	chr12:76348899-76369560	2	1.398	0.548	0	1	380
Cbx3	chr6:51470615-51483704	2	1.367	0.536	-0.451	0.0287	381
5031425E22Rik	chr5:23431807-23434353	2	1.169	0.458	0.763	0.002808	382
Txndc15	chr13:55714649-55726228	0	0	0	-1.147	5.143e-17	383
Cc2d1b	chr4:108619955-108634122	1	0.96	0.376	-0.681	3.457e-06	384
Kdm5b	chr1:134560177-134632878	1	0.941	0.369	1.526	6.622e-07	385
B2m	chr2:122147686-122153082	0	0	0	1.337	3.051e-16	386
Kdm2b	chr5:122870675-122989099	2	1.396	0.547	0	1	387
Hdgf	chr3:87906320-87916132	1	0.997	0.39	-0.412	0.0001697	388
0610009L18Rik	chr11:120348677-120351190	3	1.173	0.46	1.307	0.003191	389
Atxn1	chr13:45549755-45964991	2	1.395	0.546	0	1	390
Ube2h	chr6:30211289-30304539	1	0.778	0.305	0.723	2.507e-10	391
Cdca3	chr6:124830175-124833701	0	0	0	-1.579	3.391e-16	392
Rhoj	chr12:75308312-75401455	1	0.94	0.368	0.983	7.405e-07	393
Ddx6	chr9:44604891-44640731	2	1.393	0.546	0	1	394
Mbnl1	chr3:60501178-60629750	2	1.149	0.45	-0.522	0.002808	395
Pcdh7	chr5:57718080-58133235	3	1.13	0.443	0.702	0.00187	396
Rreb1	chr13:37826037-37935534	2	1.39	0.544	0	1	397
Afmid	chr11:117825918-117839908	2	1.36	0.533	-0.572	0.03111	398
Necap1	chr6:122874556-122888943	0	0	0	-1.992	2.723e-17	399
Ccnf	chr17:24223231-24251409	0	0	0	-1.513	3.517e-16	400
Baz1a	chr12:54892988-54986336	2	1.389	0.544	0	1	401
Birc5	chr11:117849236-117855743	0	0	-0.307	-1.816	1.863e-19	402
Bend4	chr5:67392146-67427799	1	0.936	0.367	-1.202	7.802e-07	403
Frmd4a	chr2:4559753-4614043	1	0.972	0.381	0.543	1.801e-05	404
Gt(ROSA)26Sor	chr6:113070398-113077244	2	1.353	0.53	0.596	0.03082	405
Dusp14	chr11:84048044-84068357	1	0.901	0.353	1.522	1.057e-07	406
Hoxa1	chr6:52155366-52158317	2	1.385	0.542	0	1	407
Rpa1	chr11:75300258-75348383	0	0	0	-0.938	5.977e-16	408
Irf2bpl	chr12:86880702-86884814	6	1.258	0.493	0.292	0.0107	409
Ptch1	chr13:63508327-63565735	2	1.384	0.542	0	1	410
Smyd2	chr1:189880491-189922291	2	0.985	0.386	-0.593	7.108e-05	411
Dlc1	chr8:36567738-36613943	2	1.038	0.407	0.62	0.000552	412
Imp4	chr1:34439828-34445747	1	0.028	0.011	-1.022	6.839e-14	413
Gpc6	chr14:116925296-117979529	2	1.383	0.542	0	1	414
Ptgds	chr2:25466711-25469749	0	0	0	-1.567	7.137e-16	415
Dennd6a	chr14:26573857-26634322	0	0	-0.321	-1.813	4.233e-19	416
Gpr158	chr2:21367566-21830542	0	0	0	3.126	7.631e-16	417
Plekhg3	chr12:76533559-76579039	2	1.369	0.536	0	1	418
Nr2f1	chr13:78188974-78198873	2	0.878	0.344	1.241	4.141e-08	419
Gpd2	chr2:57238381-57370719	1	0.998	0.391	0.428	0.0003332	420
Gm10516	chr1:192136897-192151025	2	1.367	0.536	0	1	421
Tcf4	chr18:69346159-69687967	1	0.874	0.334	1.012	1.284e-08	422
Rfx7	chr9:72532239-72622949	2	1.131	0.443	0.676	0.003413	423
Mcm5	chr8:75109508-75128439	0	0	0	-1.762	8.075e-16	424
Galm	chr17:80127470-80185032	1	0.65	0.255	-0.88	3.509e-11	425
Lncppara	chr15:85703772-85707524	3	1.365	0.535	0	1	426
Tcf19	chr17:35512734-35516824	0	0	0	-1.97	1e-15	427
Pex12	chr11:83295074-83298977	1	0.868	0.336	-1.478	1.94e-08	428
Klf10	chr15:38294405-38299900	2	1.225	0.48	-0.758	0.008971	429
Sox10	chr15:79154912-79164490	4	1.365	0.535	0	1	430
Apaf1	chr10:90989310-91082743	1	0.753	0.295	0.994	3.77e-10	431
Chaf1a	chr17:56040415-56068026	1	0.08	0.004	-1.136	5.474e-14	432
Dhfr	chr13:92354782-92389053	0	0	0	-1.489	1.132e-15	433
Nab2	chr10:127660917-127666703	5	1.358	0.532	0	1	434
Cdk2	chr10:128697938-128705051	3	0.783	0.306	-1.138	9.788e-10	435
Ext1	chr15:53068260-53346183	0	0	0	0.987	2.163e-15	436
Kctd15	chr7:34636998-34654398	2	1.202	0.471	0.487	0.008475	437
Tgfb3	chr12:86056742-86079041	1	0.988	0.387	0.995	0.0001962	438
Rnf114	chr2:167503442-167516173	1	0.807	0.292	-0.847	4.311e-10	439
Gm16675	chr8:46730969-46739515	2	1.349	0.528	0	1	440
Rai14	chr15:10568977-10714098	0	0	0	1.046	2.267e-15	441
Patz1	chr11:3290456-3309083	2	1.157	0.453	0.557	0.006646	442
Zbtb7b	chr3:89377643-89392069	2	1.116	0.437	0.757	0.00413	443
Eif4b	chr15:102073772-102097173	1	0.742	0.287	0.626	4.191e-10	444
Tbl1xr1	chr3:22076651-22216594	1	0.799	0.313	1.078	2.534e-09	445
Mrpl42	chr10:95480804-95501949	1	0.934	0.366	-0.802	2.077e-06	446
Hist1h2af	chr13:23533910-23534378	3	1.343	0.525	0	1	447
Copg1	chr6:87887939-87913594	0	0	-0.35	-1.353	6.732e-19	448
Fntb	chr12:76837466-76921412	1	0.934	0.366	-0.706	2.203e-06	449
Cox7a2l	chr17:83501916-83514333	0	0	0	0.846	2.474e-15	450
Rara	chr11:98964871-98974942	3	1.341	0.525	0	1	451
Mycbp	chr4:123905012-123912250	1	0	0	-1.319	7.824e-16	452
Jun	chr4:95049035-95052222	1	0.358	0.14	1.713	7.735e-12	453
Fabp5	chr3:10012584-10016610	0	0	0	-1.459	5.756e-15	454
Tmem251	chr12:102743759-102745406	3	1.331	0.521	0	1	455
Msrb3	chr10:120781100-120898971	1	0.866	0.339	1.057	6.325e-08	456
Eefsec	chr6:88257333-88446539	2	1.323	0.518	0	1	457
Sgk3	chr1:9848280-9902568	0	0	0	1.72	6.065e-15	458
Pten	chr19:32757576-32826160	1	0.394	0.155	1.188	8.938e-12	459
Dcp1b	chr6:119175252-119221614	2	0.973	0.381	1.323	7.561e-05	460
Ptpn6	chr6:124720706-124738709	1	0.192	0.07	-3.324	2.456e-12	461
Anp32b	chr4:46450925-46472656	2	1.309	0.513	0	1	462
Adam12	chr7:133883198-134225097	2	1.086	0.425	0.952	0.003413	463
Samd4b	chr7:28399521-28436191	1	0.476	0.186	0.805	1.668e-11	464
Tshz1	chr18:84011626-84087708	1	0.912	0.357	0.874	5.776e-07	465
Rwdd3	chr3:121155401-121171695	3	1.308	0.513	0	1	466
Nt5c2	chr19:46886830-46962351	1	0.978	0.383	0.727	0.0001282	467
Tram1	chr1:13564692-13589910	0	0	-0.047	-0.938	1.551e-17	468
Hist1h3g	chr13:23535417-23535909	3	1.309	0.511	0	1	469
2210408F21Rik	chr6:31220350-31337394	3	1.303	0.511	0	1	470
Nedd4l	chr18:64887755-65217826	1	0.995	0.39	0.484	0.0006607	471
Alcam	chr16:52248995-52453081	0	0	0	1.847	9.461e-15	472
Sulf2	chr2:166073898-166155285	1	0	0	1.874	2.189e-14	473
Elovl6	chr3:129532385-129638493	2	1.303	0.51	0	1	474
Gng11	chr6:4003986-4008446	1	0.99	0.388	0.909	0.0004009	475
Cyp26b1	chr6:84571413-84593810	2	0.022	0.009	3.637	2.266e-13	476
Gm35986	chr3:129527466-129532388	2	1.301	0.51	0	1	477
Faxc	chr4:21931325-22001461	1	0.996	0.39	0.639	0.0008157	478
Hsd17b7	chr1:169949536-169969205	0	0	0	-2.46	9.647e-15	479
P3h2	chr16:25959283-26105813	3	1.297	0.508	0	1	480
Foxn2	chr17:88440703-88490533	2	1.296	0.508	0	1	481
Tinagl1	chr4:130165599-130175122	1	0.779	0.305	-1.312	3.099e-09	482
Gm13279	chr4:88797236-88798204	7	1.295	0.507	0	1	483
Acot1	chr12:84009501-84017669	1	0.814	0.319	1.541	1.236e-08	484
Prss12	chr3:123446912-123506602	0	0	0	1.156	1.148e-14	485
Rgs2	chr1:143999337-144004149	1	0.833	0.326	3.048	2.45e-08	486
Tpm1	chr9:67027889-67043871	2	1.046	0.41	-0.482	0.002504	487
Hist2h3c2	chr3:96246699-96247348	3	1.294	0.507	0	1	488
Nckap5	chr1:125913635-126830632	1	0.991	0.388	4.856	0.0006604	489
Cyld	chr8:88697027-88751946	1	0.81	0.317	0.93	1.225e-08	490
Pbdc1	chrX:105079755-105085194	0	0	0	-1.009	1.437e-14	491
Hist2h3c1	chr3:96246684-96247348	3	1.292	0.506	0	1	492
Zfp36l2	chr17:84183927-84187947	2	1.006	0.394	-1.301	0.001496	493
Ado	chr10:67544510-67548955	2	0.882	0.346	0.731	2.685e-07	494
Nfib	chr4:82290172-82505779	8	1.292	0.506	0	1	495
Chaf1b	chr16:93883900-93906106	1	0.844	0.331	-1.32	5.117e-08	496
Hmgb1	chr5:149046701-149051616	2	1.194	0.468	-0.407	0.01553	497
Alg13	chrX:144317965-144325197	0	0	0	-2.134	1.618e-14	498
Ddit3	chr10:127290792-127296288	3	1.197	0.469	1.245	0.01644	499
Ppp1r18	chr17:35866127-35875596	1	0.976	0.382	0.614	0.0001946	500
Rab31	chr17:65651725-65772752	2	0.923	0.361	0.798	2.577e-06	501
Smc1a	chrX:152016427-152061973	0	0	0	-1.231	1.834e-14	502
Arid2	chr15:96287521-96405463	3	1.277	0.5	0	1	503
Cdc42bpg	chr19:6306456-6325652	1	0.837	0.328	1.04	4.97e-08	504
Rbm15	chr3:107326109-107333289	3	1.273	0.499	0	1	505
Ppp6c	chr2:39196669-39226349	0	0	-0.356	-1.744	2.999e-18	506
Fam168b	chr1:34813217-34843050	1	0.935	0.365	0.416	6.029e-06	507
Hnrnpa2b1	chr6:51460434-51469894	2	1.272	0.498	0	1	508
Cdkn2d	chr9:21288463-21291209	1	0.156	0.061	-1.366	6.456e-12	509
Jmjd1c	chr10:67185749-67256326	1	0.993	0.389	0.79	0.001148	510
9130008F23Rik	chr17:40875481-40880558	0	0	0	2.222	2.292e-14	511
Gm15417	chr3:89391863-89398779	2	1.008	0.395	0.831	0.00225	512
Capn2	chr1:182467252-182517610	1	0.16	0.063	-0.784	6.892e-12	513
Irf2	chr8:46739744-46847458	2	1.269	0.497	0	1	514
Dyrk1b	chr7:28179482-28187298	2	0.973	0.381	1.704	0.0001891	515
Dusp2	chr2:127336158-127338377	1	0.815	0.319	0.893	2.443e-08	516
Enpp4	chr17:44096309-44105808	1	0.871	0.341	1.07	2.595e-07	517
Maz	chr7:127022136-127026479	2	1.268	0.497	0	1	518
Fnbp1l	chr3:122538718-122619714	1	0.74	0.29	-1.124	2.409e-09	519
Galk1	chr11:116008356-116012719	2	0.766	0.3	-0.844	4.252e-09	520
Cnot6	chr11:49671496-49712722	1	0.836	0.327	-1.545	6.229e-08	521
Zfp618	chr4:62965573-63134030	0	0	0	1.641	2.838e-14	522
Sinhcaf	chr6:148921058-148946470	2	1.267	0.496	0	1	523
Slc41a1	chr1:131828011-131848864	1	0.944	0.37	0.788	1.5e-05	524
Nr3c1	chr18:39410544-39489776	2	1.267	0.496	0	1	525
Esrra	chr19:6910976-6921808	1	0	0	1.477	3.308e-14	526
Ppm1m	chr9:106194952-106199233	0	0	0	-2.355	2.925e-14	527
Spen	chr4:141467889-141538597	4	0.983	0.383	0.612	0.0003406	528
Prodh	chr16:18071725-18089190	1	0.026	0.01	-2.583	7.412e-13	529
Exoc5	chr14:49012143-49066667	0	0	-0.308	-1.151	1.815e-17	530
4932441J04Rik	chr5:57570083-57717919	3	1.263	0.495	0	1	531
Dnaja3	chr16:4684069-4707693	0	0	0	-1.207	3.017e-14	532
Car14	chr3:95897767-95904685	2	1.261	0.494	0	1	533
2810410L24Rik	chr11:120186649-120189856	1	0.998	0.391	-1.459	0.002209	534
Knstrn	chr2:118814002-118836212	0	0	0	-1.658	3.164e-14	535
Rbl1	chr2:157174995-157204534	1	0.933	0.366	-1.047	9.563e-06	536
Cdc40	chr10:40831621-40883143	1	0.588	0.23	-1.137	2.856e-10	537
Arf6	chr12:69372149-69375980	2	0.8	0.312	0.648	1.684e-08	538
Ddit4	chr10:59949674-59951770	1	0.148	0.058	2.638	8.55e-12	539
Cdc6	chr11:98907800-98923942	0	0	0	-1.915	3.472e-14	540
Art5	chr7:102096878-102100229	1	0.931	0.365	-1.408	8.49e-06	541
Arid1a	chr4:133679007-133753611	3	1.25	0.49	0	1	542
Ldha	chr7:46845803-46855627	1	0.984	0.385	-0.524	0.0006213	543
Cdc45	chr16:18780446-18811972	0	0	0	-1.387	3.691e-14	544
Lims1	chr10:58351962-58424691	0	0	-0.18	-1.805	5.719e-17	545
Pim1	chr17:29493084-29496110	2	1.249	0.489	0	1	546
Bax	chr7:45461694-45466898	2	0.908	0.354	0.838	1.763e-06	547
Uhrf1	chr17:56303336-56323486	3	0.804	0.315	-1.812	2.571e-08	548
Frmd3	chr4:74013602-74202214	1	0.972	0.381	0.751	0.0002715	549
Lrp8	chr4:107802258-107876840	2	1.248	0.489	0	1	550
Cdc25b	chr2:131186947-131198511	1	0.005	0.002	-1.305	3.938e-13	551
Ccne2	chr4:11191708-11204779	1	0.925	0.362	-1.836	6.989e-06	552
Rusc2	chr4:43381981-43427092	2	1.247	0.488	0	1	553
Eif1ad	chr19:5366812-5371511	1	0.974	0.382	-0.594	0.0003347	554
Siah2	chr3:58674948-58692388	2	1.245	0.488	0	1	555
Ftl1	chr7:45457943-45459886	2	0.942	0.366	-0.729	1.311e-05	556
Moap1	chr12:102739829-102743661	3	1.244	0.487	0	1	557
Sdc1	chr12:8771395-8793687	1	0.749	0.293	-1.25	6.102e-09	558
Gsn	chr2:35282379-35307902	1	0.01	0.004	0.89	5.892e-13	559
Dap	chr15:31224384-31274338	1	0.799	0.313	-0.718	2.572e-08	560
Eif1b	chr9:120492605-120495327	1	0.964	0.377	-0.424	0.0001518	561
Gm38560	chr10:82845214-82859008	2	1.241	0.486	0	1	562
Dct	chr14:118012789-118052246	6	0.894	0.35	-0.768	1.408e-06	563
Nol9	chr4:152039320-152061494	1	0.941	0.368	-1.265	2.077e-05	564
Enoph1	chr5:100039993-100068765	2	1.24	0.486	0	1	565
Pou2f1	chr1:165865153-166002634	2	1.237	0.485	0	1	566
Hsp90b1	chr10:86690840-86705444	1	0.983	0.385	-0.586	0.0008149	567
Nfe2l2	chr2:75675512-75704663	3	1.236	0.484	0	1	568
Mrps2	chr2:28468065-28471177	1	0.966	0.378	0.404	0.0002127	569
Dclk2	chr3:86786149-86920884	1	0.749	0.293	1.156	8.461e-09	570
Dact1	chr12:71309883-71320107	1	0.897	0.351	2.146	1.745e-06	571
Hmga2	chr10:120361267-120476469	2	1.234	0.484	0	1	572
Hist1h4i	chr13:22040959-22041362	2	1.231	0.482	0	1	573
N4bp1	chr8:86841138-86885258	0	0	0	0.969	6.784e-14	574
Krit1	chr5:3803164-3844515	1	0.904	0.354	0.844	2.857e-06	575
S100b	chr10:76253835-76261319	2	1.228	0.481	0	1	576
Acot7	chr4:152186133-152271855	1	0.811	0.318	-0.792	6.267e-08	577
Cinp	chr12:110872609-110889145	0	0	0	-1.745	2.741e-14	578
Scamp1	chr13:94201432-94285281	1	0.914	0.358	0.638	4.857e-06	579
Pik3cb	chr9:99038401-99140211	1	0.759	0.297	-1.252	1.238e-08	580
Zfp263	chr16:3744098-3750788	1	0.963	0.377	0.698	0.0002009	581
Txnrd1	chr10:82860340-82897724	2	1.226	0.48	0	1	582
Gas7	chr11:67586499-67688992	1	0.967	0.379	-1.126	0.0002653	583
Hdlbp	chr1:93405939-93478377	0	0	-0.381	-1.306	1.594e-17	584
Shcbp1	chr8:4735975-4779567	0	0	0	-1.786	7.576e-14	585
Zmiz1	chr14:25459184-25666743	3	1.226	0.48	0	1	586
Rnf145	chr11:44518955-44565520	1	0.991	0.388	-0.46	0.00224	587
Syf2	chr4:134930979-134937537	1	0.932	0.362	0.684	1.157e-05	588
Mapre1	chr2:153741286-153773314	1	0.002	0.001	-1.017	4.174e-13	589
Synj2bp	chr12:81504120-81532911	0	0	0	-0.921	7.838e-14	590
Rab6b	chr9:103112073-103185270	0	0	0	1.335	7.838e-14	590
Ppp3ca	chr3:136670065-136937727	1	0.949	0.372	0.622	5.648e-05	591
Cdca5	chr19:6085096-6091773	0	0	-0.271	-1.937	1.942e-16	592
Gm5089	chr14:122365678-122451146	4	1.221	0.478	0	1	593
Cisd2	chr3:135406411-135423433	0	0	0	-0.986	5.484e-14	594
Ppt2	chr17:34616661-34628016	4	1.217	0.477	0	1	595
Ddx39b	chr17:35242816-35253707	2	0.994	0.382	0.328	0.0005818	596
Prkce	chr17:86167784-86657919	0	0	0	1.213	9.126e-14	597
Plxnb1	chr9:109095435-109119915	2	1.031	0.404	0.552	0.007336	598
Akap2	chr4:57845247-57896984	2	1.207	0.473	0	1	599
Gjb2	chr14:57098601-57104702	2	0.829	0.325	-1.047	1.684e-07	600
Gm13287	chr4:88803253-88803802	6	1.207	0.473	0	1	601
Pcnt	chr10:76351253-76442912	0	0	0	-1.161	9.856e-14	602
Senp2	chr16:22009483-22049269	0	0	0	-1.151	6.107e-14	603
Zfp787	chr7:6131488-6155971	1	0.983	0.385	0.714	0.00128	604
E2f7	chr10:110745438-110787384	1	0.945	0.37	-0.965	5.618e-05	605
Calm1	chr12:100200143-100209824	5	1.866	0.37	-0.559	5.44e-05	606
Ccdc13	chr9:121797626-121839461	0	0	0	-1.98	1.023e-13	607
Hist1h3a	chr13:23761884-23762386	3	1.201	0.47	0	1	608
Fbln5	chr12:101746564-101819119	2	0.982	0.385	0.641	0.001347	609
Mitf	chr6:97991782-98021358	4	1.201	0.47	0	1	610
Foxc1	chr13:31806645-31810635	2	1.198	0.469	0	1	611
Kif3b	chr2:153291415-153333389	0	0	0	0.788	1.127e-13	612
Rabggta	chr14:55715865-55722202	2	1.023	0.4	0.972	0.008357	613
Clspn	chr4:126556979-126593903	0	0	0	-1.699	1.135e-13	614
Zfp580	chr7:5051531-5053723	2	0.961	0.376	0.927	0.000255	615
Chsy1	chr7:66109491-66173798	0	0	0	1.104	1.15e-13	616
Lgals1	chr15:78926724-78930465	1	0.328	0.128	-0.956	2.543e-10	617
Itgb3	chr11:104607999-104670471	2	0.957	0.375	1.064	0.0002074	618
Phb	chr11:95666956-95680773	0	0	0	-1.08	1.191e-13	619
Zfp608	chr18:54888044-54992591	2	0.969	0.38	1.133	0.0005045	620
Atp6v1d	chr12:78842981-78861638	1	0.837	0.039	-0.651	2.239e-11	621
Zfp322a	chr13:23353102-23369208	0	0	0	-1.276	1.365e-13	622
Cbarp	chr10:80130433-80139367	4	1.163	0.455	0	1	623
Stx16	chr2:174076301-174099771	1	0.879	0.022	-1.71	1.077e-11	624
E2f2	chr4:136172273-136196056	1	0.858	0.336	-1.699	7.285e-07	625
Rhoq	chr17:86963110-87000069	1	0.003	0.001	0.776	1.246e-12	626
Dnaic2	chr11:114727418-114757889	2	1.158	0.454	0	1	627
Dtna	chr18:23415408-23659719	0	0	0	2.252	1.399e-13	628
Aif1l	chr2:31950302-31973442	0	0	0	-1.836	1.591e-13	629
Prkacb	chr3:146729578-146781416	1	0.984	0.314	-0.893	1.184e-07	630
Dek	chr13:47084766-47106221	1	0.691	0.271	-1.022	9.335e-09	631
Zc3h4	chr7:16401195-16437696	2	1.15	0.45	0	1	632
Ercc6l	chrX:102142819-102157091	0	0	0	-1.688	1.897e-13	633
Pik3r3	chr4:116221607-116303056	2	1.57	0.331	-0.872	4.989e-07	634
Eno3	chr11:70657175-70662513	3	0.576	0.226	-1.177	2.191e-09	635
Cd3eap	chr7:19356008-19359483	2	1.149	0.45	0	1	636
Ddr1	chr17:35681566-35700590	2	1.147	0.449	0	1	637
Pik3ip1	chr11:3330730-3342971	1	0.335	0.131	1.679	4.613e-10	638
Dvl2	chr11:70000591-70010109	3	1.081	0.423	0.334	0.0234	639
Lbh	chr17:72918304-72941946	3	1.144	0.448	0	1	640
Bdnf	chr2:109675896-109727043	0	0	0	3.848	2.037e-13	641
Hmgb3	chrX:71555916-71560673	1	0.88	0.345	0.856	2.866e-06	642
Gab1	chr8:80764433-80880479	1	0.807	0.316	1.284	1.853e-07	643
Gapdh	chr6:125161851-125166467	3	1.143	0.448	0	1	644
Banf1	chr19:5364632-5366876	1	0.982	0.385	-0.446	0.002337	645
Rsad1	chr11:94539797-94549207	1	0.936	0.367	1.313	7.28e-05	646
Smarcd1	chr15:99702286-99713995	3	1.143	0.448	0	1	647
Rnf169	chr7:99920253-99980458	0	0	0	0.979	2.25e-13	648
Trib1	chr15:59648653-59657099	1	0.858	0.336	1.057	1.249e-06	649
Gm13290	chr4:88806025-88806993	6	1.139	0.446	0	1	650
Gm13289	chr4:88806025-88806993	6	1.139	0.446	0	1	650
Slc11a2	chr15:100387899-100423055	1	0.831	0.326	0.739	4.18e-07	651
Abi2	chr1:60409618-60481163	2	0.946	0.371	0.441	0.0001453	652
Gm17762	chr2:18027248-18030577	2	1.139	0.446	0	1	653
Mlec	chr5:115142980-115158176	0	0	0	-1.083	2.29e-13	654
Ablim1	chr19:57032732-57197631	2	1.133	0.444	0	1	655
Zmym2	chr14:56886842-56962358	1	0.915	0.358	0.664	2.06e-05	656
Alg6	chr4:99715629-99763460	0	0	0	-1.713	2.42e-13	657
Sema6a	chr18:47245253-47368870	1	0.977	0.383	0.841	0.001724	658
Prnp	chr2:131909927-131938436	0	0	0	1.233	2.465e-13	659
Hist2h2aa1	chr3:96245496-96246052	3	1.132	0.443	0	1	660
Exosc8	chr3:54728678-54735364	1	0.936	0.366	-0.616	8.576e-05	661
Rbm18	chr2:36116078-36136704	1	0.987	0.387	0.335	0.00448	662
4833438C02Rik	chr19:46303584-46305629	2	1.131	0.443	0	1	663
0610010F05Rik	chr11:23573250-23633631	0	0	0	-1.526	2.573e-13	664
Sec22c	chr9:121680044-121705029	3	0.808	0.313	-1.234	1.847e-07	665
Mfhas1	chr8:35587788-35679449	1	0.984	0.386	0.75	0.003597	666
Gga2	chr7:121986721-122021198	1	0.946	0.371	-0.514	0.0001802	667
Kras	chr6:145216698-145250231	1	0.927	0.363	-0.558	4.879e-05	668
Lats2	chr14:57689661-57746123	2	0.979	0.383	0.581	0.002514	669
Lsm1	chr8:25785590-25803975	1	0.994	0.389	-0.567	0.007697	670
Rgcc	chr14:79288749-79301635	1	0.943	0.369	-1.781	0.000161	671
Ppm1l	chr3:69316917-69555396	1	0.956	0.375	0.99	0.0003683	672
Ccdc9	chr7:16274041-16286795	3	0.006	0.001	1.194	1.784e-12	673
Nemp1	chr10:127677064-127701047	5	1.129	0.442	0	1	674
Sec61g	chr11:16501637-16508484	0	0	0	-1.275	3.869e-13	675
Tmc8	chr11:117782296-117793137	2	1.129	0.442	0	1	676
G730013B05Rik	chr16:50528501-50559459	2	1.128	0.442	0	1	677
Zfand5	chr19:21272277-21286840	2	0.951	0.373	0.479	0.0002682	678
Tfap2a	chr13:40715302-40730457	3	1.109	0.434	0.342	0.04167	679
Pfn1	chr11:70651846-70654650	3	1.121	0.439	0	1	680
Rpa2	chr4:132768359-132778746	0	0	0	-1.127	9.047e-14	681
Tnfrsf10b	chr14:69767471-69784411	0	0	0	1.806	4.231e-13	682
Zfp91	chr19:12766938-12796123	2	1.097	0.43	0.232	0.03866	683
Stmn1	chr4:134468319-134473843	1	0.96	0.376	-0.888	0.0005389	684
Bahcc1	chr11:120232946-120292297	5	1.117	0.438	0	1	685
Gse1	chr8:120488865-120581383	2	1.117	0.438	0	1	686
Setd7	chr3:51515317-51560823	1	0.596	0.234	0.986	6.416e-09	687
Ankrd50	chr3:38449260-38484816	1	0.856	0.336	0.837	1.864e-06	688
Gopc	chr10:52337023-52382124	1	0.91	0.356	0.709	2.411e-05	689
Arid3a	chr10:79927340-79955018	3	1.116	0.437	0	1	690
1700034H15Rik	chr1:191894071-191907527	2	1.111	0.435	0	1	691
Arid1b	chr17:4995073-5347656	3	0.952	0.373	0.548	0.0003625	692
Nudt4	chr10:95547006-95564146	0	0	0	-0.961	5.052e-13	693
Lpxn	chr19:12796192-12833813	2	1.11	0.435	0	1	694
Tmem126a	chr7:90450699-90457203	3	0.971	0.381	-0.369	0.00203	695
Sdcbp	chr4:6365679-6396122	2	0.97	0.38	-0.427	0.001654	696
Melk	chr4:44300916-44364675	0	0	0	-1.704	5.142e-13	697
Tbl1x	chrX:77511226-77660265	2	1.11	0.435	0	1	698
Hist2h2be	chr3:96221071-96223738	1	0.767	0.301	1.29	1.482e-07	699
Mir7687	chr8:120538695-120538754	3	1.107	0.434	0	1	700
Rassf1	chr9:107554582-107562267	1	0.999	0.39	0.774	0.01326	701
Pmm1	chr15:81951105-81960930	0	0	0	1.31	5.414e-13	702
Crebrf	chr17:26715649-26776626	0	0	-0.197	2.334	8.46e-15	703
Jade2	chr11:51813447-51857668	2	1.106	0.433	0	1	704
Srsf9	chr5:115327176-115333080	0	0	0	-1.101	3.652e-13	705
Enah	chr1:181896385-182019980	2	1.104	0.432	0	1	706
Hist2h2aa2	chr3:96245456-96246052	3	1.102	0.432	0	1	707
Cdca7l	chr12:117843860-117878706	1	0.978	0.383	-0.525	0.003687	708
Apold1	chr6:134982000-134986836	2	1.041	0.408	0.375	0.0281	709
Cep55	chr19:38055040-38074425	0	0	0	-2.247	6.301e-13	710
Hist1h2ag	chr13:22042477-22042949	2	1.085	0.423	-1.864	0.0412	711
Gm44505	chr19:12763527-12796123	2	1.097	0.43	0	1	712
Arrdc3	chr13:80883383-80896042	2	1.095	0.429	0	1	713
Atp6v1e1	chr6:120795243-120822698	2	1.092	0.428	0	1	714
Cd2ap	chr17:42792950-42876424	1	0.953	0.372	0.399	0.0003908	715
Gpr137b	chr13:13357619-13393624	1	0.002	0.001	-1.101	4.815e-12	716
Brms1	chr19:5041353-5049917	2	1.091	0.427	0	1	717
Ptpn14	chr1:189728267-189876693	2	0.079	0.031	1.055	1.644e-10	718
Sh3bgrl	chrX:109095406-109162467	0	0	0	-1.841	7.412e-13	719
Tcf12	chr9:71844251-72111201	1	0.838	0.328	-0.835	1.635e-06	720
4930593A02Rik	chr3:58692588-58788524	2	1.084	0.425	0	1	721
Hnrnpa0	chr13:58125878-58128556	0	0	0	0.758	8.052e-13	722
Zfp943	chr17:21962558-21994366	1	0.982	0.385	1.071	0.006123	723
E2f3	chr13:29906574-29984391	1	0.965	0.378	0.659	0.001641	724
Kmt2e	chr5:23434463-23504233	2	1.083	0.424	0	1	725
Aff4	chr11:53350766-53421830	1	0.991	0.388	-0.477	0.01165	726
Plekha1	chr7:130865723-130913494	0	0	0	-1.604	8.42e-13	727
Ubtd2	chr11:32455369-32518709	1	0.959	0.376	0.593	0.0009943	728
Gm13272	chr4:88779849-88780660	5	1.083	0.424	0	1	729
Wdr90	chr17:25844733-25861515	0	0	-0.004	-1.986	3.792e-14	730
Efna5	chr17:62602956-62881317	1	0.65	0.254	0.862	2.707e-08	731
Cers2	chr3:95315189-95323599	2	1.082	0.424	0	1	732
Etnk1	chr6:143167229-143208547	2	0.78	0.305	0.647	2.934e-07	733
Sec61a1	chr6:88503606-88518800	0	0	-0.35	-1.367	1.501e-15	734
Mlph	chr1:90915099-90951142	2	1.08	0.423	0	1	735
Ypel2	chr11:86936424-86993762	2	0.002	0.001	2.091	7.789e-12	736
Fastkd2	chr1:63730624-63753385	0	0	0	-1.277	1.015e-12	737
Mir5135	chr12:76533133-76533212	2	1.076	0.422	0	1	738
Ttc3	chr16:94370738-94469221	0	0	0	0.747	1.027e-12	739
AI413582	chr17:27563768-27565727	3	1.075	0.421	0	1	740
Fbxo5	chr10:5799157-5805465	1	0.637	0.25	-1.178	2.703e-08	741
Dars	chr1:128363706-128417416	0	0	-0.317	-1.091	6.129e-15	742
Snn	chr16:11066297-11074986	0	0	0	-1.307	1.047e-12	743
0610040F04Rik	chr6:108577035-108660934	3	1.07	0.419	0	1	744
Nol7	chr13:43398375-43402858	1	0.993	0.045	-0.647	4.768e-10	745
Wipi1	chr11:109573520-109611389	0	0	0	1.729	1.083e-12	746
Impa2	chr18:67289246-67319216	0	0	0	-1.481	1.12e-12	747
Sirpa	chr2:129595461-129632228	2	1.066	0.418	0	1	748
Trpm1	chr7:64185458-64224836	1	0.927	0.363	1.386	0.0001743	749
Snx3	chr10:42502053-42535369	1	0.9	0.353	-0.448	3.789e-05	750
Crnde	chr8:92326030-92356120	2	1.064	0.417	0	1	751
Mapkapk3	chr9:107254926-107289877	1	0.008	0.003	1.13	1.787e-11	752
Tom1l2	chr11:60226713-60352905	1	0.847	0.332	0.696	3.269e-06	753
Samm50	chr15:84192239-84216083	1	0.922	0.361	-0.418	0.0001362	754
Myo5a	chr9:75071205-75223687	1	0.891	0.349	0.512	2.265e-05	755
Zfp292	chr4:34803109-34882948	2	1.062	0.416	0	1	756
Slc38a1	chr15:96571417-96641962	3	1.052	0.412	0.277	0.04689	757
Sema6b	chr17:56123084-56140343	1	0.955	0.374	-1.466	0.0008969	758
Nes	chr3:87971092-87980451	0	0	0	-2.785	1.385e-12	759
Klhdc8b	chr9:108447638-108452801	1	0.898	0.352	1.41	3.939e-05	760
Irx5	chr8:92357795-92361456	2	1.056	0.414	0.618	0.04981	761
Fbxl20	chr11:98082553-98149616	0	0	0	1.56	1.487e-12	762
Fbxo3	chr2:104027798-104063237	0	0	0	-0.996	1.504e-12	763
Gpaa1	chr15:76331293-76334899	1	0.943	0.369	-0.464	0.0004649	764
Spsb4	chr9:96943481-97018355	2	1.052	0.412	0	1	765
Jag1	chr2:137081450-137116520	0	0	0	2.102	1.713e-12	766
Bhlhe40	chr6:108660628-108666925	3	1.051	0.412	0	1	767
Mmp15	chr8:95352295-95374293	0	0	0	4.618	1.784e-12	768
Naa15	chr3:51416015-51475985	1	0.98	0.38	-0.471	0.004374	769
Ier5	chr1:155096366-155099636	1	0.606	0.234	1.001	2.878e-08	770
Eif3f	chr7:108934414-108941942	0	0	-0.314	0.662	1.299e-14	771
Acsl5	chr19:55253368-55296628	0	0	0	-1.06	1.944e-12	772
Gm13285	chr4:88806185-88806734	6	1.05	0.411	0	1	773
Dusp1	chr17:26505590-26508472	2	1.015	0.398	1.015	0.0372	774
Pbx1	chr1:168119363-168432169	0	0	0	2.037	2.003e-12	775
Gm13283	chr4:88760773-88761584	2	1.047	0.41	0	1	776
Csrp1	chr1:135729166-135752229	2	0.853	0.334	-0.837	6.226e-06	777
Pum2	chr12:8674258-8752583	1	0.977	0.383	0.287	0.006841	778
Oip5	chr2:119609531-119618505	0	0	0	-1.792	2.162e-12	779
Ypel3	chr7:126776974-126780514	1	0.107	0.042	1.62	8.305e-10	780
Mcm3	chr1:20802967-20820312	0	0	0	-1.093	2.181e-12	781
Katnbl1	chr2:112379210-112414237	0	0	-0.001	-0.962	1.93e-13	782
Vangl2	chr1:172000959-172027295	1	0.991	0.388	-0.861	0.0196	783
Zfp944	chr17:22337982-22361400	1	0.985	0.386	0.992	0.01197	784
Trappc11	chr8:47490127-47533470	0	0	0	-1.192	2.336e-12	785
Gm13278	chr4:88796741-88798203	7	1.039	0.407	0	1	786
B4galt6	chr18:20684598-20746404	1	0.677	0.265	1.074	1.049e-07	787
Inka1	chr9:107984223-107985916	3	1.038	0.407	0	1	788
Tspan7	chrX:10485115-10596604	0	0	0	1.263	2.425e-12	789
Avl9	chr6:56714904-56761911	1	0.865	-0.004	0.777	9.252e-14	790
Ift80	chr3:68892498-69004570	2	1.035	0.405	0	1	791
Auh	chr13:52835109-52929677	0	0	0	1.227	2.665e-12	792
Actg1	chr11:120345686-120348495	3	1.034	0.405	0	1	793
Gm25212	chr8:123543870-123543991	3	1.034	0.405	0	1	794
Hnrnpab	chr11:51600099-51606881	1	0.7	0.273	-0.608	1.715e-07	795
Vma21	chrX:71816757-71824706	0	0	0	-0.835	2.714e-12	796
Nup35	chr2:80639263-80660071	1	0.868	0.34	-0.673	1.561e-05	797
Dusp16	chr6:134715467-134792628	1	0.873	0.342	0.861	2.101e-05	798
Myo1b	chr1:51749757-51915978	2	1.022	0.4	0	1	799
4930509E16Rik	chr9:72518249-72531858	2	1.021	0.4	0	1	800
Nfil3	chr13:52967208-52981039	1	0.262	0.103	2.379	5.469e-09	801
Slc1a4	chr11:20302179-20332713	1	0.693	0.271	1.4	1.709e-07	802
Tnik	chr3:28263213-28666449	1	0.522	0.204	1.436	2.782e-08	803
Rbm38	chr2:173021901-173034731	2	1.02	0.4	0	1	804
Rasl11b	chr5:74195325-74199477	0	0	0	2.487	3.046e-12	805
Tle6	chr10:81590903-81597590	1	0.946	0.371	-2.403	0.0009709	806
Ppargc1b	chr18:61291444-61400412	2	1.018	0.399	0	1	807
Herc6	chr6:57580991-57665136	0	0	0	-1.334	3.144e-12	808
Car6	chr4:150187015-150201135	1	0.869	0.34	-1.958	2.035e-05	809
Klf3	chr5:64803522-64830129	2	1.017	0.398	0	1	810
Acvrl1	chr15:101128521-101145336	1	0	0	-1.674	9.497e-12	811
Osbpl11	chr16:33185070-33243312	0	0	0	-1.221	3.396e-12	812
Ptpn21	chr12:98676740-98737405	2	1.013	0.396	0	1	813
Rfc5	chr5:117379144-117389023	0	0	0	-1.548	4.168e-12	814
Nr1h4	chr10:89454233-89533622	2	0.655	0.257	2.038	1.442e-07	815
Ccn1	chr3:145646970-145649985	2	1.01	0.396	0	1	816
Clhc1	chr11:29547949-29578352	0	0	0	-1.689	4.427e-12	817
Dirc2	chr16:35694061-35769370	1	0.515	0.202	1.249	3.739e-08	818
Ptov1	chr7:44863066-44869668	2	1.009	0.395	0	1	819
Mcts2	chr2:152687147-152687942	0	0	0	1.157	4.801e-12	820
Pianp	chr6:124998609-125003097	3	1.008	0.395	0	1	821
Slc35f1	chr10:52690500-53111622	1	0.767	0.3	-1.353	7.936e-07	822
Ubc	chr5:125385964-125390017	3	1.073	0.393	0	1	823
Gnptab	chr10:88379267-88447323	1	0.961	0.377	-0.408	0.004216	824
Vwa8	chr14:78849177-79202310	1	0.931	0.365	0.713	0.0006031	825
Tspyl1	chr10:34282189-34284885	2	0.901	0.113	0.656	1.236e-08	826
Prkcq	chr2:11172381-11301226	2	1.002	0.393	0	1	827
Klhl5	chr5:65107567-65168142	0	0	0	1.317	4.854e-12	828
Gm13275	chr4:88799574-88801130	7	1.002	0.393	0	1	829
Tprkb	chr6:85915970-85930284	2	0.953	0.373	0.56	0.002295	830
Oxct1	chr15:4026427-4155344	2	1.001	0.392	0	1	831
Klf9	chr19:23141225-23166911	1	0.83	0.325	2.277	6.662e-06	832
Brd9	chr13:73937810-73960889	1	1	0.392	0	1	833
Rnf220	chr4:117271462-117289455	1	0.96	0.376	0.508	0.004138	834
Vars	chr17:35000906-35016329	1	0.938	0.368	-0.419	0.0009287	835
Gpr143	chrX:152781920-152808646	0	0	0	-1.559	6.43e-12	836
Tcte3	chr17:14964191-15010184	1	0.999	0.391	0	1	837
Gm3417	chr17:14995782-15010184	1	0.999	0.391	0	1	837
Gm3448	chr17:14995782-15010184	1	0.999	0.391	0	1	837
Psap	chr10:60277627-60302600	1	0.999	0.391	0	1	838
Cd63	chr10:128909865-128912818	2	0.998	0.391	0	1	839
Slc35g1	chr19:38395979-38405607	1	0.949	0.372	-0.702	0.001972	840
Pigq	chr17:25926419-25941989	1	0.959	0.375	-0.374	0.00375	841
Foxo1	chr3:52268336-52350109	2	0.958	0.375	0.648	0.00389	842
Dbt	chr3:116513069-116549981	1	0.954	0.362	0.494	0.0004533	843
Slc36a1	chr11:55204339-55236330	1	0.998	0.391	0	1	844
Tlk2	chr11:105181526-105283959	1	0.95	0.372	0.368	0.002131	845
Repin1	chr6:48593882-48599082	1	0.899	0.352	0.443	0.0001452	846
Cyb5b	chr8:107150660-107187470	0	0	-0.001	-1.147	5.282e-13	847
Lrp6	chr6:134446477-134566913	1	0.947	0.371	0.512	0.00167	848
Tcof1	chr18:60813755-60848964	1	0.847	0.332	-0.694	1.344e-05	849
Pvr	chr7:19903577-19921143	2	0.804	0.315	1.225	3.185e-06	850
Acsf3	chr8:122775485-122817887	1	0.998	0.391	0	1	851
Sh3bp5	chr14:31372613-31436100	1	0.998	0.391	0	1	851
Ccdc122	chr14:77036771-77112263	1	0.998	0.391	0	1	851
Poc1b	chr10:99107081-99198074	1	0.997	0.391	0	1	852
Nek6	chr2:38511875-38587490	3	0.997	0.39	0	1	853
Mtmr2	chr9:13749180-13806481	0	0	-0.367	-0.921	2.222e-14	854
Mxd3	chr13:55325167-55329730	1	0.235	0.092	-1.901	1.322e-08	855
Rad50	chr11:53649518-53707319	1	0.999	0.024	-0.983	1.574e-09	856
Hdac11	chr6:91156814-91174683	0	0	0	2.076	8.157e-12	857
Pkn3	chr2:30078697-30091019	1	0.484	0.19	-4.035	5.738e-08	858
Pmf1	chr3:88394137-88410397	0	0	-0.04	-1.554	1.335e-13	859
Brd7	chr8:88332310-88362191	1	0.996	0.39	0	1	860
Il10rb	chr16:91406234-91425834	2	0.849	0.333	-0.679	1.756e-05	861
Kctd12	chr14:102976580-102982637	0	0	0	2.054	8.38e-12	862
Stk38	chr17:28970879-29007995	1	0.782	0.306	0.675	2.019e-06	863
Ncaph	chr2:127103809-127133954	1	0.106	0.041	-1.296	3.469e-09	864
Slc39a6	chr18:24579880-24603817	0	0	-0.295	-0.844	7.576e-14	865
Mex3b	chr7:82867332-82871576	1	0.974	0.382	1.311	0.01307	866
Cenph	chr13:100759673-100775899	0	0	0	-1.437	8.807e-12	867
Vrk1	chr12:106036539-106077426	1	0.001	0	-1.008	4.502e-11	868
Ormdl3	chr11:98581293-98587245	1	0.963	0.377	0.603	0.006621	869
Nup205	chr6:35177615-35247598	1	0.783	0.307	-0.86	2.179e-06	870
Yju2	chr17:55959186-55967951	1	0.996	0.39	0	1	871
Atp1b3	chr9:96332655-96363715	1	0.972	0.381	0.312	0.01232	872
Casp3	chr8:46617290-46639698	1	0.995	0.39	0	1	873
Lrrc59	chr11:94629776-94645223	1	0.987	0.011	-1.022	7.918e-10	874
Cdt1	chr8:122568014-122573130	1	0.383	0.15	-0.927	3.935e-08	875
Rcor2	chr19:7267393-7275225	1	0.995	0.39	0	1	876
Atf6	chr1:170704456-170867771	1	0.991	0.374	0.818	0.003879	877
Sco2	chr15:89371629-89373891	1	0.994	0.39	0	1	878
Pogz	chr3:94837566-94883567	1	0.994	0.39	0	1	878
Psat1	chr19:15905122-15924622	1	0.994	0.389	0	1	879
Runx2	chr17:44495986-44736176	1	0.978	0.383	2.069	0.018	880
Atp6v1g1	chr4:63544764-63550701	2	0.748	0.293	-0.657	1.239e-06	881
Uap1l1	chr2:25361489-25365663	1	0.983	0.384	-0.405	0.02253	882
Eif5a2	chr3:28781276-28798846	1	0.994	0.389	0	1	883
Dnaic1	chr4:41569793-41638158	0	0	0	-1.262	1.026e-11	884
Tmem9	chr1:136018155-136035030	0	0	0	-0.883	1.206e-11	885
Cd47	chr16:49855653-49911683	1	0.993	0.389	0	1	886
Chd7	chr4:8690405-8868449	1	0.386	0.151	1.53	5.473e-08	887
1500011B03Rik	chr5:114808195-114813976	0	0	0	1.583	2.829e-12	888
Mtrr	chr13:68560779-68582104	2	0.993	0.389	0	1	889
Ncaph2	chr15:89355718-89372850	0	0	0	-1.026	1.308e-11	890
Mnt	chr11:74830923-74845725	2	0.546	0.214	1.198	1.347e-07	891
Mcm4	chr16:15623896-15637400	0	0	-0.282	-1.072	1.11e-13	892
Aldh3b1	chr19:3913490-3929778	1	0.936	0.367	-1.091	0.001505	893
Magi1	chr6:93675452-94283917	1	0.969	0.38	0.499	0.01132	894
Prpf40a	chr2:53138475-53191187	1	0.726	0.07	-0.741	1.456e-08	895
Chsy3	chr18:59175339-59411336	2	0.931	0.365	0.592	0.00118	896
Hmga1b	chr17:27556652-27563671	3	0.994	0.389	0	1	897
Sp3os	chr2:72979431-72989249	1	0.992	0.389	0	1	898
Tssc4	chr7:143069367-143071087	0	0	0	-0.855	1.585e-11	899
Dlgap4	chr2:156721278-156764363	1	0.904	0.354	0.732	0.0003225	900
Adck5	chr15:76576358-76595811	1	0.992	0.388	0	1	901
Epb41l4a	chr18:33796326-34007206	1	0.991	0.388	0	1	902
Vps26a	chr10:62454842-62486598	1	0.991	0.388	0	1	902
Eif2s1	chr12:78862071-78887010	1	0.885	0.013	-0.885	1.368e-09	903
Metrn	chr17:25794570-25797045	0	0	0	-0.926	4.352e-12	904
Fbxl19	chr7:127746774-127768928	1	0.991	0.388	0	1	905
Wbp1l	chr19:46599105-46657389	0	0	0	0.766	1.677e-11	906
Rtkn	chr6:83137083-83152579	1	0.939	0.368	0.43	0.001952	907
Pdzd8	chr19:59296083-59345780	1	0.902	0.353	-0.574	0.0002963	908
Fbxw8	chr5:118064980-118155458	1	0.991	0.388	0	1	909
Ranbp6	chr19:29808107-29812974	0	0	-0.006	1.829	4.411e-13	910
Atp6ap2	chrX:12587758-12617051	0	0	0	-0.803	1.689e-11	911
Fam173b	chr15:31602115-31617535	0	0	0	-1.436	1.287e-11	912
Cdh19	chr1:110888325-110977593	1	0.991	0.388	0	1	913
Ncdn	chr4:126743749-126753765	1	0.915	0.359	0.687	0.0005849	914
Tuba1a	chr15:98949846-98953501	2	0.991	0.388	0	1	915
Gyg	chr3:20122083-20155116	1	0.86	0.337	0.774	4.927e-05	916
Ppil1	chr17:29250834-29263971	0	0	0	-0.783	1.733e-11	917
Rpl10a	chr17:28328564-28331033	1	0.991	0.388	0	1	918
Abcc4	chr14:118482691-118706219	1	0.986	0.386	0.401	0.03769	919
Mpdz	chr4:81278498-81442815	1	0.957	0.375	0.45	0.00649	920
Ccdc91	chr6:147476364-147632612	1	0.971	0.251	0.654	3.453e-07	921
Pcolce	chr5:137605106-137611404	0	0	0	-1.49	1.779e-11	922
Ikbkb	chr8:22659204-22706583	1	0.987	0.386	0.29	0.04018	923
S100a8	chr3:90669070-90670034	1	0.99	0.388	0	1	924
Phactr1	chr13:42866246-43138512	0	0	0	-1.115	1.784e-11	925
Agpat5	chr8:18846278-18884413	1	0.777	0.304	-0.496	3.34e-06	926
Shf	chr2:122348891-122368918	3	0.99	0.388	0	1	927
Slx1b	chr7:126688926-126695783	1	0.986	0.386	0.487	0.03891	928
Prkd3	chr17:78949404-79020816	1	0.99	0.388	0	1	929
Idh2	chr7:80094846-80115350	1	0.086	0.034	-1.091	6.473e-09	930
Ttll12	chr15:83575093-83595157	0	0	0	-0.871	2.047e-11	931
Schip1	chr3:68494180-68626482	1	0.989	0.388	0	1	932
Rasal3	chr17:32390658-32403582	1	0.989	0.388	0	1	932
Chek2	chr5:110839982-110874141	0	0	0	-1.339	2.105e-11	933
Tob2	chr15:81848269-81858326	2	1.253	0.387	0	1	934
Ubap2l	chr3:90000287-90052515	1	0.989	0.387	0	1	935
Ift43	chr12:86082560-86162459	1	0.086	0.034	0.97	7.473e-09	936
Abhd10	chr16:45729724-45742955	1	0.99	0.387	0	1	937
Ak1	chr2:32621757-32635058	2	0.794	0.311	1.33	6.28e-06	938
Cse1l	chr2:166906095-166946389	0	0	0	-0.988	1.7e-11	939
Man2b2	chr5:36806812-36830649	1	0.989	0.387	0	1	940
Smarcd3	chr5:24592621-24602002	3	0.988	0.387	0	1	941
Spc25	chr2:69193894-69206213	0	0	0	-1.624	2.369e-11	942
Smarcad1	chr6:65042590-65116049	1	0.817	0.32	-0.865	1.345e-05	943
4632404H12Rik	chr3:89767510-89773400	1	0.991	0.387	0	1	944
Tars2	chr3:95739973-95754977	0	0	0	-1.349	2.483e-11	945
Crat	chr2:30400475-30415748	1	0.985	0.386	-0.625	0.04075	946
Top3a	chr11:60738208-60777365	1	0.964	0.378	-0.891	0.01235	947
Emb	chr13:117220572-117274415	1	0.002	0.001	0.874	3.031e-10	948
D630013N20Rik	chr10:70601048-70655963	1	0.988	0.387	0	1	949
Nckipsd	chr9:108808379-108818366	1	0.988	0.387	0	1	949
Dpy19l1	chr9:24411778-24503140	0	0	0	0.874	2.842e-11	950
Tmem44	chr16:30511854-30550578	1	0.987	0.387	0	1	951
Celf2	chr2:6539698-6721662	1	0.853	0.334	0.804	5.256e-05	952
Naa20	chr2:145903240-145916425	1	0.955	0.374	-0.617	0.007202	953
Tufm	chr7:126487354-126490731	2	0.987	0.387	0	1	954
Uggt1	chr1:36140027-36244302	1	0.894	0.35	-0.482	0.0002963	955
Mapre2	chr18:23753724-23893861	0	0	-0.005	-1.531	8.42e-13	956
Mrpl54	chr10:81264721-81266926	1	0.987	0.387	0	1	957
Lig1	chr7:13278825-13311427	0	0	0	-1.705	3.248e-11	958
Naa50	chr16:44139808-44163364	1	0.702	0.275	-0.73	1.349e-06	959
Trappc5	chr8:3676476-3680921	2	0.987	0.386	0	1	960
Fkbp6	chr5:135337364-135350044	1	0.977	0.383	0.512	0.02825	961
Ankrd12	chr17:65967500-66077046	1	0.867	0.34	0.693	0.000109	962
Ano6	chr15:95790842-95975472	1	0.873	0.342	-0.55	0.0001553	963
Nudt1	chr5:140331859-140338137	0	0	-0.378	-1.321	7.139e-14	964
Nin	chr12:70018739-70111629	1	0.897	0.351	-0.875	0.0003657	965
Frzb	chr2:80411969-80447396	1	0.986	0.386	0	1	966
Rbm20	chr19:53677305-53867080	0	0	0	1.212	3.807e-11	967
Slc5a3	chr16:92058321-92087473	0	0	0	-1.806	3.807e-11	967
Gm38436	chr15:102746440-102746909	1	0.986	0.386	0	1	968
Zfp422	chr6:116624015-116628999	1	0.986	0.386	0	1	968
Il17ra	chr6:120463196-120483727	3	0.804	0.315	0.548	1.178e-05	969
Fam84b	chr15:60818995-60825080	1	0.698	0.274	1.475	1.431e-06	970
Tbc1d1	chr5:64160259-64351486	1	0.972	0.381	0.343	0.02412	971
Tmc6	chr11:117765984-117780692	2	0.985	0.386	0	1	972
Atp8b2	chr3:89939480-89963332	1	0.912	0.357	0.857	0.0007906	973
Ska3	chr14:57806560-57826163	1	0.928	0.057	-1.446	2.48e-08	974
Tnrc6c	chr11:117654288-117763441	0	0	0	1.105	4.804e-12	975
Gale	chr4:135963724-135968178	0	0	-0.001	-2.091	2.466e-12	976
Zdhhc1	chr8:105472422-105496902	1	0.985	0.386	0	1	977
Gm11538	chr11:96203453-96205480	1	0.985	0.386	0	1	977
Pip4k2a	chr2:18842255-18998121	1	0.985	0.386	0	1	977
Agps	chr2:75832176-75931350	0	0	0	-0.966	3.978e-11	978
Zfp959	chr17:55892092-55898930	2	0.985	0.386	0	1	979
Sbk1	chr7:126248396-126295016	0	0	0	1.835	3.997e-11	980
2310010J17Rik	chr7:90124835-90129936	1	0.964	0.377	0.782	0.01426	981
1700096K18Rik	chr5:25530017-25531466	1	0.985	0.383	1.64	0.03489	982
Rev1	chr1:38052785-38129666	1	0.985	0.386	0	1	983
4930577N17Rik	chr3:51276760-51278407	1	0.985	0.386	0	1	983
Smcr8	chr11:60777524-60788287	1	0.929	0.364	0.594	0.002211	984
Top2a	chr11:98992946-99024189	0	0	0	-1.395	4.03e-11	985
Nudt16l1	chr16:4939110-4941028	1	0.803	0.314	-0.677	1.262e-05	986
Asf1b	chr8:83955693-83970195	0	0	0	-1.396	4.409e-11	987
1810037I17Rik	chr3:122924396-122926194	1	0.984	0.386	0	1	988
Pdpr	chr8:111094744-111135144	1	0.984	0.385	0	1	989
Strn3	chr12:51608540-51691914	1	0.868	0.34	0.45	0.0001655	990
Fam98b	chr2:117249738-117271540	1	0.984	0.385	0	1	991
Mthfd1	chr12:76255231-76319820	0	0	0	-0.897	5.662e-11	992
Limch1	chr5:66968415-67057159	1	0.972	0.381	0.329	0.02752	993
Rrm1	chr7:102441694-102469771	0	0	-0.317	-1.241	2.116e-13	994
Dgcr6	chr16:18066402-18071632	0	0	0	-1.147	5.868e-11	995
D10Jhu81e	chr10:78162065-78169755	1	0.984	0.385	0	1	996
Sgce	chr6:4674349-4747204	1	0.984	0.385	0	1	996
H3f3a	chr1:180802559-180813605	1	0.763	0.299	-0.83	5.439e-06	997
Mast4	chr13:102732488-103334492	0	0	0	2.035	6.077e-11	998
Acp1	chr12:30893325-30911612	0	0	0	0.921	6.077e-11	998
Abhd11os	chr5:135012121-135013157	1	0.984	0.385	0	1	999
Cenpa	chr5:30666885-30674837	0	0	0	-1.529	7.051e-11	1000
Lrrc8d	chr5:105699968-105815215	1	0.903	0.354	0.537	0.000725	1001
Mir7672	chr14:26669546-26669608	1	0.983	0.385	0	1	1002
Prep	chr10:45067215-45162751	1	0.982	0.385	0	1	1003
Zfp3	chr11:70764446-70772928	1	0.982	0.385	0	1	1003
Acat1	chr9:53580521-53610350	1	0.982	0.385	0	1	1003
Ube2e3	chr2:78869046-78920583	1	0.982	0.385	0	1	1003
Gng12	chr6:66896890-67021361	1	0.695	0.272	-0.623	1.746e-06	1004
Gnpat	chr8:124863032-124890057	0	0	-0.039	-0.812	6.483e-13	1005
Hist1h4h	chr13:23531043-23531478	3	0.983	0.385	0	1	1006
Zfp740	chr15:102203999-102215610	1	0.881	0.345	0.655	0.0003013	1007
Rad54l	chr4:116096954-116123689	0	0	0	-1.228	7.288e-11	1008
Syde2	chr3:145987869-146021720	1	0.885	0.347	1.262	0.000339	1009
Sash1	chr10:8722218-8886070	2	0.903	0.354	0.658	0.0007892	1010
Vamp5	chr6:72368048-72380468	1	0.982	0.385	0	1	1011
Gpt2	chr8:85492575-85528902	0	0	0	1.665	7.686e-11	1012
Sort1	chr3:108284063-108361519	2	0.894	0.35	0.486	0.0004561	1013
Slc22a15	chr3:101855770-101924453	1	0.981	0.384	0	1	1014
Ppat	chr5:76913248-76951578	1	0.992	0.145	-0.758	1.847e-07	1015
Hnrnpa3	chr2:75659258-75669407	1	0.748	0.293	-0.806	4.564e-06	1016
Srrd	chr5:112337390-112343040	1	0.981	0.384	0	1	1017
Pfn2	chr3:57841894-57847757	1	0.981	0.384	0	1	1017
Tsn	chr1:118298513-118311346	1	0.953	0.025	-0.613	1.386e-08	1018
Smc2	chr4:52439220-52488365	0	0	0	-1.48	9.562e-11	1019
1810062O18Rik	chr14:20546292-20570680	1	0.98	0.384	0	1	1020
Stom	chr2:35313989-35337009	1	0.826	0.324	1.61	4.467e-05	1021
Sgk1	chr10:21882183-21999902	0	0	0	2.495	9.571e-11	1022
Mpped2	chr2:106693548-106868360	1	0.98	0.384	0	1	1023
Rhot2	chr17:25838456-25844525	1	0	0	-1.425	2.803e-10	1024
Zfp758	chr17:22361452-22377281	1	0.98	0.384	0	1	1025
Agfg1	chr1:82839459-82901001	3	0.994	0.384	0	1	1026
Fbxo10	chr4:45034247-45084604	0	0	0	1.327	1.061e-10	1027
Sgpl1	chr10:61098641-61147684	1	0.962	0.377	-0.239	0.01716	1028
Zfp983	chr17:21650610-21664966	1	0.979	0.384	0	1	1029
Dhcr24	chr4:106561037-106589113	1	0.898	0.352	-0.804	0.0006997	1030
Foxred2	chr15:77940521-77956722	3	0.979	0.383	0	1	1031
Bola2	chr7:126695999-126696693	1	0.874	0.342	-0.575	0.0002815	1032
Atf5	chr7:44812255-44816658	1	0.957	0.375	1.365	0.0136	1033
Zfp786	chr6:47819265-47830505	2	1.01	0.383	0	1	1034
Stip1	chr19:7020695-7040026	1	0.854	0.334	-0.5	0.0001333	1035
9530077C05Rik	chr9:22411510-22444685	1	0.979	0.383	0	1	1036
Nasp	chr4:116601051-116627497	0	0	0	-1.026	1.187e-10	1037
Ciz1	chr2:32363009-32378313	1	0.972	0.38	-0.417	0.03261	1038
Ptbp2	chr3:119718741-119783388	1	0.664	0.26	0.985	1.711e-06	1039
Trp53rka	chr2:165490111-165493314	1	0.992	0.383	0	1	1040
Dnajc21	chr15:10446762-10470516	0	0	0	-1.655	1.227e-10	1041
Fam171a1	chr2:3118381-3227801	1	0.964	0.378	0.505	0.02296	1042
Hs1bp3	chr12:8313432-8343824	1	0.978	0.383	0	1	1043
Rfk	chr19:17394042-17401349	1	0.978	0.383	0	1	1043
Dhrs3	chr4:144892826-144928209	1	0.978	0.383	0	1	1043
Arrb1	chr7:99535485-99606771	1	0.978	0.383	0	1	1043
Rfc1	chr5:65261851-65335639	0	0	-0.016	-0.684	1.393e-12	1044
2310039H08Rik	chr17:46772634-46773407	2	0.948	0.371	-0.618	0.007881	1045
Pih1d2	chr9:50617320-50625000	1	0.978	0.383	0	1	1046
Inppl1	chr7:101822631-101838226	1	0.928	0.364	0.536	0.003669	1047
Dusp19	chr2:80617213-80631661	0	0	0	-1.344	1.3e-10	1048
Pradc1	chr6:85446784-85451970	1	0.975	0.023	-0.948	1.766e-08	1049
Gramd1b	chr9:40293233-40321323	1	0.978	0.383	0	1	1050
Rhob	chr12:8497660-8500009	1	0.774	0.303	1.185	1.14e-05	1051
Lactb2	chr1:13625899-13660509	1	0.918	0.358	-1.149	0.001624	1052
Tomm34	chr2:164053539-164071102	0	0	0	1.112	1.323e-10	1053
Smim11	chr16:92301302-92313041	0	0	0	-0.863	1.323e-10	1053
Chtop	chr3:90498538-90509498	0	0	0	-0.532	1.334e-10	1054
Otud7b	chr3:96104526-96161129	1	0.978	0.383	0	1	1055
Hddc3	chr7:80343136-80346097	1	0.978	0.383	0	1	1055
Mta1	chr12:113098277-113137206	0	0	0	0.774	1.348e-10	1056
Rex1bd	chr8:70504294-70506752	1	0.977	0.383	0	1	1057
Adsl	chr15:80948489-80970947	1	0.879	0.344	-0.52	0.0004064	1058
Rpl28	chr7:4792964-4794547	2	0.977	0.383	0	1	1059
Mtr	chr13:12186539-12258113	0	0	0	-1.646	1.375e-10	1060
Tmem56	chr3:121202009-121263159	1	0.966	0.379	0.488	0.02837	1061
Amdhd2	chr17:24155832-24163733	2	1.298	0.159	-1.033	3.281e-07	1062
Sec22a	chr16:35311130-35363918	0	0	0	-2.245	1.403e-10	1063
Nup93	chr8:94268605-94317227	0	0	-0.289	-0.989	6.474e-13	1064
Ggact	chr14:122890859-122913165	1	0.976	0.382	0	1	1065
Zswim7	chr11:62267223-62281395	1	0.976	0.382	0	1	1065
Dnajc24	chr2:105966707-106003549	0	0	-0.301	1.765	5.459e-13	1066
Ttc28	chr5:110879802-111289779	0	0	0	1.383	1.538e-10	1067
Trim59	chr3:69035293-69044742	2	0.969	0.38	-0.518	0.03482	1068
Rab17	chr1:90958132-90969620	2	0.096	0.038	-1.072	3.955e-08	1069
Edf1	chr2:25557846-25562084	1	0.977	0.382	0	1	1070
Hspe1	chr1:55088147-55091317	1	0.743	0.291	-0.741	7.187e-06	1071
Rtn3	chr19:7425894-7483291	1	0.728	0.285	-0.534	5.895e-06	1072
Josd1	chr15:79674249-79687872	1	0.976	0.382	0	1	1073
Coq5	chr5:115279701-115296972	1	0.932	0.361	0.656	0.003202	1074
Gmnn	chr13:24751844-24761937	0	0	0	-1.485	1.135e-10	1075
Uqcc3	chr19:8880013-8880933	1	0.981	0.382	0	1	1076
Crip1	chr12:113152011-113153879	3	0.05	0.02	-3.394	1.9e-08	1077
Zbtb12	chr17:34894558-34896844	2	0.975	0.382	0	1	1078
Cdc123	chr2:5794293-5845177	1	0.958	0.05	-0.779	7.183e-08	1079
Haus4	chr14:54541784-54554361	0	0	-0.293	-1.644	7.111e-13	1080
Zfp282	chr6:47877554-47908484	1	0.975	0.382	0	1	1081
Lrig3	chr10:125966218-126015359	1	0.928	0.363	1.403	0.004539	1082
Ssbp2	chr13:91461096-91701245	1	0.765	0.3	1.19	1.26e-05	1083
Acbd3	chr1:180726042-180754204	0	0	-0.008	-0.941	2.731e-12	1084
Slc25a15	chr8:22375549-22398277	0	0	0	-1.323	3.819e-11	1085
Cic	chr7:25282178-25294159	2	0.973	0.381	0.434	0.04787	1086
Ska1	chr18:74195298-74207818	0	0	-0.001	-2.186	7.805e-12	1087
Sapcd2	chr2:25372034-25378213	1	0.012	0.005	-1.393	5.529e-09	1088
Timm8b	chr9:50603900-50605320	1	0	0	0.982	1.174e-10	1089
Nme4	chr17:26091744-26095470	0	0	0	1.114	1.786e-10	1090
Rnf214	chr9:45863421-45906182	1	0.791	0.31	0.661	2.383e-05	1091
Usp6nl	chr2:6322756-6443820	1	0.974	0.381	0	1	1092
Spg7	chr8:123065507-123097760	0	0	-0.292	-1.217	8.42e-13	1093
Jdp2	chr12:85599104-85639878	1	0.968	0.379	0.456	0.03571	1094
Vim	chr2:13574310-13582826	2	0.957	0.375	-0.352	0.02024	1095
Nuf2	chr1:169497933-169531464	1	0	-0.374	-1.858	2.29e-13	1096
Derl2	chr11:71007439-71019303	0	0	-0.289	-0.864	9.105e-13	1097
E130317F20Rik	chr10:79851376-79854971	1	0.973	0.381	0	1	1098
Cep83os	chr10:94673492-94688613	1	0.973	0.381	0	1	1098
Sox11	chr12:27334267-27342718	2	0.805	0.315	0.645	4.368e-05	1099
Phf23	chr11:69997461-70000011	3	0.972	0.381	0	1	1100
Cpq	chr15:33083128-33594552	1	0.894	0.35	1.3	0.001022	1101
Rnf122	chr8:31111845-31131473	1	0.896	0.351	2.063	0.001083	1102
Tet3	chr6:83362373-83456392	1	0.972	0.381	0	1	1103
Cotl1	chr8:119809213-119840579	1	0.001	0	-0.824	1.249e-09	1104
Cdkn3	chr14:46760540-46771521	0	0	0	-2.011	2.85e-10	1105
Tnfsf9	chr17:57105384-57107757	1	0.972	0.381	0	1	1106
Ptprs	chr17:56412425-56476480	1	0.972	0.381	0	1	1106
Trnp1	chr4:133491099-133498550	2	0.957	0.375	0.786	0.02118	1107
Pdzrn3	chr6:101149606-101377897	1	0.927	0.363	0.878	0.005099	1108
Relt	chr7:100845847-100863413	1	0.964	0.378	-1.146	0.03246	1109
Dpp9	chr17:56186681-56218889	1	0.903	0.353	-0.437	0.00162	1110
Cd99l2	chrX:71420059-71492849	1	0.971	0.38	0	1	1111
Pcnx	chr12:81860029-82000924	1	0.579	0.227	0.862	1.485e-06	1112
Zdhhc15	chrX:104536969-104671064	1	0.948	0.371	-0.432	0.01329	1113
Me3	chr7:89632817-89854359	1	0.971	0.38	0	1	1114
Lnpk	chr2:74514836-74578948	1	0.971	0.38	0	1	1114
Dnajb14	chr3:137867674-137908931	3	0.965	0.378	-0.636	0.03702	1115
Zc3h12c	chr9:52111984-52168111	2	0.971	0.38	0	1	1116
Kctd1	chr18:14968684-15151446	1	0.365	0.143	1.018	4.477e-07	1117
Atm	chr9:53437121-53536671	0	0	0	-1.08	3.212e-10	1118
Nus1	chr10:52417546-52440192	1	0.902	0.04	0.733	7.945e-08	1119
Angpt2	chr8:18690262-18741562	2	0.511	0.2	1.282	9.773e-07	1120
Ppm1h	chr10:122678761-122921974	1	0.947	0.371	-0.635	0.01361	1121
Pmpcb	chr5:21737159-21757152	1	0.97	0.38	0	1	1122
Rxrb	chr17:34031811-34038403	2	0.897	0.351	0.591	0.001444	1123
Atp7a	chrX:106027223-106128160	1	0.914	0.358	-0.412	0.003149	1124
Gab2	chr7:97081750-97308951	1	0.781	0.306	0.585	2.81e-05	1125
Tpd52	chr3:8926529-9004204	1	0.928	0.363	-0.398	0.006123	1126
Washc1	chr17:66111644-66120503	1	0.972	0.38	0	1	1127
Grcc10	chr6:124739183-124741069	1	0.984	0.369	0.512	0.01077	1128
Spag5	chr11:78301590-78322457	0	0	0	-1.343	3.853e-10	1129
Fubp1	chr3:152210421-152236830	1	0.761	0.029	-1.059	6.003e-08	1130
Tut1	chr19:8953831-8966210	1	0.97	0.38	0	1	1131
Ddhd1	chr14:45593170-45658143	1	0.97	0.38	0	1	1132
Gtf2h4	chr17:35667727-35673743	1	0.983	0.38	0	1	1133
Fmnl3	chr15:99317211-99370482	1	0.913	0.357	-0.636	0.002978	1134
Cdv3	chr9:103353101-103364979	1	0.837	0.328	-0.526	0.0001844	1135
Gcnt1	chr19:17326140-17356667	0	0	0	-1.798	4.385e-10	1136
Nkap	chrX:37126762-37150746	0	0	0	-0.943	4.385e-10	1136
Eif4a2	chr16:23107467-23114132	1	0.948	0.112	1.24	3.519e-07	1137
Gpm6a	chr8:54779433-55060878	0	0	0	-1.538	4.446e-10	1138
Cdc16	chr8:13757655-13781951	1	0.969	0.38	0	1	1139
Mir5131	chr14:45657960-45658053	1	0.969	0.38	0	1	1139
Trove2	chr1:143750790-143777051	0	0	-0.337	1.274	7.412e-13	1140
Smad3	chr9:63646766-63757994	1	0.938	0.368	0.494	0.01065	1141
Slc24a5	chr2:125068126-125088677	1	0.968	0.379	0	1	1142
Tuba1b	chr15:98931430-98934390	2	0.881	0.345	-0.579	0.0009206	1143
Extl2	chr3:116007448-116029016	1	0.803	0.315	-0.684	6.481e-05	1144
Pcsk7	chr9:45906568-45929722	1	0.968	0.379	0	1	1145
Tmem59	chr4:107178629-107200996	1	0.645	0.253	0.428	3.586e-06	1146
Ndst1	chr18:60684493-60733141	1	0.919	0.36	0.501	0.005007	1147
Plk4	chr3:40799950-40816883	0	0	0	-1.456	4.788e-10	1148
Uchl5	chr1:143777277-143807466	0	0	-0.379	-1.076	4.647e-13	1149
1700016A09Rik	chr8:120536891-120537726	3	0.968	0.379	0	1	1150
Slc25a12	chr2:71274269-71367755	0	0	0	0.801	4.893e-10	1151
1110038F14Rik	chr15:76948260-76950979	1	0.804	0.315	0.54	7.302e-05	1152
C1qtnf1	chr11:118428456-118451782	1	0.903	0.353	2.949	0.002372	1153
Parl	chr16:20279820-20302362	1	0.913	0.357	-0.396	0.003614	1154
Harbi1	chr2:91710851-91721566	1	0.968	0.379	0	1	1155
Tanc1	chr2:59612041-59846213	1	0.272	0.106	0.787	3.991e-07	1156
Ndufab1	chr7:122086814-122101848	1	0.967	0.379	0	1	1157
Scaf8	chr17:3114971-3198859	1	0.957	0.042	0.674	1.257e-07	1158
Gm9054	chr3:95985509-95986967	2	0.967	0.379	0	1	1159
Rnf20	chr4:49632059-49656886	0	0	0	-1.055	5.867e-10	1160
Dock3	chr9:106892824-107231909	1	0.726	0.285	0.838	1.309e-05	1161
Zbtb41	chr1:139422382-139453007	0	0	0	-1.096	6.024e-10	1162
Amfr	chr8:93971587-94012640	1	0.671	0.263	-0.528	5.989e-06	1163
Mt2	chr8:94172617-94173567	3	0.966	0.378	0	1	1164
Pik3r1	chr13:101680760-101768217	2	0.887	0.347	0.981	0.001316	1165
Fgd4	chr16:16416914-16527411	1	0.966	0.378	0	1	1166
Sh3rf1	chr8:61224170-61396072	1	0.925	0.362	0.42	0.00687	1167
Nucks1	chr1:131910457-131936321	0	0	0	-1.1	6.362e-10	1168
Prtg	chr9:72807273-72917307	1	0.966	0.378	0	1	1169
Litaf	chr16:10959272-10993121	1	0	0	-0.683	7.269e-10	1170
Nmral1	chr16:4711317-4719356	1	0.971	0.377	-0.582	0.04449	1171
Ezh2	chr6:47530273-47595030	1	0.663	0.26	-0.716	5.909e-06	1172
Nfyb	chr10:82748699-82764141	1	0.966	0.378	0	1	1173
Cdk4	chr10:127063534-127067288	1	0.897	0.351	0.366	0.002162	1174
Nisch	chr14:31183312-31206826	0	0	0	0.835	6.478e-10	1175
Slc25a10	chr11:120491836-120501161	0	0	-0.003	-1.459	1.396e-11	1176
Eps15	chr4:109343055-109387816	0	0	0	0.742	6.63e-10	1177
Vti1a	chr19:55316056-55627461	1	0.83	0.024	0.99	7.307e-08	1178
Jade3	chrX:20425687-20519939	1	0.965	0.378	0	1	1179
Erlin1	chr19:44034942-44069686	1	0.965	0.378	0	1	1179
Cdk16	chrX:20688425-20699879	1	0.898	0.352	0.644	0.002348	1180
Ppp3cb	chr14:20499363-20546573	1	0.839	0.329	-0.834	0.0002588	1181
Eid1	chr2:125673099-125675642	2	0.965	0.378	0	1	1182
Csk	chr9:57626645-57645653	3	0.965	0.378	0	1	1183
Pbx3	chr2:34171456-34372045	1	0.683	0.267	1.06	8.326e-06	1184
Def6	chr17:28207777-28228608	0	0	0	1.254	7.578e-10	1185
Tph1	chr7:46644640-46672537	1	0.965	0.378	0	1	1186
Brpf1	chr6:113307136-113324862	1	0.966	0.378	0	1	1187
Cflar	chr1:58711490-58758882	2	0.964	0.378	0	1	1188
Fam89b	chr19:5728086-5729666	0	0	0	-1.251	8.232e-10	1189
Fnip1	chr11:54438178-54518241	1	0.905	0.355	0.455	0.00361	1190
Mir7009	chr3:36475460-36475524	1	0.965	0.378	0	1	1191
Rwdd1	chr10:33996554-34019616	0	0	-0.376	-1.333	6.483e-13	1192
Sptlc1	chr13:53332747-53377361	0	0	-0.074	-1.053	4.865e-12	1193
Elof1	chr9:22112985-22117195	1	0	0	-0.838	1.067e-09	1194
Tusc2	chr9:107563254-107566108	1	0.002	0	-1.109	9.332e-11	1195
Gjb1	chrX:101383731-101385629	1	0.964	0.377	0	1	1196
Pde4a	chr9:21165713-21213248	2	0.878	0.344	0.975	0.001208	1197
Arhgef1	chr7:24902985-24926591	1	0.963	0.377	0	1	1198
Spc24	chr9:21755439-21760303	0	0	0	-1.354	9.094e-10	1199
Mterf1a	chr5:3890580-3893933	1	0.963	0.377	0	1	1200
Neurl4	chr11:69901815-69913824	2	0.895	0.35	0.758	0.002337	1201
Cldn12	chr5:5505014-5514789	1	0.822	0.322	-0.599	0.0002019	1202
Gnl1	chr17:35979954-35989462	1	0.964	0.377	0	1	1203
Ifngr2	chr16:91547058-91564007	0	0	0	1.048	2.507e-10	1204
Lhfpl2	chr13:94057795-94195409	0	0	0	1.292	9.656e-10	1205
Tmem181a	chr17:6270469-6308314	1	0.963	0.377	0	1	1206
Itga4	chr2:79255425-79333114	1	0.962	0.377	0	1	1207
Pds5b	chr5:150673826-150810669	1	0.776	0.302	-0.663	4.781e-05	1208
Txnip	chr3:96557956-96561857	1	0.942	0.369	-0.85	0.01788	1209
Bhlhe41	chr6:145858242-145865420	5	0.962	0.377	0	1	1210
Bcl9l	chr9:44499135-44511906	2	0.962	0.377	0	1	1211
Pnrc1	chr4:33245422-33248787	1	0.665	0.26	0.94	8.375e-06	1212
2010-09-01	chr10:59164111-59221847	0	0	0	-1.303	9.808e-10	1213
Wdfy1	chr1:79726402-79761769	2	0.001	0	-0.765	3.866e-09	1214
Lmna	chr3:88483204-88503352	1	0.009	0	-0.856	1.155e-10	1215
Clcn4	chr7:7282308-7298836	1	0.963	0.377	0	1	1216
E2f5	chr3:14578670-14606309	1	0.815	0.319	0.748	0.0001784	1217
Bub1	chr2:127800199-127831859	0	0	0	-1.582	9.808e-10	1218
4921507P07Rik	chr6:50573303-50596590	1	0.962	0.377	0	1	1219
Tulp3	chr6:128321160-128355851	1	0.016	0.006	0.78	2.895e-08	1220
4931440J10Rik	chr14:62760500-62830126	1	0.962	0.377	0	1	1220
Trim37	chr11:87127074-87220686	1	0.868	0.34	-0.497	0.0009509	1221
Wdr12	chr1:60076867-60098500	1	0.962	0.377	0	1	1222
Cat	chr2:103453903-103485153	1	0.962	0.377	0	1	1222
Fam83d	chr2:158768098-158786637	1	0.835	0.327	-0.892	0.0003278	1223
Ran	chr5:129020155-129024321	0	0	0	-1.021	1.659e-10	1224
Slc6a6	chr6:91684066-91759063	1	0.961	0.377	0	1	1225
Cited2	chr10:17723227-17725674	2	0.843	0.33	0.681	0.0003921	1226
Tspan4	chr7:141476379-141493427	2	0.961	0.376	0	1	1227
Pif1	chr9:65587159-65595967	1	0.015	0.006	-1.446	3.147e-08	1228
Fam171b	chr2:83812727-83881358	1	0.959	0.376	1.315	0.04751	1229
Pmp22	chr11:63132568-63159547	0	0	0	-1.359	1.177e-09	1230
Zfp335	chr2:164891891-164911750	1	0.961	0.376	0	1	1231
Hspbap1	chr16:35770385-35828462	1	0.96	0.376	0	1	1232
Acvr1	chr2:58446437-58566828	1	0.655	0.256	0.821	9.111e-06	1233
Ccnb2	chr9:70407688-70421554	0	0	0	-1.527	1.249e-09	1234
Gm13286	chr4:88757843-88758392	2	0.96	0.376	0	1	1235
Arl8b	chr6:108783058-108823723	1	0.985	0.02	-0.603	1.112e-07	1236
3110040N11Rik	chr7:81782186-81789453	0	0	-0.366	-1.227	1.347e-12	1237
Nt5c	chr11:115490425-115491814	1	0.952	0.373	0.408	0.03134	1238
Pip4p2	chr4:14864218-14915260	1	0.96	0.376	0	1	1239
Mef2c	chr13:83573606-83667079	1	0.214	0.084	1.235	5.32e-07	1240
Zfp41	chr15:75616683-75625300	1	0.96	0.376	0	1	1241
Etv3	chr3:87525577-87540158	1	0.959	0.376	0	1	1242
Ctcf	chr8:105636537-105682922	0	0	0	-0.93	1.366e-09	1243
Rin2	chr2:145786115-145887616	0	0	0	1.163	1.366e-09	1243
Rbms1	chr2:60751952-60963204	1	0.959	0.376	0	1	1244
Tmem201	chr4:149724862-149737770	1	0.959	0.376	0	1	1244
Steap1	chr5:5736321-5749317	1	0.959	0.376	0	1	1244
Katnal1	chr5:148871583-148928647	1	0.959	0.376	0	1	1244
Herc3	chr6:58831464-58920396	1	0.924	0.362	1.009	0.0107	1245
Hmga1	chr17:27556603-27563672	3	0.961	0.376	0	1	1246
Prim1	chr10:128015214-128030030	0	0	0	-1.201	1.419e-09	1247
Csnk2b	chr17:35116194-35121292	1	0.959	0.376	0	1	1248
Nrm	chr17:35861317-35865400	1	0.037	0.014	-1.323	9.019e-08	1249
Glce	chr9:62057248-62070606	0	0	0	1.584	1.441e-09	1250
Sirt1	chr10:63319004-63339035	1	0.959	0.376	0	1	1251
Gm9530	chr1:155063446-155083264	1	0.959	0.376	0	1	1251
Myo7a	chr7:98051053-98109248	4	0.959	0.375	0	1	1252
Snx4	chr16:33251455-33299562	0	0	0	-0.733	1.616e-09	1253
Arhgap18	chr10:26772511-26918648	1	0.7	0.274	0.964	2.027e-05	1254
Kirrel	chr3:87078591-87174747	1	0.931	0.365	-0.878	0.01447	1255
Pigo	chr4:43017625-43025814	1	0.987	0.375	0	1	1256
Rfc3	chr5:151642823-151651208	0	0	0	-0.963	1.647e-09	1257
Rbbp4	chr4:129307099-129335370	1	0.959	0.375	0	1	1258
Ywhah	chr5:33018815-33027966	1	0.693	0.272	-0.544	1.831e-05	1259
Pi4k2b	chr5:52741573-52769344	0	0	0	1.376	1.675e-09	1260
Smim4	chr14:31124504-31128930	1	0.83	0.325	0.728	0.0003607	1261
Parn	chr16:13537963-13668170	0	0	0	-1.131	1.771e-09	1262
Mum1	chr10:80226597-80245144	1	0.789	0.309	-0.609	0.0001194	1263
Fam241b	chr10:62107655-62110968	1	0.957	0.375	0	1	1264
Hivep1	chr13:42052020-42185026	1	0.814	0.319	1.094	0.0002576	1265
Prc1	chr7:80294450-80316259	0	0	0	-1.358	2.008e-09	1266
Pax3	chr1:78101266-78197136	4	0.319	0.125	0.486	1.58e-06	1267
Ezr	chr17:6738130-6782780	1	0.818	0.32	-0.506	0.0002895	1268
Ccdc28a	chr10:18213675-18234981	0	0	0	1.73	2.024e-09	1269
Mastl	chr2:23116543-23156024	0	0	-0.302	-1.659	5.447e-12	1270
Zdhhc17	chr10:110941779-111010009	1	0.957	0.375	0	1	1271
Lrrc58	chr16:37868399-37888857	1	0.957	0.375	0	1	1271
Rhobtb3	chr13:75869536-75943824	1	0.956	0.375	0	1	1272
Vdac1	chr11:52360850-52389397	1	0.836	0.327	-0.485	0.0004579	1273
Topbp1	chr9:103305326-103350427	1	0.945	0.051	-1.016	4.238e-07	1274
3010003L21Rik	chr6:148944856-148947129	2	0.956	0.375	0	1	1275
Ctnna1	chr18:35118911-35254775	1	0.953	0.373	-0.269	0.04243	1276
Pafah1b2	chr9:45965310-45984871	1	0.91	0.006	0.502	5.704e-08	1277
Ckap4	chr10:84526304-84533888	0	0	0	0.861	2.07e-09	1278
Skp2	chr15:9111981-9140454	2	0.028	0.011	-0.92	9.563e-08	1279
Bfar	chr16:13671857-13703612	0	0	0	0.697	2.101e-09	1280
Spred1	chr2:117121070-117182277	2	0.956	0.375	0	1	1281
Nsmce4a	chr7:130532525-130547381	0	0	-0.282	-0.918	8.056e-12	1282
Ap2m1	chr16:20535479-20544909	0	0	0	-0.981	6.478e-10	1283
Gnb1l	chr16:18498870-18566680	1	0.956	0.374	0	1	1284
Pxylp1	chr9:96823342-96889474	1	0.956	0.374	0	1	1284
Kdm6b	chr11:69398517-69416194	3	0.933	0.365	0.858	0.01976	1285
Ppp1cc	chr5:122158274-122175273	1	0.956	0.374	0	1	1286
Ppm1k	chr6:57506501-57535487	0	0	0	1.312	2.149e-09	1287
Ywhaz	chr15:36770260-36794538	1	0.32	0.125	-0.499	1.737e-06	1288
Crim1	chr17:78200247-78376592	1	0.709	0.278	0.808	2.998e-05	1289
Hlf	chr11:90336534-90390917	1	0.955	0.374	0	1	1290
Pold3	chr7:100082112-100121500	1	0.944	0.036	-0.929	3.126e-07	1291
Rhbdf1	chr11:32209584-32222293	2	0.923	0.361	-0.684	0.01297	1292
Gprasp1	chrX:135742691-135803468	0	0	0	1.985	2.208e-09	1293
Itgb3bp	chr4:99767405-99829158	1	0.922	0.361	-0.697	0.01238	1294
Gns	chr10:121365089-121397254	1	0.955	0.374	0	1	1295
Rnf111	chr9:70425423-70503378	1	0.968	0.374	0	1	1296
Nr1d1	chr11:98767931-98775377	3	0.955	0.374	0	1	1297
Tedc1	chr12:113156420-113165458	2	0.955	0.374	0	1	1298
Bzw1	chr1:58393135-58406548	1	0.845	0.331	-0.544	0.0007786	1299
Smad1	chr8:79338395-79399428	1	0.955	0.374	0	1	1300
Crip2	chr12:113140235-113145506	1	0.955	0.374	0	1	1300
Lamc1	chr1:153218921-153332786	1	0.578	0.226	0.93	8.054e-06	1301
Sdf4	chr4:155992842-156013610	1	0.733	0.287	0.454	5.042e-05	1302
Ppid	chr3:79591336-79603810	2	0.987	0.361	-0.353	0.01288	1303
Matr3	chr18:35562157-35592045	1	0.958	0.374	0	1	1304
Irx3	chr8:91798510-91801654	0	0	0	1.17	2.573e-09	1305
Epb41	chr4:131923428-132049078	1	0.954	0.374	0	1	1306
Ube2i	chr17:25260510-25274310	1	0.957	0.374	0	1	1307
Mcoln1	chr8:3500518-3515231	1	0.882	0.065	1.883	7.609e-07	1308
Armh3	chr19:45818143-45998488	1	0.986	0.374	0	1	1309
Nubp1	chr16:10411937-10424425	0	0	-0.348	-1.159	3.5e-12	1310
Gm14005	chr2:128316299-128429351	1	0.916	0.359	-0.805	0.0109	1311
Tubb5	chr17:35833919-35838301	2	0.447	0.175	-0.777	3.708e-06	1312
Sh3bgrl2	chr9:83548337-83600291	1	0.89	0.349	1.194	0.004386	1313
Nfe2l1	chr11:96817413-96829968	0	0	0	0.879	2.965e-09	1314
Cenpv	chr11:62524943-62539261	1	0.751	0.294	0.833	8.006e-05	1315
Lppos	chr16:24392555-24393655	1	0.953	0.373	0	1	1316
Pcdh9	chr14:93013699-93890679	0	0	0	2.358	3.03e-09	1317
Rabep1	chr11:70844760-70943105	1	0.797	0.312	0.429	0.0002146	1318
Dpm3	chr3:89266460-89267079	1	0	0	0.878	3.866e-09	1319
Sgms1	chr19:32122726-32388512	1	0.996	0.112	0.945	1.804e-06	1320
Cox15	chr19:43733253-43753000	1	0.959	-0.007	-1.665	4.502e-11	1321
Cpsf6	chr10:117344666-117376973	1	0.953	0.373	0	1	1322
Cry1	chr10:85131699-85185054	1	0.715	0.28	0.989	4.495e-05	1323
Galnt7	chr8:57523824-57653055	1	0.575	0.225	-1.004	9.089e-06	1324
1810043G02Rik	chr10:77978649-77985438	1	0.636	0.249	-1.018	1.363e-05	1325
Cc2d2a	chr5:43662378-43740970	0	0	0	-1.052	3.166e-09	1326
1700020I14Rik	chr2:119594295-119600744	1	0.859	0.337	-0.575	0.001461	1327
Primpol	chr8:46575582-46617227	1	0.953	0.373	0	1	1328
Tmem176b	chr6:48833811-48841374	1	0.953	0.373	0	1	1328
Mad1l1	chr5:140008688-140321552	0	0	-0.269	-1.461	1.389e-11	1329
Xylb	chr9:119357380-119393797	0	0	0	-2.906	3.195e-09	1330
Hmox1	chr8:75093617-75100593	1	0.954	0.373	0	1	1331
Mrpl28	chr17:26123502-26126613	0	0	0	-0.999	3.189e-10	1332
Mcm2	chr6:88883473-88898780	1	0	0	-0.866	4.094e-09	1333
Col16a1	chr4:130047839-130099277	1	0.007	0.003	-1.246	5.2e-08	1334
Hmmr	chr11:40701387-40733437	0	0	0	-1.265	3.401e-09	1335
Trmu	chr15:85879326-85897393	1	0.952	0.373	0	1	1336
Wdr76	chr2:121506722-121544859	0	0	-0.051	-1.675	2.27e-11	1337
Rpl36	chr17:56613394-56614246	1	0.952	0.373	0	1	1338
2310009B15Rik	chr1:138851978-138856854	2	0.765	0.299	0.662	0.0001162	1339
Fam184b	chr5:45529704-45639501	1	0.805	0.315	1.985	0.0003178	1340
Zfp518a	chr19:40894704-40917947	1	0.953	0.373	0	1	1341
Mogs	chr6:83115505-83118902	1	0	-0.006	0.85	7.114e-11	1342
Ehmt2	chr17:34898491-34914050	2	0.949	0.372	-0.311	0.04557	1343
Espl1	chr15:102296292-102324356	0	0	0	-1.302	3.499e-09	1344
Dbndd2	chr2:164486454-164493323	1	0.953	0.373	0	1	1345
Vasn	chr16:4639944-4651166	2	0.208	0.081	1.787	1.437e-06	1346
Gm20324	chr15:82899079-82905816	1	0.951	0.373	0	1	1347
Atf4	chr15:80255183-80257545	2	0.91	0.355	0.761	0.008753	1348
Nr2c1	chr10:94147930-94197214	1	0.791	0.31	0.768	0.0002151	1349
Cxcr3	chrX:101731534-101734147	1	0.951	0.373	0	1	1350
Hcfc2	chr10:82699006-82741392	1	0.951	0.373	0	1	1350
Hsf4	chr8:105269800-105275845	1	0.951	0.373	0	1	1350
Rras	chr7:45017941-45021646	0	0	0	1.513	3.744e-09	1351
LOC102632463	chr1:190170295-190217279	1	0.951	0.372	0	1	1352
Coq3	chr4:21879852-21912163	1	0.951	0.372	0	1	1352
D930032P07Rik	chr19:28678223-28720027	1	0.951	0.372	0	1	1352
Ptbp1	chr10:79854431-79864435	1	0.669	0.262	-0.469	2.582e-05	1353
Mir8092	chr19:40894702-40894789	1	0.951	0.372	0	1	1354
Nipbl	chr15:8289823-8444463	1	0.95	0.372	0	1	1355
1700055D16Rik	chr6:134792359-134821420	1	0.95	0.372	0	1	1355
Ccdc6	chr10:70097120-70193200	1	0.806	0.316	0.483	0.0003552	1356
Kntc1	chr5:123749725-123821593	0	0	-0.287	-1.667	1.606e-11	1357
Parvb	chr15:84232042-84315609	2	0.077	0.03	0.7	4.206e-07	1358
A030001D20Rik	chr7:45635571-45638758	1	0.949	0.372	0	1	1359
Egln2	chr7:27158657-27166802	1	0.948	0.371	0	1	1360
Ddx5	chr11:106780354-106788907	3	1.632	0.34	0.399	0.002839	1361
Laptm4b	chr15:34238025-34284295	1	0.915	0.358	0.265	0.01354	1362
Tfap4	chr16:4544660-4559720	1	0.948	0.371	0	1	1363
Zfp647	chr15:76910369-76925448	1	0.948	0.371	0	1	1363
Lockd	chr6:134929091-134951718	4	0.948	0.371	0	1	1364
Dapp1	chr3:137931006-137981549	0	0	0	1.254	4.792e-09	1365
Prim2	chr1:33453807-33669794	0	0	0	-1.341	5.177e-09	1366
Gm26710	chr10:80578123-80579496	1	0.948	0.371	0	1	1367
Nudt12	chr17:59001400-59013322	1	0.947	0.371	0	1	1368
Fam171a2	chr11:102436980-102447663	1	0.942	0.369	-0.611	0.0403	1369
Prr3	chr17:35977755-35979825	1	0.949	0.371	0	1	1370
Mir8120	chr3:65659287-65659426	1	0.956	0.371	0	1	1371
Zfp800	chr6:28239930-28261924	1	0.947	0.371	0	1	1372
Nadk	chr4:155563814-155591001	1	0.831	0.326	-0.452	0.0008594	1373
Nrf1	chr6:30047987-30130115	1	0.947	0.371	0	1	1374
Rab20	chr8:11453976-11478499	1	0.947	0.371	0	1	1374
Snrnp25	chr11:32205414-32208995	0	0	0	-0.912	5.54e-09	1375
Uchl3	chr14:101653966-101696125	0	0	0	-0.865	2.048e-09	1376
Rasgrp3	chr17:75465537-75529053	1	0.947	0.371	0	1	1377
Fen1	chr19:10199131-10203943	0	0	0	-1.072	5.743e-09	1378
Arhgap21	chr2:20847918-20967721	1	0.732	0.287	0.639	9.963e-05	1379
Ccno	chr13:112987801-112990778	1	0.945	0.37	0	1	1380
Fignl1	chr11:11800287-11808962	0	0	0	-1.319	1.146e-09	1381
Fam92a	chr4:12153141-12172015	1	0.736	0.288	-0.746	0.0001117	1382
Tmsb10	chr6:72957346-72958748	1	0	0	-0.844	2.219e-08	1383
Sumf1	chr6:108107020-108185583	1	0.946	0.37	0	1	1384
Gas5	chr1:161034915-161038539	0	0	0	1.618	6.589e-09	1385
Cpped1	chr16:11803720-11909423	1	0.895	0.349	0.745	0.006826	1386
Slc25a13	chr6:6041217-6217173	1	0.901	0.353	-0.353	0.009716	1387
Mtmr1	chrX:71364759-71419196	1	0.945	0.37	0	1	1388
Echdc1	chr10:29313499-29346661	1	0.945	0.37	0	1	1388
Slc2a9	chr5:38349272-38480306	0	0	0	3.263	6.611e-09	1389
Ispd	chr12:36381449-36583461	0	0	0	-1.982	6.611e-09	1389
Nckap1	chr2:80500511-80581182	1	0.934	0.366	-0.776	0.03605	1390
Hexb	chr13:97176330-97198357	1	0.942	0.366	-0.567	0.03664	1391
Zwint	chr10:72654845-72669792	0	0	0	-1.486	6.711e-09	1392
Hps4	chr5:112343094-112378424	1	0.945	0.37	0	1	1393
Gm4814	chr13:93073303-93074755	1	0.945	0.37	0	1	1393
Arhgap31	chr16:38598342-38713035	1	0.933	0.366	0.436	0.03538	1394
Acot2	chr12:83987860-83993875	1	0.791	0.31	1.529	0.0003328	1395
Itpr1	chr6:108213095-108551116	1	0.944	0.37	0	1	1396
Cyp51	chr5:4080673-4104697	1	0.944	0.37	0	1	1396
Arl2	chr19:6134388-6141137	1	0.916	0.359	-0.404	0.01789	1397
Sqle	chr15:59315091-59331193	0	0	0	-0.949	7.999e-09	1398
Rap1gap	chr4:137681626-137729861	1	0.944	0.37	0	1	1399
Txnrd2	chr16:18426416-18479073	1	0.944	0.37	0	1	1399
Smarca2	chr19:26748164-26778321	1	0.944	0.37	0	1	1399
Smad5	chr13:56703051-56742378	1	0.944	0.37	0	1	1399
Fjx1	chr2:102449365-102451792	1	0.943	0.37	0	1	1400
Lpar2	chr8:69822564-69831102	1	0.943	0.369	0	1	1401
Baz1b	chr5:135187322-135246129	1	0.908	0.356	-0.345	0.01298	1402
Tmem97	chr11:78541816-78550735	0	0	0	-0.859	4.676e-09	1403
Prdx5	chr19:6906696-6910106	1	0.943	0.369	0	1	1404
Lamp1	chr8:13159160-13175338	1	0.943	0.369	0	1	1405
Tmem60	chr5:20882452-20886870	1	0.94	0.368	0.319	0.04408	1406
Ccnk	chr12:108179737-108203359	0	0	0	0.641	8.785e-09	1407
9030025P20Rik	chr17:14978863-14991577	1	0.942	0.369	0	1	1408
Ganab	chr19:8898056-8916742	1	0.778	0.304	-0.352	0.0002714	1409
Mmaa	chr8:79263596-79294961	1	0.963	0.001	1.933	6.516e-08	1410
Fcor	chr8:3671184-3672391	2	0.947	0.369	0	1	1411
Gpnmb	chr6:49036517-49058182	2	0.822	0.322	-0.382	0.0008964	1412
9630001P10Rik	chr5:45639274-45645469	1	0.942	0.369	0	1	1413
Map3k10	chr7:27656374-27674581	1	0.942	0.369	0	1	1414
Smg5	chr3:88336259-88362337	0	0	0	0.748	1.137e-09	1415
Vcp	chr4:42979963-43000507	0	0	0	0.608	8.931e-10	1416
Cd151	chr7:141468788-141471481	3	0.942	0.369	0	1	1417
Ttk	chr9:83834688-83872390	0	0	0	-1.665	9.531e-09	1418
Arhgap29	chr3:121953228-122016677	1	0.941	0.369	0	1	1419
Trim11	chr11:58978092-58991462	0	0	0	0.86	9.54e-09	1420
Pbk	chr14:65805910-65817822	0	0	0	-1.992	1.001e-08	1421
Mir7648	chr15:90224359-90224412	1	0.941	0.369	0	1	1422
Srsf1	chr11:88047372-88053757	2	1.36	0.238	-0.568	2.743e-05	1423
Rab12	chr17:66494511-66519670	1	0.901	0.353	-0.356	0.01215	1424
Slc25a40	chr5:8422837-8454839	1	0.907	0.355	-0.673	0.01387	1425
2410002F23Rik	chr7:44246721-44252319	1	0.855	0.043	1.034	1.366e-06	1426
Arhgef39	chr4:43496143-43508747	1	0.941	0.369	0	1	1427
Fam90a1b	chrX:94339902-94366777	1	0.941	0.369	0	1	1427
Tollip	chr7:141881579-141902461	0	0	0	-0.693	1.047e-08	1428
Adcy3	chr12:4133396-4213524	1	0.941	0.368	0	1	1429
Fam117a	chr11:95337017-95381872	0	0	0	2.946	1.065e-08	1430
Bach1	chr16:87698953-87733346	1	0.856	0.335	0.705	0.002754	1431
1810014B01Rik	chr10:86685526-86689954	1	0.94	0.368	0	1	1432
Ube2g2	chr10:77622320-77645990	1	0.903	0.353	0.477	0.01226	1433
Fastkd3	chr13:68582209-68592338	2	0.94	0.368	0	1	1434
Magi2	chr5:19227045-20704791	1	0.812	0.318	1.308	0.0007938	1435
Rbpms	chr8:33782643-33929863	1	0.94	0.368	0	1	1436
Fasn	chr11:120805957-120824547	1	0.64	0.251	-0.453	4.311e-05	1437
Nsmf	chr2:25054378-25062881	0	0	0	1.443	1.149e-08	1438
Atf7ip	chr6:136518850-136607379	1	0.888	0.348	0.597	0.007885	1439
Ints2	chr11:86210680-86257594	0	0	0	-1	1.196e-08	1440
Katna1	chr10:7725999-7763150	0	0	0	-0.648	1.196e-08	1440
Hspb9	chr11:100713849-100714575	1	0.939	0.368	0	1	1441
Tlk1	chr2:70712538-70824804	1	0.939	0.368	0	1	1441
Sfswap	chr5:129501230-129571384	1	0.939	0.368	0	1	1441
Atrnl1	chr19:57611033-58133340	1	0.741	0.29	0.809	0.0001882	1442
Adgrl1	chr8:83900097-83941954	1	0.939	0.368	0	1	1443
Mapt	chr11:104231435-104332089	1	0	0	1.496	2.109e-08	1444
Itsn2	chr12:4593007-4713952	1	0.938	0.368	0	1	1445
Prkar2b	chr12:31958470-32060589	1	0.938	0.367	0	1	1446
Hcn1	chr13:117602319-117981028	1	0.005	0.002	1.675	1.277e-07	1447
Wipf1	chr2:73429609-73529487	1	0.938	0.367	0	1	1448
Twf1	chr15:94577947-94589824	2	0.924	0.362	-0.3	0.0304	1449
Wtip	chr7:34109549-34133268	0	0	0	0.712	1.284e-08	1450
Meis1	chr11:18880427-19018969	1	0.937	0.367	0	1	1451
Fut10	chr8:31187330-31261924	1	0.937	0.367	0	1	1451
Macrod2	chr2:140395434-140422954	1	0.937	0.367	0	1	1451
Bnc2	chr4:84272541-84675086	2	0.937	0.367	0	1	1452
Ccdc50	chr16:27388955-27452218	1	0.936	0.367	0	1	1453
Ltbr	chr6:125306570-125313885	1	0.936	0.367	0	1	1453
Ccdc14	chr16:34690615-34725194	0	0	0	-1.353	1.373e-08	1454
Brd3	chr2:27445580-27475673	1	0.693	0.271	0.489	9.475e-05	1455
Pde4b	chr4:102570059-102607262	1	0.682	0.267	0.822	8.365e-05	1456
Dock7	chr4:98936658-99120915	1	0.936	0.367	0	1	1457
Znhit6	chr3:145576215-145604795	1	0.936	0.367	0	1	1457
Clasp1	chr1:118389057-118609462	1	0.936	0.367	0	1	1458
Bptf	chr11:107033080-107131922	1	0.775	0.303	0.485	0.0003593	1459
2002-09-01	chr1:93478992-93509732	0	0	-0.323	-0.819	2.549e-11	1460
Vps4a	chr8:107031325-107045756	1	0.914	0.358	-0.434	0.02115	1461
Nat8f4	chr6:85899049-85904938	2	0.935	0.366	0	1	1462
Nuak1	chr10:84371318-84440471	0	0	0	-1	1.464e-08	1463
Zfp768	chr7:127342794-127345314	2	0.83	0.325	0.426	0.00155	1464
Tent5b	chr4:133480132-133487940	2	0.935	0.366	0	1	1465
Racgap1	chr15:99620495-99651656	0	0	0	-1.262	1.483e-08	1466
Creb1	chr1:64532803-64604548	0	0	0	-0.897	1.483e-08	1466
Prkaa2	chr4:105029648-105109898	1	0.002	0.001	-1.269	1.013e-07	1467
Mxi1	chr19:53311444-53373293	2	0.714	0.28	0.72	0.0001462	1468
Flcn	chr11:59791407-59809601	1	0.916	0.359	0.299	0.02455	1469
Cbx7	chr15:79915806-79932646	1	0.189	0.074	1.378	3.441e-06	1470
Cep95	chr11:106789251-106818861	3	1.376	0.358	0.775	0.02235	1471
Ssr1	chr13:37971400-37994208	0	0	0	-0.884	1.634e-08	1472
Rev3l	chr10:39732159-39875205	1	0.688	0.269	0.946	9.969e-05	1473
Gpatch4	chr3:88043105-88055994	1	0.934	0.366	0	1	1474
Ap3m1	chr14:21033741-21052442	0	0	0	-1.095	1.657e-08	1475
Rufy2	chr10:62980222-63018742	1	0.911	0.357	-0.508	0.02079	1476
Trappc6b	chr12:59043091-59061472	0	0	-0.014	-1.155	2.3e-10	1477
Prelid3a	chr18:67464848-67480581	1	0.933	0.365	0	1	1478
Dscc1	chr15:55076100-55090491	0	0	0	-1.513	1.74e-08	1479
Ubtd1	chr19:41981762-42034641	2	0.868	0.34	0.656	0.005657	1480
4930594M22Rik	chr14:122913029-122929442	1	0.932	0.365	0	1	1481
Fndc3b	chr3:27416134-27710452	1	0.932	0.365	0	1	1481
Ypel5	chr17:72836627-72850444	2	0.852	0.334	1.179	0.003363	1482
Pwwp2a	chr11:43681997-43722633	1	0.701	0.275	0.735	0.0001415	1483
Blcap	chr2:157556361-157566361	1	0.362	0.142	0.671	1.088e-05	1484
Atpif1	chr4:132530554-132535414	0	0	0	0.825	1.774e-08	1485
Nr4a1	chr15:101266845-101274794	2	0.932	0.365	0	1	1486
Clic4	chr4:135213969-135272760	1	0.797	0.312	0.609	0.0007157	1487
Zwilch	chr9:64137143-64172931	0	0	-0.006	-1.618	4.266e-10	1488
Arid5b	chr10:68095592-68278726	1	0.289	0.113	1.265	8.055e-06	1489
D630045J12Rik	chr6:38123173-38254009	1	0.913	0.358	0.509	0.02396	1490
S100a1	chr3:90511033-90514330	0	0	0	-1.194	2.82e-09	1491
Yap1	chr9:7932000-8004596	1	0.788	0.309	0.321	0.000592	1492
Chmp1a	chr8:123204260-123212788	0	0	0	1.002	3.45e-09	1493
Mfsd4a	chr1:132036782-132068062	1	0.932	0.365	0	1	1494
Plpp5	chr8:25720047-25724887	1	0.932	0.365	0	1	1494
Rn4.5s	chr6:47659241-47659415	6	0.932	0.365	0	1	1495
Tnpo2	chr8:85036914-85057582	0	0	0	0.724	2.038e-09	1496
Neu1	chr17:34931252-34937297	1	0.931	0.365	0	1	1497
Zfp280b	chr10:76032611-76042969	1	0.931	0.365	0	1	1497
Mcm10	chr2:4990723-5012791	0	0	0	-1.292	1.985e-08	1498
Ska2	chr11:87109260-87122974	0	0	0	-1.099	2.007e-08	1499
Synj1	chr16:90936096-91011308	1	0.931	0.365	0	1	1500
Nek9	chr12:85299513-85339362	3	0.932	0.361	0.298	0.03685	1501
Abl2	chr1:156558786-156649619	1	0.654	0.256	0.624	8.212e-05	1502
Mgat1	chr11:49250551-49263024	2	0.931	0.365	0	1	1503
Gpbp1	chr13:111425679-111490127	2	1.43	0.346	0.344	0.01017	1504
Cpne3	chr4:19519251-19570108	2	0.965	0.365	0	1	1505
Ppp1r13l	chr7:19361215-19378533	2	0.931	0.365	0	1	1506
Gtf2h2	chr13:100460229-100492394	1	0.931	0.365	0	1	1507
Gpsm2	chr3:108678637-108722299	1	0.749	0.293	-0.784	0.000321	1508
Mir7045	chr6:125097023-125097086	2	0.931	0.365	0	1	1509
Hmgn2	chr4:133964738-133967991	0	0	0	-1.289	2.229e-08	1510
4930589L23Rik	chr3:79568191-79572580	1	0.93	0.364	0	1	1511
Herpud2	chr9:25108129-25151781	1	0.989	0.071	0.943	4.871e-06	1512
Ncapg2	chr12:116405435-116463532	0	0	0	-1.86	2.238e-08	1513
Lztfl1	chr9:123694405-123717625	1	0.957	0.364	0	1	1514
Gtf2i	chr5:134237831-134314760	1	0.798	0.313	0.391	0.0008768	1515
2610307P16Rik	chr13:28460033-28885422	0	0	0	3.388	2.241e-08	1516
Slc37a3	chr6:39334770-39377707	1	0.93	0.364	0	1	1517
Alpk1	chr3:127670309-127780527	1	0.929	0.364	0	1	1518
Fbxl3	chr14:103080238-103099532	0	0	0	0.855	2.408e-08	1519
Eif4g1	chr16:20672726-20692883	1	0.733	0.287	-0.55	0.000269	1520
Fam234b	chr6:135197986-135236240	1	0.929	0.364	0	1	1521
Ankib1	chr5:3689998-3803124	1	0.929	0.364	0	1	1521
Aamdc	chr7:97550330-97579497	0	0	0	1.154	2.423e-08	1522
Upp2	chr2:58567333-58792971	1	0.929	0.364	0	1	1523
Edc3	chr9:57708568-57750162	1	0.929	0.364	0	1	1524
C1qbp	chr11:70977845-70983026	1	0.929	0.364	0	1	1525
Yipf5	chr18:40204864-40219399	0	0	0	-0.794	2.47e-08	1526
Sdk1	chr5:141241533-142213791	1	0.928	0.364	0	1	1527
Tulp4	chr17:6106829-6240637	1	0.928	0.364	0	1	1527
Arhgef2	chr3:88621393-88648052	1	0.928	0.364	0	1	1527
Pkdcc	chr17:83215282-83225069	1	0.298	0.117	1.146	1.088e-05	1528
Hspd1	chr1:55077833-55087932	1	0.862	0.337	-0.325	0.005963	1529
Ptp4a2	chr4:129820707-129850003	1	0.93	0.364	0	1	1530
Copb2	chr9:98563730-98588375	0	0	0	-0.582	2.48e-08	1531
Fahd1	chr17:24848895-24850302	0	0	-0.087	1.744	2.582e-10	1532
Ctnna3	chr10:63430097-65003667	1	0.928	0.363	0	1	1533
Tmem189	chr2:167643224-167661544	2	0.524	0.205	-0.666	3.669e-05	1534
Tmem42	chr9:123021325-123023491	0	0	0	1.602	2.513e-08	1535
Rnf115	chr3:96727610-96791155	1	0.993	0.09	-0.55	7.968e-06	1536
Gm15408	chr5:149006961-149012776	1	0.928	0.363	0	1	1537
Tsc22d1	chr14:76504509-76507765	1	0.932	0.363	0	1	1538
Lzts2	chr19:45015209-45027104	2	0.927	0.363	0	1	1539
Dnajb11	chr16:22857844-22872465	1	0.789	0.309	-0.393	0.0008126	1540
Appl1	chr14:26918987-26970551	0	0	0	-0.765	2.473e-09	1541
Coprs	chr8:13884787-13890271	1	0.852	0.334	-0.411	0.00478	1542
Psmd8	chr7:29174186-29180673	0	0	-0.251	0.718	1.663e-10	1543
Zfx	chrX:94074630-94123407	1	0.927	0.363	0	1	1544
Elk3	chr10:93247415-93311159	2	0.672	0.263	0.8	0.0001357	1545
Mir5620	chr7:7298890-7298946	1	0.927	0.363	0	1	1546
Mms22l	chr4:24496450-24602948	0	0	-0.322	-1.507	7.746e-11	1547
Msl2	chr9:101074761-101104799	1	0.927	0.363	0	1	1548
Recql	chr6:142356946-142387087	1	0.926	0.363	0	1	1549
Atp9a	chr2:168634437-168734339	1	0.926	0.363	0	1	1549
Anks3	chr16:4941414-4964237	1	0.926	0.363	0	1	1549
Hvcn1	chr5:122209728-122242297	1	0.879	0.344	-0.76	0.0109	1550
Mdga2	chr12:66466058-67222549	1	0.489	0.191	1.26	3.073e-05	1551
1700113A16Rik	chr3:88171559-88177785	1	0.974	0.025	0.81	1.742e-06	1552
Myo19	chr11:84880169-84911226	3	0.928	0.363	0	1	1553
Ttc19	chr11:62281472-62316441	1	0.925	0.362	0	1	1554
Amot	chrX:145451867-145487639	0	0	0	-1.937	3.014e-08	1555
Lmnb1	chr18:56707812-56753424	1	0.925	0.362	0	1	1556
Adamts4	chr1:171250128-171262267	3	0.861	0.33	0.686	0.003768	1557
Adhfe1	chr1:9547947-9577970	1	0.895	0.351	0.716	0.01824	1558
Nkapd1	chr9:50605239-50617464	1	0.925	0.362	0	1	1559
Sipa1	chr19:5651184-5663707	0	0	0	-1.677	3.147e-08	1560
Socs2	chr10:95411489-95416857	1	0.925	0.362	0	1	1561
Actn1	chr12:80167541-80260381	1	0.925	0.362	0	1	1561
Stam	chr2:14074099-14148330	1	0.925	0.362	0	1	1561
1810058I24Rik	chr6:35252731-35262059	1	0.884	0.346	0.247	0.01334	1562
Baz2b	chr2:59899362-60125740	1	0.804	0.315	0.656	0.001368	1563
Arfgef2	chr2:166805580-166898051	2	0.925	0.362	0	1	1564
Exoc4	chr6:33249127-33973978	0	0	0	0.952	3.173e-08	1565
Ndufaf7	chr17:78937134-78948052	0	0	-0.324	-1.013	9.571e-11	1566
Ptpra	chr2:130450277-130554300	1	0.924	0.362	0	1	1567
Zfp704	chr3:9427009-9610085	0	0	0	1.153	3.318e-08	1568
Kbtbd8	chr6:95117879-95129793	1	0.797	0.312	0.892	0.001135	1569
Hspa9	chr18:34937414-34954351	1	0.949	0.345	-0.338	0.01283	1570
Oard1	chr17:48409999-48417270	0	0	0	-0.936	3.33e-08	1571
Cdkn2aipnl	chr11:51967630-51977336	0	0	-0.375	-1.071	3.214e-11	1572
Gxylt1	chr15:93239741-93275179	0	0	0	-1.066	3.386e-08	1573
Zmynd11	chr13:9684835-9763810	1	0.923	0.362	0	1	1574
Lama4	chr10:38965514-39110188	1	0.923	0.362	0	1	1574
Smtn	chr11:3517521-3539292	1	0.071	0.028	-1.141	2.221e-06	1575
2700038G22Rik	chr5:23850596-23855033	1	0.94	0.362	0	1	1576
Gga3	chr11:115584254-115603916	2	0.923	0.362	0	1	1577
Api5	chr2:94411726-94438186	0	0	-0.342	-1.052	7.242e-11	1578
Mrpl36	chr13:73331008-73332178	0	0	0	0.633	3.728e-08	1579
Kat6b	chr14:21499784-21672478	1	0.752	0.295	1.028	0.0004614	1580
Grik4	chr9:42520411-42944371	1	0.786	0.308	2.682	0.0009256	1581
1700025G04Rik	chr1:151884523-152090320	1	0.923	0.361	0	1	1582
Furin	chr7:80389193-80402812	0	0	0	0.89	3.772e-08	1583
Zcchc8	chr5:123698301-123721044	0	0	0	-0.726	1.597e-08	1584
Tmem65	chr15:58782268-58823427	1	0.913	0.109	-0.609	1.322e-05	1585
Rala	chr13:17880574-17944217	0	0	0	-0.477	3.858e-08	1586
Nrep	chr18:33437018-33463699	1	0.922	0.361	0	1	1587
Cish	chr9:107296658-107302784	1	0.837	0.328	1.231	0.004017	1588
Slc25a29	chr12:108825877-108835876	1	0.922	0.361	0	1	1589
Osbpl6	chr2:76406507-76600647	1	0.639	0.25	0.732	0.0001284	1590
Itga9	chr9:118606708-118901003	0	0	0	1.399	4.004e-08	1591
Mir7671	chr11:53763596-53763654	2	0.933	0.361	0	1	1592
Pfkfb3	chr2:11471430-11502090	1	0.81	0.316	-0.486	0.001755	1593
Dpm2	chr2:32570857-32573571	1	0	0	0.909	1.317e-07	1594
Szrd1	chr4:141112977-141139796	0	0	-0.002	0.623	1.921e-09	1595
Slc25a11	chr11:70644026-70647039	3	0.922	0.361	0	1	1596
Klhl29	chr12:5077465-5375682	1	0.914	0.358	0.801	0.039	1597
Ccdc92	chr5:124834431-124862221	0	0	0	1.235	4.224e-08	1598
Arhgap1	chr2:91650117-91672320	1	0.921	0.361	0	1	1599
Trip12	chr1:84721188-84839304	1	0.875	0.343	-0.289	0.01217	1600
Mllt1	chr17:56892610-56935388	1	0.921	0.361	0	1	1601
Lyrm9	chr11:78826594-78843899	1	0.921	0.361	0	1	1601
L1cam	chrX:73853779-73880834	0	0	0	-1.99	4.97e-08	1602
Zfp942	chr17:21926962-21962464	1	0.921	0.361	0	1	1603
Gemin6	chr17:80224450-80228497	0	0	0	-1.434	4.988e-08	1604
Ptprj	chr2:90432888-90580647	3	0.92	0.361	0	1	1605
Bnip3	chr7:138890835-138909506	1	0.918	0.36	-1.115	0.04687	1606
Pip5k1c	chr10:81292962-81319974	1	0.929	0.361	0	1	1607
Cdk15	chr1:59256905-59352496	1	0.92	0.36	0	1	1608
Btbd6	chr12:112976562-112978940	1	0.92	0.36	0	1	1608
Eml2	chr7:19176420-19206482	0	0	0	-0.959	5.009e-08	1609
Reep4	chr14:70545250-70548935	1	0.002	0.001	-0.987	2.436e-07	1610
Hist1h1e	chr13:23621776-23622558	1	0.844	0.205	-1.77	5.574e-05	1611
Esd	chr14:74732296-74750765	1	0.849	0.333	-0.622	0.005997	1612
Nrp2	chr1:62703316-62818692	4	0.92	0.36	0	1	1613
Snrpa1	chr7:66060335-66074587	0	0	-0.314	-0.729	1.646e-10	1614
Slc35a3	chr3:116669468-116712280	1	0.919	0.36	-0.637	0.04902	1615
Yod1	chr1:130717326-130722057	1	0.919	0.36	0	1	1616
Ap5z1	chr5:142463930-142478715	2	0.919	0.36	0	1	1617
Mrps6	chr16:92058335-92112227	0	0	0	0.602	5.479e-08	1618
Tmco4	chr4:138972282-139059171	1	0.919	0.36	0	1	1619
Noc2l	chr4:156236009-156247616	1	0.919	0.36	0	1	1619
4930526I15Rik	chr9:124423250-124424856	0	0	0	1.074	5.503e-08	1620
Gm22291	chr8:123560885-123561006	5	0.918	0.36	0	1	1621
Snhg4	chr18:35553409-35558316	1	0.002	0	1.324	6.929e-08	1622
Megf6	chr4:154170712-154275721	1	0.751	0.294	-0.899	0.0006523	1623
AU040320	chr4:126753769-126854336	1	0.918	0.36	0	1	1624
Jph2	chr2:163336241-163397973	0	0	0	1.168	5.629e-08	1625
Eea1	chr10:95940662-96045518	1	0.816	0.32	0.529	0.002791	1626
Got2	chr8:95864136-95888365	1	0.918	0.359	0	1	1627
Ccn2	chr10:24595441-24598682	1	0.918	0.359	0	1	1627
Tjp2	chr19:24094501-24174189	1	0.924	0.359	0	1	1628
Sptan1	chr2:29965559-30031450	1	0.73	0.286	-0.498	0.0004541	1629
Mlf1	chr3:67374096-67400000	1	0.917	0.359	0	1	1630
Prkx	chrX:77760972-77795939	0	0	0	-1.303	5.838e-08	1631
Fam173a	chr17:25790499-25792387	0	0	0	-0.878	6.003e-08	1632
Mex3d	chr10:80380354-80387651	2	0.917	0.359	0	1	1633
Adamtsl4	chr3:95676200-95687917	3	0.891	0.349	-0.807	0.02186	1634
Ctsz	chr2:174427493-174439039	2	0.917	0.359	0	1	1635
Xpo4	chr14:57582270-57664956	1	0.917	0.359	0	1	1636
Peg10	chr6:4747305-4760516	1	0.917	0.359	0	1	1636
Gm13288	chr4:88805530-88808380	6	0.917	0.359	0	1	1637
Mapkbp1	chr2:119972698-120027403	0	0	0	1.204	5.823e-09	1638
Fam32a	chr8:72219729-72223775	0	0	0	0.64	6.49e-08	1639
Anapc15	chr7:101896330-101899545	1	0.001	0	-1.265	9.54e-09	1640
Usp47	chr7:112023505-112111386	1	0.886	0.347	-0.272	0.01991	1641
Scarna13	chr12:105031074-105031349	2	0.916	0.359	0	1	1642
Lmo2	chr2:103970286-103981878	0	0	0	7.794	6.696e-08	1643
Yes1	chr5:32611170-32687066	1	0.915	0.359	0	1	1644
Hist2h2ac	chr3:96220412-96220880	1	0.876	0.343	-3.346	0.0153	1645
Ahi1	chr10:20952546-21080429	0	0	-0.294	0.984	3.45e-10	1646
Zfp697	chr3:98382480-98431949	0	0	0	1.712	6.782e-08	1647
Nme1	chr11:93958924-93968521	1	0.891	0.009	-0.568	1.434e-06	1648
Tomm20	chr8:126930663-126945921	1	0.915	0.358	0	1	1649
Cdca2	chr14:67676353-67715841	0	0	0	-1.229	6.819e-08	1650
Dtymk	chr1:93792575-93801934	1	0.288	0.113	-0.646	2.368e-05	1651
Mir7653	chr11:78178826-78178887	2	0.915	0.358	0	1	1652
Gm17801	chr17:25274123-25275528	1	0.918	0.358	0	1	1653
Impdh1	chr6:29200436-29216364	2	0.914	0.358	0	1	1654
Lrrk1	chr7:66258746-66388341	1	0.914	0.358	0	1	1655
Shmt1	chr11:60788896-60811265	1	0.892	0.349	-0.567	0.02507	1656
Tbc1d2	chr4:46604389-46650199	1	0.921	0.358	0	1	1657
Lmtk2	chr5:144100360-144188208	1	0.914	0.358	0	1	1658
Hells	chr19:38930989-38968277	0	0	0	-1	7.367e-08	1659
Crls1	chr2:132847733-132866768	0	0	-0.328	-1.268	2.219e-10	1660
Tnfrsf19	chr14:60963833-61037987	2	0.914	0.358	0	1	1661
Gart	chr16:91621396-91646972	0	0	0	-0.702	7.571e-08	1662
Sar1a	chr10:61680284-61693297	0	0	0	-0.571	7.571e-08	1662
Prcc	chr3:87858902-87885562	1	0.914	0.358	0	1	1663
Igsf11	chr16:38902344-39027157	1	0.914	0.358	0	1	1663
Smug1	chr15:103153289-103163284	0	0	0	-1.037	7.615e-08	1664
Slc39a13	chr2:91061780-91070315	2	0.938	0.358	0	1	1665
2310030G06Rik	chr9:50739690-50746521	0	0	0	2.416	8.139e-08	1666
Zfp408	chr2:91643685-91649791	1	0.866	0.339	0.803	0.01274	1667
Galnt11	chr5:25222871-25265918	1	0.914	0.358	0	1	1668
Rad18	chr6:112619850-112696670	1	0.847	0.332	-0.635	0.0074	1669
Cenpn	chr8:116921739-116941503	0	0	0	-1.469	8.253e-08	1670
Cdipt	chr7:126975913-126980501	1	0.91	0.357	-0.266	0.04653	1671
Fam111a	chr19:12573524-12589696	0	0	0	-1.367	8.578e-08	1672
Zbtb45	chr7:13005665-13009852	2	0.913	0.358	0	1	1673
Gm527	chr12:64917910-64924591	1	0.913	0.358	0	1	1674
Tbk1	chr10:121546455-121586794	0	0	0	-1.114	8.693e-08	1675
Oat	chr7:132557474-132576398	2	0.053	0.021	-0.602	3.236e-06	1676
Chd3	chr11:69343272-69369426	1	0.353	0.138	0.76	4.267e-05	1677
Faah	chr4:115996667-116017924	1	0.847	0.332	-1.137	0.007664	1678
Ogfr	chr2:180589406-180595837	2	0.925	0.358	0	1	1679
Mrpl18	chr17:12911354-12916091	0	0	-0.27	-0.939	6.027e-10	1680
Tada1	chr1:166379166-166393620	0	0	0	1.009	9.145e-08	1681
Csrnp2	chr15:100479569-100495239	1	0.931	0.34	-0.463	0.0142	1682
Klhl22	chr16:17759620-17793382	0	0	0	0.777	9.381e-08	1683
Nacc2	chr2:26055535-26092396	1	0.676	0.265	0.49	0.0003328	1684
1810034E14Rik	chr13:64248699-64268145	1	0.912	0.357	0	1	1685
Scn8a	chr15:100870644-101045938	1	0.912	0.357	0	1	1685
Rps20	chr4:3831583-3835655	1	0.984	0.018	0.408	2.94e-06	1686
Ifitm3	chr7:141009589-141010744	0	0	0	1.452	9.722e-08	1687
Epm2a	chr10:11343444-11457477	1	0.911	0.357	0	1	1688
Ncapg	chr5:45669924-45700547	0	0	-0.288	-1.997	5.119e-10	1689
Hist3h2a	chr11:58954684-58955192	2	0.808	0.313	1.13	0.002477	1690
Gtf2ird2	chr5:134184037-134218143	1	0.917	0.357	0	1	1691
Ehbp1l1	chr19:5707373-5726317	0	0	0	-0.725	9.953e-08	1692
2810032G03Rik	chr12:5375719-5416132	1	0.891	0.349	1.285	0.02787	1693
Acbd6	chr1:155558119-155572287	1	0.866	0.335	0.39	0.01022	1694
Gm34637	chr12:12667731-12669917	1	0.91	0.357	0	1	1695
Cep83	chr10:94688789-94790336	1	0.91	0.356	0	1	1696
Sh3glb1	chr3:144686901-144720335	1	0.91	0.356	0	1	1696
Ncoa7	chr10:30645581-30655867	1	0.914	0.356	0	1	1697
Scarf2	chr16:17797281-17808293	1	0.91	0.356	0	1	1698
BC029722	chr2:155817731-155819203	1	0.917	0.356	0	1	1699
Znrf1	chr8:111536639-111625719	1	0.868	0.34	0.432	0.01496	1700
Elmod2	chr8:83312631-83332486	1	0.829	-0.005	-1.519	2.859e-09	1701
Pigw	chr11:84876312-84880195	3	0.911	0.356	0	1	1702
Celf5	chr10:81459227-81482709	1	0.909	0.356	0	1	1703
Srr	chr11:74904026-74925948	0	0	0	1.298	1.059e-07	1704
Mxra8	chr4:155839679-155844102	0	0	-0.002	1.38	4.676e-09	1705
5730507C01Rik	chr12:18514509-18535254	1	0.909	0.356	0	1	1706
Scfd2	chr5:74204815-74531742	0	0	0	1.375	1.062e-07	1707
Cluh	chr11:74649494-74670847	1	0.909	0.356	0	1	1708
Enox1	chr14:77156762-77721763	1	0.908	0.356	0	1	1709
Sp3	chr2:72936431-72979281	1	0.908	0.356	0	1	1709
Zfp651	chr9:121760032-121771742	1	0.801	0.314	0.72	0.002986	1710
Brk1	chr6:113604771-113616951	0	0	0	-0.484	1.087e-07	1711
Fabp7	chr10:57784922-57788450	2	0.908	0.356	0	1	1712
Pank2	chr2:131262838-131299188	1	0.914	0.356	0	1	1713
Dck	chr5:88765012-88783277	0	0	0	-1.89	1.121e-07	1714
Prickle1	chr15:93499110-93519520	2	0.908	0.356	0	1	1715
Arid5a	chr1:36307732-36324029	1	0.231	0.06	1.481	1.51e-05	1716
Neil2	chr14:63182444-63193525	1	0.908	0.356	0	1	1717
Trpv2	chr11:62574485-62600305	1	0.476	0.187	-0.675	9.236e-05	1718
Ubr7	chr12:102757974-102777701	2	0	0	-0.761	1.854e-07	1719
Trmt6	chr2:132804214-132816054	0	0	0	-0.69	1.165e-07	1720
Zcchc17	chr4:130315382-130359992	0	0	-0.014	-0.937	2.07e-09	1721
Zc3hav1	chr6:38305285-38354603	1	0.907	0.355	0	1	1722
B3galt6	chr4:155989465-155992678	1	0.821	0.322	0.665	0.005389	1723
Chchd6	chr6:89383145-89595652	0	0	0	-0.615	1.17e-07	1724
Rmnd5a	chr6:71388633-71440637	1	0.938	0.351	-0.41	0.03846	1725
Zfp319	chr8:95326135-95331950	1	0.907	0.355	0	1	1726
Map2k4	chr11:65688243-65788359	0	0	-0.005	0.708	3.234e-09	1727
Wdr26	chr1:181173225-181211978	1	0.868	0.34	-0.269	0.01714	1728
Zcrb1	chr15:93386105-93398334	0	0	0	-0.451	1.218e-07	1729
Tmem150a	chr6:72355482-72359762	1	0.907	0.355	0	1	1730
Gramd3	chr18:56400339-56503792	0	0	0	1.197	1.235e-07	1731
Spink10	chr18:62548910-62661388	0	0	-0.333	1.649	3.51e-10	1732
Kif20b	chr19:34922357-34975750	0	0	0	-1.532	1.248e-07	1733
Efemp2	chr19:5474689-5481854	1	0.905	0.354	0	1	1734
Fam102b	chr3:108970996-109027607	1	0.904	0.354	0	1	1735
Rere	chr4:150281915-150621966	2	0.904	0.354	0	1	1736
Tgoln1	chr6:72608420-72617000	0	0	0	-0.673	1.311e-07	1737
Snd1	chr6:28480347-28888832	1	0.841	0.324	-0.452	0.006522	1738
Tnpo1	chr13:98842080-98926384	1	0.978	0.041	-0.885	1.079e-05	1739
Spsb2	chr6:124808917-124810616	1	0.595	0.233	0.965	0.0002127	1740
Larp1	chr11:58009063-58062032	0	0	0	0.698	1.347e-07	1741
Rel	chr11:23741728-23770970	1	0.903	0.354	0	1	1742
Eif4g2	chr7:111067984-111083030	0	0	-0.103	-0.758	1.596e-09	1743
Zyx	chr6:42349827-42358562	1	0.903	0.354	0	1	1744
Snhg10	chr12:105030616-105032279	2	0.613	0.24	1.329	0.000264	1745
Tmem238	chr7:4784784-4789560	2	0.902	0.353	0	1	1746
Lats1	chr10:7681208-7716461	0	0	0	0.885	1.474e-07	1747
Dnajc10	chr2:80315465-80354055	1	0.958	0.133	-0.464	5.778e-05	1748
Large1	chr8:72814597-73353540	1	0.902	0.353	0	1	1749
Abhd4	chr14:54254128-54269169	0	0	-0.33	1.322	4.491e-10	1750
Ccna2	chr3:36564864-36573038	0	0	-0.14	-1.431	1.596e-09	1751
Slc40a1	chr1:45908069-45925594	0	0	0	-1.511	1.489e-07	1752
Ccnb1	chr13:100778738-100786486	0	0	0	-1.194	1.491e-07	1753
Itpr3	chr17:27057303-27122223	2	0.902	0.353	0	1	1754
Xpa	chr4:46175221-46196311	0	0	0	1.115	1.492e-07	1755
Erap1	chr13:74639852-74693205	1	0.878	0.344	0.836	0.02595	1756
2610301B20Rik	chr4:10874497-10899423	1	0.866	0.339	0.599	0.01849	1757
Gde1	chr7:118688557-118705738	1	0.872	0.337	-0.353	0.01542	1758
Sox6	chr7:115470871-115824710	1	0.902	0.353	0	1	1759
Tesmin	chr19:3389377-3407823	1	0.902	0.353	0	1	1759
Rab32	chr10:10545038-10558207	0	0	0	-1.017	1.514e-07	1760
Serf2	chr2:121449197-121453420	1	0.903	0.351	0.351	0.04371	1761
Syne2	chr12:75818317-76110928	1	0.901	0.353	0	1	1762
Xrcc3	chr12:111803191-111813879	0	0	0	-1.354	1.525e-07	1763
Snx12	chrX:101211960-101222563	0	0	0	-0.578	1.534e-07	1764
Arhgef9	chrX:95048934-95166539	0	0	0	2.565	1.534e-07	1764
Nsmaf	chr4:6396207-6454271	1	0.901	0.353	0	1	1765
Laptm4a	chr12:8921306-8938741	0	0	-0.007	0.634	3.866e-09	1766
Ssrp1	chr2:85037450-85047114	1	0	0	-0.6	1.868e-08	1767
Mapk11	chr15:89142483-89149606	0	0	0	-2.184	1.535e-07	1768
Hsp90aa1	chr12:110691035-110696395	3	0.767	-0.006	-1.158	4.231e-09	1769
Atad1	chr19:32672562-32712298	0	0	-0.065	-0.71	2.07e-09	1770
Tigd5	chr15:75909734-75914535	1	0.901	0.353	0	1	1771
Slit2	chr5:47983154-48307736	0	0	0	1.917	1.539e-07	1772
Smad9	chr3:54755581-54801269	1	0.9	0.353	0	1	1773
Pcgf6	chr19:47033616-47050906	1	0.81	0.317	-0.813	0.005268	1774
Trrap	chr5:144768793-144859778	1	0.91	0.353	0	1	1775
2610027K06Rik	chr11:85791659-85832388	4	0.9	0.353	0	1	1776
Cenpi	chrX:134308083-134363104	0	0	0	-1.539	1.598e-07	1777
Cdc20	chr4:118432900-118437343	2	0.778	0.305	-0.794	0.002521	1778
Tpm4	chr8:72135287-72153142	1	0.691	0.271	-0.663	0.0006683	1779
Josd2	chr7:44467979-44471658	2	0.049	0.019	-0.71	6.163e-06	1780
Eif5a	chr11:69916711-69920947	1	0.912	0.352	0	1	1781
Scaf11	chr15:96411697-96460843	2	0.9	0.352	0	1	1782
Pogk	chr1:166393611-166409828	1	0.899	0.352	0	1	1783
Ptprm	chr17:66666847-67354491	0	0	0	0.853	1.741e-07	1784
Rac1	chr5:143505480-143527993	1	0.899	0.352	0	1	1785
Minpp1	chr19:32485768-32515370	1	0.57	0.223	-0.819	0.0002372	1786
Tmem185b	chr1:119526153-119528983	1	0.876	0.343	0.419	0.0278	1787
Zfp119a	chr17:55864891-55878953	2	0.899	0.352	0	1	1788
Rnaseh2c	chr19:5601872-5602959	0	0	0	-1.128	1.795e-07	1789
Vegfc	chr8:54077531-54186454	1	0.776	0.304	0.882	0.002656	1790
Scap	chr9:110333355-110384949	1	0.898	0.352	0	1	1791
Flnb	chr14:7817956-7951587	1	0.898	0.352	0	1	1791
Zfp703	chr8:26977335-26981462	0	0	0	1.104	1.818e-07	1792
Fnta	chr8:25998721-26015601	1	0.901	0.352	0	1	1793
Tuft1	chr3:94612752-94658872	1	0.001	0.001	1.087	7.043e-07	1794
Sox5	chr6:143828424-144209568	1	0.738	0.289	0.789	0.001377	1795
Haus8	chr8:71250596-71272590	1	0.898	0.352	0	1	1796
Alyref2	chr1:171503477-171504750	2	1.229	0.352	0	1	1797
Jkamp	chr12:72085838-72101527	1	0.558	0.219	0.586	0.0002351	1798
Ndrg4	chr8:95703036-95715119	0	0	0	1.682	1.854e-07	1799
Lgr6	chr1:134986352-135105276	0	0	0	2.276	1.854e-07	1799
Snap23	chr2:120567670-120600722	1	0.897	0.351	0	1	1800
Gnaq	chr19:16132683-16388520	0	0	0	0.674	1.922e-07	1801
Alyref	chr11:120594515-120598365	1	0.863	0.338	-0.42	0.02064	1802
Abca3	chr17:24352022-24410204	1	0.897	0.351	0	1	1803
Pcyox1	chr6:86386005-86397150	1	0.006	-0.001	-0.59	2.086e-08	1804
Prkaca	chr8:83976882-83996442	0	0	0	-0.713	1.938e-07	1805
Lacc1	chr14:77024200-77036617	1	0.897	0.351	0	1	1806
Hcn3	chr3:89146774-89160157	1	0.897	0.351	0	1	1806
Gm16861	chr16:4935163-4939585	1	0.896	0.351	0	1	1807
Ptpru	chr4:131768456-131838278	1	0.924	0.351	0	1	1808
Rfx5	chr3:94954107-94961561	0	0	0	1.304	2.033e-07	1809
2310015A10Rik	chr12:80120545-80132844	1	0.896	0.351	0	1	1810
Lonrf1	chr8:36216063-36249516	1	0.896	0.351	0	1	1810
Cacnb3	chr15:98634766-98644536	1	0.865	0.339	0.913	0.02272	1811
Aurka	chr2:172356189-172370570	0	0	-0.298	-1.266	1.318e-09	1812
Echdc2	chr4:108165436-108179308	0	0	0	-1.827	2.054e-07	1813
Ppp2r5b	chr19:6227766-6235840	1	0.91	0.351	0	1	1814
Gja1	chr10:56377299-56390419	0	0	0	1.761	2.058e-07	1815
Slc23a2	chr2:132052495-132145108	0	0	0	-1.107	2.09e-07	1816
Yipf6	chrX:98937780-98949020	0	0	0	0.787	2.09e-07	1816
Wif1	chr10:121034003-121100642	1	0.895	0.351	0	1	1817
Pgm2l1	chr7:100227606-100278872	1	0.833	0.326	1.259	0.01034	1818
4930451G09Rik	chr16:4964287-4978963	1	0.895	0.35	0	1	1819
Atf3	chr1:191170296-191183333	1	0.839	0.329	1.965	0.01175	1820
Prex2	chr1:10993464-11303682	1	0.894	0.35	0	1	1821
Brip1	chr11:86058135-86201193	0	0	0	-1.236	2.279e-07	1822
D6Wsu163e	chr6:126939965-126975704	1	0.691	0.271	-0.853	0.0008439	1823
Kdm4a	chr4:118142042-118180043	0	0	0	0.849	2.315e-07	1824
E130309D02Rik	chr5:143301071-143315360	1	0.894	0.35	0	1	1825
Cdk2ap1	chr5:124345438-124354628	2	0.894	0.35	0	1	1826
Igfbp4	chr11:99041243-99052655	0	0	0	-1.062	2.337e-07	1827
Cox14	chr15:99725617-99728136	2	0.273	0.107	0.48	6.886e-05	1828
Tmem63b	chr17:45660176-45686218	0	0	0	0.881	2.338e-07	1829
Hs6st1	chr1:36068399-36106446	1	0.894	0.35	0	1	1830
Zfp64	chr2:168925360-168955587	1	0.894	0.35	0	1	1830
Mrpl40	chr16:18872017-18876637	1	0.894	0.35	0	1	1830
Snx27	chr3:94497541-94582716	1	0.773	0.303	-0.564	0.00305	1831
Dcbld1	chr10:52233618-52321378	1	0.002	0.001	0.761	1.064e-06	1832
C630043F03Rik	chr4:72201243-72203930	1	0.682	0.267	2.336	0.0008202	1833
Pcbp2	chr15:102470631-102500059	2	1.569	0.275	0.545	0.001038	1834
Nde1	chr16:14163274-14192923	1	0.893	0.35	0	1	1835
4930404I05Rik	chr16:91011248-91016503	1	0.893	0.35	0	1	1835
Ube2q1	chr3:89773608-89783997	1	0.874	0.341	-0.21	0.02946	1836
Dennd1a	chr2:37798989-38287384	1	0.226	0.088	1.438	5.427e-05	1837
Ccng2	chr5:93267572-93276231	1	0.893	0.35	0	1	1838
Gamt	chr10:80258150-80261012	1	0	0	-1.757	1.071e-07	1839
Pde1a	chr2:79834452-80128971	1	0.892	0.35	0	1	1840
Rbm43	chr2:51924448-51934644	1	0.892	0.35	0	1	1840
Epdr1	chr13:19591707-19619830	1	0.892	0.35	0	1	1840
Nup133	chr8:123897122-123949265	0	0	-0.35	-0.923	6.821e-10	1841
Eno1	chr4:150237196-150248873	4	0.892	0.349	0	1	1842
Tspan6	chrX:133891069-133898429	0	0	0	-1.027	2.448e-07	1843
Trp53inp2	chr2:155381855-155389847	0	0	0	-0.811	2.487e-07	1844
Mrpl23	chr7:142533031-142540744	1	0.892	0.349	0	1	1845
Pabpn1	chr14:54894142-54898927	0	0	0	-0.735	5.237e-08	1846
Fam228b	chr12:4746215-4769267	1	0.891	0.349	0	1	1847
Orai1	chr5:123015073-123030452	1	0.891	0.349	0	1	1847
Hnrnpl	chr7:28810889-28822266	2	0.397	0.156	-0.45	0.0001621	1848
Eef1b2	chr1:63176830-63180486	1	0.793	0.299	0.322	0.002792	1849
Grsf1	chr5:88659232-88675580	0	0	0	-0.645	2.519e-07	1850
Agpat4	chr17:12119283-12219640	0	0	0	-0.951	2.519e-07	1850
Snhg7	chr2:26637175-26640244	0	0	-0.004	2.377	1.067e-08	1851
Ahnak	chr19:8989283-9019196	0	0	0	-1.491	2.559e-07	1852
D730003I15Rik	chr1:191224453-191225687	1	0.891	0.349	0	1	1853
Gcfc2	chr6:81923668-81959098	1	0.891	0.349	0	1	1853
Adgrf2	chr17:42708936-42742179	1	0.891	0.349	0	1	1853
1700052K11Rik	chr11:105179020-105181433	1	0.891	0.349	0	1	1853
Casc4	chr2:121866969-121936207	0	0	0	-1.033	2.619e-07	1854
Smarcd2	chr11:106263170-106272972	1	0.967	0.349	0	1	1855
Scaper	chr9:55549878-55556780	0	0	0	1.198	2.656e-07	1856
Zfp777	chr6:48024187-48047794	1	0.89	0.349	0	1	1857
Arhgap39	chr15:76723984-76818170	1	0.885	0.347	0.688	0.04542	1858
Tbccd1	chr16:22813213-22857669	1	0.89	0.349	0	1	1859
Gtf2a1	chr12:91555261-91590487	3	1.182	0.226	0.551	0.0003608	1860
Pik3c2a	chr7:116337275-116443458	0	0	0	-1.173	1.391e-07	1861
Pced1a	chr2:130417683-130424288	1	0.89	0.349	0	1	1862
Eif2b4	chr5:31187557-31193139	1	0.898	0.349	0	1	1863
Zfp628	chr7:4915216-4922003	1	0.889	0.348	0	1	1864
Cnot2	chr10:116485160-116581511	1	0.889	0.348	0	1	1865
Rbmx2	chrX:48695003-48710719	0	0	0	-0.739	2.862e-07	1866
Gemin7	chr7:19564948-19573343	2	0.889	0.348	0	1	1867
Lage3	chrX:74352161-74353618	0	0	0	-0.803	2.874e-07	1868
Vti1b	chr12:79156016-79172458	1	0.888	0.348	0	1	1869
Troap	chr15:99074972-99083409	0	0	0	-0.975	2.874e-07	1870
Vgll3	chr16:65815632-65863066	4	0.888	0.348	0	1	1871
Clptm1l	chr13:73604001-73620639	0	0	-0.38	-0.842	4.897e-10	1872
Cmc2	chr8:116888684-116921436	0	0	0	-0.979	2.954e-07	1873
Gm15706	chr6:145250551-145251856	1	0.865	0.339	1.326	0.02825	1874
Ppp4r2	chr6:100833637-100868717	0	0	0	-0.776	3.032e-07	1875
Hist1h2bj	chr13:22043229-22043658	2	0.894	0.348	0	1	1876
Sfxn2	chr19:46573364-46596900	0	0	0	-1.019	7.281e-08	1877
Tex264	chr9:106658745-106685816	1	0.831	0.326	-0.492	0.01287	1878
Tmem64	chr4:15265819-15286753	1	0.639	0.251	0.612	0.0006725	1879
Stam2	chr2:52692205-52742149	1	0.584	0.229	-0.492	0.0004057	1880
Cip2a	chr16:48994187-49019705	1	0.886	0.347	0	1	1881
[truncated: 22,988 more rows]

## Sheet: 1607610377_down
# Analysis title: cl9_R2_trim_peak analysis from Cistrome-GO
# Mode: Ensemble mode
# Specie: mm10
# Peak bed file name: cl9_R2_trim_peak.bed
# Differential expression file name: Sig_B16_siTbx2a_siCN.txt
# Genes for gene ontology: downgenes
# Column index of (GeneID, logFoldChange, FDR): 1,3,7
# Cutoffs of logFoldChange and FDR for DE genes: 0.5, 0.05
# Top peaks to use: 10000
# Half-decay distance: 1000bp
# FDR cutoff of GO/KEGG terms to return: 0.2
# Minimum and maximum gene number in GO and KEGG gene sets: 10, 2000
Symbol	Coordinate	PeakNumber	RPscore	adjRPscore	logFoldChange	DE significance	Rank_by_rank_product
Ptbp3	chr4:59471867-59549364	1	0.899	0.352	-2.547	6.209e-67	1
Tbx2	chr11:85832614-85841948	4	0.993	0.389	-2.964	1.418e-38	2
Ppp2r1b	chr9:50856923-50894229	2	1.587	0.622	-1.381	2.074e-22	3
Ctbp2	chr7:132987010-133123483	4	1.885	0.738	-1.103	1.665e-12	4
Pcbp1	chr6:86524479-86526189	3	1.403	0.55	-1.409	4.715e-27	5
Degs1	chr1:182275963-182282801	1	0.825	0.323	-1.409	8.244e-55	6
Mreg	chr1:72159232-72212307	2	0.917	0.359	-2.064	3.662e-38	7
Trip13	chr13:73912461-73937767	1	0.971	0.38	-2.078	3.056e-29	8
Sspn	chr6:145934121-145965225	2	1.615	0.633	-2.176	9.782e-13	9
2011-09-01	chr5:93093415-93181378	3	2.072	0.812	-0.307	0.0136	10
Arfip1	chr3:84496092-84582625	1	0.903	0.354	-1.526	4.096e-31	11
Mrpl45	chr11:97315715-97329920	0	0	-0.339	-3.925	1.431e-66	12
Scamp3	chr3:89177390-89182770	1	0.991	0.388	-1.482	4.409e-20	13
Actb	chr5:142903114-142906754	5	1.786	0.699	-0.59	9.679e-05	14
Bmi1	chr2:18677017-18686629	3	1.06	0.415	-1.193	4.069e-16	15
Met	chr6:17463956-17573980	4	1.06	0.415	-1.22	6.638e-16	16
E2f1	chr2:154559399-154569426	2	1.07	0.419	-1.711	3.863e-15	17
Rfc2	chr5:134582689-134598328	2	0.956	0.375	-1.155	9.666e-21	18
Dlg1	chr16:31663442-31873356	1	0.964	0.377	-1.359	1.609e-19	19
Galnt1	chr18:24205993-24286816	0	0	0	-1.838	6.193e-37	20
Tmx1	chr12:70453153-70467624	0	0	-0.357	-1.806	4.002e-39	21
Mest	chr6:30738052-30748466	3	1.701	0.666	-0.483	0.0009261	22
Insc	chr7:114745765-114850380	2	1.196	0.468	-1.146	7.641e-12	23
Ostm1	chr10:42678915-42702462	1	0.886	0.347	-1.663	1.856e-23	24
Stx7	chr10:24149316-24188961	3	1.517	0.594	-0.806	3.607e-09	25
Panx1	chr9:15005784-15045478	1	0.942	0.369	-1.782	5.299e-20	26
Eif3d	chr15:77958997-77970824	2	0.826	0.323	-1.176	1.148e-26	27
Atp6v1a	chr16:44085403-44139259	1	0.48	0.188	-1.014	5.117e-30	28
Orc6	chr8:85299631-85308279	0	0	0	-2.668	7.549e-32	29
Atp2b1	chr10:98914641-99026143	2	1.63	0.638	-0.477	0.000358	30
Telo2	chr17:25099568-25115905	2	0.971	0.38	-1.115	9.621e-15	31
Mdc1	chr17:35841497-35859670	2	1.036	0.406	-1.19	2.839e-12	32
Mpp6	chr6:50110859-50198598	2	1.549	0.607	-0.711	1.675e-06	33
Tgfbr1	chr4:47386215-47414924	0	0	0	-2.116	2.995e-31	34
Tk1	chr11:117815518-117826014	2	1.272	0.498	-1.475	5.502e-09	35
Lypla1	chr1:4807822-4846735	0	0	-0.012	-2.004	7.416e-35	36
Ptma	chr1:86526556-86530711	3	1.531	0.6	-0.669	3.388e-06	37
Smc4	chr3:69004737-69034623	2	1.162	0.455	-1.054	1.214e-09	38
Fanci	chr7:79392337-79450264	1	0.833	0.326	-2.017	5.608e-21	39
Btbd10	chr7:113315643-113369339	1	0.868	0.338	-1.027	1.92e-20	40
Me1	chr9:86581362-86687277	0	0	0	-2.04	4.209e-30	41
Nptn	chr9:58582239-58652879	1	0.745	0.292	-1.265	1.376e-22	42
Sae1	chr7:16320235-16387896	1	0	-0.258	-1.794	2.155e-33	43
2008-03-01	chr6:116338021-116409541	1	0.947	0.371	-1.281	2.164e-15	44
Eif2d	chr1:131153206-131172234	0	0	0	-2.494	1.109e-29	45
Ets1	chr9:32696041-32757820	3	1.63	0.638	-0.243	0.0479	46
Ppa1	chr10:61648620-61674165	0	0	0	-1.494	3.331e-28	47
Plekha8	chr6:54595110-54645822	1	0.817	0.32	-1.566	7.11e-20	48
Smim14	chr5:65448754-65492835	1	0.971	0.38	-1.396	3.007e-12	49
Hat1	chr2:71389259-71441622	1	0.884	0.346	-1.549	1.35e-17	50
Nudcd2	chr11:40733660-40740046	0	0	0	-1.556	4.763e-28	51
Rad51	chr2:119112813-119136073	0	0	0	-2.077	3.743e-27	52
Myh9	chr15:77760584-77842175	3	1.481	0.58	-0.782	4.879e-05	53
Sorbs3	chr14:70180467-70206022	2	1.597	0.626	-1.045	0.005895	54
Alg5	chr3:54735538-54749795	1	0.947	0.371	-1.11	1.389e-13	55
Afg3l1	chr8:123477861-123503916	0	0	-0.325	-1.256	6.268e-31	56
Tdrkh	chr3:94413243-94432650	2	1.603	0.628	-0.434	0.02062	57
Magt1	chrX:105968084-106011899	1	0.892	0.35	-0.972	2.991e-16	58
Mcm6	chr1:128331574-128359705	0	0	0	-2.199	1.178e-26	59
Rad51ap1	chr6:126923415-126939587	1	0.898	0.352	-1.437	6.047e-16	60
Kcmf1	chr6:72841113-72899979	2	1.529	0.599	-0.382	0.0008147	61
Slc45a2	chr15:11000720-11029233	2	1.12	0.439	-1.014	3.361e-07	62
5031439G07Rik	chr15:84945719-84987971	3	0.737	0.289	-1.206	1.245e-18	63
Hirip3	chr7:126861971-126865122	1	0.857	0.336	-1.281	1.955e-16	64
Srsf2	chr11:116849896-116853094	2	0.737	0.002	-1.612	2.314e-22	65
Eogt	chr6:97110023-97148886	3	1.227	0.481	-0.709	3.203e-05	66
Nacc1	chr8:84670478-84687862	1	0.978	0.383	-0.909	1.12e-09	67
Aak1	chr6:86849516-87003227	0	0	0	-1.609	4.267e-23	68
Snx18	chr13:113592178-113618564	1	0.963	0.377	-1.505	8.978e-11	69
Atad2	chr15:58094046-58135082	2	1.064	0.05	-1.777	3.364e-20	70
Dhrs13	chr11:78032312-78037864	1	0.98	0.377	-1.563	1.253e-10	71
Tmem106b	chr6:13069758-13089269	0	0	-0.005	-1.32	1.751e-24	72
Glud1	chr14:34310726-34345033	0	0	0	-0.994	4.405e-22	73
Sin3b	chr8:72723269-72739914	0	0	0	-1.164	1.074e-21	74
Tubg1	chr11:101120116-101126423	1	0.048	0.019	-1.233	5.299e-20	75
Tnks2	chr19:36834231-36893477	0	0	0	-0.951	1.144e-21	76
Coasy	chr11:101082564-101086619	0	0	0	-1.244	3.401e-22	77
Krtcap2	chr3:89246472-89249729	1	0.996	0.39	-0.538	8.824e-07	78
Tyrp1	chr4:80834212-80851736	4	1.01	0.396	-0.747	2.735e-06	79
Cdc25a	chr9:109875578-109893890	1	0.921	0.361	-1.012	2.709e-12	80
Pole4	chr6:82646711-82652865	1	0.919	-0.021	-1.208	1.759e-23	81
Gmcl1	chr6:86691767-86733378	0	0	-0.302	-1.673	9.993e-25	82
Tstd3	chr4:21757381-21767211	0	0	0	-1.566	8.394e-21	83
Anapc11	chr11:120598531-120608198	1	0.968	0.379	-0.791	8.674e-09	84
Dbf4	chr5:8396968-8422716	1	0.986	0.386	-0.873	3.672e-07	85
Ccnd2	chr6:127125708-127151048	2	1.15	0.45	-0.797	0.0001924	86
Bbip1	chr19:53929658-53944627	1	0.764	0.044	-1.364	2.435e-18	87
Scd2	chr19:44293675-44306862	3	1.272	0.498	-0.863	0.002211	88
Calr	chr8:84842087-84846931	1	0.011	-0.004	-1.947	2.074e-22	89
Gnb1	chr4:155491360-155559269	2	1.052	0.412	-0.592	2.402e-05	90
Npc2	chr12:84754558-84773112	0	0	0	-1.049	5.666e-21	91
Rmi2	chr16:10835058-10843235	2	0.954	0.374	-1.663	2.34e-09	92
Suz12	chr11:79993105-80034123	1	0.801	0.314	-1.485	3.808e-14	93
Ccdc34	chr2:110017816-110045325	0	0	0	-1.678	7.665e-20	94
Txnl1	chr18:63662800-63692359	0	0	-0.366	-1.22	8.815e-24	95
Pkp4	chr2:59161868-59355205	1	0.936	0.367	-0.709	4.613e-10	96
Hnrnpf	chr6:117907803-117925622	3	0.921	0.013	-1.301	1.112e-17	97
Slc29a1	chr17:45585199-45595572	2	0.942	0.369	-1.34	1.035e-09	98
Bpnt1	chr1:185332158-185357777	2	0.213	0.084	-1.576	7.698e-17	99
Cbx3	chr6:51470615-51483704	2	1.367	0.536	-0.451	0.0287	100
Cav2	chr6:17281184-17289130	0	0	0	-2.26	5.607e-19	101
Hectd1	chr12:51743721-51829536	1	0.951	0.373	-0.803	8.468e-09	102
Usp1	chr4:98923809-98935542	1	0.895	0.351	-1.191	9.167e-12	103
Cul4b	chrX:38531620-38576196	1	0	0	-1.371	2.402e-18	104
Kif5b	chr18:6201004-6241524	1	0.015	0.006	-1.169	1.434e-17	105
Klf10	chr15:38294405-38299900	2	1.225	0.48	-0.758	0.008971	106
Ids	chrX:70343069-70365085	0	0	0	-1.92	1.523e-18	107
Afmid	chr11:117825918-117839908	2	1.36	0.533	-0.572	0.03111	108
Dnmt1	chr9:20907205-20952623	1	0.923	0.361	-1.064	3.279e-10	109
Mbnl1	chr3:60501178-60629750	2	1.149	0.45	-0.522	0.002808	110
H2afz	chr3:137864486-137866922	3	0.916	0.359	-1.127	1.701e-10	111
Hdgf	chr3:87906320-87916132	1	0.997	0.39	-0.412	0.0001697	112
Alg10b	chr15:90224310-90230554	1	0.91	0.356	-1.412	1.289e-10	113
Lmo7	chr14:101729927-101934693	0	0	0	-1.473	3.066e-18	114
Clta	chr4:44012642-44032846	0	0	0	-0.878	8.85e-18	115
H6pd	chr4:149979473-150009023	1	0.657	0.257	-1.768	3.985e-14	116
Gsr	chr8:33653237-33698162	0	0	0	-1.939	1.558e-18	117
Hmgb1	chr5:149046701-149051616	2	1.194	0.468	-0.407	0.01553	118
Aldh3a2	chr11:61244751-61267186	0	0	-0.317	-2.079	7.626e-21	119
Rab1b	chr19:5099206-5106996	0	0	0	-1.499	2.418e-18	120
Gulp1	chr1:44551670-44796836	1	0.674	0.264	-2.053	1.012e-13	121
Smyd2	chr1:189880491-189922291	2	0.985	0.386	-0.593	7.108e-05	122
Smc5	chr19:23206440-23273897	1	0.923	0.361	-1.205	2.769e-09	123
Dzip3	chr16:48924227-48994142	1	0.859	0.337	-1.058	2.188e-11	124
Prdx3	chr19:60864065-60874538	0	0	0	-1.687	3.719e-18	125
Golt1b	chr6:142387242-142403858	1	0.97	0.38	-0.876	5.105e-06	126
Tpm1	chr9:67027889-67043871	2	1.046	0.41	-0.482	0.002504	127
Slc16a6	chr11:109450855-109473598	1	0.756	0.296	-1.326	8.749e-13	128
Lmbrd2	chr15:9140569-9197450	2	0.026	0.01	-2.078	7.087e-16	129
Nup85	chr11:115564443-115583924	0	0	0	-1.12	3.698e-17	130
Mmp14	chr14:54431597-54442456	0	0	0	-1.226	1.678e-17	131
Cd164	chr10:41519499-41531042	1	0.851	0.025	-0.914	2.454e-15	132
Rrm2	chr12:24708253-24714146	1	0.859	0.337	-1.382	3.845e-11	133
Zfp36l2	chr17:84183927-84187947	2	1.006	0.394	-1.301	0.001496	134
E2f8	chr7:48866428-48881041	1	0.813	0.319	-1.802	5.447e-12	135
Kcnab2	chr4:152390743-152448855	1	0.932	0.365	-1.114	1.867e-08	136
Bola3	chr6:83349475-83360136	1	0.955	0.374	-0.728	5.931e-07	137
Hmgn5	chrX:109004536-109013380	0	0	0	-1.984	5.212e-17	138
Clock	chr5:76209867-76303502	1	0.705	0.276	-2.288	4.766e-13	139
Gpd1l	chr9:114899338-114933987	0	0	0	-1.506	5.249e-17	140
Fxn	chr19:24259544-24280590	0	0	0	-2.222	6.05e-17	141
Isy1	chr6:87818447-87838759	1	0	-0.355	-1.451	1.25e-20	142
2810410L24Rik	chr11:120186649-120189856	1	0.998	0.391	-1.459	0.002209	143
Ppic	chr18:53406340-53418007	0	0	0	-1.323	8.113e-17	144
Rexo2	chr9:48474160-48480611	1	0.888	0.348	-0.599	8.815e-10	145
Maoa	chrX:16619697-16687812	0	0	0	-1.735	9.465e-17	146
Cc2d1b	chr4:108619955-108634122	1	0.96	0.376	-0.681	3.457e-06	147
Txndc15	chr13:55714649-55726228	0	0	0	-1.147	5.143e-17	148
Mkln1	chr6:31398827-31509477	1	0.847	0.332	-0.856	9.86e-11	149
Birc5	chr11:117849236-117855743	0	0	-0.307	-1.816	1.863e-19	150
Dna2	chr10:62947028-62974188	1	0.88	0.345	-1.647	9.376e-10	151
Necap1	chr6:122874556-122888943	0	0	0	-1.992	2.723e-17	152
Cdca3	chr6:124830175-124833701	0	0	0	-1.579	3.391e-16	153
Ccnf	chr17:24223231-24251409	0	0	0	-1.513	3.517e-16	154
Rpa1	chr11:75300258-75348383	0	0	0	-0.938	5.977e-16	155
Dennd6a	chr14:26573857-26634322	0	0	-0.321	-1.813	4.233e-19	156
Ldha	chr7:46845803-46855627	1	0.984	0.385	-0.524	0.0006213	157
Hexa	chr9:59539539-59565109	2	0.932	0.365	-0.805	1.879e-07	158
Ptgds	chr2:25466711-25469749	0	0	0	-1.567	7.137e-16	159
Rnf145	chr11:44518955-44565520	1	0.991	0.388	-0.46	0.00224	160
Eif1ad	chr19:5366812-5371511	1	0.974	0.382	-0.594	0.0003347	161
Hsp90b1	chr10:86690840-86705444	1	0.983	0.385	-0.586	0.0008149	162
Mcm5	chr8:75109508-75128439	0	0	0	-1.762	8.075e-16	163
Hist1h2ag	chr13:22042477-22042949	2	1.085	0.423	-1.864	0.0412	164
Tcf19	chr17:35512734-35516824	0	0	0	-1.97	1e-15	165
Neto2	chr8:85636717-85700924	1	0.782	0.306	-1.66	3.633e-11	166
Dhfr	chr13:92354782-92389053	0	0	0	-1.489	1.132e-15	167
Imp4	chr1:34439828-34445747	1	0.028	0.011	-1.022	6.839e-14	168
Bend4	chr5:67392146-67427799	1	0.936	0.367	-1.202	7.802e-07	169
Copg1	chr6:87887939-87913594	0	0	-0.35	-1.353	6.732e-19	170
Trappc6a	chr7:19508669-19516145	1	0.876	0.343	-0.927	3.794e-09	171
Chaf1a	chr17:56040415-56068026	1	0.08	0.004	-1.136	5.474e-14	172
Chek1	chr9:36708481-36726658	1	0.818	0.321	-1.597	1.676e-10	173
Mycbp	chr4:123905012-123912250	1	0	0	-1.319	7.824e-16	174
Fabp5	chr3:10012584-10016610	0	0	0	-1.459	5.756e-15	175
Tram1	chr1:13564692-13589910	0	0	-0.047	-0.938	1.551e-17	176
Lsm1	chr8:25785590-25803975	1	0.994	0.389	-0.567	0.007697	177
Hsd17b7	chr1:169949536-169969205	0	0	0	-2.46	9.647e-15	178
Pbdc1	chrX:105079755-105085194	0	0	0	-1.009	1.437e-14	179
Alg13	chrX:144317965-144325197	0	0	0	-2.134	1.618e-14	180
Smc1a	chrX:152016427-152061973	0	0	0	-1.231	1.834e-14	181
Gas2l3	chr10:89408822-89443967	2	0.724	0.283	-0.967	2.182e-11	182
Banf1	chr19:5364632-5366876	1	0.982	0.385	-0.446	0.002337	183
Eif1b	chr9:120492605-120495327	1	0.964	0.377	-0.424	0.0001518	184
Gas7	chr11:67586499-67688992	1	0.967	0.379	-1.126	0.0002653	185
Ppm1m	chr9:106194952-106199233	0	0	0	-2.355	2.925e-14	186
Dnaja3	chr16:4684069-4707693	0	0	0	-1.207	3.017e-14	187
Fntb	chr12:76837466-76921412	1	0.934	0.366	-0.706	2.203e-06	188
Ppp6c	chr2:39196669-39226349	0	0	-0.356	-1.744	2.999e-18	189
Aff4	chr11:53350766-53421830	1	0.991	0.388	-0.477	0.01165	190
Knstrn	chr2:118814002-118836212	0	0	0	-1.658	3.164e-14	191
Mrpl42	chr10:95480804-95501949	1	0.934	0.366	-0.802	2.077e-06	192
Cdc6	chr11:98907800-98923942	0	0	0	-1.915	3.472e-14	193
Ptpn6	chr6:124720706-124738709	1	0.192	0.07	-3.324	2.456e-12	194
Cdc45	chr16:18780446-18811972	0	0	0	-1.387	3.691e-14	195
Tmem126a	chr7:90450699-90457203	3	0.971	0.381	-0.369	0.00203	196
Cdca7l	chr12:117843860-117878706	1	0.978	0.383	-0.525	0.003687	197
Exoc5	chr14:49012143-49066667	0	0	-0.308	-1.151	1.815e-17	198
Lims1	chr10:58351962-58424691	0	0	-0.18	-1.805	5.719e-17	199
Cinp	chr12:110872609-110889145	0	0	0	-1.745	2.741e-14	200
Pex12	chr11:83295074-83298977	1	0.868	0.336	-1.478	1.94e-08	201
Vangl2	chr1:172000959-172027295	1	0.991	0.388	-0.861	0.0196	202
Shcbp1	chr8:4735975-4779567	0	0	0	-1.786	7.576e-14	203
Cisd2	chr3:135406411-135423433	0	0	0	-0.986	5.484e-14	204
Galm	chr17:80127470-80185032	1	0.65	0.255	-0.88	3.509e-11	205
Prodh	chr16:18071725-18089190	1	0.026	0.01	-2.583	7.412e-13	206
Synj2bp	chr12:81504120-81532911	0	0	0	-0.921	7.838e-14	207
Cdk2	chr10:128697938-128705051	3	0.783	0.306	-1.138	9.788e-10	208
Cdc25b	chr2:131186947-131198511	1	0.005	0.002	-1.305	3.938e-13	209
Sdcbp	chr4:6365679-6396122	2	0.97	0.38	-0.427	0.001654	210
Senp2	chr16:22009483-22049269	0	0	0	-1.151	6.107e-14	211
Pcnt	chr10:76351253-76442912	0	0	0	-1.161	9.856e-14	212
Rnf114	chr2:167503442-167516173	1	0.807	0.292	-0.847	4.311e-10	213
Capn2	chr1:182467252-182517610	1	0.16	0.063	-0.784	6.892e-12	214
Cdkn2d	chr9:21288463-21291209	1	0.156	0.061	-1.366	6.456e-12	214
Ccdc13	chr9:121797626-121839461	0	0	0	-1.98	1.023e-13	215
Nol9	chr4:152039320-152061494	1	0.941	0.368	-1.265	2.077e-05	216
Cdca5	chr19:6085096-6091773	0	0	-0.271	-1.937	1.942e-16	217
Clspn	chr4:126556979-126593903	0	0	0	-1.699	1.135e-13	218
Mapre1	chr2:153741286-153773314	1	0.002	0.001	-1.017	4.174e-13	219
Rbl1	chr2:157174995-157204534	1	0.933	0.366	-1.047	9.563e-06	220
Phb	chr11:95666956-95680773	0	0	0	-1.08	1.191e-13	221
Zfp322a	chr13:23353102-23369208	0	0	0	-1.276	1.365e-13	222
Art5	chr7:102096878-102100229	1	0.931	0.365	-1.408	8.49e-06	223
Ftl1	chr7:45457943-45459886	2	0.942	0.366	-0.729	1.311e-05	224
Hdlbp	chr1:93405939-93478377	0	0	-0.381	-1.306	1.594e-17	225
Ccne2	chr4:11191708-11204779	1	0.925	0.362	-1.836	6.989e-06	226
E2f7	chr10:110745438-110787384	1	0.945	0.37	-0.965	5.618e-05	227
Calm1	chr12:100200143-100209824	5	1.866	0.37	-0.559	5.44e-05	228
Aif1l	chr2:31950302-31973442	0	0	0	-1.836	1.591e-13	229
Stmn1	chr4:134468319-134473843	1	0.96	0.376	-0.888	0.0005389	230
Ercc6l	chrX:102142819-102157091	0	0	0	-1.688	1.897e-13	231
Naa15	chr3:51416015-51475985	1	0.98	0.38	-0.471	0.004374	232
Mlec	chr5:115142980-115158176	0	0	0	-1.083	2.29e-13	233
Tinagl1	chr4:130165599-130175122	1	0.779	0.305	-1.312	3.099e-09	234
Alg6	chr4:99715629-99763460	0	0	0	-1.713	2.42e-13	235
0610010F05Rik	chr11:23573250-23633631	0	0	0	-1.526	2.573e-13	236
Chaf1b	chr16:93883900-93906106	1	0.844	0.331	-1.32	5.117e-08	237
Sec61g	chr11:16501637-16508484	0	0	0	-1.275	3.869e-13	238
Rpa2	chr4:132768359-132778746	0	0	0	-1.127	9.047e-14	239
Gga2	chr7:121986721-122021198	1	0.946	0.371	-0.514	0.0001802	240
Cnot6	chr11:49671496-49712722	1	0.836	0.327	-1.545	6.229e-08	241
Nudt4	chr10:95547006-95564146	0	0	0	-0.961	5.052e-13	242
Stx16	chr2:174076301-174099771	1	0.879	0.022	-1.71	1.077e-11	243
Melk	chr4:44300916-44364675	0	0	0	-1.704	5.142e-13	244
Srsf9	chr5:115327176-115333080	0	0	0	-1.101	3.652e-13	245
Cdc40	chr10:40831621-40883143	1	0.588	0.23	-1.137	2.856e-10	246
Dct	chr14:118012789-118052246	6	0.894	0.35	-0.768	1.408e-06	247
Cep55	chr19:38055040-38074425	0	0	0	-2.247	6.301e-13	248
Rgcc	chr14:79288749-79301635	1	0.943	0.369	-1.781	0.000161	249
Galk1	chr11:116008356-116012719	2	0.766	0.3	-0.844	4.252e-09	250
Uap1l1	chr2:25361489-25365663	1	0.983	0.384	-0.405	0.02253	251
Atp6v1d	chr12:78842981-78861638	1	0.837	0.039	-0.651	2.239e-11	252
Fnbp1l	chr3:122538718-122619714	1	0.74	0.29	-1.124	2.409e-09	253
Exosc8	chr3:54728678-54735364	1	0.936	0.366	-0.616	8.576e-05	254
Wdr90	chr17:25844733-25861515	0	0	-0.004	-1.986	3.792e-14	255
Sh3bgrl	chrX:109095406-109162467	0	0	0	-1.841	7.412e-13	256
Sema6b	chr17:56123084-56140343	1	0.955	0.374	-1.466	0.0008969	257
Crat	chr2:30400475-30415748	1	0.985	0.386	-0.625	0.04075	258
Uhrf1	chr17:56303336-56323486	3	0.804	0.315	-1.812	2.571e-08	259
Plekha1	chr7:130865723-130913494	0	0	0	-1.604	8.42e-13	260
Sdc1	chr12:8771395-8793687	1	0.749	0.293	-1.25	6.102e-09	261
Fastkd2	chr1:63730624-63753385	0	0	0	-1.277	1.015e-12	262
Kras	chr6:145216698-145250231	1	0.927	0.363	-0.558	4.879e-05	263
Dap	chr15:31224384-31274338	1	0.799	0.313	-0.718	2.572e-08	264
Snn	chr16:11066297-11074986	0	0	0	-1.307	1.047e-12	265
Pik3cb	chr9:99038401-99140211	1	0.759	0.297	-1.252	1.238e-08	266
Impa2	chr18:67289246-67319216	0	0	0	-1.481	1.12e-12	267
Lgals1	chr15:78926724-78930465	1	0.328	0.128	-0.956	2.543e-10	268
Acot7	chr4:152186133-152271855	1	0.811	0.318	-0.792	6.267e-08	269
Nes	chr3:87971092-87980451	0	0	0	-2.785	1.385e-12	270
Gnptab	chr10:88379267-88447323	1	0.961	0.377	-0.408	0.004216	271
Gpr137b	chr13:13357619-13393624	1	0.002	0.001	-1.101	4.815e-12	272
Fbxo3	chr2:104027798-104063237	0	0	0	-0.996	1.504e-12	273
Gjb2	chr14:57098601-57104702	2	0.829	0.325	-1.047	1.684e-07	274
Acsl5	chr19:55253368-55296628	0	0	0	-1.06	1.944e-12	275
Oip5	chr2:119609531-119618505	0	0	0	-1.792	2.162e-12	276
E2f2	chr4:136172273-136196056	1	0.858	0.336	-1.699	7.285e-07	277
Pigq	chr17:25926419-25941989	1	0.959	0.375	-0.374	0.00375	278
Mcm3	chr1:20802967-20820312	0	0	0	-1.093	2.181e-12	279
Katnbl1	chr2:112379210-112414237	0	0	-0.001	-0.962	1.93e-13	280
Trappc11	chr8:47490127-47533470	0	0	0	-1.192	2.336e-12	281
Gpaa1	chr15:76331293-76334899	1	0.943	0.369	-0.464	0.0004649	282
Dars	chr1:128363706-128417416	0	0	-0.317	-1.091	6.129e-15	283
Vma21	chrX:71816757-71824706	0	0	0	-0.835	2.714e-12	284
Pik3r3	chr4:116221607-116303056	2	1.57	0.331	-0.872	4.989e-07	285
Slc35g1	chr19:38395979-38405607	1	0.949	0.372	-0.702	0.001972	286
Sec61a1	chr6:88503606-88518800	0	0	-0.35	-1.367	1.501e-15	287
Top3a	chr11:60738208-60777365	1	0.964	0.378	-0.891	0.01235	288
Herc6	chr6:57580991-57665136	0	0	0	-1.334	3.144e-12	289
Prkacb	chr3:146729578-146781416	1	0.984	0.314	-0.893	1.184e-07	290
Tle6	chr10:81590903-81597590	1	0.946	0.371	-2.403	0.0009709	291
Osbpl11	chr16:33185070-33243312	0	0	0	-1.221	3.396e-12	292
Rfc5	chr5:117379144-117389023	0	0	0	-1.548	4.168e-12	293
Eno3	chr11:70657175-70662513	3	0.576	0.226	-1.177	2.191e-09	294
Acvrl1	chr15:101128521-101145336	1	0	0	-1.674	9.497e-12	295
Samm50	chr15:84192239-84216083	1	0.922	0.361	-0.418	0.0001362	296
Dek	chr13:47084766-47106221	1	0.691	0.271	-1.022	9.335e-09	297
Clhc1	chr11:29547949-29578352	0	0	0	-1.689	4.427e-12	298
Cyb5b	chr8:107150660-107187470	0	0	-0.001	-1.147	5.282e-13	299
Ciz1	chr2:32363009-32378313	1	0.972	0.38	-0.417	0.03261	300
Gpr143	chrX:152781920-152808646	0	0	0	-1.559	6.43e-12	301
Sec22c	chr9:121680044-121705029	3	0.808	0.313	-1.234	1.847e-07	302
Nol7	chr13:43398375-43402858	1	0.993	0.045	-0.647	4.768e-10	303
Vars	chr17:35000906-35016329	1	0.938	0.368	-0.419	0.0009287	304
Cenph	chr13:100759673-100775899	0	0	0	-1.437	8.807e-12	305
Naa20	chr2:145903240-145916425	1	0.955	0.374	-0.617	0.007202	306
Snx3	chr10:42502053-42535369	1	0.9	0.353	-0.448	3.789e-05	307
Pmf1	chr3:88394137-88410397	0	0	-0.04	-1.554	1.335e-13	308
Dnaic1	chr4:41569793-41638158	0	0	0	-1.262	1.026e-11	309
Tcf12	chr9:71844251-72111201	1	0.838	0.328	-0.835	1.635e-06	310
Tmem9	chr1:136018155-136035030	0	0	0	-0.883	1.206e-11	311
Slc39a6	chr18:24579880-24603817	0	0	-0.295	-0.844	7.576e-14	312
Trim59	chr3:69035293-69044742	2	0.969	0.38	-0.518	0.03482	313
Sgpl1	chr10:61098641-61147684	1	0.962	0.377	-0.239	0.01716	314
Ncaph2	chr15:89355718-89372850	0	0	0	-1.026	1.308e-11	315
Fam173b	chr15:31602115-31617535	0	0	0	-1.436	1.287e-11	316
Tssc4	chr7:143069367-143071087	0	0	0	-0.855	1.585e-11	317
Mtmr2	chr9:13749180-13806481	0	0	-0.367	-0.921	2.222e-14	318
Metrn	chr17:25794570-25797045	0	0	0	-0.926	4.352e-12	319
Mcm4	chr16:15623896-15637400	0	0	-0.282	-1.072	1.11e-13	320
Atp6ap2	chrX:12587758-12617051	0	0	0	-0.803	1.689e-11	321
Aldh3b1	chr19:3913490-3929778	1	0.936	0.367	-1.091	0.001505	322
Ppil1	chr17:29250834-29263971	0	0	0	-0.783	1.733e-11	323
Vrk1	chr12:106036539-106077426	1	0.001	0	-1.008	4.502e-11	324
Pcolce	chr5:137605106-137611404	0	0	0	-1.49	1.779e-11	325
Phactr1	chr13:42866246-43138512	0	0	0	-1.115	1.784e-11	326
Mapre2	chr18:23753724-23893861	0	0	-0.005	-1.531	8.42e-13	327
Csrp1	chr1:135729166-135752229	2	0.853	0.334	-0.837	6.226e-06	328
Ttll12	chr15:83575093-83595157	0	0	0	-0.871	2.047e-11	329
Cse1l	chr2:166906095-166946389	0	0	0	-0.988	1.7e-11	330
Relt	chr7:100845847-100863413	1	0.964	0.378	-1.146	0.03246	331
Chek2	chr5:110839982-110874141	0	0	0	-1.339	2.105e-11	332
Dnajb14	chr3:137867674-137908931	3	0.965	0.378	-0.636	0.03702	333
Nup35	chr2:80639263-80660071	1	0.868	0.34	-0.673	1.561e-05	334
Fbxo5	chr10:5799157-5805465	1	0.637	0.25	-1.178	2.703e-08	335
Gale	chr4:135963724-135968178	0	0	-0.001	-2.091	2.466e-12	336
Spc25	chr2:69193894-69206213	0	0	0	-1.624	2.369e-11	337
Tars2	chr3:95739973-95754977	0	0	0	-1.349	2.483e-11	338
Car6	chr4:150187015-150201135	1	0.869	0.34	-1.958	2.035e-05	339
Lig1	chr7:13278825-13311427	0	0	0	-1.705	3.248e-11	340
Vim	chr2:13574310-13582826	2	0.957	0.375	-0.352	0.02024	341
Slc5a3	chr16:92058321-92087473	0	0	0	-1.806	3.807e-11	342
Lrrc59	chr11:94629776-94645223	1	0.987	0.011	-1.022	7.918e-10	343
2310039H08Rik	chr17:46772634-46773407	2	0.948	0.371	-0.618	0.007881	344
Rad50	chr11:53649518-53707319	1	0.999	0.024	-0.983	1.574e-09	345
Nmral1	chr16:4711317-4719356	1	0.971	0.377	-0.582	0.04449	346
Agps	chr2:75832176-75931350	0	0	0	-0.966	3.978e-11	347
Gnpat	chr8:124863032-124890057	0	0	-0.039	-0.812	6.483e-13	348
Ncaph	chr2:127103809-127133954	1	0.106	0.041	-1.296	3.469e-09	349
Top2a	chr11:98992946-99024189	0	0	0	-1.395	4.03e-11	350
Asf1b	chr8:83955693-83970195	0	0	0	-1.396	4.409e-11	351
Mthfd1	chr12:76255231-76319820	0	0	0	-0.897	5.662e-11	352
Dgcr6	chr16:18066402-18071632	0	0	0	-1.147	5.868e-11	353
Mxd3	chr13:55325167-55329730	1	0.235	0.092	-1.901	1.322e-08	354
Hnrnpab	chr11:51600099-51606881	1	0.7	0.273	-0.608	1.715e-07	355
Rrm1	chr7:102441694-102469771	0	0	-0.317	-1.241	2.116e-13	356
Cenpa	chr5:30666885-30674837	0	0	0	-1.529	7.051e-11	357
Zdhhc15	chrX:104536969-104671064	1	0.948	0.371	-0.432	0.01329	358
Nudt1	chr5:140331859-140338137	0	0	-0.378	-1.321	7.139e-14	359
Tcof1	chr18:60813755-60848964	1	0.847	0.332	-0.694	1.344e-05	360
Rad54l	chr4:116096954-116123689	0	0	0	-1.228	7.288e-11	361
Slc35f1	chr10:52690500-53111622	1	0.767	0.3	-1.353	7.936e-07	362
Pdzd8	chr19:59296083-59345780	1	0.902	0.353	-0.574	0.0002963	363
Eif2s1	chr12:78862071-78887010	1	0.885	0.013	-0.885	1.368e-09	364
Il10rb	chr16:91406234-91425834	2	0.849	0.333	-0.679	1.756e-05	365
Ppm1h	chr10:122678761-122921974	1	0.947	0.371	-0.635	0.01361	366
Prpf40a	chr2:53138475-53191187	1	0.726	0.07	-0.741	1.456e-08	367
Smc2	chr4:52439220-52488365	0	0	0	-1.48	9.562e-11	368
Rfc1	chr5:65261851-65335639	0	0	-0.016	-0.684	1.393e-12	369
Ska1	chr18:74195298-74207818	0	0	-0.001	-2.186	7.805e-12	370
Nasp	chr4:116601051-116627497	0	0	0	-1.026	1.187e-10	371
Nup205	chr6:35177615-35247598	1	0.783	0.307	-0.86	2.179e-06	372
Dnajc21	chr15:10446762-10470516	0	0	0	-1.655	1.227e-10	373
Nup93	chr8:94268605-94317227	0	0	-0.289	-0.989	6.474e-13	374
Rhot2	chr17:25838456-25844525	1	0	0	-1.425	2.803e-10	375
Acbd3	chr1:180726042-180754204	0	0	-0.008	-0.941	2.731e-12	376
Pkn3	chr2:30078697-30091019	1	0.484	0.19	-4.035	5.738e-08	377
Idh2	chr7:80094846-80115350	1	0.086	0.034	-1.091	6.473e-09	378
Cdt1	chr8:122568014-122573130	1	0.383	0.15	-0.927	3.935e-08	379
Dusp19	chr2:80617213-80631661	0	0	0	-1.344	1.3e-10	380
Smim11	chr16:92301302-92313041	0	0	0	-0.863	1.323e-10	381
Chtop	chr3:90498538-90509498	0	0	0	-0.532	1.334e-10	382
Haus4	chr14:54541784-54554361	0	0	-0.293	-1.644	7.111e-13	383
Gmnn	chr13:24751844-24761937	0	0	0	-1.485	1.135e-10	384
Mtr	chr13:12186539-12258113	0	0	0	-1.646	1.375e-10	385
Sec22a	chr16:35311130-35363918	0	0	0	-2.245	1.403e-10	386
Spg7	chr8:123065507-123097760	0	0	-0.292	-1.217	8.42e-13	387
Slc25a15	chr8:22375549-22398277	0	0	0	-1.323	3.819e-11	388
Atp6v1g1	chr4:63544764-63550701	2	0.748	0.293	-0.657	1.239e-06	389
Uggt1	chr1:36140027-36244302	1	0.894	0.35	-0.482	0.0002963	390
Derl2	chr11:71007439-71019303	0	0	-0.289	-0.864	9.105e-13	391
Nin	chr12:70018739-70111629	1	0.897	0.351	-0.875	0.0003657	392
Ska3	chr14:57806560-57826163	1	0.928	0.057	-1.446	2.48e-08	393
Ano6	chr15:95790842-95975472	1	0.873	0.342	-0.55	0.0001553	394
Cdkn3	chr14:46760540-46771521	0	0	0	-2.011	2.85e-10	395
Agpat5	chr8:18846278-18884413	1	0.777	0.304	-0.496	3.34e-06	396
Atm	chr9:53437121-53536671	0	0	0	-1.08	3.212e-10	397
Tsn	chr1:118298513-118311346	1	0.953	0.025	-0.613	1.386e-08	398
Nuf2	chr1:169497933-169531464	1	0	-0.374	-1.858	2.29e-13	399
Spag5	chr11:78301590-78322457	0	0	0	-1.343	3.853e-10	400
Lactb2	chr1:13625899-13660509	1	0.918	0.358	-1.149	0.001624	401
Slc25a10	chr11:120491836-120501161	0	0	-0.003	-1.459	1.396e-11	402
Gcnt1	chr19:17326140-17356667	0	0	0	-1.798	4.385e-10	403
Nkap	chrX:37126762-37150746	0	0	0	-0.943	4.385e-10	403
Gpm6a	chr8:54779433-55060878	0	0	0	-1.538	4.446e-10	404
Tpd52	chr3:8926529-9004204	1	0.928	0.363	-0.398	0.006123	405
Cotl1	chr8:119809213-119840579	1	0.001	0	-0.824	1.249e-09	406
Smarcad1	chr6:65042590-65116049	1	0.817	0.32	-0.865	1.345e-05	407
Dhcr24	chr4:106561037-106589113	1	0.898	0.352	-0.804	0.0006997	408
Plk4	chr3:40799950-40816883	0	0	0	-1.456	4.788e-10	409
Ctnna1	chr18:35118911-35254775	1	0.953	0.373	-0.269	0.04243	410
Rnf20	chr4:49632059-49656886	0	0	0	-1.055	5.867e-10	411
Pradc1	chr6:85446784-85451970	1	0.975	0.023	-0.948	1.766e-08	412
Nudt16l1	chr16:4939110-4941028	1	0.803	0.314	-0.677	1.262e-05	413
Zbtb41	chr1:139422382-139453007	0	0	0	-1.096	6.024e-10	414
Bola2	chr7:126695999-126696693	1	0.874	0.342	-0.575	0.0002815	415
Nucks1	chr1:131910457-131936321	0	0	0	-1.1	6.362e-10	416
Sptlc1	chr13:53332747-53377361	0	0	-0.074	-1.053	4.865e-12	417
Txnip	chr3:96557956-96561857	1	0.942	0.369	-0.85	0.01788	418
Stip1	chr19:7020695-7040026	1	0.854	0.334	-0.5	0.0001333	419
Litaf	chr16:10959272-10993121	1	0	0	-0.683	7.269e-10	420
Uchl5	chr1:143777277-143807466	0	0	-0.379	-1.076	4.647e-13	421
Ppat	chr5:76913248-76951578	1	0.992	0.145	-0.758	1.847e-07	422
H3f3a	chr1:180802559-180813605	1	0.763	0.299	-0.83	5.439e-06	423
Rab17	chr1:90958132-90969620	2	0.096	0.038	-1.072	3.955e-08	424
Tusc2	chr9:107563254-107566108	1	0.002	0	-1.109	9.332e-11	425
Cdc123	chr2:5794293-5845177	1	0.958	0.05	-0.779	7.183e-08	426
Sapcd2	chr2:25372034-25378213	1	0.012	0.005	-1.393	5.529e-09	427
Naa50	chr16:44139808-44163364	1	0.702	0.275	-0.73	1.349e-06	428
Atp7a	chrX:106027223-106128160	1	0.914	0.358	-0.412	0.003149	429
Fam89b	chr19:5728086-5729666	0	0	0	-1.251	8.232e-10	430
Dpp9	chr17:56186681-56218889	1	0.903	0.353	-0.437	0.00162	431
Adsl	chr15:80948489-80970947	1	0.879	0.344	-0.52	0.0004064	432
Crip1	chr12:113152011-113153879	3	0.05	0.02	-3.394	1.9e-08	433
Spc24	chr9:21755439-21760303	0	0	0	-1.354	9.094e-10	434
Ehmt2	chr17:34898491-34914050	2	0.949	0.372	-0.311	0.04557	435
Lmna	chr3:88483204-88503352	1	0.009	0	-0.856	1.155e-10	436
Elof1	chr9:22112985-22117195	1	0	0	-0.838	1.067e-09	437
Hnrnpa3	chr2:75659258-75669407	1	0.748	0.293	-0.806	4.564e-06	438
2010-09-01	chr10:59164111-59221847	0	0	0	-1.303	9.808e-10	439
Fmnl3	chr15:99317211-99370482	1	0.913	0.357	-0.636	0.002978	440
Bub1	chr2:127800199-127831859	0	0	0	-1.582	9.808e-10	441
Ran	chr5:129020155-129024321	0	0	0	-1.021	1.659e-10	442
Rwdd1	chr10:33996554-34019616	0	0	-0.376	-1.333	6.483e-13	443
Parl	chr16:20279820-20302362	1	0.913	0.357	-0.396	0.003614	444
Gng12	chr6:66896890-67021361	1	0.695	0.272	-0.623	1.746e-06	445
Pmp22	chr11:63132568-63159547	0	0	0	-1.359	1.177e-09	446
Amdhd2	chr17:24155832-24163733	2	1.298	0.159	-1.033	3.281e-07	447
Ccnb2	chr9:70407688-70421554	0	0	0	-1.527	1.249e-09	448
Fubp1	chr3:152210421-152236830	1	0.761	0.029	-1.059	6.003e-08	449
Ctcf	chr8:105636537-105682922	0	0	0	-0.93	1.366e-09	450
Prim1	chr10:128015214-128030030	0	0	0	-1.201	1.419e-09	451
Wdfy1	chr1:79726402-79761769	2	0.001	0	-0.765	3.866e-09	452
Snx4	chr16:33251455-33299562	0	0	0	-0.733	1.616e-09	453
Rfc3	chr5:151642823-151651208	0	0	0	-0.963	1.647e-09	454
Tuba1b	chr15:98931430-98934390	2	0.881	0.345	-0.579	0.0009206	455
Hspe1	chr1:55088147-55091317	1	0.743	0.291	-0.741	7.187e-06	456
Parn	chr16:13537963-13668170	0	0	0	-1.131	1.771e-09	457
3110040N11Rik	chr7:81782186-81789453	0	0	-0.366	-1.227	1.347e-12	458
Nsmce4a	chr7:130532525-130547381	0	0	-0.282	-0.918	8.056e-12	459
Kirrel	chr3:87078591-87174747	1	0.931	0.365	-0.878	0.01447	460
Mastl	chr2:23116543-23156024	0	0	-0.302	-1.659	5.447e-12	460
Ap2m1	chr16:20535479-20544909	0	0	0	-0.981	6.478e-10	461
Prc1	chr7:80294450-80316259	0	0	0	-1.358	2.008e-09	462
Rtn3	chr19:7425894-7483291	1	0.728	0.285	-0.534	5.895e-06	463
Cdv3	chr9:103353101-103364979	1	0.837	0.328	-0.526	0.0001844	464
Rhbdf1	chr11:32209584-32222293	2	0.923	0.361	-0.684	0.01297	465
Cox15	chr19:43733253-43753000	1	0.959	-0.007	-1.665	4.502e-11	466
Mrpl28	chr17:26123502-26126613	0	0	0	-0.999	3.189e-10	467
Mad1l1	chr5:140008688-140321552	0	0	-0.269	-1.461	1.389e-11	468
Itgb3bp	chr4:99767405-99829158	1	0.922	0.361	-0.697	0.01238	469
Pif1	chr9:65587159-65595967	1	0.015	0.006	-1.446	3.147e-08	470
Fam171a2	chr11:102436980-102447663	1	0.942	0.369	-0.611	0.0403	471
Ppp3cb	chr14:20499363-20546573	1	0.839	0.329	-0.834	0.0002588	472
Cc2d2a	chr5:43662378-43740970	0	0	0	-1.052	3.166e-09	473
Wdr76	chr2:121506722-121544859	0	0	-0.051	-1.675	2.27e-11	474
Xylb	chr9:119357380-119393797	0	0	0	-2.906	3.195e-09	475
Ppid	chr3:79591336-79603810	2	0.987	0.361	-0.353	0.01288	476
Hmmr	chr11:40701387-40733437	0	0	0	-1.265	3.401e-09	477
Extl2	chr3:116007448-116029016	1	0.803	0.315	-0.684	6.481e-05	478
Nubp1	chr16:10411937-10424425	0	0	-0.348	-1.159	3.5e-12	479
Espl1	chr15:102296292-102324356	0	0	0	-1.302	3.499e-09	480
Arl8b	chr6:108783058-108823723	1	0.985	0.02	-0.603	1.112e-07	481
Mcm2	chr6:88883473-88898780	1	0	0	-0.866	4.094e-09	482
Kntc1	chr5:123749725-123821593	0	0	-0.287	-1.667	1.606e-11	483
Nrm	chr17:35861317-35865400	1	0.037	0.014	-1.323	9.019e-08	484
Gm14005	chr2:128316299-128429351	1	0.916	0.359	-0.805	0.0109	485
Trim37	chr11:87127074-87220686	1	0.868	0.34	-0.497	0.0009509	486
Hexb	chr13:97176330-97198357	1	0.942	0.366	-0.567	0.03664	487
Prim2	chr1:33453807-33669794	0	0	0	-1.341	5.177e-09	488
Nckap1	chr2:80500511-80581182	1	0.934	0.366	-0.776	0.03605	489
Skp2	chr15:9111981-9140454	2	0.028	0.011	-0.92	9.563e-08	490
Fignl1	chr11:11800287-11808962	0	0	0	-1.319	1.146e-09	491
Topbp1	chr9:103305326-103350427	1	0.945	0.051	-1.016	4.238e-07	492
Uchl3	chr14:101653966-101696125	0	0	0	-0.865	2.048e-09	493
Fam83d	chr2:158768098-158786637	1	0.835	0.327	-0.892	0.0003278	494
Snrnp25	chr11:32205414-32208995	0	0	0	-0.912	5.54e-09	495
Cldn12	chr5:5505014-5514789	1	0.822	0.322	-0.599	0.0002019	496
Amfr	chr8:93971587-94012640	1	0.671	0.263	-0.528	5.989e-06	497
Fen1	chr19:10199131-10203943	0	0	0	-1.072	5.743e-09	498
Ezh2	chr6:47530273-47595030	1	0.663	0.26	-0.716	5.909e-06	499
Pds5b	chr5:150673826-150810669	1	0.776	0.302	-0.663	4.781e-05	500
Ispd	chr12:36381449-36583461	0	0	0	-1.982	6.611e-09	501
Col16a1	chr4:130047839-130099277	1	0.007	0.003	-1.246	5.2e-08	502
Zwint	chr10:72654845-72669792	0	0	0	-1.486	6.711e-09	503
Pold3	chr7:100082112-100121500	1	0.944	0.036	-0.929	3.126e-07	504
Sqle	chr15:59315091-59331193	0	0	0	-0.949	7.999e-09	505
Tmem97	chr11:78541816-78550735	0	0	0	-0.859	4.676e-09	506
Tmsb10	chr6:72957346-72958748	1	0	0	-0.844	2.219e-08	507
Ttk	chr9:83834688-83872390	0	0	0	-1.665	9.531e-09	508
Pbk	chr14:65805910-65817822	0	0	0	-1.992	1.001e-08	509
Tollip	chr7:141881579-141902461	0	0	0	-0.693	1.047e-08	510
Vdac1	chr11:52360850-52389397	1	0.836	0.327	-0.485	0.0004579	511
1700020I14Rik	chr2:119594295-119600744	1	0.859	0.337	-0.575	0.001461	512
Ints2	chr11:86210680-86257594	0	0	0	-1	1.196e-08	513
Katna1	chr10:7725999-7763150	0	0	0	-0.648	1.196e-08	513
Mum1	chr10:80226597-80245144	1	0.789	0.309	-0.609	0.0001194	514
Ywhaz	chr15:36770260-36794538	1	0.32	0.125	-0.499	1.737e-06	515
Arl2	chr19:6134388-6141137	1	0.916	0.359	-0.404	0.01789	516
Ccdc14	chr16:34690615-34725194	0	0	0	-1.353	1.373e-08	517
Bzw1	chr1:58393135-58406548	1	0.845	0.331	-0.544	0.0007786	518
Twf1	chr15:94577947-94589824	2	0.924	0.362	-0.3	0.0304	519
Nuak1	chr10:84371318-84440471	0	0	0	-1	1.464e-08	520
Creb1	chr1:64532803-64604548	0	0	0	-0.897	1.483e-08	521
Racgap1	chr15:99620495-99651656	0	0	0	-1.262	1.483e-08	521
Ezr	chr17:6738130-6782780	1	0.818	0.32	-0.506	0.0002895	522
Ssr1	chr13:37971400-37994208	0	0	0	-0.884	1.634e-08	523
Zwilch	chr9:64137143-64172931	0	0	-0.006	-1.618	4.266e-10	524
Slc25a13	chr6:6041217-6217173	1	0.901	0.353	-0.353	0.009716	525
Ap3m1	chr14:21033741-21052442	0	0	0	-1.095	1.657e-08	526
Baz1b	chr5:135187322-135246129	1	0.908	0.356	-0.345	0.01298	527
Tubb5	chr17:35833919-35838301	2	0.447	0.175	-0.777	3.708e-06	528
Dscc1	chr15:55076100-55090491	0	0	0	-1.513	1.74e-08	529
Ywhah	chr5:33018815-33027966	1	0.693	0.272	-0.544	1.831e-05	530
S100a1	chr3:90511033-90514330	0	0	0	-1.194	2.82e-09	531
Trappc6b	chr12:59043091-59061472	0	0	-0.014	-1.155	2.3e-10	532
Rab12	chr17:66494511-66519670	1	0.901	0.353	-0.356	0.01215	533
Mcm10	chr2:4990723-5012791	0	0	0	-1.292	1.985e-08	534
Slc25a40	chr5:8422837-8454839	1	0.907	0.355	-0.673	0.01387	535
Ska2	chr11:87109260-87122974	0	0	0	-1.099	2.007e-08	536
2002-09-01	chr1:93478992-93509732	0	0	-0.323	-0.819	2.549e-11	537
Prkaa2	chr4:105029648-105109898	1	0.002	0.001	-1.269	1.013e-07	538
Vps4a	chr8:107031325-107045756	1	0.914	0.358	-0.434	0.02115	539
Hmgn2	chr4:133964738-133967991	0	0	0	-1.289	2.229e-08	540
Galnt7	chr8:57523824-57653055	1	0.575	0.225	-1.004	9.089e-06	541
Ncapg2	chr12:116405435-116463532	0	0	0	-1.86	2.238e-08	542
Yipf5	chr18:40204864-40219399	0	0	0	-0.794	2.47e-08	543
Copb2	chr9:98563730-98588375	0	0	0	-0.582	2.48e-08	544
1810043G02Rik	chr10:77978649-77985438	1	0.636	0.249	-1.018	1.363e-05	545
Appl1	chr14:26918987-26970551	0	0	0	-0.765	2.473e-09	546
Rufy2	chr10:62980222-63018742	1	0.911	0.357	-0.508	0.02079	547
Amot	chrX:145451867-145487639	0	0	0	-1.937	3.014e-08	548
Nadk	chr4:155563814-155591001	1	0.831	0.326	-0.452	0.0008594	549
Sipa1	chr19:5651184-5663707	0	0	0	-1.677	3.147e-08	550
Oard1	chr17:48409999-48417270	0	0	0	-0.936	3.33e-08	551
Gxylt1	chr15:93239741-93275179	0	0	0	-1.066	3.386e-08	552
Rala	chr13:17880574-17944217	0	0	0	-0.477	3.858e-08	553
Zcchc8	chr5:123698301-123721044	0	0	0	-0.726	1.597e-08	554
Ptbp1	chr10:79854431-79864435	1	0.669	0.262	-0.469	2.582e-05	555
L1cam	chrX:73853779-73880834	0	0	0	-1.99	4.97e-08	556
Gemin6	chr17:80224450-80228497	0	0	0	-1.434	4.988e-08	557
Ganab	chr19:8898056-8916742	1	0.778	0.304	-0.352	0.0002714	558
Eml2	chr7:19176420-19206482	0	0	0	-0.959	5.009e-08	559
Mms22l	chr4:24496450-24602948	0	0	-0.322	-1.507	7.746e-11	560
Gpnmb	chr6:49036517-49058182	2	0.822	0.322	-0.382	0.0008964	561
Prkx	chrX:77760972-77795939	0	0	0	-1.303	5.838e-08	562
Fam173a	chr17:25790499-25792387	0	0	0	-0.878	6.003e-08	563
Fam92a	chr4:12153141-12172015	1	0.736	0.288	-0.746	0.0001117	564
Anapc15	chr7:101896330-101899545	1	0.001	0	-1.265	9.54e-09	565
Cdca2	chr14:67676353-67715841	0	0	0	-1.229	6.819e-08	566
Ndufaf7	chr17:78937134-78948052	0	0	-0.324	-1.013	9.571e-11	567
Srsf1	chr11:88047372-88053757	2	1.36	0.238	-0.568	2.743e-05	568
Hells	chr19:38930989-38968277	0	0	0	-1	7.367e-08	569
Slc35a3	chr3:116669468-116712280	1	0.919	0.36	-0.637	0.04902	570
Hspd1	chr1:55077833-55087932	1	0.862	0.337	-0.325	0.005963	571
Bnip3	chr7:138890835-138909506	1	0.918	0.36	-1.115	0.04687	572
Gart	chr16:91621396-91646972	0	0	0	-0.702	7.571e-08	573
Sar1a	chr10:61680284-61693297	0	0	0	-0.571	7.571e-08	573
Smug1	chr15:103153289-103163284	0	0	0	-1.037	7.615e-08	574
Reep4	chr14:70545250-70548935	1	0.002	0.001	-0.987	2.436e-07	575
Cenpn	chr8:116921739-116941503	0	0	0	-1.469	8.253e-08	576
Fam111a	chr19:12573524-12589696	0	0	0	-1.367	8.578e-08	577
Api5	chr2:94411726-94438186	0	0	-0.342	-1.052	7.242e-11	578
Tbk1	chr10:121546455-121586794	0	0	0	-1.114	8.693e-08	579
Rnf115	chr3:96727610-96791155	1	0.993	0.09	-0.55	7.968e-06	580
Cdkn2aipnl	chr11:51967630-51977336	0	0	-0.375	-1.071	3.214e-11	581
Smtn	chr11:3517521-3539292	1	0.071	0.028	-1.141	2.221e-06	582
Fasn	chr11:120805957-120824547	1	0.64	0.251	-0.453	4.311e-05	583
Hvcn1	chr5:122209728-122242297	1	0.879	0.344	-0.76	0.0109	584
Ehbp1l1	chr19:5707373-5726317	0	0	0	-0.725	9.953e-08	585
Coprs	chr8:13884787-13890271	1	0.852	0.334	-0.411	0.00478	586
Hspa9	chr18:34937414-34954351	1	0.949	0.345	-0.338	0.01283	587
Snrpa1	chr7:66060335-66074587	0	0	-0.314	-0.729	1.646e-10	588
Brk1	chr6:113604771-113616951	0	0	0	-0.484	1.087e-07	589
Dck	chr5:88765012-88783277	0	0	0	-1.89	1.121e-07	590
Trmt6	chr2:132804214-132816054	0	0	0	-0.69	1.165e-07	591
Chchd6	chr6:89383145-89595652	0	0	0	-0.615	1.17e-07	592
Ubr7	chr12:102757974-102777701	2	0	0	-0.761	1.854e-07	593
Zcrb1	chr15:93386105-93398334	0	0	0	-0.451	1.218e-07	594
Elmod2	chr8:83312631-83332486	1	0.829	-0.005	-1.519	2.859e-09	595
Kif20b	chr19:34922357-34975750	0	0	0	-1.532	1.248e-07	596
Tgoln1	chr6:72608420-72617000	0	0	0	-0.673	1.311e-07	597
Gpsm2	chr3:108678637-108722299	1	0.749	0.293	-0.784	0.000321	598
Trip12	chr1:84721188-84839304	1	0.875	0.343	-0.289	0.01217	599
Mrpl18	chr17:12911354-12916091	0	0	-0.27	-0.939	6.027e-10	600
Dnajb11	chr16:22857844-22872465	1	0.789	0.309	-0.393	0.0008126	601
Slc40a1	chr1:45908069-45925594	0	0	0	-1.511	1.489e-07	602
Ccnb1	chr13:100778738-100786486	0	0	0	-1.194	1.491e-07	603
Tmem65	chr15:58782268-58823427	1	0.913	0.109	-0.609	1.322e-05	604
Rab32	chr10:10545038-10558207	0	0	0	-1.017	1.514e-07	605
Xrcc3	chr12:111803191-111813879	0	0	0	-1.354	1.525e-07	606
Ncapg	chr5:45669924-45700547	0	0	-0.288	-1.997	5.119e-10	607
Snx12	chrX:101211960-101222563	0	0	0	-0.578	1.534e-07	608
Nme1	chr11:93958924-93968521	1	0.891	0.009	-0.568	1.434e-06	609
Mapk11	chr15:89142483-89149606	0	0	0	-2.184	1.535e-07	610
Esd	chr14:74732296-74750765	1	0.849	0.333	-0.622	0.005997	611
Crls1	chr2:132847733-132866768	0	0	-0.328	-1.268	2.219e-10	612
Cenpi	chrX:134308083-134363104	0	0	0	-1.539	1.598e-07	613
Tmem189	chr2:167643224-167661544	2	0.524	0.205	-0.666	3.669e-05	614
Eif4g1	chr16:20672726-20692883	1	0.733	0.287	-0.55	0.000269	615
Rnaseh2c	chr19:5601872-5602959	0	0	0	-1.128	1.795e-07	616
Zcchc17	chr4:130315382-130359992	0	0	-0.014	-0.937	2.07e-09	617
Ssrp1	chr2:85037450-85047114	1	0	0	-0.6	1.868e-08	618
Cdipt	chr7:126975913-126980501	1	0.91	0.357	-0.266	0.04653	619
Oat	chr7:132557474-132576398	2	0.053	0.021	-0.602	3.236e-06	620
Adamtsl4	chr3:95676200-95687917	3	0.891	0.349	-0.807	0.02186	621
Prkaca	chr8:83976882-83996442	0	0	0	-0.713	1.938e-07	622
Usp47	chr7:112023505-112111386	1	0.886	0.347	-0.272	0.01991	623
Echdc2	chr4:108165436-108179308	0	0	0	-1.827	2.054e-07	624
Hist2h2ac	chr3:96220412-96220880	1	0.876	0.343	-3.346	0.0153	625
Slc23a2	chr2:132052495-132145108	0	0	0	-1.107	2.09e-07	626
Hsp90aa1	chr12:110691035-110696395	3	0.767	-0.006	-1.158	4.231e-09	627
Pfkfb3	chr2:11471430-11502090	1	0.81	0.316	-0.486	0.001755	628
Brip1	chr11:86058135-86201193	0	0	0	-1.236	2.279e-07	629
Igfbp4	chr11:99041243-99052655	0	0	0	-1.062	2.337e-07	630
Shmt1	chr11:60788896-60811265	1	0.892	0.349	-0.567	0.02507	631
Dtymk	chr1:93792575-93801934	1	0.288	0.113	-0.646	2.368e-05	632
Eif4g2	chr7:111067984-111083030	0	0	-0.103	-0.758	1.596e-09	633
Ccna2	chr3:36564864-36573038	0	0	-0.14	-1.431	1.596e-09	634
Pcyox1	chr6:86386005-86397150	1	0.006	-0.001	-0.59	2.086e-08	635
Tspan6	chrX:133891069-133898429	0	0	0	-1.027	2.448e-07	636
Gamt	chr10:80258150-80261012	1	0	0	-1.757	1.071e-07	637
Trp53inp2	chr2:155381855-155389847	0	0	0	-0.811	2.487e-07	638
Atad1	chr19:32672562-32712298	0	0	-0.065	-0.71	2.07e-09	639
Tnpo1	chr13:98842080-98926384	1	0.978	0.041	-0.885	1.079e-05	640
Csrnp2	chr15:100479569-100495239	1	0.931	0.34	-0.463	0.0142	641
Agpat4	chr17:12119283-12219640	0	0	0	-0.951	2.519e-07	642
Grsf1	chr5:88659232-88675580	0	0	0	-0.645	2.519e-07	642
Rad18	chr6:112619850-112696670	1	0.847	0.332	-0.635	0.0074	643
Hist1h1e	chr13:23621776-23622558	1	0.844	0.205	-1.77	5.574e-05	644
Faah	chr4:115996667-116017924	1	0.847	0.332	-1.137	0.007664	645
Ahnak	chr19:8989283-9019196	0	0	0	-1.491	2.559e-07	646
Casc4	chr2:121866969-121936207	0	0	0	-1.033	2.619e-07	647
Megf6	chr4:154170712-154275721	1	0.751	0.294	-0.899	0.0006523	648
Pabpn1	chr14:54894142-54898927	0	0	0	-0.735	5.237e-08	649
Pik3c2a	chr7:116337275-116443458	0	0	0	-1.173	1.391e-07	650
Rbmx2	chrX:48695003-48710719	0	0	0	-0.739	2.862e-07	651
Lage3	chrX:74352161-74353618	0	0	0	-0.803	2.874e-07	652
Troap	chr15:99074972-99083409	0	0	0	-0.975	2.874e-07	653
Rmnd5a	chr6:71388633-71440637	1	0.938	0.351	-0.41	0.03846	654
Cmc2	chr8:116888684-116921436	0	0	0	-0.979	2.954e-07	655
Sfxn2	chr19:46573364-46596900	0	0	0	-1.019	7.281e-08	656
Ppp4r2	chr6:100833637-100868717	0	0	0	-0.776	3.032e-07	657
Asb1	chr1:91540564-91559590	0	0	0	-0.749	3.108e-07	658
Incenp	chr19:9872296-9899533	0	0	0	-1.182	2.646e-07	659
Tor1a	chr2:30960560-30967918	0	0	0	-0.76	2.203e-07	660
Sptan1	chr2:29965559-30031450	1	0.73	0.286	-0.498	0.0004541	661
Josd2	chr7:44467979-44471658	2	0.049	0.019	-0.71	6.163e-06	662
Wdr26	chr1:181173225-181211978	1	0.868	0.34	-0.269	0.01714	663
Tubb6	chr18:67390730-67402749	0	0	0	-1.121	3.393e-07	664
Gde1	chr7:118688557-118705738	1	0.872	0.337	-0.353	0.01542	665
Aurka	chr2:172356189-172370570	0	0	-0.298	-1.266	1.318e-09	666
Psmd1	chr1:86064618-86139295	0	0	0	-0.425	3.478e-07	667
Siae	chr9:37613820-37648257	0	0	0	-1.227	3.79e-07	668
Lrrc42	chr4:107233513-107253533	0	0	0	-0.902	3.897e-07	669
Ranbp1	chr16:18239978-18248694	0	0	0	-0.8	4.04e-07	670
Parpbp	chr10:88091397-88146941	0	0	0	-1.726	4.073e-07	671
Dnajc10	chr2:80315465-80354055	1	0.958	0.133	-0.464	5.778e-05	672
Cdc7	chr5:106964321-106984439	0	0	0	-1.31	4.082e-07	673
Trpv2	chr11:62574485-62600305	1	0.476	0.187	-0.675	9.236e-05	674
Snd1	chr6:28480347-28888832	1	0.841	0.324	-0.452	0.006522	675
Efcab11	chr12:99717530-99883442	0	0	0	-1.515	4.755e-07	676
Xkr5	chr8:18932728-18950871	0	0	0	-1.834	4.76e-07	677
Alyref	chr11:120594515-120598365	1	0.863	0.338	-0.42	0.02064	678
Hmgb2	chr8:57511842-57515999	0	0	0	-1.242	4.763e-07	679
Bard1	chr1:71027534-71102972	0	0	0	-0.917	4.904e-07	680
Mki67	chr7:135689787-135716379	0	0	0	-1.155	5.568e-07	681
Kif14	chr1:136467847-136530819	0	0	0	-1.254	5.828e-07	682
Tuba1c	chr15:99029890-99038105	0	0	0	-0.748	5.841e-07	683
Nup133	chr8:123897122-123949265	0	0	-0.35	-0.923	6.821e-10	684
Pcgf6	chr19:47033616-47050906	1	0.81	0.317	-0.813	0.005268	685
Cdc20	chr4:118432900-118437343	2	0.778	0.305	-0.794	0.002521	686
B4galt1	chr4:40804581-40854537	0	0	0	-0.728	6.087e-07	687
Rbck1	chr2:152316333-152332639	1	0	0	-0.627	3.121e-07	688
Polr2e	chr10:80035952-80039659	0	0	0	-0.575	3.393e-07	689
Tmem109	chr19:10870660-10881743	1	0	0	-0.598	2.213e-07	690
Tacc3	chr5:33658127-33672202	0	0	-0.011	-1.165	1.512e-08	691
Ube2q1	chr3:89773608-89783997	1	0.874	0.341	-0.21	0.02946	692
Foxm1	chr6:128362993-128375886	1	0	0	-1.024	1.233e-06	693
Anxa2	chr9:69453682-69491785	1	0	0	-0.64	9.691e-07	694
Mpg	chr11:32226504-32232702	2	0.06	0.023	-0.85	1.578e-05	695
Cfdp1	chr8:111768472-111854310	0	0	0	-0.531	7.376e-07	696
Ddx39	chr8:83715176-83726904	1	0.843	0.062	-0.559	5.219e-05	697
Extl3	chr14:65052058-65098106	0	0	0	-0.737	7.875e-07	698
Ptges3	chr10:128058981-128077254	1	0	0	-0.598	1.009e-06	699
Cenpm	chr15:82233775-82244747	0	0	0	-1.259	7.957e-07	700
Minpp1	chr19:32485768-32515370	1	0.57	0.223	-0.819	0.0002372	701
Cep128	chr12:90998491-91384409	0	0	0	-1.473	8.824e-07	702
Padi2	chr4:140906359-140952586	2	0.042	0.016	-1.515	1.263e-05	703
Ehd2	chr7:15948986-15967535	1	0.032	0.013	-2.36	1.084e-05	704
Clptm1l	chr13:73604001-73620639	0	0	-0.38	-0.842	4.897e-10	705
Hnrnpl	chr7:28810889-28822266	2	0.397	0.156	-0.45	0.0001621	706
Rnf26	chr9:44110780-44113051	0	0	0	-1.123	1.024e-06	707
Nfatc2ip	chr7:126382853-126396737	0	0	0	-1.351	1.035e-06	708
Tpm4	chr8:72135287-72153142	1	0.691	0.271	-0.663	0.0006683	709
Tubgcp2	chr7:139995954-140036350	0	0	0	-0.982	1.085e-06	710
Snx27	chr3:94497541-94582716	1	0.773	0.303	-0.564	0.00305	711
Med9	chr11:59948213-59963306	0	0	0	-0.704	1.088e-06	712
Coa3	chr11:101277969-101278948	0	0	0	-0.61	1.092e-06	713
Ssu72	chr4:155704814-155733873	0	0	-0.001	-0.71	1.479e-07	714
Shisa4	chr1:135371455-135375063	0	0	0	-1.089	1.128e-06	715
Kif2c	chr4:117159635-117182624	1	0.005	-0.003	-1.61	5.62e-08	716
Arl5a	chr2:52397950-52424874	0	0	0	-0.938	1.16e-06	717
Pdia5	chr16:35397311-35490873	0	0	0	-1.124	1.239e-06	718
Haus6	chr4:86578854-86612055	0	0	-0.355	-1.341	1.13e-09	719
Mns1	chr9:72438528-72458576	0	0	0	-1.423	1.25e-06	720
Pmvk	chr3:89459117-89469009	0	0	0	-1.198	1.276e-06	721
Ccne1	chr7:38097983-38107490	0	0	0	-0.785	1.286e-06	722
Nup50	chr15:84923427-84942963	1	0.729	0.008	-0.529	1.113e-05	723
Esco2	chr14:65819026-65833969	0	0	0	-1.594	1.309e-06	724
Tex264	chr9:106658745-106685816	1	0.831	0.326	-0.492	0.01287	725
2009-09-01	chr11:117266245-117362325	1	0.196	0.077	-0.719	0.0001031	726
Cdk1	chr10:69335145-69352912	0	0	0	-1.253	1.312e-06	727
D6Wsu163e	chr6:126939965-126975704	1	0.691	0.271	-0.853	0.0008439	728
Polr2k	chr15:36174009-36177012	0	0	-0.013	-0.999	2.309e-08	729
Adi1	chr12:28675206-28682174	1	0.775	0.303	-0.42	0.004426	730
Bub1b	chr2:118598210-118641592	0	0	0	-1.076	1.423e-06	731
Lmnb2	chr10:80901362-80918245	1	0.001	-0.008	-1.308	4.716e-08	732
Fads1	chr19:10182887-10196872	0	0	0	-0.823	1.501e-06	733
Emc3	chr6:113514886-113531638	0	0	-0.346	-0.553	1.799e-09	734
Stam2	chr2:52692205-52742149	1	0.584	0.229	-0.492	0.0004057	735
Polr3h	chr15:81915029-81926213	1	0	0	-0.658	3.168e-06	736
Hccs	chrX:169311530-169320372	0	0	0	-1.182	1.673e-06	737
Pole3	chr4:62523800-62525014	0	0	-0.012	-0.825	3.707e-08	738
Tpx2	chr2:152847963-152895321	0	0	0	-1.032	1.7e-06	739
Calm2	chr17:87433400-87446935	2	0.967	0.021	-0.543	3.433e-05	740
Nudt19	chr7:35547184-35555928	1	0.746	0.291	-0.459	0.002639	741
Rnf138	chr18:21001956-21028224	1	0.846	0.331	-0.564	0.02397	742
Tead2	chr7:45215752-45233619	0	0	0	-1.088	1.762e-06	743
Arhgap11a	chr2:113831491-113848661	0	0	0	-0.999	1.805e-06	744
Gmfb	chr14:46808148-46822242	0	0	-0.367	-0.885	1.323e-09	745
St3gal1	chr15:67102874-67176882	0	0	0	-0.957	1.834e-06	746
Parp1	chr1:180568890-180600999	0	0	0	-0.788	1.937e-06	747
Sys1	chr2:164460970-164465510	0	0	-0.001	-0.773	1.537e-07	748
Cenpk	chr13:104229387-104249622	0	0	-0.323	-1.336	4.111e-09	749
Slc31a2	chr4:62291546-62298412	0	0	0	-2.241	2.119e-06	750
Dhodh	chr8:109593247-109608673	1	0.575	-0.131	-1.636	2.219e-08	751
Ppfibp2	chr7:107691842-107744896	1	0.139	0.054	-0.934	0.0001362	752
Atrx	chrX:105797614-105929372	1	0.73	0.286	-0.427	0.002222	753
Tcp11l1	chr2:104679979-104712162	1	0.831	0.326	-0.924	0.01791	754
Cenpq	chr17:40923054-40934551	0	0	0	-1.235	1.439e-06	755
Psmc5	chr11:106256184-106263112	0	0	0	-0.51	2.275e-06	756
Ttc1	chr11:43730005-43747973	0	0	0	-0.666	2.394e-06	757
Tmem30a	chr9:79768940-79793430	1	0.732	-0.047	-0.854	3.05e-08	758
Blm	chr7:80454992-80535119	0	0	0	-0.999	2.533e-06	759
Cmtm4	chr8:104348192-104395807	0	0	0	-0.888	2.533e-06	759
Isyna1	chr8:70594480-70597290	0	0	0	-1.125	2.533e-06	759
Abhd8	chr8:71456699-71463657	2	0.541	0.212	-0.778	0.000464	760
Cdk5rap1	chr2:154335385-154372719	0	0	-0.355	-1.405	2.442e-09	761
Cep57	chr9:13807782-13827107	0	0	0	-0.665	2.582e-06	762
D430020J02Rik	chr12:116401946-116405161	0	0	0	-1.67	2.594e-06	763
Mtpn	chr6:35508823-35539888	0	0	0	-0.531	2.715e-06	764
Mpzl1	chr1:165592180-165634541	2	0.004	-0.001	-0.722	2.519e-07	765
Sec24d	chr3:123267495-123365636	1	0.169	0.066	-0.999	0.0002074	766
Eif2s3x	chrX:94188708-94212651	0	0	0	-0.733	2.889e-06	767
Dtl	chr1:191537355-191575544	1	0.892	0.064	-0.756	0.0002052	768
Dut	chr2:125247247-125259049	0	0	0	-0.914	2.985e-06	769
Dnajc19	chr3:34077284-34081354	0	0	0	-0.82	3.121e-06	770
Echdc3	chr2:6188464-6212994	1	0.82	0.321	-1.216	0.01504	771
Kif22	chr7:127027730-127042420	0	0	0	-1.121	3.168e-06	772
Tead4	chr6:128227142-128300813	3	0.856	0.335	-0.598	0.0404	773
Nsf	chr11:103821782-103954056	0	0	0	-0.734	9.62e-07	774
Acd	chr8:105698154-105701228	0	0	0	-0.999	3.201e-06	775
Vcl	chr14:20929397-21033676	0	0	0	-1.044	3.22e-06	776
Pole2	chr12:69201778-69228190	0	0	0	-1.075	2.47e-06	777
Nup43	chr10:7667503-7678886	0	0	0	-1.107	1.39e-06	778
Psmd2	chr16:20651651-20663414	0	0	-0.371	-0.588	2.143e-09	779
Timeless	chr10:128232062-128252941	0	0	0	-1.094	3.236e-06	780
Commd1	chr11:22899727-22982284	1	0.914	0.003	-0.686	1.788e-05	781
Emc8	chr8:120653913-120668112	1	0.849	0.333	-0.36	0.03658	782
Ythdf2	chr4:132184915-132212256	0	0	-0.298	-0.77	1.641e-08	783
Kif4	chrX:100626064-100727271	0	0	0	-1.061	3.371e-06	784
Thoc7	chr14:13949011-13961852	0	0	0	-0.534	3.457e-06	785
Paqr4	chr17:23736185-23740330	0	0	0	-1.621	2.682e-06	786
Xrcc2	chr5:25689815-25705797	0	0	0	-1.186	3.532e-06	787
Anxa6	chr11:54978952-55033471	0	0	0	-1.169	3.568e-06	788
Traip	chr9:107950962-107972268	0	0	0	-1.03	3.937e-06	789
Haus3	chr5:34153896-34169424	0	0	0	-0.879	3.967e-06	790
Sod1	chr16:90220761-90226333	1	0.807	0.267	-0.345	0.001867	791
Prkra	chr2:76629897-76648027	0	0	0	-0.893	4.09e-06	792
Hus1	chr11:8993136-9011191	1	0.891	-0.008	-1.412	1.4e-07	793
Tm9sf4	chr2:153161300-153210463	0	0	-0.003	-0.702	2.331e-07	794
Psmd11	chr11:80428614-80472133	0	0	0	-0.479	4.355e-06	795
Myef2	chr2:125087741-125123660	0	0	0	-0.79	4.427e-06	796
Nfu1	chr6:87009835-87028461	0	0	0	-0.444	4.815e-06	797
Prpf4	chr4:62408782-62426990	0	0	0	-0.699	4.857e-06	798
Arhgef40	chr14:51984832-52006247	0	0	0	-1.374	4.871e-06	799
Ccdc167	chr17:29703331-29717017	0	0	0	-0.959	5.096e-06	800
Fech	chr18:64456541-64489098	0	0	0	-0.681	5.532e-06	801
Ahcyl1	chr3:107663119-107696560	0	0	-0.371	-0.795	3.566e-09	802
Rtel1	chr2:181319723-181356616	0	0	0	-1.23	1.369e-06	803
Cand1	chr10:119198811-119240055	1	0.66	0.257	-0.339	0.001749	804
Phf5a	chr15:81864515-81871892	2	0	0	-0.407	9.257e-06	805
Mad2l1	chr6:66535220-66541107	0	0	-0.269	-1.199	4.135e-08	806
Canx	chr11:50293956-50325673	1	0.957	0.05	-0.432	0.0002774	807
Spag4	chr2:156065212-156069499	1	0.708	0.277	-4.34	0.003774	808
Arpp19	chr9:75037613-75060313	0	0	0	-0.522	6.226e-06	809
Dlgap5	chr14:47387778-47418407	0	0	0	-1.426	6.305e-06	810
Ykt6	chr11:5955757-5967781	0	0	0	-0.386	6.327e-06	811
Trappc4	chr9:44403758-44407548	0	0	0	-0.501	7.891e-07	812
Prdx4	chrX:155323917-155338460	0	0	0	-0.718	6.433e-06	813
S1pr2	chr9:20965951-20976793	1	0.055	0.022	-0.72	0.0001313	814
Kif26a	chr12:112146207-112181747	1	0.604	0.236	-1.118	0.001593	815
Nme6	chr9:109832793-109842961	1	0.009	0.003	-0.789	3.938e-05	816
Nek2	chr1:191821472-191833049	1	0.825	0.323	-0.845	0.02708	817
Kdelc1	chr1:44106545-44118773	0	0	0	-0.91	6.53e-06	818
Fkbp2	chr19:6977736-6979392	3	0.834	0.326	-0.31	0.03357	819
Morf4l2	chrX:136732947-136743686	0	0	0	-0.684	7.187e-06	820
Pfas	chr11:68985700-69008460	0	0	-0.003	-0.9	3.312e-07	821
Prr11	chr11:87089155-87108714	0	0	0	-1.151	7.523e-06	822
Usp40	chr1:87945120-88008551	0	0	0	-0.709	7.668e-06	823
Plin3	chr17:56278961-56290511	3	0.533	0.209	-0.523	0.001149	824
Atpaf2	chr11:60400623-60417034	1	0.772	0.302	-0.561	0.01196	825
Tmem14c	chr13:41016249-41022582	0	0	0	-0.592	8.02e-06	826
Tex261	chr6:83770413-83775812	0	0	0	-0.487	8.048e-06	827
Pacsin3	chr2:91256812-91264680	0	0	0	-0.598	8.136e-06	828
9930012K11Rik	chr14:70154404-70159502	0	0	-0.006	-1.3	2.745e-07	829
Wdhd1	chr14:47240943-47276857	0	0	-0.332	-1.125	1.781e-08	830
Atp11c	chrX:60223282-60404005	1	0.658	0.258	-0.858	0.002644	831
Fhod1	chr8:105329159-105347970	0	0	0	-0.951	8.281e-06	832
Slc19a1	chr10:77032738-77050432	0	0	0	-1.205	9.089e-06	833
Sytl2	chr7:90386980-90410719	0	0	0	-1.013	9.111e-06	834
Avpi1	chr19:42123274-42128993	1	0.781	0.306	-0.464	0.01506	835
Yipf1	chr4:107314362-107359823	0	0	0	-0.606	9.393e-06	836
Pgp	chr17:24470472-24471596	1	0.05	0.018	-0.585	0.0001338	837
Tmem107	chr11:69070808-69073293	2	0.052	0	-1.401	4.443e-06	838
Nt5dc2	chr14:31134852-31139124	1	0.014	0.005	-1.444	5.841e-05	839
Orc1	chr4:108579453-108614831	0	0	-0.31	-1.217	3.629e-08	840
Kpna2	chr11:106988628-106999525	0	0	0	-0.944	3.236e-06	841
Cenpf	chr1:189640613-189688086	0	0	0	-0.946	9.595e-06	842
Zdhhc6	chr19:55298215-55316036	1	0.819	0.021	-0.58	0.0001841	843
Col9a1	chr1:24195202-24252738	1	0.004	0.001	-1.389	3.835e-05	844
Tmem245	chr4:56876012-56947429	2	0.754	0.295	-0.884	0.01098	845
Ints1	chr5:139751281-139775678	0	0	0	-0.84	1.005e-05	846
Tmco1	chr1:167308669-167333978	0	0	-0.371	-0.724	8.544e-09	847
Slc12a2	chr18:57878677-57946821	0	0	0	-0.849	1.054e-05	848
Topors	chr4:40259605-40269841	1	0.889	0.111	-0.482	0.0008185	849
Vamp8	chr6:72385220-72390667	1	0.001	0	-0.558	2.717e-05	850
Map1a	chr2:121295453-121310832	0	0	0	-1.867	1.067e-05	851
Trmt10a	chr3:138143798-138159820	1	0.955	0.004	-1.017	6.418e-05	852
Tor1aip1	chr1:156004598-156036480	1	0.894	0.325	-0.301	0.04061	853
Cd44	chr2:102811141-102901665	0	0	0	-0.733	1.087e-05	854
Eif4ebp2	chr10:61432496-61452669	1	0.741	0.29	-1.082	0.008495	855
AI987944	chr7:41372929-41393379	0	0	0	-0.734	1.109e-05	856
Angptl2	chr2:33215960-33247714	0	0	0	-0.869	1.137e-05	857
Srm	chr4:148591512-148594619	1	0.832	0.326	-0.422	0.04524	858
Cnn2	chr10:79988599-79995400	1	0.397	0.155	-0.784	0.001297	859
Lactb	chr9:66955392-66975484	2	0	0	-0.586	1.73e-05	860
Tyms	chr5:30058199-30073625	0	0	0	-0.878	1.233e-05	861
Odc1	chr12:17544872-17551502	0	0	-0.005	-0.892	4.524e-07	862
Tpst1	chr5:130073325-130135733	0	0	0	-0.835	1.272e-05	863
Kctd3	chr1:188971095-189007840	0	0	0	-0.729	1.297e-05	864
Tmem199	chr11:78507054-78512168	0	0	0	-0.786	6.872e-06	865
Prdm16	chr4:154316124-154636873	0	0	0	-1.274	1.315e-05	866
Smc6	chr12:11265885-11319786	1	0.684	-0.018	-0.768	2.491e-07	867
Mvb12a	chr8:71542929-71548026	0	0	0	-0.678	1.324e-05	868
Eef1d	chr15:75894795-75909556	1	0.796	0.312	-0.225	0.02434	869
Dynll2	chr11:87979524-87987533	1	0.774	0.303	-0.289	0.01743	870
Nap1l1	chr10:111473226-111498150	0	0	0	-0.465	1.356e-05	871
Haus7	chrX:73437314-73459029	0	0	0	-1.288	1.405e-05	872
Cdca8	chr4:124918464-124936917	0	0	-0.007	-1.07	4.583e-07	873
Plk1	chr7:122159434-122169884	0	0	0	-1.184	1.408e-05	874
Fancd2	chr6:113531681-113597020	0	0	-0.339	-1.606	2.917e-08	875
Ahcy	chr2:155059311-155074497	0	0	0	-0.71	1.408e-05	876
Camkk2	chr5:122731169-122779410	1	0.003	0.001	-0.594	5.633e-05	877
Twf2	chr9:106203107-106215387	0	0	0	-0.762	1.5e-05	878
Exosc10	chr4:148558418-148582400	0	0	0	-0.669	1.557e-05	879
Ckb	chr12:111669354-111672338	0	0	-0.005	-0.777	6.346e-07	880
6530402F18Rik	chr2:29245115-29252993	1	0.807	0.316	-1.144	0.03322	881
Lmf2	chr15:89351003-89355659	0	0	0	-0.798	1.581e-05	882
Ctdspl	chr9:118926535-119044119	0	0	0	-0.778	1.611e-05	883
Trmt11	chr10:30534224-30600700	1	0.822	0.322	-0.647	0.04427	884
Chd4	chr6:125096162-125130501	2	0.6	0.235	-0.406	0.003915	885
Abhd13	chr8:9977716-9992154	0	0	-0.137	-0.622	2.373e-07	886
Parg	chr14:32201970-32298714	0	0	0	-0.694	1.816e-05	887
Sp4	chr12:118231685-118301440	1	0.517	0.203	-0.834	0.002529	888
Nqo2	chr13:33964658-33988465	0	0	0	-0.766	1.829e-05	889
Atp5d	chr10:80142274-80145828	4	0.758	0.297	-0.287	0.01626	890
Timp3	chr10:86300411-86349505	2	0.743	0.291	-0.469	0.01315	891
Dcun1d4	chr5:73491025-73560794	0	0	0	-0.998	1.876e-05	892
Fgfrl1	chr5:108694228-108706950	0	0	0	-0.883	1.91e-05	893
Arpc1a	chr5:145083868-145108756	0	0	0	-0.494	1.917e-05	894
Tinf2	chr14:55679079-55681817	0	0	-0.001	-1.087	2.206e-06	895
Rpp21	chr17:36255672-36257846	0	0	0	-1.049	1.03e-05	896
Gprc5b	chr7:118972039-118995211	1	0.021	0.008	-1.163	0.0002096	897
Drosha	chr15:12824814-12935291	0	0	0	-0.463	2.114e-05	898
Zfp871	chr17:32765496-32788287	0	0	0	-0.972	2.13e-05	899
Rps6ka1	chr4:133847290-133887797	0	0	0	-1.822	2.172e-05	900
Nyap1	chr5:137730881-137741168	1	0.801	0.314	-1.053	0.03492	901
Elovl1	chr4:118429700-118432952	1	0.004	0.002	-0.507	9.464e-05	902
Slc7a5	chr8:121881145-121907686	1	0.745	0.292	-0.347	0.01446	903
Pgd	chr4:149149990-149166082	0	0	0	-0.83	2.249e-05	904
Psmc1	chr12:100112330-100123364	0	0	0	-0.42	2.311e-05	905
Cenpl	chr1:161070766-161086724	0	0	0	-0.915	2.339e-05	906
Cenpw	chr10:30196008-30200540	0	0	-0.322	-0.946	9.174e-08	907
Dpysl2	chr14:66802863-66868600	0	0	0	-0.75	2.466e-05	908
Psmc3ip	chr11:101092140-101095435	0	0	0	-1.062	1.082e-05	909
Usp48	chr4:137594171-137658537	0	0	-0.262	-0.668	2.392e-07	910
Npat	chr9:53537046-53575627	0	0	0	-0.736	2.496e-05	911
Dsn1	chr2:156995061-157007075	0	0	0	-0.72	2.51e-05	912
Brca2	chr5:150522620-150570146	1	0.963	-0.001	-1.217	2.167e-06	913
Fam221a	chr6:49367738-49389904	0	0	0	-1.405	2.582e-05	914
Ttf2	chr3:100938859-100969663	0	0	0	-0.734	2.787e-05	915
Pcgf3	chr5:108461331-108503099	0	0	0	-1.275	2.794e-05	916
Hint1	chr11:54866382-54870506	1	0.735	0.277	-0.337	0.0111	917
Ifi30	chr8:70762772-70766663	1	0	0	-0.82	4.368e-06	918
Cisd1	chr10:71330493-71344849	0	0	0	-0.449	2.874e-05	919
Pfdn4	chr2:170511229-170519070	0	0	0	-0.989	2.969e-05	920
Coro7	chr16:4626883-4679720	0	0	0	-1.055	8.288e-06	921
Cenpj	chr14:56526760-56571846	0	0	0	-0.993	2.994e-05	922
Cep290	chr10:100487581-100575671	0	0	0	-1.59	3.261e-05	923
Tmem50b	chr16:91574507-91597680	0	0	0	-0.695	3.327e-05	924
Syncrip	chr9:88449363-88482397	1	0.681	0.267	-0.334	0.008519	925
Plgrkt	chr19:29348676-29361871	0	0	0	-0.784	3.565e-05	926
Pycr2	chr1:180904273-180908088	0	0	0	-0.59	3.57e-05	927
Tubb4b	chr2:25222157-25224702	1	0.07	0.003	-0.843	0.0002054	928
Chmp6	chr11:119913809-119919552	0	0	0	-0.704	3.605e-05	929
Pdia6	chr12:17266594-17284770	0	0	0	-0.572	3.605e-05	930
Tra2b	chr16:22244551-22266005	1	0.806	0.037	-0.511	0.0009233	931
Psmd9	chr5:123228189-123250125	0	0	-0.003	-0.715	1.972e-06	932
D8Ertd738e	chr8:84246234-84249761	0	0	-0.292	-0.618	2.404e-07	933
Hspa14	chr2:3504528-3512814	0	0	0	-0.641	1.045e-05	934
Phf20l1	chr15:66577571-66645255	0	0	0	-0.655	3.846e-05	935
Slc18b1	chr10:23796985-23827968	0	0	0	-1.09	5.044e-06	936
Antxr2	chr5:97884687-98031017	0	0	0	-1.143	4.019e-05	937
Cetn3	chr13:81783246-81797154	1	0.703	-0.012	-0.589	9.073e-07	938
Tcaim	chr9:122805546-122836332	0	0	0	-1.172	4.114e-05	939
Tmem14a	chr1:21218574-21230167	0	0	0	-0.867	4.114e-05	939
Cnep1r1	chr8:88118758-88135197	0	0	0	-1.253	4.211e-05	940
Rap2a	chr14:120478460-120507192	0	0	-0.174	-0.882	3.79e-07	941
Psmd13	chr7:140882393-140898642	0	0	0	-0.533	4.228e-05	942
Ywhaq	chr12:21390328-21417436	2	0.936	0.049	-0.416	0.001485	943
Thoc2	chrX:41794993-41911901	0	0	0	-0.749	4.271e-05	944
Xpnpep1	chr19:52991179-53038654	0	0	0	-0.647	4.504e-05	945
Specc1	chr11:62077023-62223013	1	0.817	0.309	-0.456	0.04215	946
Donson	chr16:91679264-91688728	0	0	-0.005	-0.981	1.681e-06	947
Tmem121	chr12:113185902-113189522	0	0	0	-0.962	4.586e-05	948
Srrt	chr5:137295703-137307674	0	0	0	-0.579	1.445e-05	949
2610020C07Rik	chr16:11203382-11225796	1	0.877	0.085	-1.693	0.002324	950
G3bp2	chr5:92052144-92082917	1	0.945	-0.01	-0.822	1.249e-06	951
Mbnl3	chrX:51113493-51205990	0	0	0	-1.277	4.722e-05	952
Rap1gds1	chr3:138925896-139075201	1	0.758	0.297	-0.374	0.02867	953
Dynll1	chr5:115297109-115300990	0	0	0	-0.566	4.81e-05	954
Vat1	chr11:101458747-101466199	1	0.711	0.278	-0.394	0.01506	955
Psmc3	chr2:91054015-91059438	1	0.004	0.001	-0.425	0.000197	956
1810062G17Rik	chr3:36475936-36482299	1	0.725	0.284	-1.685	0.01612	957
Dazap1	chr10:80264990-80288413	0	0	0	-0.512	4.939e-05	958
Paqr7	chr4:134497040-134510237	0	0	0	-0.856	5.124e-05	959
Exo1	chr1:175880777-175911396	0	0	0	-1.233	5.158e-05	960
Evc	chr5:37299170-37336881	0	0	0	-1.016	5.278e-05	961
Capn7	chr14:31336637-31371983	0	0	-0.3	-0.808	2.807e-07	962
Ecscr	chr18:35713088-35721491	0	0	0	-1.559	5.404e-05	963
Ndufb4	chr16:37647601-37654368	0	0	0	-0.695	5.411e-05	964
Eif1ax	chrX:159372177-159389621	0	0	0	-0.452	5.44e-05	965
Cyfip1	chr7:55842070-55932633	0	0	0	-0.742	5.506e-05	966
Sass6	chr3:116594957-116630986	0	0	-0.289	-1.415	3.357e-07	967
Taf11	chr17:27901121-27909242	0	0	0	-0.517	5.679e-05	968
Mical1	chr10:41478009-41487030	1	0.708	0.277	-0.496	0.01659	969
Katnb1	chr8:95081200-95099874	0	0	0	-1.225	5.697e-05	970
Chpt1	chr10:88473475-88503970	0	0	0	-0.763	5.707e-05	971
Mpi	chr9:57544267-57552752	1	0	0	-0.784	9.204e-05	972
Polq	chr16:37011785-37095417	0	0	-0.179	-1.596	6.578e-07	973
Fundc1	chrX:17555599-17572325	0	0	0	-0.691	6.105e-05	974
Efhd2	chr4:141858141-141874920	0	0	0	-0.518	6.119e-05	975
Gpr137b-ps	chr13:12614064-12650395	0	0	0	-0.758	6.127e-05	976
Rragd	chr4:32982997-33022180	1	0.715	0.28	-0.335	0.01982	977
Rdx	chr9:52047940-52075177	1	0.728	0.285	-0.285	0.0214	978
Eri2	chr7:119783825-119794058	0	0	0	-1.142	6.425e-05	979
Ninj1	chr13:49187546-49196251	1	0.002	0.001	-0.659	0.0002388	980
Mboat1	chr13:30136489-30246694	0	0	0	-1.043	6.481e-05	981
1700017B05Rik	chr9:57252321-57262599	1	0.633	0.248	-0.459	0.01081	982
Mapk8	chr14:33377898-33411024	0	0	0	-0.74	7.07e-05	983
Cenpp	chr13:49464058-49652731	0	0	-0.277	-1.596	5.665e-07	984
2002-03-01	chr1:184813067-184845847	1	0.005	0.002	-0.341	0.0003307	985
Srpk1	chr17:28589587-28622521	0	0	0	-0.558	7.191e-05	986
Rpp30	chr19:36083715-36104773	0	0	0	-0.788	7.808e-05	987
Cyba	chr8:122424770-122432940	0	0	0	-0.911	8.055e-05	988
Dnaja2	chr8:85537639-85555271	0	0	0	-0.483	8.074e-05	989
Pno1	chr11:17203199-17211589	0	0	0	-0.547	8.103e-05	990
Gtf2h1	chr7:46796093-46823800	2	0.959	0.027	-0.399	0.00149	991
Gmps	chr3:63976142-64019078	0	0	-0.009	-0.64	2.391e-06	992
Zfp560	chr9:20345135-20385158	1	0.984	0.007	-0.975	0.0005523	993
Exosc7	chr9:123113230-123136129	1	0.964	0.02	-0.461	0.0009875	994
Dnajc3	chr14:118937931-118981702	0	0	0	-0.831	8.75e-05	995
Wdr1	chr5:38526805-38561699	0	0	0	-0.51	8.781e-05	996
Nup155	chr15:8109312-8159859	0	0	-0.001	-0.735	9.442e-06	997
Ppih	chr4:119311312-119320523	0	0	0	-0.797	8.8e-05	998
Polr1d	chr5:147077345-147079086	0	0	0	-0.416	8.823e-05	999
Scrn2	chr11:97029951-97033960	0	0	0	-1.454	2.299e-05	1000
Sdf2l1	chr16:17130137-17132383	1	0.006	0.002	-0.804	0.0003696	1001
Cant1	chr11:118406288-118419118	1	0.002	0.001	-0.508	0.0002646	1002
Actr1b	chr1:36699201-36709925	0	0	0	-0.499	9.277e-05	1003
Bag2	chr1:33745483-33757750	1	0.732	0.287	-0.473	0.02771	1004
Adipor1	chr1:134415663-134433350	0	0	-0.001	-0.49	9.709e-06	1005
Iqgap3	chr3:88082050-88121048	0	0	0	-0.993	9.655e-05	1006
Morc4	chrX:139821634-139871654	0	0	0	-0.645	0.0001028	1007
Lyar	chr5:38220481-38234306	0	0	-0.002	-0.646	8.16e-06	1008
Marcksl1	chr4:129513580-129515981	1	0.558	0.219	-0.522	0.00939	1009
Chtf18	chr17:25719029-25727415	0	0	0	-1.266	0.0001034	1010
Gtf2e2	chr8:33732338-33777173	0	0	0	-0.462	0.0001062	1011
Ak3	chr19:29020831-29047961	0	0	0	-0.811	0.000107	1012
Lamb2	chr9:108479861-108490530	0	0	0	-0.743	0.0001078	1013
Hspa13	chr16:75755190-75766818	0	0	0	-0.756	0.0001082	1014
Stil	chr4:115000117-115043198	0	0	0	-1.299	4.122e-05	1015
Ube2c	chr2:164769928-164772902	0	0	0	-0.881	0.0001309	1016
Golim4	chr3:75876182-75956949	1	0.708	0.277	-0.496	0.02618	1017
Sod2	chr17:13007838-13018119	0	0	-0.326	-0.489	3.462e-07	1018
Mlxip	chr5:123394797-123446892	0	0	0	-1.234	0.0001335	1019
Sumo3	chr10:77613708-77618331	1	0.002	0	-0.704	1.741e-05	1020
Art1	chr7:102101742-102111148	1	0.376	0.147	-3.152	0.007366	1021
Cenpe	chr3:135212562-135273540	0	0	0	-0.924	0.0001393	1022
Ssx2ip	chr3:146404641-146440144	0	0	0	-0.835	0.0001418	1023
Apc	chr18:34247693-34322190	1	0.984	0.034	-0.428	0.002612	1024
Ckap2l	chr2:129268209-129297212	0	0	0	-0.838	0.000149	1025
Dbr1	chr9:99575798-99584343	0	0	-0.329	-0.993	3.475e-07	1026
A130010J15Rik	chr1:193173468-193177832	0	0	-0.337	-1.16	3.047e-07	1027
Zmym1	chr4:127047093-127061154	0	0	0	-1.022	0.000151	1028
Sf3b3	chr8:110810491-110846803	0	0	0	-0.538	0.0001544	1029
Nusap1	chr2:119618297-119650160	0	0	0	-0.977	0.0001627	1030
Gm3414	chr5:45719666-45727578	0	0	0	-1.816	0.0001682	1031
Dync1i2	chr2:71211945-71263302	0	0	0	-0.396	0.0001701	1032
Ap2a2	chr7:141562179-141633011	0	0	0	-0.511	0.0001701	1033
Sart3	chr5:113742443-113772400	1	0.689	0.27	-0.324	0.02467	1034
Pask	chr1:93309436-93342788	0	0	0	-1.357	0.0001704	1035
Oaf	chr9:43221277-43239816	0	0	0	-0.736	0.0001714	1036
Depdc1a	chr3:159495432-159529955	0	0	0	-1.488	0.0001781	1037
Ung	chr5:114131155-114139321	0	0	0	-0.741	0.0001851	1038
Polr2i	chr7:30232073-30233387	0	0	0	-0.534	0.0001948	1039
Prpf19	chr19:10895230-10909559	1	0.914	0.047	-0.403	0.004884	1040
Serp1	chr3:58521970-58525884	0	0	-0.317	-0.963	7.069e-07	1041
Tspan10	chr11:120442630-120447321	0	0	0	-0.757	0.0001965	1042
Lrr1	chr12:69168813-69179012	1	0.002	0	-1.234	0.0003382	1043
Plod1	chr4:147909752-147936776	2	0.586	0.229	-0.359	0.01568	1044
Syngr1	chr15:80091333-80113440	3	0.01	0.002	-0.53	0.0006514	1045
C2	chr17:34862601-34882100	1	0	0	-0.832	0.0002901	1046
Ash2l	chr8:25816000-25847694	0	0	0	-0.487	0.0002038	1047
Peli1	chr11:21091323-21150327	1	0.788	-0.015	-0.803	4.147e-06	1048
Sdad1	chr5:92284009-92310024	1	0.985	0.111	-0.561	0.008023	1049
Siah1b	chrX:164070702-164076493	0	0	0	-1.017	0.0002118	1050
Psme4	chr11:30771774-30880361	0	0	0	-0.544	0.0002126	1051
Triobp	chr15:78983055-79005864	1	0.021	0.008	-0.658	0.001372	1052
Set	chr2:30066473-30072577	1	0	0	-0.423	0.0003278	1053
Rab43	chr6:87788852-87811779	1	0.672	0.263	-0.449	0.02492	1054
4930432K21Rik	chr8:84148037-84172597	0	0	0	-1.027	0.0002135	1055
Pdap1	chr5:145128769-145140025	0	0	0	-0.51	0.0002135	1056
Rbm7	chr9:48488696-48495330	1	0	-0.331	-0.687	5.75e-07	1057
Map2k6	chr11:110399101-110513640	0	0	0	-1.601	0.0002148	1058
Pole	chr5:110286318-110337453	0	0	0	-1.196	0.0002148	1058
Prpf31	chr7:3629984-3642484	0	0	0	-0.607	6.621e-05	1059
Klhdc4	chr8:121796307-121829569	1	0.005	-0.379	-0.838	2.415e-07	1060
Rpf2	chr10:40223245-40247039	1	0	0	-0.586	3.835e-05	1061
Sri	chr5:8046077-8069314	0	0	0	-0.504	0.0002243	1062
Mdm1	chr10:118141786-118168999	0	0	0	-1.28	0.00023	1063
Tbkbp1	chr11:97136170-97149712	1	0.559	0.219	-0.953	0.01548	1064
Slc16a3	chr11:120949066-120959000	0	0	0	-0.897	0.0002329	1065
Rheb	chr5:24802822-24842361	1	0.581	0.228	-0.629	0.01707	1066
Gtf2a2	chr9:70012547-70022866	0	0	-0.332	-0.656	6.094e-07	1067
Tonsl	chr15:76626236-76639929	0	0	0	-1.184	0.0001467	1068
L3mbtl2	chr15:81663888-81688315	1	0.039	0.015	-0.557	0.002204	1069
Miip	chr4:147860777-147868719	0	0	0	-1.04	0.0002388	1070
Tmem143	chr7:45897068-45917413	0	0	0	-1.201	0.0002413	1071
Nudc	chr4:133532541-133546027	0	0	0	-0.469	0.0002518	1072
Pitrm1	chr13:6548156-6580149	0	0	0	-0.741	0.0002555	1073
Psmb3	chr11:97703433-97713500	1	0.11	0.043	-0.379	0.005832	1074
Eif2b5	chr16:20498816-20509325	1	0.978	0.058	-0.393	0.007029	1075
Erp44	chr4:48190710-48279635	0	0	-0.002	-0.468	1.45e-05	1076
Srsf6	chr2:162931507-162937120	0	0	0	-0.403	0.000261	1077
Mrpl32	chr13:14610300-14613037	0	0	-0.349	-0.895	4.669e-07	1078
B230118H07Rik	chr2:101560778-101629031	0	0	0	-0.543	0.0002623	1079
Kif11	chr19:37376381-37421863	0	0	0	-0.963	0.0001962	1080
Spty2d1	chr7:46990395-47008414	2	0.923	-0.009	-1.268	8.281e-06	1080
Rnpepl1	chr1:92910824-92920585	1	0.082	0.032	-0.67	0.004495	1081
Plec	chr15:76170973-76195710	1	0.532	0.208	-0.636	0.01575	1082
Lsm3	chr6:91516034-91522620	0	0	-0.335	-0.734	6.978e-07	1083
2007-03-01	chr2:60209935-60248385	0	0	0	-0.717	0.0002702	1084
Mis18a	chr16:90719311-90727371	0	0	0	-0.928	0.0002348	1085
Mrpl20	chr4:155802877-155808831	0	0	-0.231	-0.598	2.888e-06	1086
Cryl1	chr14:57275033-57398483	0	0	0	-1.087	0.0002729	1087
Nsmce1	chr7:125467653-125491542	0	0	0	-0.655	0.000287	1088
Abracl	chr10:18011260-18023252	0	0	0	-0.617	0.0002946	1089
Pcna	chr2:132249285-132253180	1	0.793	-0.011	-0.99	9.257e-06	1090
Tomm40	chr7:19701312-19715429	0	0	0	-0.456	0.0002998	1091
Cdk2ap2	chr19:4097350-4099017	1	0.253	0.099	-0.591	0.01102	1092
Ticrr	chr7:79660195-79698145	0	0	0	-1.368	0.0003119	1093
Tmx3	chr18:90510153-90543267	0	0	0	-0.635	0.0003186	1094
Acat2	chr17:12943041-12960725	0	0	-0.31	-1.037	1.654e-06	1095
Rc3h2	chr2:37370070-37422903	0	0	-0.312	-0.61	1.6e-06	1096
Ccsap	chr8:123840843-123860209	0	0	0	-1.151	0.0003267	1097
Ccdc15	chr9:37275834-37348392	0	0	-0.365	-1.535	4.082e-07	1098
Cep57l1	chr10:41718839-41809663	0	0	0	-1.271	0.0003316	1099
Plcg2	chr8:117498274-117635142	0	0	0	-1.953	0.0003316	1099
P4hb	chr11:120560297-120573253	0	0	-0.001	-0.577	3.047e-05	1100
Slc9a3r1	chr11:115163340-115181178	1	0.688	0.269	-0.486	0.03802	1101
Mcm3ap	chr10:76468901-76515859	1	0.996	0.02	-0.454	0.003927	1102
Gm20300	chr10:30603194-30606634	1	0.013	0.005	-1.231	0.001736	1103
Get4	chr5:139252323-139270050	0	0	0	-0.818	0.0003398	1104
Maged2	chrX:150806420-150814345	0	0	0	-0.926	0.0003441	1105
Gm8615	chr5:149154127-149156192	0	0	0	-0.817	0.0003449	1106
Ttc9c	chr19:8809074-8819294	0	0	0	-0.632	0.0003482	1107
Dgcr2	chr16:17840355-17891728	0	0	0	-0.541	0.0003485	1108
Fth1	chr19:9980599-9985111	1	0.27	0.106	-0.488	0.01264	1109
Ppp4r1	chr17:65783354-65841926	2	0.655	0.257	-0.271	0.03083	1110
2810002D19Rik	chr2:94406706-94411680	0	0	0	-1.117	0.000351	1111
Rab34	chr11:78188747-78192193	2	0.567	0.222	-0.283	0.023	1112
Aimp2	chr5:143902703-143909839	0	0	0	-0.514	0.000358	1113
Cib1	chr7:80227155-80232805	0	0	0	-0.707	0.0002145	1114
Ccm2	chr11:6560182-6596734	0	0	0	-0.61	0.0003603	1115
Mapk12	chr15:89130583-89140703	1	0	0	-0.866	0.000554	1116
Syne3	chr12:104929932-105009809	1	0.515	0.202	-0.784	0.01984	1117
Zdhhc20	chr14:57832701-57890336	0	0	0	-0.682	0.0003676	1118
Slc4a4	chr5:88887259-89239656	0	0	0	-1.637	0.0003678	1119
Rbbp7	chrX:162760371-162779090	0	0	0	-0.382	0.000368	1120
Spag9	chr11:94044129-94126093	0	0	0	-0.764	0.0003682	1121
Agrn	chr4:156165289-156197488	2	0.686	0.269	-0.369	0.04165	1122
Lin28b	chr10:45376618-45470201	0	0	0	-1.249	0.0003752	1123
Oaz1	chr10:80826655-80829290	0	0	0	-0.566	0.0003777	1124
B3gnt2	chr11:22834738-22859735	0	0	0	-0.64	0.0003802	1125
Ddx11	chr17:66123519-66152174	1	0	0	-1.113	0.0002768	1126
4930558J18Rik	chr1:57359221-57377544	0	0	0	-1.723	0.0003961	1127
Tubgcp6	chr15:89099097-89123150	1	0.029	-0.003	-1.416	2.801e-05	1128
Slc9a6	chrX:56609780-56664230	0	0	0	-0.601	0.0004033	1129
Ppp1ca	chr19:4192173-4195419	0	0	0	-0.621	0.0004052	1130
Tmem147	chr7:30727700-30729534	0	0	0	-0.466	0.0004064	1131
Smarca5	chr8:80699942-80739459	0	0	0	-0.468	0.0004115	1132
Psmd3	chr11:98682553-98695978	1	0.904	-0.023	-0.578	9.468e-06	1133
Hsd17b11	chr5:103989764-104021796	0	0	0	-0.848	0.000415	1134
Stard3nl	chr13:19357675-19395813	0	0	0	-0.76	0.0004174	1135
Kpnb1	chr11:97159709-97187892	0	0	0	-0.387	0.0004225	1136
Impact	chr18:12974459-12992950	0	0	0	-0.989	0.0004257	1137
Matn2	chr15:34306680-34436240	0	0	0	-2.014	0.0004281	1138
Il1rap	chr16:26581704-26702354	0	0	0	-1.588	0.0004396	1139
Psmc4	chr7:28041701-28050092	0	0	0	-0.372	0.0004609	1140
Rad54b	chr4:11558919-11587802	0	0	0	-1.214	0.0004625	1141
Ccdc82	chr9:13246955-13292353	0	0	0	-1.301	0.0004649	1142
Slfn3	chr11:83191329-83215154	0	0	0	-1.699	0.0004662	1143
Cep135	chr5:76588698-76646466	0	0	0	-0.995	0.0004665	1144
Psmd10	chrX:140948424-140956711	0	0	0	-0.615	0.0004695	1145
Atp6v0a2	chr5:124629051-124724455	1	0.081	0.032	-0.724	0.007303	1146
Mtap	chr4:89137369-89181090	3	0.673	0.263	-0.305	0.04558	1147
Helz2	chr2:181227614-181242027	0	0	0	-2.294	0.0004779	1148
Poc1a	chr9:106281060-106349891	0	0	0	-0.943	0.0004927	1149
Gtf2h5	chr17:6079827-6085485	0	0	-0.371	-0.386	7.474e-07	1150
2810408I11Rik	chr1:64679868-64690659	0	0	0	-1.329	0.0005123	1151
Thrap3	chr4:126164082-126202710	0	0	-0.219	-0.712	7.389e-06	1152
Csnk2a1	chr2:152226839-152281851	0	0	0	-0.433	0.0005266	1153
Serf1	chr13:100108018-100114233	0	0	-0.018	-1.234	1.281e-05	1154
Fkbp1b	chr12:4833173-4841595	1	0.19	0.075	-2.124	0.0144	1155
Kif15	chr9:122951080-123018733	0	0	0	-0.882	0.0005389	1156
Tns3	chr11:8431651-8664535	1	0.671	0.263	-0.439	0.0459	1157
Zw10	chr9:49055580-49078773	1	0	0	-0.514	0.0008512	1158
Lrrc40	chr3:158036681-158067090	0	0	-0.016	-0.604	1.344e-05	1159
Mtfr2	chr10:20347818-20361669	0	0	0	-1.453	0.0005482	1160
Fbln1	chr15:85206007-85286294	0	0	0	-0.852	0.00055	1161
BC030867	chr11:102248881-102265183	0	0	0	-1.016	0.0005544	1162
Rbm28	chr6:29123572-29164724	0	0	-0.008	-0.674	2.465e-05	1163
1110059E24Rik	chr19:21597312-21652791	0	0	0	-0.614	0.000574	1164
Ncapd2	chr6:125168006-125191586	0	0	0	-0.626	0.000574	1164
Fam104a	chr11:113661318-113683922	0	0	0	-0.344	0.0005766	1165
Vps26b	chr9:27004501-27030094	0	0	0	-0.504	0.0005903	1166
Zfp212	chr6:47920567-47932637	0	0	0	-0.585	0.0005903	1166
Hypk	chr2:121457087-121458440	1	0.004	0	-0.43	0.0001048	1167
Smurf2	chr11:106820060-106920715	0	0	0	-0.518	0.0005959	1168
Txn1	chr4:57943372-57956411	0	0	0	-0.401	0.000597	1169
Sap30l	chr11:57801636-57810615	0	0	0	-0.431	0.0006213	1170
Gjc3	chr5:137953872-137963098	1	0.077	0.03	-1.091	0.008418	1171
Kctd9	chr14:67716097-67742310	0	0	0	-0.701	0.0006496	1172
Haus5	chr7:30653707-30664994	0	0	0	-1.251	0.000583	1173
Espn	chr4:152120875-152128925	3	0.425	0.167	-0.825	0.02626	1174
Dcaf10	chr4:45342100-45379722	0	0	-0.378	-0.911	9.691e-07	1175
Mri1	chr8:84250575-84257324	0	0	-0.003	-0.829	5.077e-05	1176
Neil3	chr8:53586866-53639065	0	0	0	-1.225	0.0006825	1177
Capg	chr6:72544390-72562983	2	0.597	0.234	-0.433	0.03965	1178
Vps35	chr8:85260384-85299517	0	0	0	-0.382	0.0007302	1179
Retsat	chr6:72598627-72607488	0	0	0	-0.618	0.0007382	1180
Dolpp1	chr2:30392253-30400529	0	0	0	-0.822	0.0007404	1181
Tbcel	chr9:42412315-42472258	0	0	0	-1.099	0.0007704	1182
Prpf4b	chr13:34875493-34902878	1	0.744	0.12	-0.462	0.02233	1183
Zfp652	chr11:95749066-95764713	0	0	0	-1.039	0.0007832	1184
Mak16	chr8:31159467-31168724	0	0	-0.359	-0.724	1.468e-06	1185
Casd1	chr6:4601065-4643381	1	0.446	0.175	-0.347	0.029	1186
Rad51d	chr11:82873062-82890624	0	0	0	-0.594	0.0007899	1187
Dpcd	chr19:45560584-45578289	1	0	0	-0.58	0.0009418	1188
Mapk14	chr17:28691341-28748405	1	0.705	-0.011	-0.581	2.638e-05	1189
Rell1	chr5:63908897-63968897	0	0	0	-0.459	0.000817	1190
H2-D1	chr17:35263093-35267497	1	0.02	0.005	-0.626	0.004253	1191
Ap2s1	chr7:16738443-16749290	0	0	0	-0.52	0.0008189	1192
Trmt2a	chr16:18248882-18254772	0	0	0	-0.519	0.0008196	1193
Tyro3	chr2:119797739-119818103	1	0.6	0.235	-0.473	0.04398	1194
Larp7	chr3:127536713-127553349	0	0	-0.299	-0.528	6.49e-06	1195
Nicn1	chr9:108290442-108296498	0	0	0	-0.728	0.0008239	1196
Pea15a	chr1:172196727-172206804	0	0	0	-0.679	0.0008272	1197
Fuca2	chr10:13501027-13519035	0	0	0	-0.519	0.0008398	1198
Map3k6	chr4:133240817-133252928	0	0	0	-1.572	0.0008518	1199
Eva1b	chr4:126148002-126149874	1	0	0	-0.732	0.001173	1200
Scly	chr1:91298337-91321080	1	0.03	0.012	-0.405	0.006501	1201
Ubfd1	chr7:122067197-122082199	0	0	0	-0.501	0.0008634	1202
Plekhf1	chr7:38220653-38227994	1	0.001	0	-1.899	0.002162	1203
Ak2	chr4:128993223-129011529	0	0	0	-0.362	0.0009108	1204
Nans	chr4:46489328-46503438	1	0.092	0.036	-0.303	0.01327	1205
Pcmt1	chr10:7627844-7663608	0	0	-0.33	-0.635	3.944e-06	1206
Pald1	chr10:61319656-61383523	1	0	0	-0.857	0.001864	1207
Epn1	chr7:5080234-5098178	1	0.969	0.023	-0.433	0.01063	1208
Cggbp1	chr16:64852000-64859491	0	0	0	-0.538	0.0009454	1209
Dnajc9	chr14:20384637-20388910	0	0	-0.014	-0.709	2.82e-05	1210
Emp1	chr6:135362930-135383173	0	0	0	-1.165	0.0009463	1211
Cks1b	chr3:89415471-89418291	0	0	0	-0.759	0.0003201	1212
Spdl1	chr11:34809184-34833641	0	0	0	-0.8	0.0009644	1213
Rbm19	chr5:120116512-120198971	1	0	0	-0.788	0.0008955	1214
Cdh1	chr8:106603349-106670247	0	0	0	-2.585	0.0009976	1215
Polr2j	chr5:136116690-136122947	1	0.966	0.006	-0.382	0.00581	1216
Olfm1	chr2:28205688-28230736	0	0	0	-1.115	0.001013	1217
Zcchc24	chr14:25711639-25768856	0	0	0	-1.242	0.001023	1218
Fbxo21	chr5:117976769-118010197	0	0	0	-0.571	0.001023	1219
Mknk2	chr10:80665317-80676293	2	0.333	0.13	-0.433	0.03027	1220
Fancb	chrX:164980591-164997272	0	0	0	-1.855	0.001047	1221
Snrnp40	chr4:130360131-130390030	0	0	0	-0.432	0.001048	1222
Arpc2	chr1:74236516-74268209	0	0	-0.001	-0.41	0.000151	1223
Atp6v1c1	chr15:38661903-38692444	0	0	-0.26	-0.588	1.333e-05	1224
Nelfcd	chr2:174415803-174427502	0	0	0	-0.72	0.001051	1225
Polr2f	chr15:79141324-79151774	1	0	0	-0.433	0.002292	1226
Ncln	chr10:81486458-81496363	1	0	0	-0.569	0.001068	1227
Rsf1	chr7:97579895-97692782	0	0	0	-0.576	0.001084	1228
Cast	chr13:74693293-74734261	0	0	-0.358	-1.093	2.581e-06	1229
Prpsap1	chr11:116470815-116490346	0	0	0	-0.338	0.001093	1230
Pold1	chr7:44532743-44548815	0	0	-0.011	-0.951	4.547e-05	1231
Srbd1	chr17:85984664-86145175	0	0	0	-0.691	0.001172	1232
0610030E20Rik	chr6:72347316-72353160	1	0.004	0.002	-0.643	0.00438	1233
Nap1l4	chr7:143513578-143549120	0	0	0	-0.353	0.001211	1234
Mphosph8	chr14:56668247-56697429	0	0	-0.318	-0.637	7.303e-06	1235
Phb2	chr6:124712288-124716945	0	0	0	-0.337	0.001338	1236
Ppif	chr14:25694169-25700466	1	0.996	0.151	-0.318	0.03692	1237
Coq6	chr12:84361967-84373796	0	0	0	-0.751	0.00135	1238
Tlr4	chr4:66827550-66846581	0	0	0	-0.579	0.001354	1239
Lpcat2	chr8:92855332-92919279	2	0.042	0.017	-0.708	0.009619	1240
Mtmr9	chr14:63523609-63543953	0	0	-0.325	-1.268	6.884e-06	1241
S100a4	chr3:90603769-90606045	0	0	0	-2.39	0.001363	1242
Arhgap19	chr19:41766587-41802084	0	0	0	-1.007	0.00138	1243
Rhd	chr4:134864535-134896172	1	0	0	-0.722	0.002662	1244
Mettl15	chr2:109092299-109278290	0	0	0	-0.816	0.001395	1245
Bak1	chr17:27019811-27028627	2	0.001	0	-0.428	0.00358	1246
Nhlrc2	chr19:56548260-56598846	0	0	0	-0.797	0.001467	1247
Cdc5l	chr17:45391887-45433707	0	0	-0.336	-0.651	5.906e-06	1248
Mrps15	chr4:126046927-126055536	0	0	0	-0.454	0.0003004	1249
Cnot7	chr8:40492537-40511754	0	0	0	-0.447	0.001493	1250
Eif5	chr12:111538100-111546753	1	0.623	-0.007	-0.574	6.717e-05	1251
Bbs9	chr9:22475714-22888280	0	0	-0.002	-1.041	0.0001391	1252
Hist1h2ae	chr13:23570662-23571220	0	0	-0.001	-3.405	0.0002003	1253
Rpgrip1l	chr8:91217029-91313222	0	0	0	-0.947	0.001553	1254
Arl6ip1	chr7:118118889-118129625	1	0.718	-0.091	-0.806	2.846e-05	1255
Slc25a24	chr3:109123148-109168409	0	0	0	-0.69	0.001554	1256
Rapsn	chr2:91035626-91045729	0	0	0	-0.768	0.001571	1257
Gtpbp1	chr15:79690895-79721479	1	0.12	0.047	-0.468	0.02239	1258
Mre11a	chr9:14784653-14837126	0	0	-0.305	-0.794	1.187e-05	1259
Prdx6	chr1:161240111-161251210	0	0	0	-0.457	0.00161	1260
Cntrob	chr11:69299495-69323873	0	0	0	-1.014	0.001632	1261
Msh2	chr17:87672531-87723713	0	0	0	-0.539	0.001644	1262
Bcan	chr3:87987530-88000356	1	0	0	-1.682	0.002279	1263
Myo1c	chr11:75652149-75674634	2	0.337	0.132	-0.34	0.04026	1264
Chpf	chr1:75474568-75479471	2	0.257	0.101	-0.243	0.03359	1265
Tpm3	chr3:90079520-90100902	0	0	0	-0.441	0.001675	1266
Ttll4	chr1:74661753-74697973	1	0.877	0.036	-0.784	0.02003	1267
Vax2	chr6:83711238-83738313	0	0	0	-0.927	0.001698	1268
Fam178b	chr1:36599970-36683183	0	0	-0.001	-2.276	0.0002376	1269
S100a10	chr3:93555116-93564645	1	0.285	0.112	-0.428	0.03787	1270
Desi2	chr1:178187416-178252597	0	0	0	-0.671	0.001801	1271
A930004D18Rik	chr2:18025188-18037741	3	0.004	0.001	-0.685	0.005747	1272
Haus2	chr2:120609381-120621559	0	0	-0.362	-1.577	3.965e-06	1273
Naa10	chrX:73916869-73921944	0	0	0	-0.582	0.001815	1274
Plvap	chr8:71497752-71511769	0	0	0	-1.03	0.001815	1274
Cav1	chr6:17306334-17341328	0	0	0	-1.443	0.00185	1275
Pfdn1	chr18:36403678-36454495	1	0.006	0.002	-0.359	0.006621	1276
Galnt6	chr15:100689914-100729376	0	0	0	-0.82	0.001874	1277
Cmss1	chr16:57301999-57606867	0	0	0	-0.704	0.001912	1278
BC004004	chr17:29268787-29302887	0	0	0	-0.516	0.0005099	1279
H1f0	chr15:79028211-79030500	0	0	0	-0.654	0.001933	1280
Tubb2b	chr13:34127007-34130354	0	0	0	-1.329	0.00199	1281
Actr1a	chr19:46376812-46395741	0	0	0	-0.41	0.001998	1282
Cox6c	chr15:35931975-35938246	0	0	0	-0.32	0.002117	1283
Gins3	chr8:95633558-95645059	0	0	0	-0.667	0.002136	1284
Lsm12	chr11:102163488-102185256	0	0	0	-0.831	0.002157	1285
Cep250	chr2:155956557-155998900	0	0	0	-0.954	0.001838	1286
Rtca	chr3:116488963-116508175	1	0.035	0.002	-0.385	0.006612	1287
Sf3a1	chr11:4160353-4182541	1	0	0	-0.411	0.002277	1288
Enox2	chrX:49009706-49288242	0	0	0	-0.775	0.002182	1289
Carns1	chr19:4164323-4175479	1	0.019	0.002	-1.787	0.006967	1290
Orc2	chr1:58462770-58501426	0	0	0	-0.406	0.002224	1291
Far1	chr7:113513833-113571505	0	0	0	-0.843	0.00224	1292
Rer1	chr4:155074108-155086353	0	0	-0.124	-0.612	4.678e-05	1293
Tcirg1	chr19:3896049-3907133	0	0	0	-0.813	0.002248	1294
Rad1	chr15:10486037-10493695	1	0.854	-0.002	-0.688	0.0002196	1295
Pagr1a	chr7:127015050-127017352	2	0.006	0.002	-0.454	0.007426	1296
Gtf2f1	chr17:57003401-57011288	0	0	-0.328	-0.608	1.117e-05	1297
Sumf2	chr5:129846989-129863951	0	0	-0.022	-1.151	5.926e-05	1298
Slc50a1	chr3:89268245-89270570	1	0.001	0	-0.56	0.005569	1299
Cog7	chr7:121922838-121981693	0	0	0	-0.579	0.002351	1300
Arpc5l	chr2:39008138-39015872	1	0.001	0	-0.294	0.005542	1301
Lman1	chr18:65980738-66002635	0	0	0	-0.465	0.002467	1302
Phf19	chr2:34893754-34913976	0	0	0	-1.251	0.002484	1303
Vdac3	chr8:22577074-22593813	0	0	0	-0.52	0.0025	1304
Xpo1	chr11:23256040-23297597	0	0	0	-0.47	0.002527	1305
Cdca4	chr12:112820228-112829521	1	0	0	-0.443	0.002701	1306
Paip1	chr13:119428901-119460323	0	0	0	-0.507	0.002612	1307
Camk1	chr6:113334123-113343922	1	0.001	0	-0.701	0.005286	1308
Sephs2	chr7:127271878-127274059	0	0	0	-0.638	0.001125	1309
Fig4	chr10:41188171-41303241	0	0	0	-0.731	0.002836	1310
Snf8	chr11:96034884-96047430	0	0	0	-0.373	0.002847	1311
Ghdc	chr11:100766331-100770957	0	0	0	-1.033	0.00291	1312
Psmg1	chr16:95979932-95990960	0	0	-0.372	-0.918	6.033e-06	1313
Hexim1	chr11:103116324-103119724	1	0	0	-0.517	0.002773	1314
Slc25a51	chr4:45395923-45408766	0	0	0	-0.314	0.002943	1315
Grhpr	chr4:44981393-44990734	0	0	0	-0.592	0.003025	1316
Nab1	chr1:52455848-52500448	0	0	0	-0.512	0.003074	1317
Mpp1	chrX:75109732-75131016	0	0	0	-0.716	0.003089	1318
Usp14	chr18:9993614-10030149	0	0	0	-0.432	0.003096	1319
Car13	chr3:14641726-14663002	0	0	0	-0.617	0.00311	1320
Wdr77	chr3:105959497-105969760	0	0	-0.316	-0.571	2.231e-05	1321
Stard8	chrX:99042580-99074728	0	0	0	-0.653	0.003154	1322
Rbbp8	chr18:11633275-11743207	0	0	0	-0.51	0.003293	1323
Wdr41	chr13:94976343-95023316	1	0.964	0.032	-0.447	0.02794	1324
Plekhg5	chr4:152086862-152115404	1	0.088	0.034	-0.552	0.02918	1325
Hddc2	chr10:31313404-31328086	0	0	0	-0.513	0.003351	1326
Slc37a2	chr9:37229148-37255738	0	0	0	-1.121	0.003367	1327
Ppp1r2	chr16:31251540-31275277	0	0	0	-0.58	0.003407	1328
Hebp2	chr10:18540122-18546076	0	0	0	-0.751	0.003411	1329
Mta3	chr17:83706162-83814905	0	0	0	-0.594	0.003417	1330
Traf4	chr11:78158422-78165550	1	0	0	-0.559	0.004442	1331
R3hdm4	chr10:79910052-79916930	2	0.003	0	-0.596	0.0008494	1332
BC052040	chr2:115581715-115778768	0	0	0	-0.496	0.00356	1333
Mcm7	chr5:138164582-138171883	0	0	0	-0.613	0.0006513	1334
Stat6	chr10:127642985-127660987	0	0	0	-0.763	0.003579	1335
Kank2	chr9:21766772-21798546	1	0	0	-0.554	0.006163	1336
Cdc25c	chr18:34732994-34751533	0	0	-0.002	-0.938	0.0003494	1337
Nova1	chr12:46711701-46818767	0	0	0	-0.965	0.003597	1338
Azin1	chr15:38487429-38519266	1	0.59	-0.079	-0.645	8.073e-05	1339
Tex2	chr11:106502138-106612930	0	0	0	-0.336	0.003606	1340
Hps3	chr3:20015220-20035310	1	0.891	0.009	-0.675	0.01538	1341
Dr1	chr5:108268896-108280521	0	0	-0.008	-0.778	0.0001943	1342
Haus1	chr18:77757293-77767799	0	0	-0.358	-0.962	1.009e-05	1343
Ifnar1	chr16:91485214-91510522	0	0	-0.285	-0.811	4.671e-05	1344
Zfp277	chr12:40315045-40445790	0	0	0	-0.711	0.003617	1345
Gfm2	chr13:97137936-97181196	1	0.986	0.021	-0.675	0.02354	1346
Lipa	chr19:34492315-34527474	0	0	0	-0.575	0.003632	1347
Terf1	chr1:15805645-15844052	0	0	0	-0.759	0.003632	1347
Blvrb	chr7:27452417-27465981	0	0	0	-0.912	0.003669	1348
Slc39a11	chr11:113244854-113650092	0	0	0	-0.441	0.003754	1349
Nfya	chr17:48386884-48400580	0	0	0	-0.977	0.003761	1350
Tmx2	chr2:84671310-84678174	0	0	-0.002	-0.477	0.0003411	1351
Insig2	chr1:121304352-121327678	1	0	-0.004	-0.525	0.0002706	1352
Entpd2	chr2:25395873-25401323	0	0	0	-0.954	0.003879	1353
1810009A15Rik	chr19:8888882-8890759	2	0.006	0	-0.445	0.007068	1354
Rasl2-9	chr7:5124941-5125950	0	0	0	-1.691	0.003899	1355
Chid1	chr7:141493135-141539857	0	0	0	-0.575	0.004039	1356
Rmi1	chr13:58402596-58411149	1	0.935	0.034	-0.676	0.03142	1357
Creb3l1	chr2:91982327-92024170	0	0	0	-3.314	0.004203	1358
Ndufb10	chr17:24722060-24724423	0	0	0	-0.367	0.001135	1359
Rbm27	chr18:42275352-42341540	0	0	-0.166	-0.797	8.032e-05	1360
Ankrd46	chr15:36477667-36496734	0	0	0	-0.39	0.004317	1361
Inf2	chr12:112588783-112615557	0	0	0	-0.682	0.00433	1362
Srl	chr16:4480211-4523075	0	0	0	-2.166	0.004375	1363
Rnaseh2a	chr8:84957666-84966076	1	0	0	-0.709	0.006252	1364
Dctpp1	chr7:127256958-127260667	1	0.013	-0.002	-0.57	0.000416	1365
Cog6	chr3:52982122-53017223	0	0	0	-0.577	0.004407	1366
Slc12a7	chr13:73763696-73816742	0	0	0	-0.473	0.004409	1367
Fxyd5	chr7:31032722-31042331	0	0	0	-1.327	0.004471	1368
Mfsd5	chr15:102279455-102281744	1	0.856	0.044	-0.261	0.04207	1369
S100a6	chr3:90612893-90614414	0	0	0	-1.874	0.00455	1370
Plrg1	chr3:83055537-83072291	0	0	0	-0.343	0.004554	1371
Mmgt1	chrX:56585511-56597919	0	0	0	-0.414	0.004562	1372
Mrps26	chr2:130563756-130565394	0	0	0	-0.351	0.004562	1372
Cdc27	chr11:104502525-104550620	0	0	0	-0.401	0.004718	1373
Smchd1	chr17:71344490-71475343	0	0	0	-0.489	0.004745	1374
Stat1	chr1:52119437-52161865	1	0.956	0.02	-0.631	0.02498	1375
Egfl7	chr2:26581055-26592682	0	0	0	-0.746	0.004847	1376
Kpna4	chr3:69072220-69127092	0	0	0	-0.488	0.004883	1377
Rnf187	chr11:58932287-58938906	1	0.836	0.019	-0.278	0.02495	1378
Capn1	chr19:5988544-6015825	0	0	0	-1.295	0.00492	1379
Prelid1	chr13:55322054-55325272	1	0.021	0.008	-0.438	0.01918	1380
Aurkb	chr11:69045636-69051664	0	0	0	-0.695	0.004961	1381
Ap1s1	chr5:137034997-137046108	1	0	0	-0.401	0.006124	1382
Mettl13	chr1:162533671-162548345	0	0	0	-0.64	0.004985	1383
Mfn2	chr4:147873585-147904909	0	0	0	-0.409	0.005074	1384
Sec31a	chr5:100361648-100416234	1	0	0	-0.433	0.004039	1385
Sec23b	chr2:144556228-144590753	0	0	0	-0.353	0.005095	1386
Fam174b	chr7:73740306-73776919	0	0	0	-0.729	0.005121	1387
Thop1	chr10:81070082-81082360	1	0	-0.001	-0.839	0.0008202	1388
Rpap1	chr2:119763958-119787537	1	0.001	0	-0.566	0.007424	1389
Ptpn18	chr1:34459745-34473779	0	0	0	-0.926	0.005274	1390
Tmed2	chr5:124540790-124550503	1	0	0	-0.4	0.002529	1391
Trub1	chr19:57452905-57488908	0	0	0	-0.515	0.005345	1392
Mipep	chr14:60784565-60903613	0	0	0	-0.865	0.005376	1393
Ndc80	chr17:71496099-71526857	0	0	-0.285	-1.016	6.957e-05	1394
Ctdspl2	chr2:121956000-122015326	0	0	-0.007	-0.836	0.0003205	1395
Hspg2	chr4:137468802-137570630	1	0.1	0.039	-0.59	0.04384	1396
Dynlt1a	chr17:6306343-6317474	0	0	0	-1.211	0.005418	1397
S100a16	chr3:90537253-90543151	0	0	0	-1.198	0.005433	1398
Ube2s	chr7:4808013-4812340	1	0.001	0	-0.429	0.009303	1399
Thra	chr11:98741784-98765113	2	0.019	0.007	-0.971	0.01955	1400
Pomt2	chr12:87106860-87147902	0	0	0	-0.668	0.00547	1401
Anapc5	chr5:122787460-122821342	1	0.982	0.027	-0.318	0.03525	1402
Glipr2	chr4:43957701-43979118	0	0	0	-1.397	0.00548	1403
Tbc1d4	chr14:101442359-101609191	0	0	0	-0.549	0.005533	1404
Iws1	chr18:32067733-32104331	0	0	-0.308	-0.624	5.092e-05	1405
Lims2	chr18:31922292-31958620	1	0	0	-2.423	0.005606	1406
Lsm2	chr17:34981853-34985891	0	0	-0.176	-0.518	0.0001309	1406
Prkci	chr3:30995770-31052740	0	0	0	-0.673	0.005645	1407
Gm2a	chr11:55097984-55113028	0	0	0	-0.542	0.005657	1408
Fem1b	chr9:62791829-62811648	1	0.862	0.04	-0.277	0.04722	1409
Ppp2cb	chr8:33599620-33619804	0	0	0	-0.44	0.005769	1410
Bcl2l12	chr7:44991221-44997579	1	0	0	-1.236	0.008246	1411
Prelid2	chr18:41875695-41951194	0	0	0	-0.844	0.005801	1412
2010204K13Rik	chrX:7411816-7422988	1	0.014	0.006	-0.569	0.01921	1413
Trmt2b	chrX:134222954-134276984	0	0	0	-0.803	0.005915	1414
Atad5	chr11:80089399-80135791	0	0	-0.001	-0.872	0.0007956	1415
Gins2	chr8:120581265-120589075	0	0	0	-1.208	0.005924	1416
Lsm4	chr8:70673230-70678752	0	0	-0.174	-0.515	0.0001507	1417
Dsel	chr1:111858701-111864918	0	0	0	-0.801	0.006017	1418
Med10	chr13:69809881-69816094	0	0	0	-0.334	0.006135	1419
Polrmt	chr10:79736124-79746581	0	0	0	-0.793	0.006161	1420
Gcdh	chr8:84886386-84893921	0	0	0	-0.787	0.001095	1421
Dnaaf2	chr12:69189086-69198429	1	0	0	-0.696	0.006395	1422
Exoc1	chr5:76529306-76570274	0	0	0	-0.515	0.006321	1423
P4ha2	chr11:54100923-54131667	0	0	0	-0.846	0.006332	1424
Kif24	chr4:41390747-41464848	1	0.017	0.007	-1.339	0.02239	1425
Strap	chr6:137735081-137751930	0	0	-0.325	-0.382	4.804e-05	1426
Zranb3	chr1:127954178-128103001	0	0	0	-0.759	0.006436	1427
Obsl1	chr1:75496337-75506452	0	0	0	-2.091	0.006459	1428
Metap1	chr3:138458959-138489382	0	0	-0.006	-0.353	0.0004221	1429
1810030O07Rik	chrX:12654880-12673639	0	0	0	-0.513	0.0066	1430
Uba1	chrX:20662895-20683179	0	0	0	-0.265	0.006612	1431
Aaas	chr15:102338246-102350759	2	1.002	0.023	-0.341	0.03848	1432
Spsb3	chr17:24886642-24892149	0	0	0	-0.786	0.006628	1433
Polr2d	chr18:31789124-31796711	0	0	0	-0.555	0.006638	1434
Tmem131	chr1:36792188-36939527	0	0	0	-0.565	0.006676	1435
Gkap1	chr13:58233348-58274188	0	0	0	-0.473	0.006703	1436
Gm9833	chr3:10088276-10092562	0	0	0	-3.623	0.006772	1437
Tmem237	chr1:59100583-59120408	0	0	0	-0.481	0.006772	1437
Wdr62	chr7:30240137-30280421	0	0	0	-0.931	0.006941	1438
Cand2	chr6:115774556-115805555	0	0	0	-0.519	0.006971	1439
Gins1	chr2:150909593-150931280	0	0	-0.014	-1.065	0.0003212	1440
Dnph1	chr17:46496788-46499618	1	0	0	-0.57	0.01031	1441
Top1mt	chr15:75657032-75678800	0	0	0	-0.788	0.007007	1442
Atic	chr1:71557155-71579403	0	0	-0.31	-0.521	6.959e-05	1443
1700037C18Rik	chr16:3905797-3908689	0	0	0	-1.719	0.007022	1444
Rdh11	chr12:79174232-79191855	0	0	0	-0.656	0.007023	1445
Syde1	chr10:78584502-78591964	0	0	0	-0.371	0.007055	1446
Xbp1	chr11:5520640-5525993	1	0	0	-0.483	0.007808	1447
Ufsp2	chr8:45975527-45996956	0	0	-0.295	-0.539	0.0001006	1448
Kank1	chr19:25236974-25434498	0	0	0	-0.573	0.007112	1449
Arap3	chr18:37972622-37998969	0	0	0	-1.53	0.007123	1450
Lsm10	chr4:126096652-126098584	0	0	-0.004	-0.545	0.0006162	1451
Nsl1	chr1:191063020-191084558	0	0	-0.377	-1.039	1.829e-05	1452
Cep112	chr11:108425265-108860615	0	0	0	-1.441	0.007159	1453
Fyco1	chr9:123789499-123851661	0	0	0	-0.726	0.007179	1454
Tmem167	chr13:90089666-90114921	0	0	-0.222	-0.388	0.0001851	1455
Abcd4	chr12:84602530-84617466	0	0	0	-0.914	0.007228	1456
Zfp101	chr17:33380178-33394637	0	0	0	-1.006	0.007228	1456
Lta4h	chr10:93453395-93484896	0	0	-0.001	-0.468	0.001068	1457
Tmem19	chr10:115340739-115362267	0	0	0	-0.551	0.007323	1458
Kptn	chr7:16119875-16127516	0	0	0	-0.971	0.00742	1459
Dgkz	chr2:91932821-91963563	0	0	0	-0.537	0.007523	1460
Tsen34	chr7:3693609-3701035	0	0	-0.001	-0.509	0.001572	1461
Map4k1	chr7:28982853-29003278	0	0	0	-1.911	0.007635	1462
Socs6	chr18:88867879-88894207	0	0	0	-0.51	0.007767	1463
Srp14	chr2:118475842-118479696	0	0	0	-0.337	0.002372	1464
Sgsm2	chr11:74849263-74897080	0	0	0	-0.355	0.007902	1465
Becn1	chr11:101288257-101302286	0	0	0	-0.641	0.005172	1466
Stard4	chr18:33199137-33213862	0	0	0	-1.246	0.007938	1467
Cab39l	chr14:59440962-59548904	0	0	-0.135	-0.631	0.000253	1468
Prpf38a	chr4:108564866-108579336	0	0	-0.306	-0.718	0.0001058	1469
Cox20	chr1:178319152-178322693	0	0	0	-0.507	0.008233	1470
Prph	chr15:99055173-99058978	0	0	0	-2.608	0.00829	1471
Rfc4	chr16:23113947-23127730	0	0	-0.343	-1.225	4.886e-05	1472
Ankrd26	chr6:118502563-118562256	0	0	0	-0.768	0.00841	1473
Nop16	chr13:54584190-54590074	0	0	0	-0.499	0.008498	1474
Bahd1	chr2:118901614-118924524	0	0	0	-0.482	0.0085	1475
Psmc6	chr14:45329823-45349071	0	0	-0.037	-0.408	0.000336	1476
Bet1	chr6:4076898-4086930	0	0	0	-0.454	0.008782	1477
9430015G10Rik	chr4:156109997-156127263	0	0	-0.348	-1.027	4.926e-05	1478
Lin54	chr5:100442035-100500639	0	0	0	-0.538	0.008835	1479
Tdp1	chr12:99884514-99955216	0	0	0	-0.464	0.008835	1479
Hmgn1	chr16:96121587-96127725	0	0	0	-0.365	0.008848	1480
Acsl4	chrX:142317992-142390535	0	0	0	-0.376	0.008872	1481
Sdc3	chr4:130792536-130826318	0	0	0	-0.816	0.009094	1482
C8g	chr2:25498649-25501719	0	0	0	-2.506	0.009193	1483
Pold2	chr11:5872179-5878256	0	0	0	-0.676	0.009193	1483
Dram2	chr3:106547797-106575341	0	0	0	-0.617	0.009258	1484
Naa40	chr19:7225667-7241222	0	0	-0.007	-0.528	0.0006594	1485
Ltn1	chr16:87376650-87432606	0	0	-0.002	-0.626	0.001019	1486
Sec22b	chr3:97901226-97922318	0	0	-0.349	-0.429	5.101e-05	1487
Acsl1	chr8:46471036-46536051	0	0	0	-0.611	0.009519	1488
Soat1	chr1:156428107-156474328	1	0.019	0.007	-0.416	0.0328	1489
Maged1	chrX:94535473-94542025	0	0	0	-0.326	0.009606	1490
Lnx2	chr5:147016654-147076572	0	0	0	-0.503	0.009749	1491
Ap3d1	chr10:80706955-80742275	1	0	0	-0.399	0.006562	1492
Hmgcs1	chr13:119690350-119708260	0	0	0	-0.88	0.009852	1493
Snx6	chr12:54746356-54795662	0	0	0	-0.302	0.01019	1494
E030024N20Rik	chr19:16164097-16170458	0	0	0	-0.342	0.01022	1495
Ikbke	chr1:131254601-131279563	0	0	0	-1.074	0.01027	1496
Rnf121	chr7:102019136-102065165	0	0	0	-0.801	0.01066	1497
Med8	chr4:118409336-118415824	0	0	0	-0.297	0.01081	1498
Slc16a1	chr3:104638663-104658462	0	0	0	-0.528	0.01085	1499
Rpn2	chr2:157279097-157326318	0	0	-0.333	-0.3	8.208e-05	1500
Slpi	chr2:164354069-164356507	0	0	0	-1.592	0.01124	1501
Rtkn2	chr10:67979569-68043864	0	0	0	-1.365	0.01129	1502
Fam129b	chr2:32876133-32925253	1	0.015	0.006	-0.615	0.03464	1503
Prune2	chr19:16956117-17223932	0	0	0	-0.976	0.01141	1504
Ubac1	chr2:25996957-26021760	0	0	0	-0.304	0.01143	1505
Mapkap1	chr2:34406850-34624958	0	0	0	-0.437	0.01149	1506
Myo6	chr9:80165033-80311729	0	0	0	-0.328	0.01158	1507
Cln6	chr9:62838784-62852006	1	0.001	0	-0.496	0.008654	1508
Vars2	chr17:35655634-35667592	1	0.014	-0.002	-0.598	0.001571	1509
Stk10	chr11:32533265-32624588	0	0	0	-0.648	0.01161	1510
Uevld	chr7:46923215-46958518	0	0	0	-0.874	0.01187	1511
Gm12504	chr4:44121892-44124123	2	0	0	-0.724	0.01322	1512
Cnpy4	chr5:138187534-138193894	0	0	-0.004	-0.708	0.00107	1513
Camta1	chr4:151059522-151861768	0	0	0	-0.699	0.01198	1514
Plcb3	chr19:6953712-6969814	2	0.036	0.014	-0.707	0.04734	1515
Fastkd5	chr2:130613837-130630027	0	0	0	-0.663	0.00639	1516
Hdac1	chr4:129516103-129542646	0	0	0	-0.438	0.01206	1517
Tpd52l1	chr10:31332372-31445958	0	0	0	-0.476	0.0121	1518
Tex30	chr1:44086612-44102441	1	0.852	0.003	-0.465	0.03066	1519
Anln	chr9:22331213-22389206	0	0	0	-0.998	0.01213	1520
Tmem33	chr5:67260564-67291461	0	0	-0.012	-0.466	0.0006722	1521
Ccdc43	chr11:102684687-102697725	0	0	-0.003	-0.636	0.001311	1522
Drg1	chr11:3249906-3266463	0	0	-0.329	-0.631	0.0001085	1523
Cep76	chr18:67616963-67641355	0	0	0	-0.735	0.01218	1524
Gpn1	chr5:31494740-31512904	0	0	0	-0.388	0.01235	1525
Xrcc6	chr15:82016368-82040084	0	0	-0.293	-0.677	0.0002306	1526
Utp14b	chr1:78657824-78667601	0	0	-0.336	-1.873	9.303e-05	1527
Stxbp2	chr8:3631108-3643998	0	0	0	-0.51	0.002994	1528
6720489N17Rik	chr13:62603014-62624182	0	0	0	-1.093	0.01238	1529
Nln	chr13:104023438-104109614	0	0	0	-0.656	0.01241	1530
Tnfaip2	chr12:111442660-111455018	2	0.013	0.005	-0.557	0.03617	1531
Arl11	chr14:61309752-61311936	0	0	0	-0.983	0.01257	1532
I730030J21Rik	chr15:100730504-100732737	0	0	0	-1.018	0.01259	1533
Gpx1	chr9:108339079-108340342	0	0	-0.002	-0.684	0.001792	1534
Enkd1	chr8:105703651-105708208	0	0	0	-0.648	0.01278	1535
Manf	chr9:106888752-106891938	1	0.043	0.001	-0.507	0.02609	1536
Mrps11	chr7:78783130-78792988	0	0	0	-0.426	0.01296	1537
M1ap	chr6:82946921-83030309	0	0	0	-1.135	0.013	1538
Rpain	chr11:70970198-70977933	1	0	0	-0.625	0.01118	1539
Piga	chrX:164419779-164433915	0	0	0	-0.895	0.01324	1540
Pin1	chr9:20652117-20663712	0	0	-0.001	-0.437	0.002874	1541
Larp4	chr15:99970064-100016358	0	0	-0.341	-0.658	9.953e-05	1542
Ufl1	chr4:25247148-25281821	1	0.957	-0.002	-0.669	0.001867	1543
Col4a4	chr1:82450722-82586849	0	0	0	-1.035	0.01337	1544
Ankrd17	chr5:90227165-90366185	0	0	0	-0.323	0.0135	1545
Slc27a3	chr3:90385232-90389938	0	0	0	-1.488	0.01352	1546
Gltp	chr5:114669499-114690935	0	0	0	-0.445	0.01354	1547
Trim68	chr7:102677578-102687327	0	0	0	-1.023	0.01357	1548
Mtrf1	chr14:79397771-79423650	0	0	-0.003	-1.225	0.001644	1549
Anks1	chr17:27909305-28062779	0	0	0	-0.491	0.01361	1550
Fancm	chr12:65075602-65131842	0	0	0	-0.731	0.01369	1551
Cd9	chr6:125460265-125494760	0	0	0	-0.589	0.0138	1552
Ppcdc	chr9:57413960-57439736	1	0.014	0.005	-0.588	0.04114	1553
Yeats2	chr16:20141062-20172530	0	0	0	-0.588	0.01381	1554
Plekhg2	chr7:28359603-28372662	2	0.004	0.002	-0.805	0.03187	1555
Nubpl	chr12:52097745-52310959	0	0	0	-0.635	0.0139	1556
Smim7	chr8:72565197-72571048	0	0	0	-0.376	0.0139	1557
Taf5	chr19:47067747-47083479	0	0	-0.368	-1.039	5.729e-05	1558
Tube1	chr10:39134022-39151058	0	0	0	-0.725	0.01393	1559
Rad51b	chr12:79297350-79508654	0	0	0	-1.02	0.01397	1560
Arcn1	chr9:44742143-44767808	0	0	-0.017	-0.672	0.0007877	1561
Cox16	chr12:81358852-81485137	0	0	-0.26	-0.521	0.0003712	1562
Timp1	chrX:20870165-20874737	0	0	0	-0.602	0.01422	1563
Hmbs	chr9:44336347-44342381	1	0.006	0	-0.659	0.004646	1564
Pola2	chr19:5940542-5964206	0	0	0	-0.621	0.01426	1565
Kifc1	chr17:33875665-33890633	0	0	-0.332	-1.011	0.000156	1566
Ppa2	chr3:133310109-133378235	0	0	-0.208	-0.522	0.000423	1567
Slirp	chr12:87443895-87449924	0	0	0	-0.287	0.01457	1568
2310033P09Rik	chr11:59208360-59210734	0	0	-0.007	-0.473	0.001377	1569
Ralb	chr1:119470304-119504782	0	0	0	-0.335	0.01473	1570
Slc2a4	chr11:69942285-69948190	0	0	0	-0.982	0.01475	1571
Ddx27	chr2:167015312-167034945	0	0	0	-0.415	0.004875	1572
Flii	chr11:60714145-60727263	0	0	0	-0.595	0.01483	1573
Pcbd2	chr13:55727367-55776830	0	0	0	-0.539	0.00711	1574
3110082I17Rik	chr5:139359738-139460534	0	0	0	-0.568	0.01499	1575
Dctd	chr8:48099091-48141667	0	0	0	-0.611	0.01516	1576
C1d	chr11:17257546-17269176	1	0.004	-0.319	-0.642	0.0002223	1577
Cbx5	chr15:103191545-103239852	1	0.455	-0.042	-0.573	0.0007143	1578
Gm3219	chr14:34345054-34345658	0	0	0	-0.757	0.01538	1579
Ddx19a	chr8:110974990-110997823	0	0	-0.155	-0.673	0.0005428	1580
Gps1	chr11:120784269-120789102	1	0.004	0.001	-0.462	0.03321	1581
Pqlc2	chr4:139298529-139310708	0	0	0	-0.802	0.01561	1582
Cacybp	chr1:160202366-160212892	1	0.88	-0.005	-0.435	0.001767	1583
Psma7	chr2:180036366-180042464	0	0	0	-0.308	0.01571	1584
C1galt1c1	chrX:38630782-38635143	0	0	0	-0.562	0.01574	1585
Dclk1	chr3:55461727-55539068	0	0	0	-0.51	0.01575	1586
Tmem71	chr15:66526211-66561046	0	0	0	-1.675	0.01586	1587
Nit2	chr16:57156664-57167332	0	0	0	-0.501	0.01593	1588
Aplf	chr6:87628428-87672168	0	0	0	-0.501	0.01596	1589
Med20	chr17:47611584-47624251	1	0	0	-0.401	0.0197	1590
Vps13a	chr19:16615365-16780933	0	0	0	-0.63	0.01608	1591
Rps17	chr7:81342732-81345234	0	0	0	-0.279	0.01612	1592
Pacs1	chr19:5133684-5273107	0	0	0	-0.606	0.01616	1593
Dad1	chr14:54235484-54253929	0	0	-0.015	-0.402	0.0009881	1594
Brcc3	chrX:75416627-75454001	0	0	0	-0.438	0.01637	1595
Nt5dc1	chr10:34303608-34418551	0	0	0	-0.888	0.01644	1596
Ifngr1	chr10:19591948-19610227	0	0	0	-0.486	0.012	1597
Mcts1	chrX:38601258-38613524	0	0	0	-0.308	0.01661	1598
Kif23	chr9:61917277-61946799	0	0	0	-0.625	0.01673	1599
Stx12	chr4:132854063-132884458	0	0	-0.257	-0.364	0.0005015	1600
Abhd15	chr11:77515116-77520628	1	0.008	0.003	-1.268	0.04543	1601
Lin9	chr1:180641149-180690687	0	0	0	-0.577	0.01734	1602
Abcf3	chr16:20548602-20561603	0	0	0	-0.558	0.01021	1603
Tubb2a	chr13:34074279-34078008	0	0	0	-0.643	0.01748	1604
Blvra	chr2:127070656-127097084	0	0	0	-0.436	0.01751	1605
Pgrmc1	chrX:36598192-36606079	0	0	0	-0.379	0.01777	1606
Tmem170	chr8:111864897-111876675	0	0	0	-1.477	0.006304	1607
Rhno1	chr6:128356999-128362822	1	0	0	-0.297	0.02389	1608
Fancg	chr4:43002336-43010301	0	0	0	-0.898	0.006237	1609
Dpm1	chr2:168209047-168230379	0	0	0	-0.304	0.01791	1610
Gnpda1	chr18:38327536-38338993	0	0	0	-0.773	0.006209	1611
Gpatch2	chr1:187215510-187351429	0	0	0	-0.539	0.01805	1612
Abhd12	chr2:150832514-150904731	0	0	-0.043	-0.574	0.0008609	1613
Sigirr	chr7:141091174-141100546	0	0	0	-1.622	0.01833	1614
Cep152	chr2:125563087-125625113	0	0	0	-0.778	0.01841	1615
Usp4	chr9:108347830-108392529	0	0	-0.001	-0.372	0.003839	1616
Fam3a	chrX:74384719-74393274	0	0	0	-0.799	0.01875	1617
Rrm2b	chr15:37923952-37960856	0	0	0	-0.654	0.01877	1618
L2hgdh	chr12:69690435-69724874	0	0	0	-1.006	0.01884	1619
Rpe	chr1:66700830-66719805	0	0	-0.286	-0.792	0.000445	1620
Nphp4	chr4:152476705-152563184	0	0	0	-1.214	0.01892	1621
Tmem175	chr5:108629809-108647770	0	0	-0.362	-0.994	0.0001324	1622
C1rl	chr6:124493112-124510643	1	0.003	0.001	-0.528	0.03883	1623
Slc25a47	chr12:108851128-108856815	0	0	0	-1.219	0.01936	1624
Casz1	chr4:148804391-148954892	1	0.002	0.001	-0.842	0.03617	1625
Polr2g	chr19:8793128-8798557	0	0	0	-0.333	0.01942	1626
Fbxo28	chr1:182313101-182341606	0	0	0	-0.41	0.01974	1627
Dstn	chr2:143915330-143943324	0	0	0	-0.415	0.02061	1628
Fbxo2	chr4:148160667-148166417	1	0.002	0.001	-0.593	0.03856	1629
Znhit3	chr11:84910949-84916366	0	0	0	-0.702	0.02088	1630
Naa38	chr11:69395790-69396671	0	0	0	-0.38	0.02097	1631
C920009B18Rik	chr10:22306719-22312942	0	0	0	-0.927	0.02099	1632
Denr	chr5:123907274-123928832	1	0.001	-0.354	-0.429	0.0001946	1633
Ubxn8	chr8:33619585-33641976	0	0	0	-0.465	0.007697	1634
Sclt1	chr3:41626704-41742514	0	0	-0.299	-1.074	0.0004239	1635
Gm6402	chr17:30394824-30396180	0	0	0	-0.419	0.02121	1636
Rit1	chr3:88716853-88731048	0	0	0	-0.431	0.02122	1637
Alad	chr4:62505983-62519909	0	0	-0.012	-0.588	0.001643	1638
Zxda	chrX:94791284-94798289	0	0	0	-0.797	0.02162	1639
Lyplal1	chr1:186087731-186117310	0	0	0	-0.545	0.02177	1640
Pitpnb	chr5:111330696-111388359	0	0	-0.289	-0.55	0.0005389	1641
2810004N23Rik	chr8:124839354-124863029	0	0	-0.039	-0.401	0.00116	1642
Slk	chr19:47580018-47645246	0	0	0	-0.344	0.02211	1643
Prrc2b	chr2:32151147-32234537	1	0	0	-0.327	0.02166	1644
Ankrd29	chr18:12252356-12305720	0	0	0	-0.669	0.02222	1645
Psma5	chr3:108256925-108279952	0	0	0	-0.463	0.02224	1646
2210408I21Rik	chr13:77135535-77613679	0	0	0	-1.173	0.02227	1647
Chst14	chr2:118926496-118928583	0	0	0	-0.576	0.02256	1648
Nudt22	chr19:6993018-6996037	1	0.002	0.001	-0.787	0.04363	1649
Slc4a1ap	chr5:31526994-31554038	0	0	0	-0.48	0.02327	1650
Psmd5	chr2:34852088-34870962	0	0	-0.342	-0.574	0.0002547	1651
Egln1	chr8:124908586-124949254	0	0	0	-0.47	0.02374	1652
Fut8	chr12:77238103-77475996	0	0	0	-0.416	0.02377	1653
Tipin	chr9:64281584-64305422	0	0	-0.001	-0.531	0.005433	1654
Brms1l	chr12:55836365-55869736	0	0	0	-0.894	0.007395	1655
Plp1	chrX:136822160-136838582	0	0	0	-0.736	0.02412	1656
Poll	chr19:45552275-45560564	1	0	0	-0.454	0.0273	1657
Zc3h11a	chr1:133619870-133661399	0	0	0	-0.392	0.02414	1658
Nbn	chr4:15957966-15992589	1	0.827	-0.017	-0.518	0.00164	1659
Pwp1	chr10:85871830-85889103	0	0	0	-0.369	0.02446	1660
Map3k11	chr19:5689130-5702864	0	0	0	-0.504	0.02449	1661
Cd248	chr19:5068077-5070639	0	0	0	-1.76	0.02451	1662
Arl1	chr10:88731413-88743202	0	0	0	-0.821	0.02467	1663
Ccdc124	chr8:70868226-70873490	0	0	0	-0.566	0.012	1664
Sympk	chr7:19024376-19051755	0	0	0	-0.53	0.02482	1665
Fam110a	chr2:151969395-151973981	0	0	0	-0.516	0.02491	1666
Nom1	chr5:29434666-29452169	0	0	0	-0.43	0.02491	1667
Bsn	chr9:108096021-108190383	0	0	0	-1.558	0.02495	1668
Rrp8	chr7:105731729-105737385	0	0	-0.003	-0.682	0.004274	1669
Slc45a4	chr15:73577423-73617324	0	0	0	-0.387	0.02515	1670
Ssb	chr2:69861561-69871846	0	0	0	-0.222	0.02534	1671
Timm13	chr10:80899449-80900969	0	0	0	-0.31	0.02565	1672
Nxf1	chr19:8757102-8770910	0	0	0	-0.437	0.0248	1673
Rbm10	chrX:20617502-20650889	0	0	0	-0.314	0.02577	1674
1700123O20Rik	chr14:54686170-54690742	0	0	0	-0.47	0.0262	1675
Commd2	chr3:57644348-57651684	0	0	-0.356	-0.527	0.0002371	1676
Atp6v0b	chr4:117884329-117887329	0	0	0	-0.414	0.02625	1677
Ncoa1	chr12:4247361-4477182	0	0	0	-0.406	0.02633	1678
Zc4h2	chrX:95639193-95658509	0	0	0	-0.787	0.02656	1679
Chmp4b	chr2:154657025-154694783	0	0	0	-0.311	0.02658	1680
Mybl2	chr2:163054634-163084687	0	0	0	-0.905	0.02672	1681
Pdzd11	chrX:100622870-100625941	0	0	0	-0.384	0.02686	1682
Cep89	chr7:35397062-35439830	0	0	0	-0.561	0.02699	1683
Mad2l2	chr4:148140489-148145704	1	0	0	-0.622	0.04198	1684
Numbl	chr7:27258760-27282150	0	0	0	-0.375	0.02794	1685
Ssh2	chr11:77348279-77460219	0	0	-0.299	-0.617	0.000697	1686
Kidins220	chr12:24974931-25059697	0	0	0	-0.351	0.02803	1687
Dhrs2	chr14:55222006-55241440	0	0	0	-0.833	0.0281	1688
Spn	chr7:127133463-127137823	0	0	0	-1.848	0.02814	1689
Mir692-1	chr17:6895228-6895337	0	0	0	-0.909	0.02817	1690
Extl1	chr4:134356372-134372547	0	0	0	-0.5	0.0282	1691
Chm	chrX:113040591-113185515	0	0	0	-0.568	0.02825	1692
Nme2	chr11:93949813-93956256	1	0	0	-0.277	0.02099	1693
Fam149a	chr8:45336714-45382291	0	0	0	-0.438	0.02871	1694
Eme1	chr11:94644972-94653743	0	0	0	-1.269	0.02874	1695
Isoc1	chr18:58659481-58679570	0	0	0	-0.471	0.02886	1696
Dynlt3	chrX:9654269-9662983	0	0	0	-0.301	0.02917	1697
2007-09-01	chr9:25252438-25308571	0	0	-0.002	-0.338	0.005812	1698
Morn2	chr17:80290211-80297476	0	0	0	-0.545	0.02946	1699
Smpd3	chr8:106252547-106337988	0	0	0	-1.191	0.02946	1699
Ankrd52	chr10:128377123-128394006	0	0	0	-1.041	0.02966	1700
Cep164	chr9:45766945-45828663	0	0	0	-0.593	0.02974	1701
Nradd	chr9:110621134-110624393	0	0	0	-0.703	0.02979	1702
Ift172	chr5:31253278-31291114	0	0	0	-0.832	0.02986	1703
Mfsd10	chr5:34633645-34637212	0	0	0	-0.483	0.03004	1704
Ptdss2	chr7:141131285-141156154	0	0	0	-0.431	0.02402	1705
Anapc2	chr2:25272465-25285916	0	0	-0.009	-0.723	0.003215	1706
Ssr3	chr3:65379656-65392553	0	0	0	-0.377	0.03042	1707
Serpinb9b	chr13:33027413-33040558	0	0	0	-1.886	0.03053	1708
Slc2a4rg-ps	chr2:181384249-181387596	0	0	0	-2.004	0.03066	1709
Wdr83	chr8:85075034-85080746	0	0	0	-1.221	0.02991	1710
Vangl1	chr3:102155899-102204693	0	0	0	-0.749	0.03089	1711
Commd6	chr14:101633765-101640471	0	0	0	-0.599	0.0149	1712
Gemin2	chr12:59013390-59028470	0	0	0	-0.571	0.0311	1713
Ttbk2	chr2:120732816-120850418	0	0	0	-0.658	0.03137	1714
D330045A20Rik	chrX:139480366-139554584	0	0	0	-1.066	0.03137	1715
Sssca1	chr19:5730305-5731732	0	0	0	-0.384	0.03146	1716
Fopnl	chr16:14299243-14317332	0	0	0	-0.426	0.03154	1717
Gnb4	chr3:32578586-32616590	0	0	0	-0.624	0.03167	1718
Ppp1r21	chr17:88530123-88588367	0	0	0	-0.489	0.03189	1719
Zfand4	chr6:116264218-116330304	0	0	0	-1.73	0.03217	1720
Slc35b1	chr11:95384855-95391776	0	0	0	-0.344	0.03218	1721
Tnfaip8l1	chr17:56162490-56173955	0	0	0	-0.841	0.03222	1722
Zfyve21	chr12:111814169-111828388	0	0	0	-0.387	0.03234	1723
Umps	chr16:33954781-33967038	0	0	0	-0.401	0.0324	1724
Cchcr1	chr17:35517115-35531015	0	0	0	-0.728	0.03246	1725
Mdh2	chr5:135778648-135790386	0	0	-0.009	-0.264	0.004039	1726
Keap1	chr9:21229729-21239332	0	0	0	-0.304	0.0335	1727
Adk	chr14:21052573-21448569	0	0	-0.348	-0.685	0.0003891	1728
Ipo9	chr1:135382311-135430499	0	0	0	-0.25	0.03401	1729
Ankrd55	chr13:112288450-112384002	0	0	0	-0.855	0.03482	1730
Ect2	chr3:27097221-27153854	0	0	0	-0.643	0.03507	1731
Scp2	chr4:108043829-108118547	0	0	0	-0.376	0.03508	1732
Zdhhc24	chr19:4878667-4885397	0	0	0	-0.689	0.03514	1733
Pdcd6	chr13:74303508-74317326	0	0	0	-0.278	0.03516	1734
G6pdx	chrX:74409482-74428880	0	0	0	-0.543	0.03519	1735
Slc31a1	chr4:62360700-62391769	0	0	0	-0.262	0.01357	1736
Pxmp2	chr5:110274285-110286168	0	0	0	-0.536	0.03522	1737
Cdkn1c	chr7:143458338-143461050	0	0	0	-3.512	0.03525	1738
Tspo	chr15:83563572-83574203	0	0	-0.001	-0.51	0.008158	1739
Map2k3	chr11:60932053-60952811	0	0	0	-0.333	0.03529	1740
Ncbp1	chr4:46138510-46172402	0	0	0	-0.28	0.02565	1741
Pdxp	chr15:78913918-78919517	1	0	0	-1.36	0.03826	1742
Dnase2a	chr8:84908623-84911461	0	0	0	-0.733	0.03069	1743
Wdr54	chr6:83152709-83156379	0	0	0	-0.671	0.03564	1744
Pnpla7	chr2:24976032-25054072	0	0	0	-0.985	0.02369	1745
Smoc1	chr12:81026807-81186414	0	0	0	-0.887	0.03685	1746
Ift57	chr16:49699293-49765126	0	0	0	-0.548	0.03686	1747
Ufm1	chr3:53853375-53863807	0	0	0	-0.332	0.03689	1748
Zfp512	chr5:31452435-31481753	0	0	0	-0.299	0.03699	1749
Psma4	chr9:54950858-54958030	0	0	0	-0.242	0.037	1750
Gnai2	chr9:107614125-107635343	0	0	-0.001	-0.337	0.01121	1751
Abcd3	chr3:121758903-121815302	0	0	0	-0.273	0.03722	1752
Atp5g3	chr2:73908446-73911326	0	0	-0.14	-0.46	0.002219	1753
Snrpd2	chr7:19149837-19152726	0	0	0	-0.352	0.03739	1754
Pycard	chr7:127991372-127993867	0	0	0	-0.501	0.03751	1755
AW549877	chr15:3982034-3995752	1	0.849	-0.054	-0.526	0.002695	1756
Crot	chr5:8966047-8997146	0	0	0	-0.522	0.03758	1757
Tmem246	chr4:49584505-49597470	0	0	0	-0.759	0.038	1758
Smpd4	chr16:17619353-17644830	0	0	0	-0.407	0.03802	1759
Gm11627	chr11:102576398-102579119	0	0	0	-1.409	0.03802	1760
Tbrg1	chr9:37649181-37657312	0	0	0	-0.364	0.03802	1760
Zfyve19	chr2:119208719-119217050	0	0	0	-0.585	0.03834	1761
Gstt2	chr10:75831844-75834881	0	0	0	-1.558	0.03853	1762
Kat7	chr11:95271852-95310246	0	0	-0.283	-0.485	0.001577	1763
Flna	chrX:74223460-74246534	0	0	0	-0.38	0.03872	1764
Exoc8	chr8:124890298-124897705	0	0	0	-0.43	0.03884	1765
Mtmr4	chr11:87592165-87616302	0	0	0	-0.262	0.03884	1765
Abhd2	chr7:79273265-79361601	0	0	0	-1.082	0.03902	1766
Gnl3l	chrX:150983132-151017293	0	0	0	-0.388	0.03902	1766
Mzt1	chr14:99034543-99046136	0	0	0	-0.382	0.03902	1767
Pfdn2	chr1:171344953-171359254	0	0	0	-0.308	0.04017	1768
Ptcd2	chr13:99319648-99344678	0	0	-0.382	-0.599	0.000293	1769
Cdc37	chr9:21138540-21149906	0	0	0	-0.336	0.0307	1770
Stk11ip	chr1:75521528-75537335	0	0	0	-0.511	0.04099	1771
Myg1	chr15:102331708-102338138	0	0	-0.008	-0.491	0.005597	1772
Bhlhe22	chr3:18054324-18057514	0	0	0	-1.269	0.04109	1773
Akap11	chr14:78492245-78536860	0	0	-0.001	-0.381	0.01161	1774
Mcmbp	chr7:128696458-128740429	1	0	-0.017	-0.473	0.003879	1775
Slc30a4	chr2:122681232-122702663	0	0	0	-0.544	0.04167	1776
Vps25	chr11:101253706-101259551	0	0	-0.089	-0.451	0.002897	1777
Ftsj3	chr11:106249137-106256084	0	0	0	-0.417	0.04187	1778
Psmc2	chr5:21785282-21803784	0	0	-0.136	-0.347	0.002699	1779
Stk3	chr15:34875498-35155806	0	0	0	-0.309	0.04193	1780
Aldh18a1	chr19:40550256-40588463	0	0	0	-0.563	0.04197	1781
Samhd1	chr2:157097528-157135222	0	0	0	-0.374	0.04197	1781
Sec23a	chr12:58958383-59012017	0	0	0	-0.314	0.04279	1782
Tmtc3	chr10:100448183-100487347	0	0	0	-0.701	0.04307	1783
Mrps22	chr9:98588729-98601679	0	0	0	-0.355	0.04339	1784
Alms1	chr6:85587530-85702751	0	0	0	-1.208	0.04346	1785
Igsf23	chr7:19937304-19953654	0	0	0	-1.653	0.04355	1786
Tkt	chr14:30549130-30574726	0	0	0	-0.306	0.04355	1786
Cdk5	chr5:24418227-24423564	0	0	0	-0.396	0.04383	1787
Otub1	chr19:7198205-7206284	0	0	-0.001	-0.424	0.01347	1788
Tmem106a	chr11:101582241-101591786	0	0	0	-0.791	0.04444	1789
Rap1a	chr3:105727259-105801381	0	0	0	-0.355	0.04503	1790
Sh3bgrl3	chr4:134127405-134128753	0	0	0	-0.397	0.04514	1791
Csrp2	chr10:110920175-110939514	0	0	0	-0.489	0.04524	1792
Cnot6l	chr5:96070332-96161755	0	0	0	-0.742	0.04528	1793
Dpagt1	chr9:44326814-44333895	1	0.003	-0.002	-0.346	0.01039	1794
Gid8	chr2:180710225-180721599	0	0	-0.001	-0.505	0.01251	1795
Dlat	chr9:50634632-50659780	0	0	-0.183	-0.387	0.002858	1796
Fam229b	chr10:39118803-39133906	0	0	0	-0.753	0.04682	1797
Nphp1	chr2:127740731-127788891	0	0	-0.031	-0.788	0.004391	1798
Sema4a	chr3:88435961-88459101	0	0	0	-1.299	0.04687	1799
Ceacam1	chr7:25461701-25477625	0	0	0	-2.589	0.04745	1800
Irak1	chrX:74013913-74023921	0	0	0	-0.266	0.0477	1801
Zfp707	chr15:75969122-75975868	0	0	0	-0.561	0.02444	1802
Stx17	chr4:48124918-48186506	0	0	0	-0.334	0.04783	1803
Aspm	chr1:139454772-139494088	0	0	0	-0.514	0.04817	1804
Ipo5	chr14:120915846-120948044	0	0	0	-0.22	0.04848	1805
Stau1	chr2:166947548-166964717	0	0	-0.002	-0.363	0.01145	1806
Sec14l2	chr11:4097039-4118729	0	0	0	-0.642	0.04899	1807
Phyhd1	chr2:30266202-30282149	0	0	0	-1.037	0.04932	1808
Ruvbl1	chr6:88465408-88497566	0	0	0	-0.331	0.04986	1809
Elmo2	chr2:165288030-165320826	0	0	0	-0.359	0.04995	1810
Gmds	chr13:31819585-32338544	0	0	0	-0.325	0.05	1811
Wasl	chr6:24632685-24664995	0	0	-0.014	-0.398	0.005602	1812
Ndel1	chr11:68821445-68853135	1	0.833	-0.016	-0.418	0.005401	1813
Anapc4	chr5:52834134-52866734	0	0	-0.279	-0.344	0.002639	1814
Eny2	chr15:44428110-44437685	0	0	-0.337	-0.363	0.0009261	1815
Phf13	chr4:151989630-151996179	1	0	0	-0.366	0.0344	1816
Ube3a	chr7:59228749-59310836	1	0.644	-0.075	-0.451	0.004431	1817
Guf1	chr5:69556923-69574652	0	0	-0.365	-0.598	0.0005612	1818
Ssbp1	chr6:40471414-40478587	1	0.986	-0.01	-0.695	0.00687	1819
Ube2t	chr1:134962564-134974179	0	0	-0.005	-0.745	0.00857	1820
Srsf3	chr17:29032659-29043372	0	0	-0.272	-0.359	0.003015	1821
Zfp148	chr16:33400444-33503903	0	0	-0.369	-0.511	0.0006323	1822
Mrpl47	chr3:32727496-32736755	0	0	-0.312	-0.47	0.002093	1823
Srsf7	chr17:80200079-80207305	1	0.811	-0.068	-0.395	0.005351	1824
Ssna1	chr2:25271038-25272418	0	0	-0.009	-0.548	0.007574	1825
Mitd1	chr1:37874800-37890411	0	0	-0.385	-0.743	0.0004951	1826
Gpx4	chr10:80053487-80056439	0	0	-0.003	-0.579	0.01334	1827
2700099C18Rik	chr17:94750099-94775129	0	0	-0.317	-0.903	0.002171	1828
Tnrc6a	chr7:123123884-123195296	0	0	-0.209	-0.532	0.004687	1829
Cenpo	chr12:4213479-4233965	1	0	-0.298	-0.962	0.002891	1830
Actr3	chr1:125392904-125435727	1	0.007	-0.335	-0.482	0.001524	1831
Tmem209	chr6:30481232-30509783	0	0	-0.33	-0.681	0.00167	1832
Rrp1	chr10:78400361-78413043	0	0	-0.359	-0.453	0.0009273	1833
Nrd1	chr4:109000654-109061776	0	0	-0.338	-0.387	0.001538	1834
G3bp1	chr11:55469751-55500887	0	0	-0.254	-0.338	0.004784	1835
2700049A03Rik	chr12:71136847-71243303	0	0	0	-0.659	0.02946	1836
Tmed4	chr11:6270713-6274837	0	0	-0.315	-0.36	0.002701	1837
Fra10ac1	chr19:38204539-38224152	0	0	-0.381	-0.525	0.0007842	1838
Tank	chr2:61593096-61654169	0	0	-0.307	-0.592	0.003069	1839
Rgl2	chr17:33929893-33937687	0	0	0	-0.45	0.02654	1840
Ift74	chr4:94614490-94693233	0	0	0	-0.399	0.03107	1841
Rbm8a	chr3:96629927-96633791	0	0	-0.011	-0.289	0.01017	1842
Cenpt	chr8:105844677-105852008	1	0.002	0	-0.721	0.02857	1843
Zc3h13	chr14:75284365-75344427	0	0	-0.358	-0.707	0.001316	1844
Psma2	chr13:14613241-14625673	0	0	-0.362	-0.388	0.001143	1845
Mad2l1bp	chr17:46147384-46153551	0	0	-0.004	-0.41	0.0143	1846
Sirt7	chr11:120618370-120625014	0	0	-0.001	-0.477	0.02086	1847
Nxt1	chr2:148672614-148676026	0	0	-0.002	-0.453	0.02047	1848
Dqx1	chr6:83057843-83067219	0	0	0	-0.782	0.04576	1849
Mbd1	chr18:74268174-74282737	0	0	-0.364	-0.677	0.001269	1850
Gm12657	chr4:94593649-94600319	0	0	0	-0.714	0.02831	1851
Mlf2	chr6:124931387-124936149	1	0	0	-0.254	0.0418	1852
Lrrc29	chr8:105312339-105326276	0	0	0	-2.035	0.04898	1853
Srek1	chr13:103741612-103774608	1	0.781	-0.008	-0.536	0.01416	1854
Ubr3	chr2:69897245-70024010	0	0	0	-0.283	0.04079	1855
Ecd	chr14:20319858-20348121	0	0	-0.379	-0.422	0.001236	1856
Atg5	chr10:44268338-44364299	0	0	-0.366	-0.41	0.00158	1857
Foxred1	chr9:35204220-35211055	0	0	-0.307	-0.483	0.00493	1858
Aarsd1	chr11:101406839-101417433	0	0	-0.002	-0.434	0.02413	1859
Dnm1l	chr16:16312227-16359031	0	0	-0.339	-0.519	0.002795	1860
Itfg2	chr6:128409443-128424910	1	0	-0.311	-0.691	0.004847	1861
Lancl2	chr6:57702454-57739449	1	0.001	-0.207	-0.526	0.007768	1862
Pknox1	chr17:31564772-31607693	0	0	-0.006	-0.425	0.01701	1863
Prmt5	chr14:54507181-54517470	0	0	-0.323	-0.356	0.0043	1864
Lrrc14	chr15:76710640-76715091	1	0	-0.002	-0.332	0.02621	1865
Vps29	chr5:122354327-122364984	1	0.001	-0.349	-0.341	0.00258	1866
Mtdh	chr15:34082718-34143536	1	0.822	-0.006	-0.356	0.01905	1867
Hnrnpm	chr17:33646232-33685458	1	0.621	-0.103	-0.321	0.01069	1868
Ubxn2a	chr12:4879031-4907520	1	0.001	0	-0.435	0.04322	1869
Rbks	chr5:31624438-31697610	0	0	-0.247	-1.425	0.008597	1870
Prkab1	chr5:116013589-116024428	0	0	-0.016	-0.529	0.01482	1871
Blmh	chr11:76945655-76987389	0	0	-0.002	-0.309	0.03032	1872
Pdss1	chr2:22895521-22940259	1	0.952	-0.008	-1.248	0.02082	1873
D2hgdh	chr1:93825239-93852361	0	0	-0.271	-1.298	0.009572	1874
Nol11	chr11:107166652-107189381	0	0	-0.349	-0.411	0.003899	1875
Gfpt1	chr6:87042845-87092207	0	0	-0.022	-0.443	0.01532	1876
Nup107	chr10:117750642-117792705	0	0	-0.317	-0.825	0.006617	1877
Cops8	chr1:90603424-90613341	0	0	-0.384	-0.301	0.00229	1878
Eftud2	chr11:102838471-102880975	0	0	-0.001	-0.204	0.04879	1879
Nedd8	chr14:55662266-55671906	0	0	-0.001	-0.242	0.04767	1880
Rab13	chr3:90220783-90226387	1	0.001	-0.106	-0.462	0.01449	1881
Psma1	chr7:114264549-114276116	0	0	-0.353	-0.384	0.004463	1882
Gins4	chr8:23226609-23237668	0	0	-0.35	-0.468	0.004554	1883
Med4	chr14:73510048-73518545	0	0	-0.379	-0.462	0.002887	1884
Lias	chr5:65391496-65410423	0	0	-0.349	-0.443	0.00499	1885
Gtf3c6	chr10:40247700-40257712	1	0.461	-0.027	-0.33	0.01809	1886
Mapkapk5	chr5:121525050-121545892	0	0	-0.313	-0.415	0.007902	1887
Fzr1	chr10:81366878-81378370	0	0	-0.008	-0.399	0.02657	1888
Tgds	chr14:118111910-118132765	0	0	-0.002	-0.909	0.04346	1889
Scrn3	chr2:73312651-73320796	0	0	-0.302	-1.132	0.01032	1890
Ogdh	chr11:6292578-6359094	1	0.034	-0.293	-0.405	0.01215	1891
Rangap1	chr15:81704247-81729919	1	0.005	-0.004	-0.257	0.03831	1892
Tomm70a	chr16:57121713-57154530	0	0	-0.013	-0.256	0.02608	1893
Cpne1	chr2:156071840-156111965	1	0.002	-0.281	-0.933	0.01385	1894
Dcaf13	chr15:39112873-39146855	0	0	-0.355	-0.332	0.005904	1895
Stoml2	chr4:43027689-43031384	1	0.021	-0.004	-0.332	0.04167	1896
Smc3	chr19:53600395-53645831	0	0	-0.3	-0.339	0.01255	1897
Nop58	chr1:59685005-59711510	1	0	-0.359	-0.467	0.005602	1898
Plaa	chr4:94565138-94603247	0	0	-0.335	-0.331	0.007652	1899
Cep104	chr4:153975560-154007225	1	0.716	-0.003	-0.813	0.04441	1900
Ergic2	chr6:148179317-148212374	0	0	-0.285	-0.404	0.0148	1901
Hibadh	chr6:52546229-52640300	0	0	-0.337	-0.439	0.008131	1902
Atl3	chr19:7494039-7538609	1	0	-0.309	-0.483	0.01296	1903
Tomm6	chr17:47686644-47688386	0	0	-0.006	-0.272	0.04329	1904
Timm22	chr11:76406924-76416313	1	0.025	-0.34	-0.448	0.008479	1905
Gen1	chr12:11240925-11265787	1	0.639	-0.019	-1.433	0.02965	1906
Mrpl12	chr11:120484636-120488754	0	0	-0.364	-0.303	0.00663	1907
Prkcsh	chr9:22002987-22014245	0	0	-0.287	-0.415	0.01841	1908
Dnttip2	chr3:122274413-122285271	0	0	-0.037	-0.346	0.03022	1909
1810055G02Rik	chr19:3708292-3717882	0	0	-0.289	-0.649	0.0186	1910
Pde6d	chr1:86543011-86582785	0	0	-0.018	-0.379	0.03458	1911
Sf3b5	chr10:13008449-13009183	0	0	-0.321	-0.301	0.0141	1912
Pex3	chr10:13523944-13553142	0	0	-0.387	-0.719	0.006328	1913
Tsfm	chr10:127022331-127030814	0	0	-0.364	-0.535	0.007664	1914
Psma3	chr12:70974622-70995877	0	0	-0.009	-0.266	0.04902	1915
Ubr1	chr2:120860275-120970715	0	0	-0.01	-0.6	0.04684	1916
Serpinb6a	chr13:33917917-34002794	0	0	-0.273	-0.392	0.02506	1917
Psmb2	chr4:126677642-126709715	0	0	-0.388	-0.514	0.007051	1918
Smu1	chr4:40735648-40757885	0	0	-0.363	-0.378	0.009342	1919
Dph3	chr14:32080516-32085692	0	0	-0.305	-0.4	0.02108	1920
Wrb	chr16:96145399-96157852	0	0	-0.368	-0.519	0.009193	1921
Psmd6	chr14:14112184-14120904	0	0	-0.327	-0.276	0.0159	1922
Eif2b3	chr4:117019401-117086852	0	0	-0.369	-0.725	0.009288	1923
Aida	chr1:183297059-183324501	0	0	-0.11	-0.41	0.03699	1924
Inpp5k	chr11:75631019-75648865	0	0	-0.317	-0.673	0.02063	1925
Cct8	chr16:87483324-87495869	0	0	-0.379	-0.208	0.009335	1926
Mgea5	chr19:45750254-45783553	0	0	-0.333	-0.39	0.01626	1927
Psmf1	chr2:151716061-151741310	0	0	-0.362	-0.348	0.01235	1928
Nsun6	chr2:14990443-15049312	0	0	-0.359	-1.117	0.01353	1929
Snupn	chr9:56950907-56983199	1	0	-0.362	-0.621	0.0134	1930
Orc5	chr5:22486479-22550338	0	0	-0.378	-0.594	0.01161	1931
Clns1a	chr7:97696656-97720793	0	0	-0.326	-0.284	0.02211	1932
Tial1	chr7:128439776-128461673	0	0	-0.207	-0.321	0.04211	1933
Eif4h	chr5:134619871-134639409	0	0	-0.282	-0.199	0.0354	1934
Faf2	chr13:54621783-54664063	0	0	-0.333	-0.347	0.02109	1935
Mis12	chr11:71019610-71027134	0	0	-0.247	-0.528	0.04243	1936
Utp15	chr13:98246844-98262992	0	0	-0.356	-0.459	0.01611	1937
Cstf2t	chr19:31082840-31086592	0	0	-0.332	-0.349	0.0237	1938
Htt	chr5:34761739-34912534	0	0	-0.348	-0.453	0.01976	1939
Nedd1	chr10:92684744-92722418	0	0	-0.33	-0.591	0.02438	1940
Acad9	chr3:36065978-36092857	0	0	-0.225	-0.466	0.04651	1941
Scfd1	chr12:51377512-51417215	0	0	-0.354	-0.426	0.02036	1942
Kif9	chr9:110476993-110524440	0	0	-0.266	-1.861	0.04915	1943
Ndufv1	chr19:4007498-4012755	0	0	-0.35	-0.301	0.02178	1944
Dcun1d5	chr9:7176589-7208205	0	0	-0.329	-0.335	0.02917	1945
Trip11	chr12:101837371-101913171	0	0	-0.319	-0.823	0.03227	1946
Ubqln1	chr13:58176155-58215653	0	0	-0.322	-0.286	0.03301	1947
Tbc1d7	chr13:43151741-43171501	0	0	-0.379	-0.668	0.01619	1948
Lrrc8a	chr2:30237768-30263790	0	0	-0.326	-0.322	0.03319	1949
Tmem106c	chr15:97964228-97970286	0	0	-0.293	-0.429	0.04897	1950
Pigg	chr5:108312924-108349355	0	0	-0.338	-1.484	0.0301	1951
Ndufb2	chr6:39592564-39599843	0	0	-0.33	-0.272	0.03582	1952
Mis18bp1	chr12:65132734-65172580	0	0	-0.334	-0.419	0.03482	1953
Uvssa	chr5:33378695-33419754	0	0	-0.358	-0.674	0.02833	1954
Pms1	chr1:53189188-53297028	0	0	-0.355	-0.566	0.03401	1955
Rars2	chr4:34614956-34660167	0	0	-0.358	-0.389	0.03242	1956
Wdr45b	chr11:121327202-121354447	0	0	-0.38	-0.268	0.02785	1957
Mff	chr1:82724889-82752389	0	0	-0.346	-0.243	0.04375	1958
[truncated: 4 more rows]

## Sheet: 1607609749_up
# Analysis title: cl9_R2_trim_peak analysis from Cistrome-GO
# Mode: Ensemble mode
# Specie: mm10
# Peak bed file name: cl9_R2_trim_peak.bed
# Differential expression file name: Sig_B16_siTbx2a_siCN.txt
# Genes for gene ontology: upgenes
# Column index of (GeneID, logFoldChange, FDR): 1,3,7
# Cutoffs of logFoldChange and FDR for DE genes: 0.5, 0.05
# Top peaks to use: 10000
# Half-decay distance: 1000bp
# FDR cutoff of GO/KEGG terms to return: 0.2
# Minimum and maximum gene number in GO and KEGG gene sets: 10, 2000
Symbol	Coordinate	PeakNumber	RPscore	adjRPscore	logFoldChange	DE significance	Rank_by_rank_product
Bend6	chr1:33852051-33907767	3	1.05	0.411	2.35	1.206e-49	1
Adamts1	chr16:85793827-85803113	3	1.946	0.762	2.083	1.353e-22	2
Stt3b	chr9:115242469-115310468	3	1.479	0.579	1.102	1.914e-25	3
Crem	chr18:3294165-3337589	2	1.651	0.259	1.945	2.293e-39	4
Fosl2	chr5:32136471-32157839	4	2.553	1	0.78	0.01282	5
Mgat4a	chr1:37439339-37541016	0	0	0	2.308	1.99e-39	6
Otud4	chr8:79639675-79677755	2	1.475	0.578	1.33	3.409e-16	7
Meis2	chr2:115861263-116064619	9	2.053	0.804	0.636	4.833e-05	8
Stox2	chr8:47180047-47289402	2	1.509	0.591	1.257	2.026e-14	9
Pvt1	chr15:62039256-62250976	1	0.957	0.375	2.443	3.105e-26	10
Eef2	chr10:81176630-81182509	2	0.944	0.363	1.104	2.097e-28	11
Plekha3	chr2:76675314-76697335	1	0	0	1.13	8.065e-38	12
Ncam1	chr9:49502145-49799069	3	1.659	0.65	1.207	5.715e-09	13
Tle3	chr9:61372365-61418497	4	1.909	0.748	0.772	3.396e-06	14
Irs1	chr1:82233104-82291439	2	0.981	0.384	2.179	2.926e-20	15
Zfp219	chr14:52006085-52019713	3	2.148	0.842	0.89	0.02262	16
Dusp3	chr11:101971143-101984791	0	0	0	1.871	7.123e-36	17
2310057J18Rik	chr10:28972287-28986306	1	0.438	0.172	5.801	2.457e-31	18
Bbc3	chr7:16309582-16318334	5	0.499	0.195	3.014	2.995e-31	19
Btg2	chr1:134074864-134079155	0	0	0	3.537	1.072e-34	20
Rgs16	chr1:153740352-153745468	1	0.003	0.001	3.381	2.427e-33	21
Msi2	chr11:88339381-88718267	1	0.875	0.343	1.865	2.736e-23	22
Prkg1	chr19:30564486-31765033	3	1.445	0.566	1.303	4.238e-11	23
Cmtm3	chr8:104340593-104347672	1	0.568	0.222	1.642	1.651e-28	24
Fam117b	chr1:59913005-59985348	2	1.569	0.614	1.031	5.629e-08	25
Epha7	chr4:28813144-28947453	1	0.631	0.247	2.479	4.529e-28	26
Hes1	chr16:30065356-30067796	4	1.985	0.778	0.958	0.01415	27
Lpin1	chr12:16535668-16589770	1	0.932	0.365	2.284	4.633e-19	28
Brwd1	chr16:96066667-96082428	1	0.986	0.386	1.13	9.736e-15	29
Cnn3	chr3:121426540-121458205	3	1.901	0.745	0.52	0.000416	30
Hivep2	chr10:13966378-14151378	3	1.811	0.71	0.836	0.0002127	31
Sgpp1	chr12:75714247-75735729	1	0.829	0.325	1.389	3.03e-22	32
Hipk3	chr2:104426481-104494489	1	0.64	0.251	1.092	5.058e-25	33
Nfic	chr10:81396190-81427173	6	0.775	0.304	1.879	7.525e-23	34
Higd2a	chr13:54590230-54591147	0	0	0	1.601	4.517e-30	35
Fzd2	chr11:102604430-102608058	2	1.572	0.616	1.244	2.132e-06	36
Bcl2	chr1:106712164-106714290	2	1.116	0.437	0.953	8.992e-12	37
Foxp2	chr6:14901348-15441977	1	0.85	0.333	3.187	1.652e-19	38
Irf2bp2	chr8:126588295-126593436	6	1.774	0.695	0.528	0.0003729	39
Lgr4	chr2:109917646-110014257	2	1.54	0.603	0.742	1.035e-06	40
Slc30a1	chr1:191906780-191913247	2	1.582	0.62	0.873	8.649e-06	41
Ahr	chr12:35497978-35534989	1	0.725	0.284	2.767	6.773e-22	42
Smad7	chr18:75367364-75395934	6	1.983	0.777	1.044	0.04444	42
Gid4	chr11:60417144-60445277	1	0.833	0.326	1.282	1.658e-19	43
Nfia	chr4:97777625-98118876	4	1.726	0.676	0.67	0.0004052	44
Usp25	chr16:77014068-77116780	1	0.96	0.376	1.543	4.112e-14	45
Sdc2	chr15:32920722-33034721	1	0.893	0.35	1.419	1.466e-16	46
Cdh2	chr18:16588876-16809246	1	0.823	0.322	1.664	6.732e-19	47
Etv6	chr6:134035699-134270147	2	1.584	0.621	0.728	0.0001215	48
Cadm1	chr9:47530351-47853385	1	0.616	0.241	1.764	3.493e-21	49
Ppp1r9a	chr6:4902974-5165661	2	1.582	0.62	0.692	8.781e-05	50
Mbd6	chr10:127281955-127289018	3	1.133	0.444	1.32	5.192e-09	51
Cobll1	chr2:65088338-65238791	2	1.559	0.611	0.933	3.655e-05	52
Arap2	chr5:62602445-62766177	0	0	0	1.63	1.542e-24	53
Maf	chr8:115703252-115706894	1	0.878	0.344	2.085	2.303e-15	54
Ano3	chr2:110655200-110950244	0	0	0	2.581	1.765e-24	55
Epha3	chr16:63543531-63864175	2	1.53	0.599	1.41	9.682e-06	56
St3gal6	chr16:58469741-58524253	4	1.551	0.608	0.709	3.792e-05	57
Mkrn1	chr6:39397815-39419776	2	0.944	0.37	0.861	3.47e-13	58
Sppl2b	chr10:80855274-80868708	3	1.686	0.66	0.43	0.002963	59
Thsd7a	chr6:12311607-12749253	1	0.887	0.347	1.803	1.48e-14	60
Ubald1	chr16:4874778-4879851	2	1.382	0.541	1.078	4.831e-07	61
Zfp110	chr7:12834760-12850586	1	0.96	0.376	1.231	4.784e-12	62
Fzd7	chr1:59482146-59486955	4	1.805	0.707	0.737	0.01798	63
Imp3	chr9:56937499-56938398	2	0.8	0.312	0.748	3.355e-16	64
Adam23	chr1:63445890-63596101	0	0	0	2.227	2.074e-22	65
Dcaf5	chr12:80335847-80436601	2	1.412	0.553	0.664	5.821e-06	66
Got1	chr19:43499752-43524605	1	0.477	0.187	1.018	2.794e-18	67
Ctdsp2	chr10:126978716-126999975	3	1.332	0.522	0.984	8.351e-07	68
Enc1	chr13:97241104-97253040	3	0.726	0.284	1.245	3.409e-16	69
Syne1	chr10:5020195-5069063	2	0.891	0.349	0.991	1.958e-13	70
Scpep1	chr11:88924019-88955442	1	0.989	0.387	1.044	7.489e-09	71
Mbtd1	chr11:93886170-93946989	0	0	0	1.028	9.357e-21	72
Fkbp9	chr6:56832058-56879360	1	0.957	0.375	0.633	1.726e-10	73
Dusp6	chr10:99263230-99267489	4	1.344	0.526	1.004	2.851e-06	74
Cdkn1a	chr17:29093768-29100722	3	1.29	0.505	1.607	1.615e-06	75
Ube2b	chr11:51985137-52000786	1	0.932	0.365	0.7	3.774e-11	76
Pam	chr1:97821093-98095646	0	0	0	1.874	7.11e-20	77
Ddit4l	chr3:137623671-137628332	0	0	0	2.344	9.115e-20	78
Xrcc5	chr1:72307420-72394953	0	0	-0.01	1.012	2.547e-21	79
Vezf1	chr11:88068278-88084729	1	0.956	0.375	0.76	6.376e-10	80
Plekhm1	chr11:103364274-103412705	1	0	0	1.39	2.258e-19	81
Dmrta2	chr4:109978024-109983684	2	1.483	0.581	0.686	0.0002186	82
Vgll4	chr6:114860627-114969203	3	1.585	0.621	0.688	0.01795	83
Zfp827	chr8:79028436-79193766	2	1.251	0.49	0.999	5.907e-06	84
Maml3	chr3:51687612-52105006	3	1.668	0.654	0.977	0.04363	85
Myo10	chr15:25622549-25813671	2	0.828	0.324	0.901	4.286e-13	86
Zfr	chr15:12117850-12185449	1	0.725	0.284	1.006	3.472e-14	87
Cp	chr3:19957053-20007609	1	0.928	0.363	2.415	3.166e-10	88
Tgfbr2	chr9:116087694-116175363	1	0.797	0.312	1.326	1.741e-13	89
Zfand3	chr17:30005038-30210823	1	0.999	0.391	0.529	3.664e-07	90
Pcdh17	chr14:84443562-84537060	0	0	0	2.9	8.958e-19	91
B330016D10Rik	chr4:141546161-141548313	5	1.212	0.472	1.486	7.267e-06	92
Camk2d	chr3:126596950-126846326	2	1.02	0.4	0.674	5.474e-07	93
Strbp	chr2:37569867-37662342	0	0	0	1.064	9.733e-18	94
1600020E01Rik	chr6:86527329-86564449	3	1.051	0.412	1.309	1.665e-06	95
Sipa1l1	chr12:82170015-82451784	2	1.51	0.591	0.933	0.001605	96
Atxn7	chr14:14012490-14107301	1	0.966	0.379	1.362	2.423e-08	97
Ddah1	chr3:145758691-145894277	0	0	0	1.856	1.914e-17	98
Ttc13	chr8:124671326-124721994	1	0.688	0.269	1.029	8.439e-14	99
Zbtb7a	chr10:81136270-81151657	1	0.927	0.363	0.86	9.706e-10	100
Lrp12	chr15:39870589-39943994	0	0	0	1.495	3.973e-17	101
Rapgef2	chr3:79062510-79145875	1	0.791	0.31	1.116	4.392e-13	102
Pyurf	chr6:57684738-57692078	1	0.903	0.353	0.856	2.62e-10	103
Scn1b	chr7:31116523-31127023	0	0	0	2.678	3.983e-17	104
2610318N02Rik	chr16:17113397-17125202	1	0.888	0.348	2.014	1.131e-10	105
Traf3	chr12:111166369-111267155	0	0	0	1.215	5.214e-17	106
Basp1	chr15:25363276-25413764	0	0	0	2.254	7.698e-17	107
Zkscan17	chr11:59485520-59506640	1	0.824	0.323	1.035	4.804e-12	108
Tax1bp1	chr6:52713728-52766779	0	0	-0.008	0.919	6.914e-19	109
Spry2	chr14:105891946-105896819	4	1.217	0.477	1.124	4.214e-05	110
Kansl3	chr1:36335729-36369181	1	0.954	0.01	1.147	6.51e-15	111
B2m	chr2:122147686-122153082	0	0	0	1.337	3.051e-16	112
Wdyhv1	chr15:58141365-58155325	2	0.168	0.059	1.765	2.107e-14	113
Letmd1	chr15:100469010-100479252	1	0.937	0.367	0.75	9.399e-09	114
AA388235	chr17:33981491-33985358	1	0.866	0.339	2.072	9.571e-11	115
Zfp365	chr10:67886104-67912662	1	0.973	0.381	1.146	1.802e-07	116
Zfp462	chr4:54947944-55083563	1	0.975	0.382	1.479	3.014e-07	117
Glrb	chr3:80843598-80912118	2	1.398	0.548	0.585	0.0006031	118
Gpr158	chr2:21367566-21830542	0	0	0	3.126	7.631e-16	119
Ccnd1	chr7:144929930-144939925	4	1.558	0.61	0.549	0.02119	120
Ext1	chr15:53068260-53346183	0	0	0	0.987	2.163e-15	121
Npas3	chr12:53248676-54072175	2	0.913	0.357	1.686	3.658e-09	122
Nutf2	chr8:105860874-105880401	1	0.936	0.365	1.545	1.329e-08	123
Rai14	chr15:10568977-10714098	0	0	0	1.046	2.267e-15	124
H2afx	chr9:44334714-44336073	1	0.816	0.068	1.458	4.378e-14	125
Ahcyl2	chr6:29768442-29912310	2	1.523	0.586	0.64	0.004386	126
Antxr1	chr6:87133852-87335775	1	0.786	0.308	1.277	6.532e-12	127
Cox7a2l	chr17:83501916-83514333	0	0	0	0.846	2.474e-15	128
Sgk3	chr1:9848280-9902568	0	0	0	1.72	6.065e-15	129
Wwc2	chr8:47827605-47990551	3	1.539	0.603	0.313	0.01833	130
Foxp1	chr6:98925341-99028298	2	0.919	0.36	0.611	1.744e-08	131
Alcam	chr16:52248995-52453081	0	0	0	1.847	9.461e-15	132
Eef1a1	chr9:78478453-78481724	2	0.993	0.386	0.432	2.929e-06	133
Six1	chr12:73041826-73046712	1	0.848	0.332	2.138	4.469e-10	134
Sh2b1	chr7:126466992-126475130	2	0.968	0.379	0.659	4.609e-07	135
Brd2	chr17:34112018-34119900	3	1.534	0.601	0.294	0.02068	136
Gramd1a	chr7:31130126-31151171	2	1.014	0.397	0.615	1.545e-05	137
Prss12	chr3:123446912-123506602	0	0	0	1.156	1.148e-14	138
Cdkn1b	chr6:134920400-134925525	4	0.969	0.38	0.986	8.824e-07	139
Smpdl3a	chr10:57794543-57811830	2	0.846	0.331	1.11	7.96e-10	140
Sulf2	chr2:166073898-166155285	1	0	0	1.874	2.189e-14	141
Phlda3	chr1:135766084-135769134	2	0.93	0.364	0.946	1.005e-07	142
App	chr16:84954435-85173707	2	1.357	0.531	0.534	0.001462	143
9130008F23Rik	chr17:40875481-40880558	0	0	0	2.222	2.292e-14	144
Pdcd4	chr19:53903350-53929861	1	0.799	0.313	2.18	3.212e-10	145
Zfp618	chr4:62965573-63134030	0	0	0	1.641	2.838e-14	146
Esrra	chr19:6910976-6921808	1	0	0	1.477	3.308e-14	147
Sobp	chr10:43002499-43174530	1	0.881	0.345	1.363	8.544e-09	148
Ube2h	chr6:30211289-30304539	1	0.778	0.305	0.723	2.507e-10	149
Cyp26b1	chr6:84571413-84593810	2	0.022	0.009	3.637	2.266e-13	150
Nedd4	chr9:72662330-72749850	2	1.466	0.574	0.435	0.009159	151
Tle1	chr4:72157579-72200893	1	0.869	0.34	1.932	9.333e-09	152
Socs5	chr17:87107678-87137588	1	0.992	0.389	0.712	2.858e-05	153
N4bp1	chr8:86841138-86885258	0	0	0	0.969	6.784e-14	154
Tiparp	chr3:65528446-65555518	2	1.344	0.526	0.61	0.002052	155
Rab6b	chr9:103112073-103185270	0	0	0	1.335	7.838e-14	156
Nr4a2	chr2:57107225-57124003	3	0.879	0.344	2.369	1.684e-08	157
Prkce	chr17:86167784-86657919	0	0	0	1.213	9.126e-14	158
Crebrf	chr17:26715649-26776626	0	0	-0.197	2.334	8.46e-15	159
Apaf1	chr10:90989310-91082743	1	0.753	0.295	0.994	3.77e-10	160
Nudt3	chr17:27579381-27622964	2	0.993	0.389	0.466	4.607e-05	161
Kdm5b	chr1:134560177-134632878	1	0.941	0.369	1.526	6.622e-07	162
Jun	chr4:95049035-95052222	1	0.358	0.14	1.713	7.735e-12	163
Kif3b	chr2:153291415-153333389	0	0	0	0.788	1.127e-13	164
Tgif1	chr17:70844204-70851734	2	1.475	0.578	1.048	0.02234	165
Chsy1	chr7:66109491-66173798	0	0	0	1.104	1.15e-13	166
Rhoj	chr12:75308312-75401455	1	0.94	0.368	0.983	7.405e-07	167
Dusp14	chr11:84048044-84068357	1	0.901	0.353	1.522	1.057e-07	168
Samd4b	chr7:28399521-28436191	1	0.476	0.186	0.805	1.668e-11	169
Eif4b	chr15:102073772-102097173	1	0.742	0.287	0.626	4.191e-10	170
Pten	chr19:32757576-32826160	1	0.394	0.155	1.188	8.938e-12	171
Dtna	chr18:23415408-23659719	0	0	0	2.252	1.399e-13	172
Tbl1xr1	chr3:22076651-22216594	1	0.799	0.313	1.078	2.534e-09	173
Zic2	chr14:122475383-122480328	4	1.496	0.586	0.474	0.04537	174
Tcf4	chr18:69346159-69687967	1	0.874	0.334	1.012	1.284e-08	175
Gsn	chr2:35282379-35307902	1	0.01	0.004	0.89	5.892e-13	176
Setd5	chr6:113077638-113153424	2	1.33	0.505	0.49	0.002606	177
Cux1	chr5:136248134-136567490	2	1.293	0.506	0.613	0.0029	178
Irak2	chr6:113638466-113695027	1	0.996	0.39	1.124	0.0001023	179
Nr2f1	chr13:78188974-78198873	2	0.878	0.344	1.241	4.141e-08	180
Srpk2	chr5:23503355-23675967	1	0.992	0.389	0.432	8.237e-05	181
Bdnf	chr2:109675896-109727043	0	0	0	3.848	2.037e-13	182
Rnf169	chr7:99920253-99980458	0	0	0	0.979	2.25e-13	183
Prnp	chr2:131909927-131938436	0	0	0	1.233	2.465e-13	184
Eif3f	chr7:108934414-108941942	0	0	-0.314	0.662	1.299e-14	185
Ddit4	chr10:59949674-59951770	1	0.148	0.058	2.638	8.55e-12	186
Tnfrsf10b	chr14:69767471-69784411	0	0	0	1.806	4.231e-13	187
Rhoq	chr17:86963110-87000069	1	0.003	0.001	0.776	1.246e-12	188
Frmd4a	chr2:4559753-4614043	1	0.972	0.381	0.543	1.801e-05	189
Msrb3	chr10:120781100-120898971	1	0.866	0.339	1.057	6.325e-08	190
Rgs2	chr1:143999337-144004149	1	0.833	0.326	3.048	2.45e-08	191
Zeb2	chr2:44983511-45113252	4	1.469	0.575	0.379	0.03588	192
Acot1	chr12:84009501-84017669	1	0.814	0.319	1.541	1.236e-08	193
Cyld	chr8:88697027-88751946	1	0.81	0.317	0.93	1.225e-08	194
Pmm1	chr15:81951105-81960930	0	0	0	1.31	5.414e-13	195
Dlc1	chr8:36567738-36613943	2	1.038	0.407	0.62	0.000552	196
Ccdc9	chr7:16274041-16286795	3	0.006	0.001	1.194	1.784e-12	197
Avl9	chr6:56714904-56761911	1	0.865	-0.004	0.777	9.252e-14	198
Gpd2	chr2:57238381-57370719	1	0.998	0.391	0.428	0.0003332	199
Cdc42bpg	chr19:6306456-6325652	1	0.837	0.328	1.04	4.97e-08	200
Dusp2	chr2:127336158-127338377	1	0.815	0.319	0.893	2.443e-08	201
Pcdh7	chr5:57718080-58133235	3	1.13	0.443	0.702	0.00187	202
5031425E22Rik	chr5:23431807-23434353	2	1.169	0.458	0.763	0.002808	203
Hnrnpa0	chr13:58125878-58128556	0	0	0	0.758	8.052e-13	204
Tshz1	chr18:84011626-84087708	1	0.912	0.357	0.874	5.776e-07	205
0610009L18Rik	chr11:120348677-120351190	3	1.173	0.46	1.307	0.003191	206
Ttc3	chr16:94370738-94469221	0	0	0	0.747	1.027e-12	207
Atl1	chr12:69893104-69964085	2	1.398	0.548	0.857	0.02424	208
Tgfb3	chr12:86056742-86079041	1	0.988	0.387	0.995	0.0001962	209
Wipi1	chr11:109573520-109611389	0	0	0	1.729	1.083e-12	210
Rcor1	chr12:111039797-111113386	2	1.389	0.544	0.556	0.02324	211
Fbxl20	chr11:98082553-98149616	0	0	0	1.56	1.487e-12	212
Arf6	chr12:69372149-69375980	2	0.8	0.312	0.648	1.684e-08	213
Ado	chr10:67544510-67548955	2	0.882	0.346	0.731	2.685e-07	214
Jag1	chr2:137081450-137116520	0	0	0	2.102	1.713e-12	215
Mmp15	chr8:95352295-95374293	0	0	0	4.618	1.784e-12	216
Dclk2	chr3:86786149-86920884	1	0.749	0.293	1.156	8.461e-09	217
Kif26b	chr1:178529124-178932857	2	1.37	0.537	1.531	0.02003	218
Ypel2	chr11:86936424-86993762	2	0.002	0.001	2.091	7.789e-12	219
Pbx1	chr1:168119363-168432169	0	0	0	2.037	2.003e-12	220
Samd4	chr14:46882964-47105817	2	1.411	0.553	0.613	0.04038	221
Rfx7	chr9:72532239-72622949	2	1.131	0.443	0.676	0.003413	222
Tspan7	chrX:10485115-10596604	0	0	0	1.263	2.425e-12	223
Dcp1b	chr6:119175252-119221614	2	0.973	0.381	1.323	7.561e-05	224
Enpp4	chr17:44096309-44105808	1	0.871	0.341	1.07	2.595e-07	225
Auh	chr13:52835109-52929677	0	0	0	1.227	2.665e-12	226
Nt5c2	chr19:46886830-46962351	1	0.978	0.383	0.727	0.0001282	227
Pim3	chr15:88862193-88865726	2	1.374	0.538	0.404	0.02555	228
Ptpn14	chr1:189728267-189876693	2	0.079	0.031	1.055	1.644e-10	229
Pik3ip1	chr11:3330730-3342971	1	0.335	0.131	1.679	4.613e-10	230
Mapkapk3	chr9:107254926-107289877	1	0.008	0.003	1.13	1.787e-11	231
Rab31	chr17:65651725-65772752	2	0.923	0.361	0.798	2.577e-06	232
Rasl11b	chr5:74195325-74199477	0	0	0	2.487	3.046e-12	233
Gng11	chr6:4003986-4008446	1	0.99	0.388	0.909	0.0004009	234
Mcts2	chr2:152687147-152687942	0	0	0	1.157	4.801e-12	235
Nedd4l	chr18:64887755-65217826	1	0.995	0.39	0.484	0.0006607	236
Irf2bpl	chr12:86880702-86884814	6	1.258	0.493	0.292	0.0107	237
Fam168b	chr1:34813217-34843050	1	0.935	0.365	0.416	6.029e-06	238
Zbtb7b	chr3:89377643-89392069	2	1.116	0.437	0.757	0.00413	239
Faxc	chr4:21931325-22001461	1	0.996	0.39	0.639	0.0008157	240
Klhl5	chr5:65107567-65168142	0	0	0	1.317	4.854e-12	241
Kctd15	chr7:34636998-34654398	2	1.202	0.471	0.487	0.008475	242
Bax	chr7:45461694-45466898	2	0.908	0.354	0.838	1.763e-06	243
Ranbp6	chr19:29808107-29812974	0	0	-0.006	1.829	4.411e-13	244
1500011B03Rik	chr5:114808195-114813976	0	0	0	1.583	2.829e-12	245
Adam12	chr7:133883198-134225097	2	1.086	0.425	0.952	0.003413	246
Slc41a1	chr1:131828011-131848864	1	0.944	0.37	0.788	1.5e-05	247
Patz1	chr11:3290456-3309083	2	1.157	0.453	0.557	0.006646	248
Nckap5	chr1:125913635-126830632	1	0.991	0.388	4.856	0.0006604	249
Hdac11	chr6:91156814-91174683	0	0	0	2.076	8.157e-12	250
Ppp1r18	chr17:35866127-35875596	1	0.976	0.382	0.614	0.0001946	251
Kctd12	chr14:102976580-102982637	0	0	0	2.054	8.38e-12	252
Gt(ROSA)26Sor	chr6:113070398-113077244	2	1.353	0.53	0.596	0.03082	253
Dact1	chr12:71309883-71320107	1	0.897	0.351	2.146	1.745e-06	254
Setd7	chr3:51515317-51560823	1	0.596	0.234	0.986	6.416e-09	255
Spen	chr4:141467889-141538597	4	0.983	0.383	0.612	0.0003406	256
Krit1	chr5:3803164-3844515	1	0.904	0.354	0.844	2.857e-06	257
Jmjd1c	chr10:67185749-67256326	1	0.993	0.389	0.79	0.001148	258
Wbp1l	chr19:46599105-46657389	0	0	0	0.766	1.677e-11	259
Ypel3	chr7:126776974-126780514	1	0.107	0.042	1.62	8.305e-10	260
Scamp1	chr13:94201432-94285281	1	0.914	0.358	0.638	4.857e-06	261
Tnrc6c	chr11:117654288-117763441	0	0	0	1.105	4.804e-12	262
Dpy19l1	chr9:24411778-24503140	0	0	0	0.874	2.842e-11	263
Dyrk1b	chr7:28179482-28187298	2	0.973	0.381	1.704	0.0001891	264
Gm15417	chr3:89391863-89398779	2	1.008	0.395	0.831	0.00225	265
Gab1	chr8:80764433-80880479	1	0.807	0.316	1.284	1.853e-07	266
Rbm20	chr19:53677305-53867080	0	0	0	1.212	3.807e-11	267
Sbk1	chr7:126248396-126295016	0	0	0	1.835	3.997e-11	268
Syf2	chr4:134930979-134937537	1	0.932	0.362	0.684	1.157e-05	269
Slc11a2	chr15:100387899-100423055	1	0.831	0.326	0.739	4.18e-07	270
Ddit3	chr10:127290792-127296288	3	1.197	0.469	1.245	0.01644	271
Mast4	chr13:102732488-103334492	0	0	0	2.035	6.077e-11	272
Acp1	chr12:30893325-30911612	0	0	0	0.921	6.077e-11	272
Frmd3	chr4:74013602-74202214	1	0.972	0.381	0.751	0.0002715	273
Dnajc24	chr2:105966707-106003549	0	0	-0.301	1.765	5.459e-13	274
Gpt2	chr8:85492575-85528902	0	0	0	1.665	7.686e-11	275
Ppp3ca	chr3:136670065-136937727	1	0.949	0.372	0.622	5.648e-05	276
Efna5	chr17:62602956-62881317	1	0.65	0.254	0.862	2.707e-08	277
Sgk1	chr10:21882183-21999902	0	0	0	2.495	9.571e-11	278
Emb	chr13:117220572-117274415	1	0.002	0.001	0.874	3.031e-10	279
Fbxo10	chr4:45034247-45084604	0	0	0	1.327	1.061e-10	280
Mrps2	chr2:28468065-28471177	1	0.966	0.378	0.404	0.0002127	281
Trib1	chr15:59648653-59657099	1	0.858	0.336	1.057	1.249e-06	282
Tomm34	chr2:164053539-164071102	0	0	0	1.112	1.323e-10	283
Zfp263	chr16:3744098-3750788	1	0.963	0.377	0.698	0.0002009	284
Timm8b	chr9:50603900-50605320	1	0	0	0.982	1.174e-10	285
Mta1	chr12:113098277-113137206	0	0	0	0.774	1.348e-10	286
Nfil3	chr13:52967208-52981039	1	0.262	0.103	2.379	5.469e-09	287
Hist2h2be	chr3:96221071-96223738	1	0.767	0.301	1.29	1.482e-07	288
Ttc28	chr5:110879802-111289779	0	0	0	1.383	1.538e-10	289
Ddx39b	chr17:35242816-35253707	2	0.994	0.382	0.328	0.0005818	290
Trove2	chr1:143750790-143777051	0	0	-0.337	1.274	7.412e-13	291
Hmgb3	chrX:71555916-71560673	1	0.88	0.345	0.856	2.866e-06	292
Zfp787	chr7:6131488-6155971	1	0.983	0.385	0.714	0.00128	293
Ier5	chr1:155096366-155099636	1	0.606	0.234	1.001	2.878e-08	294
Nme4	chr17:26091744-26095470	0	0	0	1.114	1.786e-10	295
Zfp580	chr7:5051531-5053723	2	0.961	0.376	0.927	0.000255	296
Zmym2	chr14:56886842-56962358	1	0.915	0.358	0.664	2.06e-05	297
Ankrd50	chr3:38449260-38484816	1	0.856	0.336	0.837	1.864e-06	298
Fbln5	chr12:101746564-101819119	2	0.982	0.385	0.641	0.001347	299
Plxnb1	chr9:109095435-109119915	2	1.031	0.404	0.552	0.007336	300
Rsad1	chr11:94539797-94549207	1	0.936	0.367	1.313	7.28e-05	301
Itgb3	chr11:104607999-104670471	2	0.957	0.375	1.064	0.0002074	302
Etnk1	chr6:143167229-143208547	2	0.78	0.305	0.647	2.934e-07	303
Tnik	chr3:28263213-28666449	1	0.522	0.204	1.436	2.782e-08	304
B4galt6	chr18:20684598-20746404	1	0.677	0.265	1.074	1.049e-07	305
Zfp608	chr18:54888044-54992591	2	0.969	0.38	1.133	0.0005045	306
Ifngr2	chr16:91547058-91564007	0	0	0	1.048	2.507e-10	307
Ift43	chr12:86082560-86162459	1	0.086	0.034	0.97	7.473e-09	308
Tspyl1	chr10:34282189-34284885	2	0.901	0.113	0.656	1.236e-08	309
Rabggta	chr14:55715865-55722202	2	1.023	0.4	0.972	0.008357	310
Abi2	chr1:60409618-60481163	2	0.946	0.371	0.441	0.0001453	311
Dirc2	chr16:35694061-35769370	1	0.515	0.202	1.249	3.739e-08	312
Gopc	chr10:52337023-52382124	1	0.91	0.356	0.709	2.411e-05	313
Slc1a4	chr11:20302179-20332713	1	0.693	0.271	1.4	1.709e-07	314
Slc25a12	chr2:71274269-71367755	0	0	0	0.801	4.893e-10	315
Nr1h4	chr10:89454233-89533622	2	0.655	0.257	2.038	1.442e-07	316
Nisch	chr14:31183312-31206826	0	0	0	0.835	6.478e-10	317
Eps15	chr4:109343055-109387816	0	0	0	0.742	6.63e-10	318
Def6	chr17:28207777-28228608	0	0	0	1.254	7.578e-10	319
Mogs	chr6:83115505-83118902	1	0	-0.006	0.85	7.114e-11	320
Zfand5	chr19:21272277-21286840	2	0.951	0.373	0.479	0.0002682	321
Rbm18	chr2:36116078-36136704	1	0.987	0.387	0.335	0.00448	322
Tom1l2	chr11:60226713-60352905	1	0.847	0.332	0.696	3.269e-06	323
Sema6a	chr18:47245253-47368870	1	0.977	0.383	0.841	0.001724	324
Lats2	chr14:57689661-57746123	2	0.979	0.383	0.581	0.002514	325
Chd7	chr4:8690405-8868449	1	0.386	0.151	1.53	5.473e-08	326
Ppm1l	chr3:69316917-69555396	1	0.956	0.375	0.99	0.0003683	327
Mfhas1	chr8:35587788-35679449	1	0.984	0.386	0.75	0.003597	328
Lhfpl2	chr13:94057795-94195409	0	0	0	1.292	9.656e-10	329
Dvl2	chr11:70000591-70010109	3	1.081	0.423	0.334	0.0234	330
Arid1b	chr17:4995073-5347656	3	0.952	0.373	0.548	0.0003625	331
Rin2	chr2:145786115-145887616	0	0	0	1.163	1.366e-09	332
Glce	chr9:62057248-62070606	0	0	0	1.584	1.441e-09	333
Pi4k2b	chr5:52741573-52769344	0	0	0	1.376	1.675e-09	334
Myo5a	chr9:75071205-75223687	1	0.891	0.349	0.512	2.265e-05	335
Klhdc8b	chr9:108447638-108452801	1	0.898	0.352	1.41	3.939e-05	336
Ccdc28a	chr10:18213675-18234981	0	0	0	1.73	2.024e-09	337
Mnt	chr11:74830923-74845725	2	0.546	0.214	1.198	1.347e-07	338
Ckap4	chr10:84526304-84533888	0	0	0	0.861	2.07e-09	339
Cd2ap	chr17:42792950-42876424	1	0.953	0.372	0.399	0.0003908	340
Bfar	chr16:13671857-13703612	0	0	0	0.697	2.101e-09	341
Ppm1k	chr6:57506501-57535487	0	0	0	1.312	2.149e-09	342
Gprasp1	chrX:135742691-135803468	0	0	0	1.985	2.208e-09	343
Tfap2a	chr13:40715302-40730457	3	1.109	0.434	0.342	0.04167	344
Zfp91	chr19:12766938-12796123	2	1.097	0.43	0.232	0.03866	345
Trpm1	chr7:64185458-64224836	1	0.927	0.363	1.386	0.0001743	346
Rassf1	chr9:107554582-107562267	1	0.999	0.39	0.774	0.01326	347
Irx3	chr8:91798510-91801654	0	0	0	1.17	2.573e-09	348
Nfe2l1	chr11:96817413-96829968	0	0	0	0.879	2.965e-09	349
Pcdh9	chr14:93013699-93890679	0	0	0	2.358	3.03e-09	350
Ccdc91	chr6:147476364-147632612	1	0.971	0.251	0.654	3.453e-07	351
Dpm3	chr3:89266460-89267079	1	0	0	0.878	3.866e-09	352
Ubtd2	chr11:32455369-32518709	1	0.959	0.376	0.593	0.0009943	353
Apold1	chr6:134982000-134986836	2	1.041	0.408	0.375	0.0281	354
Smg5	chr3:88336259-88362337	0	0	0	0.748	1.137e-09	355
Vcp	chr4:42979963-43000507	0	0	0	0.608	8.931e-10	356
Rras	chr7:45017941-45021646	0	0	0	1.513	3.744e-09	357
Zfp943	chr17:21962558-21994366	1	0.982	0.385	1.071	0.006123	358
Dusp16	chr6:134715467-134792628	1	0.873	0.342	0.861	2.101e-05	359
Klf9	chr19:23141225-23166911	1	0.83	0.325	2.277	6.662e-06	360
E2f3	chr13:29906574-29984391	1	0.965	0.378	0.659	0.001641	361
Pvr	chr7:19903577-19921143	2	0.804	0.315	1.225	3.185e-06	362
Fahd1	chr17:24848895-24850302	0	0	-0.087	1.744	2.582e-10	363
Stk38	chr17:28970879-29007995	1	0.782	0.306	0.675	2.019e-06	364
Psmd8	chr7:29174186-29180673	0	0	-0.251	0.718	1.663e-10	365
Dapp1	chr3:137931006-137981549	0	0	0	1.254	4.792e-09	366
Tnpo2	chr8:85036914-85057582	0	0	0	0.724	2.038e-09	367
Nus1	chr10:52417546-52440192	1	0.902	0.04	0.733	7.945e-08	368
Gas5	chr1:161034915-161038539	0	0	0	1.618	6.589e-09	369
Slc2a9	chr5:38349272-38480306	0	0	0	3.263	6.611e-09	370
Slc38a1	chr15:96571417-96641962	3	1.052	0.412	0.277	0.04689	371
Irx5	chr8:92357795-92361456	2	1.056	0.414	0.618	0.04981	372
Chmp1a	chr8:123204260-123212788	0	0	0	1.002	3.45e-09	373
Tulp3	chr6:128321160-128355851	1	0.016	0.006	0.78	2.895e-08	374
Fam84b	chr15:60818995-60825080	1	0.698	0.274	1.475	1.431e-06	375
Ccnk	chr12:108179737-108203359	0	0	0	0.641	8.785e-09	376
Vti1a	chr19:55316056-55627461	1	0.83	0.024	0.99	7.307e-08	377
Szrd1	chr4:141112977-141139796	0	0	-0.002	0.623	1.921e-09	378
Pum2	chr12:8674258-8752583	1	0.977	0.383	0.287	0.006841	379
Scaf8	chr17:3114971-3198859	1	0.957	0.042	0.674	1.257e-07	380
Dusp1	chr17:26505590-26508472	2	1.015	0.398	1.015	0.0372	381
Zfp944	chr17:22337982-22361400	1	0.985	0.386	0.992	0.01197	382
Repin1	chr6:48593882-48599082	1	0.899	0.352	0.443	0.0001452	383
Trim11	chr11:58978092-58991462	0	0	0	0.86	9.54e-09	384
Ahi1	chr10:20952546-21080429	0	0	-0.294	0.984	3.45e-10	385
Fam117a	chr11:95337017-95381872	0	0	0	2.946	1.065e-08	386
Vwa8	chr14:78849177-79202310	1	0.931	0.365	0.713	0.0006031	387
Pafah1b2	chr9:45965310-45984871	1	0.91	0.006	0.502	5.704e-08	388
Nsmf	chr2:25054378-25062881	0	0	0	1.443	1.149e-08	389
Ak1	chr2:32621757-32635058	2	0.794	0.311	1.33	6.28e-06	390
Dbt	chr3:116513069-116549981	1	0.954	0.362	0.494	0.0004533	391
Wtip	chr7:34109549-34133268	0	0	0	0.712	1.284e-08	392
Mapt	chr11:104231435-104332089	1	0	0	1.496	2.109e-08	393
Ptbp2	chr3:119718741-119783388	1	0.664	0.26	0.985	1.711e-06	394
Il17ra	chr6:120463196-120483727	3	0.804	0.315	0.548	1.178e-05	395
Spink10	chr18:62548910-62661388	0	0	-0.333	1.649	3.51e-10	396
Mapkbp1	chr2:119972698-120027403	0	0	0	1.204	5.823e-09	396
Atpif1	chr4:132530554-132535414	0	0	0	0.825	1.774e-08	397
Eif4a2	chr16:23107467-23114132	1	0.948	0.112	1.24	3.519e-07	398
Gyg	chr3:20122083-20155116	1	0.86	0.337	0.774	4.927e-05	399
Tprkb	chr6:85915970-85930284	2	0.953	0.373	0.56	0.002295	400
Kctd1	chr18:14968684-15151446	1	0.365	0.143	1.018	4.477e-07	401
2610307P16Rik	chr13:28460033-28885422	0	0	0	3.388	2.241e-08	402
Lrp6	chr6:134446477-134566913	1	0.947	0.371	0.512	0.00167	403
Dlgap4	chr2:156721278-156764363	1	0.904	0.354	0.732	0.0003225	404
Fbxl3	chr14:103080238-103099532	0	0	0	0.855	2.408e-08	405
Tlk2	chr11:105181526-105283959	1	0.95	0.372	0.368	0.002131	406
Mxra8	chr4:155839679-155844102	0	0	-0.002	1.38	4.676e-09	407
Aamdc	chr7:97550330-97579497	0	0	0	1.154	2.423e-08	408
Abhd4	chr14:54254128-54269169	0	0	-0.33	1.322	4.491e-10	409
Map2k4	chr11:65688243-65788359	0	0	-0.005	0.708	3.234e-09	410
Tanc1	chr2:59612041-59846213	1	0.272	0.106	0.787	3.991e-07	411
Celf2	chr2:6539698-6721662	1	0.853	0.334	0.804	5.256e-05	412
Mmaa	chr8:79263596-79294961	1	0.963	0.001	1.933	6.516e-08	413
Rnf220	chr4:117271462-117289455	1	0.96	0.376	0.508	0.004138	414
Tmem42	chr9:123021325-123023491	0	0	0	1.602	2.513e-08	415
Ncdn	chr4:126743749-126753765	1	0.915	0.359	0.687	0.0005849	416
Pcnx	chr12:81860029-82000924	1	0.579	0.227	0.862	1.485e-06	417
Angpt2	chr8:18690262-18741562	2	0.511	0.2	1.282	9.773e-07	418
Foxo1	chr3:52268336-52350109	2	0.958	0.375	0.648	0.00389	419
Laptm4a	chr12:8921306-8938741	0	0	-0.007	0.634	3.866e-09	420
Chsy3	chr18:59175339-59411336	2	0.931	0.365	0.592	0.00118	421
Exoc4	chr6:33249127-33973978	0	0	0	0.952	3.173e-08	422
Zfp704	chr3:9427009-9610085	0	0	0	1.153	3.318e-08	423
Mrpl36	chr13:73331008-73332178	0	0	0	0.633	3.728e-08	424
Ankrd12	chr17:65967500-66077046	1	0.867	0.34	0.693	0.000109	425
Furin	chr7:80389193-80402812	0	0	0	0.89	3.772e-08	426
Rtkn	chr6:83137083-83152579	1	0.939	0.368	0.43	0.001952	427
Itga9	chr9:118606708-118901003	0	0	0	1.399	4.004e-08	428
Runx2	chr17:44495986-44736176	1	0.978	0.383	2.069	0.018	429
Atf6	chr1:170704456-170867771	1	0.991	0.374	0.818	0.003879	430
Ccdc92	chr5:124834431-124862221	0	0	0	1.235	4.224e-08	431
Mex3b	chr7:82867332-82871576	1	0.974	0.382	1.311	0.01307	432
Stom	chr2:35313989-35337009	1	0.826	0.324	1.61	4.467e-05	433
Hcn1	chr13:117602319-117981028	1	0.005	0.002	1.675	1.277e-07	434
Ormdl3	chr11:98581293-98587245	1	0.963	0.377	0.603	0.006621	435
Mef2c	chr13:83573606-83667079	1	0.214	0.084	1.235	5.32e-07	436
Rhob	chr12:8497660-8500009	1	0.774	0.303	1.185	1.14e-05	437
Mrps6	chr16:92058335-92112227	0	0	0	0.602	5.479e-08	438
4930526I15Rik	chr9:124423250-124424856	0	0	0	1.074	5.503e-08	439
Parvb	chr15:84232042-84315609	2	0.077	0.03	0.7	4.206e-07	440
Jph2	chr2:163336241-163397973	0	0	0	1.168	5.629e-08	441
Strn3	chr12:51608540-51691914	1	0.868	0.34	0.45	0.0001655	442
Atp1b3	chr9:96332655-96363715	1	0.972	0.381	0.312	0.01232	443
Tmem59	chr4:107178629-107200996	1	0.645	0.253	0.428	3.586e-06	444
Ssbp2	chr13:91461096-91701245	1	0.765	0.3	1.19	1.26e-05	445
Fam32a	chr8:72219729-72223775	0	0	0	0.64	6.49e-08	446
Snhg4	chr18:35553409-35558316	1	0.002	0	1.324	6.929e-08	447
Atp8b2	chr3:89939480-89963332	1	0.912	0.357	0.857	0.0007906	448
Magi1	chr6:93675452-94283917	1	0.969	0.38	0.499	0.01132	449
Lmo2	chr2:103970286-103981878	0	0	0	7.794	6.696e-08	450
Ikbkb	chr8:22659204-22706583	1	0.987	0.386	0.29	0.04018	451
Zfp697	chr3:98382480-98431949	0	0	0	1.712	6.782e-08	452
Abcc4	chr14:118482691-118706219	1	0.986	0.386	0.401	0.03769	453
Rnf214	chr9:45863421-45906182	1	0.791	0.31	0.661	2.383e-05	454
Mpdz	chr4:81278498-81442815	1	0.957	0.375	0.45	0.00649	455
Mcoln1	chr8:3500518-3515231	1	0.882	0.065	1.883	7.609e-07	456
Snhg7	chr2:26637175-26640244	0	0	-0.004	2.377	1.067e-08	457
Slx1b	chr7:126688926-126695783	1	0.986	0.386	0.487	0.03891	458
Zfp740	chr15:102203999-102215610	1	0.881	0.345	0.655	0.0003013	459
Dpm2	chr2:32570857-32573571	1	0	0	0.909	1.317e-07	460
Sox11	chr12:27334267-27342718	2	0.805	0.315	0.645	4.368e-05	461
Lrrc8d	chr5:105699968-105815215	1	0.903	0.354	0.537	0.000725	462
Syde2	chr3:145987869-146021720	1	0.885	0.347	1.262	0.000339	463
2310030G06Rik	chr9:50739690-50746521	0	0	0	2.416	8.139e-08	464
Tada1	chr1:166379166-166393620	0	0	0	1.009	9.145e-08	465
Smcr8	chr11:60777524-60788287	1	0.929	0.364	0.594	0.002211	466
Pax3	chr1:78101266-78197136	4	0.319	0.125	0.486	1.58e-06	467
Klhl22	chr16:17759620-17793382	0	0	0	0.777	9.381e-08	468
Sort1	chr3:108284063-108361519	2	0.894	0.35	0.486	0.0004561	469
Ifitm3	chr7:141009589-141010744	0	0	0	1.452	9.722e-08	470
Sash1	chr10:8722218-8886070	2	0.903	0.354	0.658	0.0007892	471
Pbx3	chr2:34171456-34372045	1	0.683	0.267	1.06	8.326e-06	472
Dock3	chr9:106892824-107231909	1	0.726	0.285	0.838	1.309e-05	473
Gab2	chr7:97081750-97308951	1	0.781	0.306	0.585	2.81e-05	474
Klhl24	chr16:20097553-20127744	0	0	-0.319	1.363	4.725e-09	475
Vasn	chr16:4639944-4651166	2	0.208	0.081	1.787	1.437e-06	476
Pnrc1	chr4:33245422-33248787	1	0.665	0.26	0.94	8.375e-06	477
Srr	chr11:74904026-74925948	0	0	0	1.298	1.059e-07	478
Scfd2	chr5:74204815-74531742	0	0	0	1.375	1.062e-07	479
1700096K18Rik	chr5:25530017-25531466	1	0.985	0.383	1.64	0.03489	480
Gramd3	chr18:56400339-56503792	0	0	0	1.197	1.235e-07	481
Fkbp6	chr5:135337364-135350044	1	0.977	0.383	0.512	0.02825	482
Sgms1	chr19:32122726-32388512	1	0.996	0.112	0.945	1.804e-06	483
Larp1	chr11:58009063-58062032	0	0	0	0.698	1.347e-07	484
1110038F14Rik	chr15:76948260-76950979	1	0.804	0.315	0.54	7.302e-05	485
2410002F23Rik	chr7:44246721-44252319	1	0.855	0.043	1.034	1.366e-06	486
Acvr1	chr2:58446437-58566828	1	0.655	0.256	0.821	9.111e-06	487
Lats1	chr10:7681208-7716461	0	0	0	0.885	1.474e-07	488
2310010J17Rik	chr7:90124835-90129936	1	0.964	0.377	0.782	0.01426	489
Ercc5	chr1:44147743-44181260	0	0	-0.222	0.926	1.033e-08	490
Wbp2	chr11:116078570-116086995	0	0	-0.001	0.616	5.006e-08	491
Xpa	chr4:46175221-46196311	0	0	0	1.115	1.492e-07	492
Arhgef9	chrX:95048934-95166539	0	0	0	2.565	1.534e-07	493
Slit2	chr5:47983154-48307736	0	0	0	1.917	1.539e-07	494
Tbc1d1	chr5:64160259-64351486	1	0.972	0.381	0.343	0.02412	495
Snhg9	chr17:24719530-24719965	0	0	0	0.927	1.008e-07	496
Ptprm	chr17:66666847-67354491	0	0	0	0.853	1.741e-07	497
Inppl1	chr7:101822631-101838226	1	0.928	0.364	0.536	0.003669	498
Arhgap18	chr10:26772511-26918648	1	0.7	0.274	0.964	2.027e-05	499
Zfp703	chr8:26977335-26981462	0	0	0	1.104	1.818e-07	500
Lmod1	chr1:135324812-135368065	0	0	0	1.633	1.011e-07	501
Ndrg4	chr8:95703036-95715119	0	0	0	1.682	1.854e-07	502
Lgr6	chr1:134986352-135105276	0	0	0	2.276	1.854e-07	502
Limch1	chr5:66968415-67057159	1	0.972	0.381	0.329	0.02752	503
Lamc1	chr1:153218921-153332786	1	0.578	0.226	0.93	8.054e-06	504
Gnaq	chr19:16132683-16388520	0	0	0	0.674	1.922e-07	505
Pitpnc1	chr11:107207891-107470720	0	0	-0.001	1.028	6.288e-08	506
Rnf122	chr8:31111845-31131473	1	0.896	0.351	2.063	0.001083	507
Cpq	chr15:33083128-33594552	1	0.894	0.35	1.3	0.001022	508
Mlst8	chr17:24473549-24479078	1	0.051	-0.328	1.062	9.116e-09	509
Coq5	chr5:115279701-115296972	1	0.932	0.361	0.656	0.003202	510
Rfx5	chr3:94954107-94961561	0	0	0	1.304	2.033e-07	511
Gja1	chr10:56377299-56390419	0	0	0	1.761	2.058e-07	512
Yipf6	chrX:98937780-98949020	0	0	0	0.787	2.09e-07	513
Kdm4a	chr4:118142042-118180043	0	0	0	0.849	2.315e-07	514
Lrig3	chr10:125966218-126015359	1	0.928	0.363	1.403	0.004539	515
Atf5	chr7:44812255-44816658	1	0.957	0.375	1.365	0.0136	516
Tmem63b	chr17:45660176-45686218	0	0	0	0.881	2.338e-07	517
E2f5	chr3:14578670-14606309	1	0.815	0.319	0.748	0.0001784	518
Crim1	chr17:78200247-78376592	1	0.709	0.278	0.808	2.998e-05	519
Scaper	chr9:55549878-55556780	0	0	0	1.198	2.656e-07	520
1700113A16Rik	chr3:88171559-88177785	1	0.974	0.025	0.81	1.742e-06	521
Rxrb	chr17:34031811-34038403	2	0.897	0.351	0.591	0.001444	522
Fam171a1	chr2:3118381-3227801	1	0.964	0.378	0.505	0.02296	523
Dctn4	chr18:60526153-60558766	0	0	-0.367	0.896	6.711e-09	524
Tbc1d15	chr10:115197870-115251493	0	0	-0.329	1.019	1.077e-08	525
Slc25a20	chr9:108662135-108684642	0	0	0	0.945	2.022e-07	526
Gba	chr3:89202924-89208966	0	0	0	1.049	1.582e-07	527
Itm2c	chr1:85894509-85908698	0	0	0	0.606	3.152e-07	528
Pdzrn3	chr6:101149606-101377897	1	0.927	0.363	0.878	0.005099	529
Plk2	chr13:110395043-110400843	0	0	0	2.525	3.31e-07	530
Cbx7	chr15:79915806-79932646	1	0.189	0.074	1.378	3.441e-06	531
Tmem56	chr3:121202009-121263159	1	0.966	0.379	0.488	0.02837	532
Sdf4	chr4:155992842-156013610	1	0.733	0.287	0.454	5.042e-05	533
Snrpb2	chr2:143063068-143072052	0	0	0	0.52	3.54e-07	534
Cited2	chr10:17723227-17725674	2	0.843	0.33	0.681	0.0003921	535
Mtus2	chr5:148265216-148316065	0	0	0	1.035	3.868e-07	536
Cry1	chr10:85131699-85185054	1	0.715	0.28	0.989	4.495e-05	537
Grcc10	chr6:124739183-124741069	1	0.984	0.369	0.512	0.01077	538
Tuft1	chr3:94612752-94658872	1	0.001	0.001	1.087	7.043e-07	539
C1qtnf1	chr11:118428456-118451782	1	0.903	0.353	2.949	0.002372	540
Cpe	chr8:64592550-64693109	0	0	0	0.754	4.044e-07	541
Pik3r1	chr13:101680760-101768217	2	0.887	0.347	0.981	0.001316	542
Jdp2	chr12:85599104-85639878	1	0.968	0.379	0.456	0.03571	543
Cenpv	chr11:62524943-62539261	1	0.751	0.294	0.833	8.006e-05	544
Hivep1	chr13:42052020-42185026	1	0.814	0.319	1.094	0.0002576	545
Cdk4	chr10:127063534-127067288	1	0.897	0.351	0.366	0.002162	546
Cic	chr7:25282178-25294159	2	0.973	0.381	0.434	0.04787	547
Bbs4	chr9:59321965-59353508	0	0	0	1.277	4.374e-07	548
Smim4	chr14:31124504-31128930	1	0.83	0.325	0.728	0.0003607	549
Cdk16	chrX:20688425-20699879	1	0.898	0.352	0.644	0.002348	550
2010320M18Rik	chr8:70776861-70777606	0	0	0	1.621	4.389e-07	551
Herpud2	chr9:25108129-25151781	1	0.989	0.071	0.943	4.871e-06	552
Ndst1	chr18:60684493-60733141	1	0.919	0.36	0.501	0.005007	553
Fry	chr5:150259929-150497753	0	0	0	2.144	4.445e-07	554
Smad3	chr9:63646766-63757994	1	0.938	0.368	0.494	0.01065	555
Trnp1	chr4:133491099-133498550	2	0.957	0.375	0.786	0.02118	556
Pde4a	chr9:21165713-21213248	2	0.878	0.344	0.975	0.001208	557
Fnip1	chr11:54438178-54518241	1	0.905	0.355	0.455	0.00361	558
Rgs9bp	chr7:35578995-35585582	0	0	0	2.294	4.583e-07	559
Dcbld1	chr10:52233618-52321378	1	0.002	0.001	0.761	1.064e-06	560
Mbtps1	chr8:119508151-119558761	0	0	0	0.795	2.677e-07	561
Arid5b	chr10:68095592-68278726	1	0.289	0.113	1.265	8.055e-06	562
Sfxn1	chr13:54071844-54108345	0	0	0	0.548	4.879e-07	563
Sh3rf1	chr8:61224170-61396072	1	0.925	0.362	0.42	0.00687	564
2310009B15Rik	chr1:138851978-138856854	2	0.765	0.299	0.662	0.0001162	565
Serinc3	chr2:163623272-163645143	0	0	-0.123	0.859	6.829e-08	566
Neurl4	chr11:69901815-69913824	2	0.895	0.35	0.758	0.002337	567
Ptprd	chr4:75941236-76344243	0	0	0	3.189	5.07e-07	568
8430429K09Rik	chr11:3452482-3458342	0	0	-0.059	1.158	8.139e-08	569
Ptgr2	chr12:84285295-84315832	0	0	-0.336	0.763	2.677e-08	570
Blcap	chr2:157556361-157566361	1	0.362	0.142	0.671	1.088e-05	571
Dcxr	chr11:120724545-120727284	0	0	0	1.524	5.126e-07	572
Rps20	chr4:3831583-3835655	1	0.984	0.018	0.408	2.94e-06	573
Sult6b1	chr17:78883937-78906992	0	0	0	3.186	5.228e-07	574
Arhgap21	chr2:20847918-20967721	1	0.732	0.287	0.639	9.963e-05	575
Rcbtb2	chr14:73142509-73184054	0	0	0	1.317	5.269e-07	576
Fam184b	chr5:45529704-45639501	1	0.805	0.315	1.985	0.0003178	577
Rabep1	chr11:70844760-70943105	1	0.797	0.312	0.429	0.0002146	578
Nt5dc3	chr10:86779004-86838389	0	0	0	1.027	5.475e-07	579
Fam214b	chr4:43032413-43040301	1	0	-0.001	1.224	1.878e-07	580
0610010K14Rik	chr11:70235203-70237914	0	0	-0.002	0.789	1.783e-07	581
Pkdcc	chr17:83215282-83225069	1	0.298	0.117	1.146	1.088e-05	582
B230217C12Rik	chr11:97840779-97843043	0	0	0	1.709	6.734e-07	583
Ccdc6	chr10:70097120-70193200	1	0.806	0.316	0.483	0.0003552	584
Nr2c1	chr10:94147930-94197214	1	0.791	0.31	0.768	0.0002151	585
Phf21a	chr2:92184181-92364666	0	0	0	0.808	6.858e-07	585
Specc1l	chr10:75212389-75312400	0	0	0	0.638	3.047e-07	586
Dach1	chr14:97786845-98169765	0	0	0	2.223	7.193e-07	587
Pde4b	chr4:102570059-102607262	1	0.682	0.267	0.822	8.365e-05	588
Brd3	chr2:27445580-27475673	1	0.693	0.271	0.489	9.475e-05	589
Rev3l	chr10:39732159-39875205	1	0.688	0.269	0.946	9.969e-05	590
Gsto2	chr19:47865544-47886305	0	0	0	3.106	4.227e-07	591
Kremen1	chr11:5191552-5261610	1	0.001	0	1.304	1.898e-06	592
Relb	chr7:19606222-19629438	0	0	0	1.823	1.175e-06	593
Mdga2	chr12:66466058-67222549	1	0.489	0.191	1.26	3.073e-05	594
Herc3	chr6:58831464-58920396	1	0.924	0.362	1.009	0.0107	595
Rnf128	chrX:139610619-139673145	0	0	0	0.96	1.198e-06	596
Abl2	chr1:156558786-156649619	1	0.654	0.256	0.624	8.212e-05	597
Ninl	chr2:150934518-151009398	0	0	0	0.995	1.228e-06	598
Acot2	chr12:83987860-83993875	1	0.791	0.31	1.529	0.0003328	599
Nt5c	chr11:115490425-115491814	1	0.952	0.373	0.408	0.03134	600
Gas2l1	chr11:5060374-5065327	0	0	0	0.717	1.291e-06	601
Mxi1	chr19:53311444-53373293	2	0.714	0.28	0.72	0.0001462	602
Atrnl1	chr19:57611033-58133340	1	0.741	0.29	0.809	0.0001882	603
Pwwp2a	chr11:43681997-43722633	1	0.701	0.275	0.735	0.0001415	604
Bach2	chr4:32417434-32586108	2	0.004	0.002	2.421	2.857e-06	605
Fam171b	chr2:83812727-83881358	1	0.959	0.376	1.315	0.04751	606
Kdm6b	chr11:69398517-69416194	3	0.933	0.365	0.858	0.01976	607
Pla2g16	chr19:7557484-7588545	0	0	0	0.975	1.501e-06	608
Snhg8	chr3:123507551-123508336	0	0	-0.293	1.454	1.143e-07	609
Dync1li2	chr8:104417673-104443047	0	0	-0.004	0.712	3.033e-07	610
Slain1	chr14:103650227-103704907	0	0	0	1.951	1.504e-06	611
Tmem9b	chr7:109735835-109752263	0	0	0	0.579	1.56e-06	612
Arid5a	chr1:36307732-36324029	1	0.231	0.06	1.481	1.51e-05	613
Bcas3	chr11:85353163-85826058	0	0	0	0.793	1.604e-06	614
Foxo4	chrX:101254527-101260873	1	0.012	0.005	0.752	4.576e-06	615
Hpgds	chr6:65117292-65144730	0	0	0	1.052	1.616e-06	616
Sh3bgrl2	chr9:83548337-83600291	1	0.89	0.349	1.194	0.004386	617
Elk3	chr10:93247415-93311159	2	0.672	0.263	0.8	0.0001357	618
Ankfy1	chr11:72690001-72772146	0	0	0	0.873	1.714e-06	619
Magi2	chr5:19227045-20704791	1	0.812	0.318	1.308	0.0007938	620
Atf4	chr15:80255183-80257545	2	0.91	0.355	0.761	0.008753	621
Tmem70	chr1:16665190-16678275	0	0	-0.002	0.535	4.335e-07	622
Kcnmb4	chr10:116417867-116473523	0	0	0	3.162	1.759e-06	623
Eml4	chr17:83350930-83480359	0	0	0	0.78	1.781e-06	624
Rhebl1	chr15:98877759-98881414	1	0.002	0	1.145	1.011e-06	625
Ddx5	chr11:106780354-106788907	3	1.632	0.34	0.399	0.002839	626
Bptf	chr11:107033080-107131922	1	0.775	0.303	0.485	0.0003593	627
B430319G15Rik	chr9:92538800-92542869	0	0	0	2.246	1.876e-06	628
Aen	chr7:78895926-78911209	1	0.003	0.001	0.837	4.826e-06	629
Hspb11	chr4:107253902-107279938	0	0	0	1.434	1.976e-06	630
Btbd9	chr17:30215523-30576287	0	0	0	0.844	2.034e-06	631
Iars	chr13:49682129-49734267	0	0	0	0.534	2.047e-06	632
Osbpl6	chr2:76406507-76600647	1	0.639	0.25	0.732	0.0001284	633
Chd3	chr11:69343272-69369426	1	0.353	0.138	0.76	4.267e-05	634
Laptm4b	chr15:34238025-34284295	1	0.915	0.358	0.265	0.01354	635
Ulk1	chr5:110784488-110810081	0	0	0	0.856	2.054e-06	636
Bcl2l11	chr2:128126037-128162547	0	0	0	1.482	2.1e-06	637
Yap1	chr9:7932000-8004596	1	0.788	0.309	0.321	0.000592	638
Vps9d1	chr8:123242355-123254222	0	0	0	1.08	2.257e-06	639
Cyfip2	chr11:46193848-46312358	0	0	0	0.645	2.501e-06	640
Zfp768	chr7:127342794-127345314	2	0.83	0.325	0.426	0.00155	641
Fkrp	chr7:16809266-16816732	0	0	0	0.627	2.529e-06	642
Cep170b	chr12:112722173-112746591	0	0	0	0.667	2.534e-06	643
Clic4	chr4:135213969-135272760	1	0.797	0.312	0.609	0.0007157	644
Mtx3	chr13:92844786-92858230	0	0	0	1.426	2.536e-06	645
Bach1	chr16:87698953-87733346	1	0.856	0.335	0.705	0.002754	646
Snx7	chr3:117781496-117868936	0	0	0	1.719	2.552e-06	647
Cpped1	chr16:11803720-11909423	1	0.895	0.349	0.745	0.006826	648
Habp4	chr13:64161865-64186537	0	0	-0.001	0.779	8.184e-07	649
Fbxo8	chr8:56551133-56593939	0	0	0	0.896	2.677e-06	650
Trp53inp1	chr4:11156440-11174379	0	0	-0.001	1.819	8.372e-07	651
Sppl3	chr5:115011523-115098790	0	0	0	0.485	2.717e-06	652
Arhgap31	chr16:38598342-38713035	1	0.933	0.366	0.436	0.03538	653
Khsrp	chr17:57021048-57031507	0	0	0	0.533	2.738e-06	654
Cds2	chr2:132263147-132312050	1	0.001	-0.007	0.758	5.03e-07	655
Gtf2i	chr5:134237831-134314760	1	0.798	0.313	0.391	0.0008768	656
Aldh6a1	chr12:84430720-84448317	0	0	0	1.474	2.857e-06	657
Rpl4	chr9:64173386-64178562	0	0	-0.009	0.322	5.06e-07	658
1700021F05Rik	chr10:43525118-43541018	1	0.926	0.012	0.671	1.347e-05	659
Tmed5	chr5:108121555-108132620	1	0.747	-0.01	1.006	5.07e-07	660
Kat6b	chr14:21499784-21672478	1	0.752	0.295	1.028	0.0004614	661
Rab40c	chr17:25882113-25919714	0	0	0	0.744	3.022e-06	662
Zmynd8	chr2:165827123-165878437	1	0.086	0.034	0.509	2.856e-05	663
Tmem60	chr5:20882452-20886870	1	0.94	0.368	0.319	0.04408	664
Fam102a	chr2:32535358-32569750	0	0	0	1.037	3.269e-06	665
Lrrfip1	chr1:91053443-91128944	2	0	0	0.567	5.592e-06	666
Cdh10	chr15:18818946-19014236	0	0	0	3.984	3.481e-06	667
Ypel5	chr17:72836627-72850444	2	0.852	0.334	1.179	0.003363	668
Dock10	chr1:80501067-80758553	0	0	0	2.49	3.62e-06	669
Atf7ip	chr6:136518850-136607379	1	0.888	0.348	0.597	0.007885	670
Brs3	chrX:57043073-57048758	0	0	0	0.727	3.697e-06	671
Parp11	chr6:127446839-127494261	0	0	-0.339	0.949	1.98e-07	672
Ube2g2	chr10:77622320-77645990	1	0.903	0.353	0.477	0.01226	673
Dnajc27	chr12:4082573-4110612	0	0	0	0.978	2.313e-06	674
Pik3ca	chr3:32436150-32468486	0	0	0	0.627	3.786e-06	675
Dennd1a	chr2:37798989-38287384	1	0.226	0.088	1.438	5.427e-05	676
Lhfpl4	chr6:113168086-113195384	0	0	0	1.318	4.057e-06	677
Baz2b	chr2:59899362-60125740	1	0.804	0.315	0.656	0.001368	678
Glrx2	chr1:143739614-143749678	0	0	0	0.6	4.1e-06	679
Nacc2	chr2:26055535-26092396	1	0.676	0.265	0.49	0.0003328	680
Kbtbd8	chr6:95117879-95129793	1	0.797	0.312	0.892	0.001135	681
Grik4	chr9:42520411-42944371	1	0.786	0.308	2.682	0.0009256	682
Zfp516	chr18:82914631-83005314	1	0.123	0.048	0.855	4.345e-05	683
F11r	chr1:171437560-171464593	0	0	0	1.552	4.147e-06	684
Kif13a	chr13:46749087-46929718	0	0	0	0.765	4.408e-06	685
Cox14	chr15:99725617-99728136	2	0.273	0.107	0.48	6.886e-05	686
Tap1	chr17:34187555-34197225	0	0	0	2.047	4.603e-06	687
Flcn	chr11:59791407-59809601	1	0.916	0.359	0.299	0.02455	688
Cep95	chr11:106789251-106818861	3	1.376	0.358	0.775	0.02235	689
Ubtd1	chr19:41981762-42034641	2	0.868	0.34	0.656	0.005657	690
Stc1	chr14:69029288-69041401	0	0	0	4.019	5.071e-06	691
Orai2	chr5:136147460-136170656	0	0	0	1.581	5.117e-06	692
Cmip	chr8:117349169-117461505	0	0	0	1	5.157e-06	693
Gstm2	chr3:107981701-107986420	0	0	0	0.706	5.229e-06	694
Lancl1	chr1:67000516-67038872	0	0	0	0.709	5.457e-06	695
Adamts4	chr1:171250128-171262267	3	0.861	0.33	0.686	0.003768	696
Spsb2	chr6:124808917-124810616	1	0.595	0.233	0.965	0.0002127	697
Slc9a9	chr9:94669891-95230452	0	0	0	2.246	5.496e-06	698
Arntl	chr7:113207464-113314126	1	0	0	1.601	8.098e-06	699
Rnf135	chr11:80183868-80199755	0	0	0	1.128	5.791e-06	700
Tbc1d22a	chr15:86277674-86498503	0	0	-0.299	0.729	4.529e-07	701
D630045J12Rik	chr6:38123173-38254009	1	0.913	0.358	0.509	0.02396	702
Cst3	chr2:148871721-148875512	1	0	0	0.737	6.362e-06	703
Rgl1	chr1:152516762-152625217	0	0	-0.291	0.948	4.631e-07	704
Snhg10	chr12:105030616-105032279	2	0.613	0.24	1.329	0.000264	705
Ncoa5	chr2:165000356-165034779	0	0	-0.232	0.684	5.475e-07	706
Cish	chr9:107296658-107302784	1	0.837	0.328	1.231	0.004017	707
Dnajc28	chr16:91614256-91618999	0	0	0	1.933	6.491e-06	708
Gpbp1	chr13:111425679-111490127	2	1.43	0.346	0.344	0.01017	709
Eea1	chr10:95940662-96045518	1	0.816	0.32	0.529	0.002791	710
Wipf3	chr6:54452882-54503768	0	0	0	1.266	6.501e-06	711
Bet1l	chr7:140853383-140856383	0	0	0	0.913	6.543e-06	712
Ccdc112	chr18:46282150-46311928	0	0	0	1.749	6.822e-06	713
Jkamp	chr12:72085838-72101527	1	0.558	0.219	0.586	0.0002351	714
Tfpi	chr2:84432859-84476759	0	0	0	0.452	7.608e-06	715
Nek9	chr12:85299513-85339362	3	0.932	0.361	0.298	0.03685	716
Cald1	chr6:34709443-34775469	0	0	0	0.682	8.191e-06	717
Zfp809	chr9:22225711-22239693	0	0	-0.354	0.9	3.947e-07	718
Psrc1	chr3:108383837-108388231	2	0.021	0.008	0.704	3.604e-05	719
Rab6a	chr7:100607585-100641268	1	0.882	-0.004	0.495	1.834e-06	720
Hs2st1	chr3:144429700-144570216	0	0	-0.256	0.629	7.619e-07	721
Exosc5	chr7:25659152-25668032	0	0	0	0.867	3.758e-06	722
Maml1	chr11:50255634-50292336	0	0	0	1.365	8.914e-06	723
Cdyl2	chr8:116568723-116732991	0	0	0	1.317	9.089e-06	724
Adhfe1	chr1:9547947-9577970	1	0.895	0.351	0.716	0.01824	725
Map2k7	chr8:4240104-4247897	0	0	-0.281	0.748	7.802e-07	726
2410004B18Rik	chr3:145938013-145944829	0	0	0	0.948	6.359e-06	727
Tbc1d23	chr16:57168863-57231466	0	0	0	0.892	5.869e-06	728
Ncoa2	chr1:13139104-13372429	0	0	0	0.764	9.184e-06	729
1810058I24Rik	chr6:35252731-35262059	1	0.884	0.346	0.247	0.01334	730
Zfp317	chr9:19622090-19649731	0	0	-0.316	0.731	6.048e-07	731
Eva1a	chr6:82041627-82093099	0	0	0	1.845	9.452e-06	732
Ube3b	chr5:114380619-114421169	1	0.005	0.002	0.522	2.472e-05	733
1700007K13Rik	chr2:28462000-28466324	1	0.289	0.113	1.693	0.000149	734
Mras	chr9:99385419-99436712	0	0	0	1.129	9.532e-06	735
Junb	chr8:84976908-84978748	1	0.394	0.154	1.461	0.0002038	736
Dmwd	chr7:19076199-19082775	0	0	0	0.669	1.018e-05	737
Npc1	chr18:12189693-12236386	0	0	0	0.701	1.019e-05	738
Mgrn1	chr16:4886099-4938296	2	0.034	0.013	0.52	4.771e-05	739
Fbxo25	chr8:13907738-13940544	0	0	0	0.858	1.038e-05	740
Il33	chr19:29925112-29960717	0	0	0	2.344	1.053e-05	741
Hist3h2a	chr11:58954684-58955192	2	0.808	0.313	1.13	0.002477	742
Mapk1ip1	chr7:138835817-138846267	0	0	0	1.286	1.098e-05	743
Gtf2a1	chr12:91555261-91590487	3	1.182	0.226	0.551	0.0003608	744
2900097C17Rik	chr2:156388062-156392979	0	0	0	0.769	1.134e-05	745
Cpt1c	chr7:44959371-44974851	1	0	0	1.014	1.966e-05	746
Rab5b	chr10:128677182-128696268	3	0.47	0.183	0.679	0.0002388	747
Klhl29	chr12:5077465-5375682	1	0.914	0.358	0.801	0.039	748
Oca2	chr7:56239758-56536518	1	0.085	0.033	0.938	0.0001001	749
Hs3st1	chr5:39613934-39644631	0	0	0	2.405	1.144e-05	750
Hbp1	chr12:31926454-31950245	1	0.586	0.04	0.665	0.0001147	751
Cmtm6	chr9:114731202-114749343	0	0	0	0.802	7.193e-06	752
Zfp651	chr9:121760032-121771742	1	0.801	0.314	0.72	0.002986	753
Zbtb43	chr2:33450287-33468532	0	0	0	0.96	1.21e-05	754
Cep170	chr1:176733652-176807124	1	0.01	0.004	0.689	4.292e-05	755
C630043F03Rik	chr4:72201243-72203930	1	0.682	0.267	2.336	0.0008202	756
Vdr	chr15:97854426-97908296	1	0.013	0.005	2.451	4.353e-05	757
Slc5a6	chr5:31036035-31048562	1	0.913	0.013	1.231	6.119e-05	758
Cox7b	chrX:106015699-106022450	2	0.064	0.025	0.511	8.849e-05	759
Gm1976	chr17:94759941-94834799	0	0	0	1.61	1.331e-05	760
Pcbp2	chr15:102470631-102500059	2	1.569	0.275	0.545	0.001038	761
Sox5	chr6:143828424-144209568	1	0.738	0.289	0.789	0.001377	762
Msn	chrX:96096044-96168553	0	0	0	0.406	1.384e-05	763
Mecp2	chrX:74026591-74085690	0	0	0	1.101	1.418e-05	764
Osr2	chr15:35296111-35303305	0	0	0	2.004	1.426e-05	765
Cacnb4	chr2:52428319-52676609	0	0	0	1.703	1.44e-05	766
Tbx15	chr3:99253759-99354260	1	0.029	0.011	1.021	6.549e-05	767
B3galt6	chr4:155989465-155992678	1	0.821	0.322	0.665	0.005389	768
Kxd1	chr8:70513395-70523180	0	0	0	0.708	8.763e-06	769
Tmem64	chr4:15265819-15286753	1	0.639	0.251	0.612	0.0006725	770
C130036L24Rik	chr1:86359573-86367964	1	0.591	0.231	1.351	0.0004587	771
Ank2	chr3:126921606-126943386	0	0	0	1.239	1.566e-05	772
Tor1aip2	chr1:156036035-156053736	1	0.822	-0.031	0.431	2.313e-06	773
Ldhb	chr6:142490248-142507957	0	0	0	0.736	1.649e-05	774
Usp31	chr7:121642020-121707253	0	0	0	0.838	1.721e-05	775
Rgs12	chr5:34999077-35033593	0	0	0	0.843	1.73e-05	776
Acbd6	chr1:155558119-155572287	1	0.866	0.335	0.39	0.01022	777
Il2rb	chr15:78480548-78495066	0	0	0	5.627	1.741e-05	778
Top2b	chr14:16365205-16430787	1	0.654	0.256	0.567	0.0008293	779
Calcoco1	chr15:102706776-102722178	0	0	0	1.427	1.867e-05	780
Aldh1l1	chr6:90550792-90599171	1	0.001	0	1.767	3.152e-05	781
E130307A14Rik	chr10:39621410-39732007	1	0.619	0.242	1.484	0.0007025	782
Mir703	chr5:98475555-98475664	0	0	0	0.494	1.936e-05	783
Zfp408	chr2:91643685-91649791	1	0.866	0.339	0.803	0.01274	784
Cep44	chr8:56531521-56550566	0	0	0	2.141	1.96e-05	785
Mageh1	chrX:153036165-153037563	0	0	0	1.048	2.004e-05	786
Sdhaf1	chr7:30321408-30322375	0	0	0	0.728	1.645e-05	787
Eif1a	chr18:46597703-46610225	0	0	0	0.588	2.053e-05	788
Vegfc	chr8:54077531-54186454	1	0.776	0.304	0.882	0.002656	789
Fgfr1op	chr17:8165517-8196470	0	0	0	0.673	2.101e-05	790
Ssbp3	chr4:106911469-107049694	0	0	0	0.578	2.103e-05	791
Rcn1	chr2:105385947-105399319	0	0	0	0.481	2.197e-05	792
Znrf1	chr8:111536639-111625719	1	0.868	0.34	0.432	0.01496	793
Akr1cl	chr1:65013077-65032759	0	0	0	6.27	2.254e-05	794
Uqcrfs1	chr13:30540311-30545316	0	0	-0.348	0.512	1.021e-06	795
Dnajc5	chr2:181520484-181552880	0	0	-0.101	0.609	2.593e-06	796
Man2a1	chr17:64601648-64755110	1	0.636	0.249	0.549	0.0008529	797
Zbtb44	chr9:31030643-31075885	0	0	-0.005	0.868	4.312e-06	798
Mylip	chr13:45389741-45411940	0	0	0	1.032	2.322e-05	799
2810032G03Rik	chr12:5375719-5416132	1	0.891	0.349	1.285	0.02787	800
Ap4s1	chr12:51690965-51738933	1	0.597	0.234	0.605	0.000768	801
Mcc	chr18:44425059-44662266	0	0	0	1.028	2.453e-05	802
Fam198b	chr3:79885929-79946278	2	0.022	0.009	0.68	9.978e-05	803
Ppargc1a	chr5:51454248-51567725	2	0.642	0.251	0.836	0.001039	804
Zfp385a	chr15:103313894-103340086	0	0	0	1.161	2.503e-05	805
Gnas	chr2:174330005-174346742	1	0.633	0.248	0.4	0.0009511	806
D430042O09Rik	chr7:125707869-125874795	0	0	0	1.3	2.53e-05	807
Fam214a	chr9:74952879-75032468	0	0	-0.34	1.945	1.471e-06	808
Rasef	chr4:73714578-73790602	0	0	0	1.733	2.556e-05	809
Eef1b2	chr1:63176830-63180486	1	0.793	0.299	0.322	0.002792	810
Sectm1a	chr11:121067402-121081139	0	0	0	1.608	2.599e-05	811
Mettl25	chr10:105763190-105841380	0	0	-0.406	1.326	9.579e-07	812
Pgm2l1	chr7:100227606-100278872	1	0.833	0.326	1.259	0.01034	813
Zfand1	chr3:10339955-10351317	0	0	0	1.537	3.06e-05	814
Mcee	chr7:64392621-64412121	0	0	-0.319	0.771	1.972e-06	815
Atf3	chr1:191170296-191183333	1	0.839	0.329	1.965	0.01175	816
1190007I07Rik	chr10:82619850-82623228	1	0.993	0.106	0.715	0.0003411	817
2610301B20Rik	chr4:10874497-10899423	1	0.866	0.339	0.599	0.01849	818
Mtmr3	chr11:4480867-4594815	1	0.748	0.293	0.386	0.002835	819
Serf2	chr2:121449197-121453420	1	0.903	0.351	0.351	0.04371	820
Slc6a15	chr10:103367807-103419379	1	0.001	0	1.037	6.357e-05	821
Fam160b2	chr14:70583294-70599835	0	0	0	0.962	3.606e-05	822
Pign	chr1:105518421-105663676	0	0	0	0.814	3.652e-05	823
Rab28	chr5:41624972-41708179	0	0	0	0.948	3.747e-05	824
Lamtor3	chr3:137918554-137928762	0	0	0	0.49	3.95e-05	825
Erap1	chr13:74639852-74693205	1	0.878	0.344	0.836	0.02595	826
Abcc5	chr16:20331303-20426394	0	0	0	0.564	3.972e-05	827
Tcp11l2	chr10:84576946-84614355	0	0	0	2.219	4.01e-05	828
B4galt4	chr16:38742258-38769054	1	0	0	1.218	5.875e-05	829
Ubl3	chr5:148504630-148552788	0	0	0	0.6	4.123e-05	830
Epha5	chr5:84054764-84417382	0	0	0	6.036	4.189e-05	831
Ctsf	chr19:4855164-4860918	0	0	0	3.352	4.217e-05	832
Zfp451	chr1:33761544-33814595	0	0	-0.217	0.968	3.975e-06	833
Rdh13	chr7:4425664-4445657	0	0	0	0.636	4.228e-05	834
Frat2	chr19:41845975-41848132	1	0.781	0.306	1.973	0.004892	835
Rgma	chr7:73375519-73419899	0	0	0	1.189	4.271e-05	836
Txndc12	chr4:108834677-108862119	1	0.378	0.148	0.595	0.0006473	837
Igf2bp3	chr6:49085217-49214954	1	0.8	0.313	0.873	0.006918	838
Rab11fip2	chr19:59902883-59943654	0	0	0	1.106	4.322e-05	839
Iqcg	chr16:33014269-33056186	0	0	-0.008	1.69	7.058e-06	840
Ep300	chr15:81586213-81652077	1	0.678	0.266	0.583	0.002196	841
Tmem185b	chr1:119526153-119528983	1	0.876	0.343	0.419	0.0278	842
Mgarp	chr3:51388412-51396547	0	0	0	2.012	3.041e-05	843
B3galt1	chr2:68104671-68122882	0	0	0	1.551	4.353e-05	844
Mapk9	chr11:49846750-49886421	0	0	0	0.63	4.353e-05	844
Cacnb3	chr15:98634766-98644536	1	0.865	0.339	0.913	0.02272	845
Pkia	chr3:7366603-7445365	0	0	0	0.875	4.483e-05	846
Slc25a17	chr15:81318920-81360765	0	0	0	0.766	4.552e-05	847
Ipo7	chr7:110018250-110056607	0	0	-0.31	1.208	3.106e-06	848
Ncald	chr15:37366174-37459382	0	0	0	0.623	4.708e-05	849
Sord	chr2:122234838-122265337	1	0.801	0.314	0.386	0.007721	850
Alkbh1	chr12:87428077-87443839	0	0	0	0.922	4.797e-05	851
Alg14	chr3:121291739-121363094	1	0.712	0.279	0.703	0.00298	852
Ccny	chr18:9312303-9450154	1	0.994	0.052	0.444	0.000374	853
Stx8	chr11:67966457-68207148	0	0	0	0.676	4.868e-05	854
Tmem184b	chr15:79360683-79402919	0	0	0	0.62	5.311e-05	855
Csnk1g2	chr10:80629655-80640771	0	0	0	0.619	5.377e-05	856
Srgap1	chr10:121780990-122047315	2	0.815	0.319	0.853	0.01162	857
Dync1h1	chr12:110601394-110666944	2	0.795	0.311	0.501	0.007062	858
Ccl25	chr8:4325209-4360020	0	0	0	0.947	5.552e-05	859
Scoc	chr8:83434491-83458396	0	0	0	0.434	5.604e-05	860
Glb1	chr9:114401077-114474379	0	0	0	0.713	6.119e-05	861
Rictor	chr15:6708380-6800400	2	0.803	0.315	0.538	0.009431	862
Gm5617	chr9:48495342-48495975	1	0	-0.333	1.534	2.945e-06	863
Ajuba	chr14:54567468-54577661	1	0.272	0.107	0.657	0.0006347	864
Adcy7	chr8:88272402-88329962	1	0.002	0.001	0.717	0.0001288	865
Mvp	chr7:126986859-127014594	2	0.001	0	1.312	0.0001253	866
Eme2	chr17:24892151-24895087	0	0	0	1.53	6.425e-05	867
Fbxw4	chr19:45578256-45660193	0	0	-0.001	0.872	2.273e-05	868
2410006H16Rik	chr11:62602876-62604806	0	0	-0.125	1.737	7.51e-06	869
Arhgap39	chr15:76723984-76818170	1	0.885	0.347	0.688	0.04542	870
Fam213a	chr14:40993734-41006920	0	0	0	0.965	6.618e-05	871
Dlg5	chr14:24133952-24245920	1	0.004	0.002	0.64	0.000161	872
Foxr2	chrX:153118787-153132861	0	0	0	0.823	6.638e-05	873
Ube2v2	chr16:15550985-15594518	0	0	0	0.81	6.669e-05	874
Zfhx4	chr3:5218553-5415855	0	0	0	2.018	6.971e-05	875
Kctd13	chr7:126928878-126945609	0	0	0	1.016	7.154e-05	876
Pop7	chr5:137501438-137502429	2	0.665	0.258	0.44	0.002688	877
Gm15706	chr6:145250551-145251856	1	0.865	0.339	1.326	0.02825	878
Lgals3bp	chr11:118392746-118401959	0	0	0	0.898	7.387e-05	879
Pla2g5	chr4:138799246-138863469	2	0	0	1.778	0.0001132	880
Usp42	chr5:143710325-143732280	0	0	-0.284	0.696	6.359e-06	881
P2ry1	chr3:61002784-61008982	0	0	0	1.954	7.497e-05	882
Aldh2	chr5:121570315-121593824	1	0.75	0.294	0.459	0.005577	883
Ttc17	chr2:94327920-94406689	0	0	0	1.246	7.858e-05	884
Bace1	chr9:45838544-45862484	0	0	0	0.794	8.032e-05	885
Sft2d2	chr1:165174340-165194438	0	0	0	0.517	8.173e-05	886
Tab2	chr10:7905647-7956123	1	0.816	0.32	0.432	0.01577	887
Tbpl1	chr10:22703876-22731447	0	0	-0.366	1.01	2.749e-06	888
Gxylt2	chr6:100704733-100805081	2	0.548	0.215	0.686	0.001631	889
Tbc1d8	chr1:39371495-39478755	0	0	0	1.796	8.212e-05	890
5730408K05Rik	chr19:8888386-8888770	2	0.007	0	1.018	0.0001418	891
F8a	chrX:73228305-73230795	1	0.821	0.322	0.535	0.01701	892
Ppcs	chr4:119418526-119422420	1	0.731	0.283	0.455	0.004724	893
Eif3k	chr7:28971371-28981888	0	0	0	0.311	8.365e-05	894
Ltbp1	chr17:75005528-75392512	1	0	0	2.439	9.313e-05	895
Klhl21	chr4:152008890-152017677	1	0.359	0.141	0.653	0.001051	896
Hebp1	chr6:135137518-135168215	0	0	0	2.369	9.265e-05	897
Snx8	chr5:140340292-140389308	1	0.874	0.342	0.272	0.04333	898
Gadd45a	chr6:67035095-67037407	1	0.662	0.254	1.851	0.003049	899
Megf10	chr18:57133089-57297467	0	0	0	1.624	9.812e-05	900
Phldb2	chr16:45746230-45844378	1	0	0	0.721	0.0001305	901
Zfhx3	chr8:108714643-108961636	3	0.646	0.253	0.831	0.003138	902
Daam2	chr17:49456021-49564337	0	0	0	1.324	0.0001013	903
Mtrf1l	chr10:5811886-5823943	0	0	0	0.985	0.0001028	904
Rnf185	chr11:3415972-3452956	0	0	-0.081	0.793	1.233e-05	905
Tmem230	chr2:132239491-132247788	1	0.03	-0.001	1.052	3.546e-05	906
Msantd4	chr9:4376551-4386890	0	0	0	0.606	0.0001034	907
Mtss1	chr15:58941233-59082026	0	0	0	0.715	0.0001048	908
Ctsh	chr9:90054266-90076095	0	0	0	1.278	0.0001048	908
Add3	chr19:53140442-53247326	1	0.484	0.19	0.674	0.001581	909
Akap1	chr11:88830791-88864586	1	0.785	0.306	0.408	0.009416	910
Syt11	chr3:88744700-88772599	0	0	0	1.003	0.0001097	911
Irf1	chr11:53770472-53777324	2	0.869	0.334	0.411	0.03554	912
Rnd3	chr2:51130438-51149111	1	0.395	0.155	0.995	0.001459	913
Smurf1	chr5:144876494-144965830	0	0	0	0.726	0.0001141	914
0610038B21Rik	chr8:77517055-77518578	0	0	0	3.541	0.0001169	915
Glo1	chr17:30592861-30612659	1	0.843	0.33	0.252	0.02974	916
Tagap1	chr17:6954964-6961156	0	0	0	0.826	0.0001202	917
H2-Ke6	chr17:34026032-34028055	2	0.811	0.318	0.538	0.0184	918
Vps8	chr16:21423117-21644681	1	0.83	0.325	0.473	0.02402	919
B9d2	chr7:25680779-25686562	3	0.079	0.031	0.795	0.0006758	920
Tatdn2	chr6:113697049-113711082	2	0.863	0.333	0.351	0.03535	921
Csf1	chr3:107745594-107760469	0	0	0	1.163	0.0001227	922
Leng1	chr7:3660106-3665840	0	0	0	0.72	0.0001278	923
Mrrf	chr2:36136397-36190283	1	0.819	0.321	0.425	0.02276	924
Zfp839	chr12:110850278-110869998	0	0	0	0.976	0.0001287	925
Snhg5	chr9:88521052-88522897	0	0	-0.305	1.127	9.33e-06	926
2310022B05Rik	chr8:124635755-124663369	0	0	0	0.646	0.0001312	927
2810029C07Rik	chr12:111572316-111574402	1	0.024	0.01	1.661	0.0004031	928
Ugdh	chr5:65413221-65435842	0	0	0	1.087	0.0001335	929
Gsto1	chr19:47854972-47864788	0	0	0	0.988	5.895e-05	930
Tob1	chr11:94211453-94215492	1	0.597	0.234	0.973	0.003123	931
Naa25	chr5:121397994-121442409	1	0.865	0.339	0.46	0.04503	932
Insig1	chr5:28071411-28078662	0	0	0	1.065	0.0001428	933
Fcho2	chr13:98723405-98815449	1	0.632	0.248	0.86	0.00377	934
Pde4d	chr13:108654176-109955969	0	0	0	1.035	0.0001434	935
Eif3e	chr15:43250039-43282736	1	0.875	-0.019	0.407	2.329e-05	936
Mical3	chr6:120931545-121131022	1	0.574	0.225	0.568	0.00289	937
Kbtbd7	chr14:79426510-79431038	1	0.901	-0.02	1.063	2.395e-05	938
Zfp142	chr1:74566425-74588028	1	0.835	0.327	0.542	0.03349	939
Ppip5k2	chr1:97706042-97770092	1	0.884	-0.013	0.775	2.465e-05	940
Ogfod2	chr5:124112320-124115483	0	0	0	0.645	0.0001515	941
Chd9	chr8:90932248-91054508	0	0	0	0.841	0.0001542	942
Sh3bgr	chr16:96200469-96228933	0	0	0	1.525	0.000161	943
Pdrg1	chr2:153008889-153015383	0	0	-0.308	0.708	1.136e-05	944
Tiam1	chr16:89787110-89960827	0	0	0	0.569	0.0001621	945
Pls3	chrX:75785652-75875182	0	0	0	0.615	0.0001635	946
Rnf157	chr11:116336344-116413032	0	0	0	0.993	0.0001664	947
Trim63	chr4:134315119-134329629	0	0	0	0.889	0.0001691	948
Unc5b	chr10:60762593-60831581	1	0	0	1.763	0.0001851	949
Fbrsl1	chr5:110361751-110387127	0	0	0	1.226	0.0001701	950
Mapk1ip1l	chr14:47298273-47317480	1	1	0.12	0.459	0.001652	951
Grik2	chr10:49093680-49788766	2	0.339	0.133	1.042	0.001816	952
Cyb5r2	chr7:107748454-107758032	0	0	0	2.165	0.0001775	953
Ccdc141	chr2:77009905-77170635	1	0.299	0.117	1.033	0.00161	954
Fgf1	chr18:38838672-38918699	1	0.069	0.027	1.203	0.0008767	955
Apobec1	chr6:122577791-122602444	0	0	0	2.192	0.0001802	956
Hsd17b12	chr2:94032696-94157909	0	0	0	0.482	0.0001825	957
Rps24	chr14:24490752-24496960	0	0	-0.037	0.485	2.718e-05	958
Pfkfb2	chr1:130689042-130715821	1	0.324	0.127	0.914	0.001861	959
Fam168a	chr7:100706634-100841630	1	0.828	0.145	0.531	0.002196	960
Elovl5	chr9:77917364-77984519	1	0.01	-0.002	0.715	4.721e-05	961
Tmx4	chr2:134594501-134644121	0	0	-0.322	0.927	1.181e-05	962
Cox4i1	chr8:120668224-120674209	1	0.786	0.308	0.369	0.01527	962
Erich1	chr8:14027564-14090327	0	0	0	0.84	0.0001855	963
Usp19	chr9:108490675-108502337	0	0	0	0.788	0.0001877	964
Comtd1	chr14:21845860-21848910	0	0	0	0.594	0.0001889	965
Ncor2	chr5:125017152-125179214	1	0	0	0.695	0.000211	966
Fam162a	chr16:36043843-36071515	0	0	0	0.638	0.0001941	967
Chpf2	chr5:24586743-24594398	0	0	-0.001	1.3	7.235e-05	968
Glcci1	chr6:8509599-8597549	1	0.597	0.234	0.858	0.004554	969
Tmem116	chr5:121463180-121495421	1	0.417	0.163	1.559	0.002576	970
Klhl26	chr8:70450217-70476945	1	0	0	0.886	0.0002329	971
Ubxn6	chr17:56068248-56079333	0	0	0	0.673	0.0001976	972
Krcc1	chr6:71271676-71286825	1	0.44	0.172	0.479	0.002676	973
Serinc1	chr10:57515774-57532529	0	0	-0.362	0.538	8.745e-06	974
Mcl1	chr3:95658720-95663178	0	0	-0.001	0.476	7.455e-05	975
Zswim6	chr13:107724616-107890064	0	0	0	0.759	0.0002074	976
Pard3	chr8:127064055-127402581	0	0	0	0.618	0.0002083	977
Zadh2	chr18:84088157-84097514	1	0.668	0.262	0.541	0.007027	978
Chn1	chr2:73610659-73775346	0	0	0	1.268	0.00021	979
Cdh13	chr8:118283610-119324927	0	0	0	3.014	0.0002114	980
Ap3m2	chr8:22787353-22805654	1	0.181	0.071	0.81	0.001571	981
Use1	chr8:71367216-71369732	1	0.042	0.016	0.451	0.0008368	982
Dnajc7	chr11:100582835-100620168	0	0	0	0.511	0.0002129	983
Acadl	chr1:66830838-66863309	1	0.609	0.238	0.475	0.004956	984
Smarce1	chr11:99209047-99231017	0	0	0	0.386	0.0002137	985
Hipk1	chr3:103739814-103791275	0	0	0	0.44	9.332e-05	986
Nkain1	chr4:130530130-130574036	0	0	0	0.631	0.000215	987
Cttnbp2	chr6:18366471-18514869	0	0	0	1.987	0.000215	987
Zswim5	chr4:116877401-116989105	0	0	0	3.307	0.0002174	988
Otud1	chr2:19658061-19660590	2	0.778	0.305	0.595	0.01646	989
Bicd2	chr13:49341548-49387026	0	0	0	0.578	0.0002211	990
Irf6	chr1:193153111-193172035	0	0	0	3.889	0.0002246	991
Dtwd2	chr18:49696144-49755601	1	0.96	0.015	0.7	0.0008953	992
Akr1b10	chr6:34384246-34396949	0	0	0	0.588	0.0002285	993
Syt9	chr7:107370789-107548655	0	0	0	0.71	0.0002326	994
Bloc1s3	chr7:19505803-19508370	1	0.712	0.279	0.908	0.0102	995
Clec16a	chr16:10545338-10744878	0	0	0	1.033	0.0002329	996
Ngrn	chr7:80261214-80265378	0	0	-0.001	0.644	8.504e-05	997
Abr	chr11:76416791-76494495	1	0.833	0.326	0.33	0.04573	998
Slc19a2	chr1:164249045-164265385	0	0	0	1.745	0.0002408	999
Abcb8	chr5:24394155-24409947	1	0.001	0	0.573	0.0003071	1000
Rhox5	chrX:37754607-37808878	0	0	0	3.057	0.0002427	1001
Slc25a3	chr10:91116573-91123967	0	0	-0.334	0.383	1.511e-05	1002
Lpin2	chr17:71183531-71249818	0	0	0	0.791	0.0002444	1003
Cspp1	chr1:10038217-10136768	1	0.321	0.118	0.623	0.002561	1004
Dst	chr1:33908224-34308662	3	0.765	0.3	0.447	0.01597	1005
Kansl1	chr11:104333500-104468861	0	0	-0.283	0.858	2.647e-05	1006
Rab11b	chr17:33742483-33760486	0	0	0	0.509	0.000259	1007
Rab15	chr12:76797959-76822524	0	0	0	2.278	0.0002626	1008
Fcgrt	chr7:45092992-45103822	0	0	0	1.588	0.0002637	1009
Tigd2	chr6:59208869-59212033	1	0.009	-0.332	0.707	1.894e-05	1010
Cfl2	chr12:54858818-54862877	0	0	0	0.481	0.0002752	1011
Asrgl1	chr19:9111718-9135566	0	0	0	0.889	0.0002859	1012
Fbxo33	chr12:59200654-59219483	0	0	-0.285	0.757	2.874e-05	1013
Zrsr2	chrX:163950385-163958666	0	0	0	0.414	0.0002895	1014
Thrsp	chr7:97412932-97417550	0	0	0	2.25	0.0002901	1015
Glul	chr1:153899928-153909723	1	0.823	0.322	0.395	0.04355	1016
Map7d2	chrX:159414571-159498757	0	0	0	1.443	0.0002919	1017
Mat2b	chr11:40679313-40695203	1	0.717	0.281	0.508	0.01215	1018
Nf2	chr11:4782104-4833135	0	0	0	0.61	0.0003037	1019
Ap2b1	chr11:83302696-83405033	1	0.066	0.026	0.419	0.001368	1020
Ccser2	chr14:36874935-36941264	0	0	-0.002	0.635	8.929e-05	1021
Vamp4	chr1:162570514-162599080	1	0.996	0.021	1.045	0.00128	1022
Rhbdd1	chr1:82339048-82445367	0	0	-0.338	0.835	1.927e-05	1023
Fbxl17	chr17:63045951-63500580	0	0	0	0.672	0.0003132	1024
Akap13	chr7:75455533-75754609	0	0	-0.286	1.213	3.261e-05	1025
Ndufa1	chrX:37187588-37191238	0	0	0	0.482	0.0003206	1026
Zfp281	chr1:136624900-136630391	0	0	0	0.644	0.0003218	1027
1810026B05Rik	chr7:73539797-73558395	0	0	-0.204	1.275	4.292e-05	1028
Gars	chr6:55038000-55079504	2	0.931	0.028	0.434	0.001537	1029
Abtb2	chr2:103566309-103718423	1	0.504	0.197	0.601	0.004766	1030
Fnbp1	chr2:31026205-31142008	0	0	0	0.965	0.0001623	1031
Fzd1	chr5:4753838-4758216	1	0.807	0.316	0.735	0.0376	1032
Mira	chr6:52214491-52215288	1	0.086	0.034	0.936	0.001726	1033
Chd6	chr2:160946977-161109086	0	0	0	0.698	0.000328	1034
Axin2	chr11:108920348-108950781	1	0.641	0.251	1.036	0.008036	1035
Cd2bp2	chr7:127191659-127196077	0	0	0	0.525	0.0002466	1036
Bid	chr6:120893118-120916824	0	0	0	0.663	0.0003328	1037
Parp6	chr9:59617283-59650290	0	0	0	1.31	0.0003233	1038
Exosc4	chr15:76327396-76330670	1	0.063	0.025	0.471	0.001516	1039
Fyn	chr10:39369798-39565374	1	0.781	0.306	0.375	0.02389	1040
Onecut2	chr18:64340363-64398488	0	0	0	1.048	0.0003427	1041
Sowahc	chr10:59221921-59226433	0	0	0	1.004	0.0003441	1042
Map4k3	chr17:80580512-80728025	0	0	0	0.707	0.0003475	1043
Xylt2	chr11:94663846-94677493	0	0	0	0.684	0.0003541	1044
Slc12a9	chr5:137314557-137333582	1	0.782	0.306	0.477	0.02531	1045
Msantd2	chr9:37489320-37524150	0	0	0	0.906	0.0003588	1046
Kif21b	chr1:136131389-136178001	3	0.786	0.308	0.395	0.0262	1047
Wdr6	chr9:108572310-108578713	1	0	0	0.757	0.000464	1048
Ufc1	chr1:171288563-171295002	0	0	-0.003	0.375	0.0001074	1049
Wnt9a	chr11:59306929-59333552	0	0	0	1.919	0.0003658	1050
Lclat1	chr17:73107984-73243366	0	0	0	0.564	0.0003683	1051
Polr1c	chr17:46243919-46248045	0	0	0	0.547	0.0003705	1052
Per1	chr11:69098948-69109957	1	0.281	0.11	0.976	0.003231	1053
Zfp36l1	chr12:80107759-80113013	2	0.533	0.209	0.487	0.006142	1054
Slc35d2	chr13:64096309-64129330	0	0	0	1.29	0.0003725	1055
Il17rd	chr14:27039000-27107286	0	0	0	1.693	0.0003733	1056
Gm10012	chr17:25901855-25902227	0	0	0	0.524	0.0003734	1057
Tram1l1	chr3:124321036-124323260	0	0	0	0.693	0.00038	1058
Adarb1	chr10:77290726-77418273	0	0	0	1.39	0.0003801	1059
Snhg1	chr19:8723486-8726326	1	0.001	0	1.383	0.0003328	1060
Bcdin3d	chr15:99470083-99474730	1	0.8	0.313	0.49	0.03816	1061
Taf5l	chr8:123996315-124021397	0	0	0	0.522	0.0003943	1062
Pofut1	chr2:153241531-153270249	0	0	0	0.622	0.0003961	1063
Gng7	chr10:80948623-81014925	1	0.066	0.026	0.848	0.002062	1064
1700008J07Rik	chr7:127510437-127512869	0	0	-0.198	1.828	6.21e-05	1065
Shox2	chr3:66973265-66981771	1	0.662	0.259	1.097	0.01208	1066
C030006K11Rik	chr15:76721464-76723845	1	0.488	0.191	1.048	0.005911	1067
Cnksr3	chr10:7119061-7212237	1	0.779	0.305	0.738	0.02754	1068
Atp11a	chr8:12757015-12868728	0	0	0	0.503	0.0004219	1069
Ncstn	chr1:172066012-172082749	0	0	-0.24	0.865	5.679e-05	1070
Itfg1	chr8:85717556-85840949	0	0	0	0.635	0.0004221	1071
Ktn1	chr14:47649310-47736564	1	0.812	0.318	0.255	0.04915	1072
Kitl	chr10:100015820-100100415	0	0	0	1.539	0.0004291	1073
Usp46	chr5:74000037-74068411	0	0	0	0.714	0.0004341	1074
Asns	chr6:7675164-7693209	0	0	0	0.748	0.000439	1075
Tbc1d9	chr8:83165351-83272940	0	0	0	1.617	0.0004432	1076
Enpep	chr3:129269176-129332749	0	0	0	2.559	0.0004436	1077
Tapbp	chr17:33919477-33929290	0	0	0	0.736	0.0002061	1078
Iqsec2	chrX:152179008-152225237	0	0	0	1.781	0.000445	1079
Atxn7l2	chr3:108202227-108210527	1	0.804	0.314	1.021	0.04378	1080
Tspan9	chr6:127961395-128143578	0	0	0	0.817	0.0004579	1081
Rpl3	chr15:80077780-80083406	1	0.975	0.051	0.424	0.003085	1082
Nmi	chr2:51948498-51973208	0	0	0	0.706	0.0004584	1083
Parp9	chr16:35938469-35972621	0	0	0	1.106	0.0004587	1084
Nr2f2	chr7:70351949-70360593	2	0.729	0.285	0.622	0.02104	1085
Crcp	chr5:130029305-130060783	1	0.267	0.103	0.611	0.00402	1086
Usp20	chr2:30982278-31022655	0	0	0	0.733	0.0004444	1087
Cox7c	chr13:86044797-86046795	0	0	0	0.294	0.0004794	1088
Dnajb2	chr1:75236422-75245692	0	0	0	0.821	0.0004817	1089
Nlk	chr11:78567167-78697425	0	0	0	0.448	0.0004927	1090
Emc6	chr11:73175502-73177042	0	0	0	0.333	0.0005225	1091
Rnf5	chr17:34601098-34603561	0	0	0	1.061	0.0005358	1092
Pbx4	chr8:69832623-69872292	1	0.001	0	1.511	0.0009164	1093
Cort	chr4:149125033-149126763	0	0	0	1.693	0.0005519	1094
Zfp874b	chr13:67471512-67484253	1	0.799	0.313	0.895	0.04415	1095
Rnf146	chr10:29344175-29362442	1	0.609	0.239	1.047	0.01041	1096
Efr3a	chr15:65787019-65873812	0	0	0	0.452	0.0005735	1097
Pag1	chr3:9687481-9833679	0	0	0	1.81	0.000574	1098
Rock2	chr12:16894977-16988274	0	0	0	0.509	0.0005768	1099
Chp1	chr2:119547706-119587022	1	0.657	0.003	0.461	0.00133	1100
Dusp18	chr11:3895239-3901296	0	0	0	0.583	0.0005903	1101
Eid2b	chr7:28277705-28280129	0	0	0	1.1	0.0004541	1102
Zfp260	chr7:30095075-30107614	0	0	0	0.758	0.0005947	1103
F730043M19Rik	chr12:33111710-33147586	0	0	0	1.862	0.0006015	1104
Uri1	chr7:37959991-38019552	1	0.697	0.273	0.386	0.01959	1105
Stat5b	chr11:100780730-100822570	0	0	0	0.519	0.0006081	1106
Cbx6	chr15:79823897-79834333	0	0	0	0.53	0.0006177	1107
D3Ertd254e	chr3:36151079-36170341	0	0	0	0.807	0.0006185	1108
Sirt3	chr7:140863662-140881869	0	0	0	1.425	0.0006561	1109
Trim24	chr6:37870810-37968445	1	0.754	0.295	0.319	0.03067	1110
Tanc2	chr11:105589985-105929303	0	0	0	0.92	0.0006596	1111
Frmd6	chr12:70825513-70902234	1	0.821	0.127	0.751	0.006001	1112
Taf8	chr17:47483363-47502291	0	0	-0.001	0.817	0.0002237	1113
Wasf1	chr10:40883533-40938569	1	0.77	0.302	0.456	0.03514	1114
Nbr1	chr11:101552653-101581951	0	0	0	0.577	0.0002942	1115
Cadm2	chr16:66655420-67620908	0	0	0	4.095	0.0006724	1116
Homez	chr14:54852736-54864158	1	0	0	0.883	0.000791	1117
Wdr45	chrX:7722219-7728201	0	0	0	1.082	0.0006781	1118
Tmem127	chr2:127247947-127261108	0	0	0	0.513	0.0006904	1119
Pak3	chrX:143563263-143797796	0	0	0	2.37	0.0006925	1120
Nol4	chr18:22693154-23041681	0	0	0	2.121	0.0006949	1121
Pkd2	chr5:104459456-104505819	0	0	0	0.737	0.0007235	1122
Snhg12	chr4:132308677-132311024	0	0	0	1.802	0.0007235	1122
Trim12c	chr7:104338753-104353349	0	0	0	3.383	0.0007241	1123
Ptges3l	chr11:101418813-101425328	0	0	-0.002	0.727	0.0002331	1124
Tulp2	chr7:45514601-45522387	1	0.006	0.002	1.186	0.001543	1125
Adnp2	chr18:80127134-80151482	0	0	0	1.129	0.0007382	1126
Romo1	chr2:156144152-156145794	0	0	0	0.459	0.0007628	1127
Fbxw7	chr3:84864144-84979198	0	0	-0.188	0.529	0.0001261	1128
Tifa	chr3:127789871-127798394	1	0.001	0.001	1.214	0.001338	1129
1700057G04Rik	chr9:92309376-92357876	0	0	0	4.068	0.0007629	1130
Uck1	chr2:32255001-32260105	0	0	0	0.495	0.0007629	1130
Mcoln2	chr3:146150173-146195512	0	0	0	1.025	0.0007635	1131
Ammecr1	chrX:142851145-142966726	0	0	0	1.407	0.000768	1132
Lurap1l	chr4:80910685-80954301	0	0	0	2.905	0.0007733	1133
Atp6v1h	chr1:5083085-5162549	1	0.955	-0.004	0.531	0.0002074	1134
Tmeff1	chr4:48585173-48663131	0	0	0	1.258	0.0007773	1135
0610012G03Rik	chr16:31947050-31948521	0	0	-0.372	0.594	4.243e-05	1136
Tmem38b	chr4:53826044-53862018	0	0	0	1.408	0.0007785	1137
Tug1	chr11:3639784-3648814	1	0.714	0.063	0.503	0.005233	1138
Leo1	chr9:75441523-75466432	0	0	0	0.477	0.0007956	1139
Wdr82	chr9:106170928-106191706	0	0	0	0.44	0.0003921	1140
Mrpl50	chr4:49512596-49521083	0	0	0	0.435	0.0008082	1141
Gm11110	chr17:57092022-57105942	1	0.66	0.259	1.182	0.02069	1142
Lcorl	chr5:45697183-45856552	1	0.883	0.015	0.556	0.003066	1143
Negr1	chr3:156561793-157316464	0	0	0	3.133	0.000817	1144
2010111I01Rik	chr13:63240028-63326096	1	0.968	0.032	1.541	0.004463	1145
Parp8	chr13:116854823-117025516	0	0	0	1.332	0.0008206	1146
2310009A05Rik	chr9:73039717-73042782	0	0	0	0.642	0.0008435	1147
Stradb	chr1:58973521-58995121	1	0	-0.325	1.162	8.41e-05	1148
Ube2o	chr11:116537752-116581447	0	0	0	0.723	0.0008772	1149
Ccdc136	chr6:29398925-29426995	0	0	0	0.822	0.0008806	1150
H2afj	chr6:136808247-136810074	1	0.061	0	0.583	0.001199	1151
Ifi35	chr11:101448411-101458701	1	0.015	-0.002	1.287	0.0003074	1152
Hbs1l	chr10:21295978-21368889	0	0	0	0.433	0.0008966	1153
Acpp	chr9:104298999-104337722	0	0	0	1.043	0.0009103	1154
Fam69b	chr2:26628456-26636497	0	0	0	0.988	0.0006284	1155
Tmod1	chr4:46039221-46116032	0	0	0	1.281	0.0009165	1156
Nek3	chr8:22128285-22162494	0	0	0	2.26	0.0009194	1157
Snx30	chr4:59805649-59904740	1	0.483	0.189	0.415	0.01065	1158
Gdpd1	chr11:87033793-87074137	0	0	0	0.522	0.0006829	1159
Whrn	chr4:63414909-63495991	0	0	0	1.29	0.0009612	1160
Pspc1	chr14:56722445-56778318	0	0	0	0.657	0.0009801	1161
Arhgap28	chr17:67842713-67950940	0	0	0	1.269	0.0009833	1162
Hoga1	chr19:42045869-42070941	2	0.744	0.291	0.865	0.0387	1163
Igf1r	chr7:67952256-68233667	1	0.54	0.212	0.811	0.01354	1164
Snx10	chr6:51544522-51590670	0	0	0	0.444	0.0009877	1165
Sars	chr3:108424863-108445259	1	0	0	0.559	0.001249	1166
Mettl6	chr14:31478797-31495040	0	0	0	0.585	0.001005	1167
Zc2hc1a	chr3:7503425-7553848	0	0	0	0.715	0.001014	1168
Ankrd13b	chr11:77470486-77489678	2	0.152	0.06	0.744	0.006392	1169
Lpcat3	chr6:124663103-124704716	1	0.646	0.253	0.41	0.02266	1170
Otub2	chr12:103376893-103406350	0	0	0	0.963	0.001023	1171
Gpr37	chr6:25668522-25689980	0	0	0	1.406	0.001023	1171
Fam53a	chr5:33600352-33629635	0	0	0	0.522	0.0004541	1172
Galnt10	chr11:57645441-57787500	0	0	-0.24	1.019	0.0001655	1173
Ccnl1	chr3:65946150-65958249	1	0.929	0.022	0.755	0.004474	1174
Gsk3b	chr16:38089000-38246084	1	0.596	0.234	0.291	0.01777	1175
Dpysl3	chr18:43320978-43438286	0	0	0	1.528	0.00105	1176
Megf8	chr7:25317163-25365917	0	0	0	0.581	0.001056	1177
Zfp52	chr17:21535538-21562601	0	0	0	1.511	0.001084	1178
Anxa5	chr3:36448923-36475887	1	0.75	0.293	0.268	0.04375	1179
Eif2a	chr3:58525820-58557501	0	0	-0.326	0.585	0.0001082	1180
9130015A21Rik	chr12:35672290-35695118	0	0	0	4.832	0.001124	1181
Vhl	chr6:113623993-113631634	1	0	0	0.478	0.001114	1182
Rbbp6	chr7:122970563-122980183	0	0	-0.216	0.505	0.0001825	1183
Clpb	chr7:101663750-101795460	0	0	0	0.555	0.001125	1184
9330151L19Rik	chr12:69197210-69199868	1	0	0	1.54	0.001148	1185
B4galt3	chr1:171270327-171276895	1	0.007	0.003	0.342	0.002506	1186
Gnpnat1	chr14:45376420-45388796	0	0	0	0.887	0.001177	1187
Ric8b	chr10:84917612-85018337	0	0	0	0.609	0.001043	1188
Ybey	chr10:76459566-76469114	1	0.866	0.016	0.906	0.004551	1189
Myc	chr15:61985340-61990361	1	0.224	0.088	1.212	0.007851	1190
Psd	chr19:46312084-46326866	0	0	0	1.324	0.0006934	1191
Eif4ebp1	chr8:27260326-27275656	1	0.694	0.272	0.436	0.03482	1191
Zfp316	chr5:143249694-143270022	0	0	0	0.766	0.001214	1192
Apbb1ip	chr2:22774326-22875653	0	0	0	2.731	0.001229	1193
Mob4	chr1:55131244-55154899	1	0.961	0.002	0.407	0.002561	1194
Stk4	chr2:164074137-164155524	0	0	0	0.399	0.001105	1195
Chchd10	chr10:75933129-75937750	0	0	0	0.401	0.00125	1196
Ptprk	chr10:28074819-28597397	0	0	0	0.676	0.001255	1197
Dtx3	chr10:127190377-127195709	1	0.012	0.005	0.739	0.003094	1198
Sh3pxd2b	chr11:32347839-32428188	0	0	0	0.435	0.001266	1199
Fmn1	chr2:113685089-113716767	0	0	0	0.684	0.001271	1200
Akna	chr4:63367122-63403445	1	0.009	0.003	0.738	0.003035	1201
Ifitm2	chr7:140954838-140955961	1	0	0	0.62	0.001409	1202
Limk2	chr11:3343296-3371404	0	0	-0.323	0.689	0.0001287	1203
Glrx3	chr7:137437572-137469630	0	0	0	0.362	0.001295	1204
Maea	chr5:33335571-33373294	1	0.738	0.289	0.213	0.0456	1205
Sema4f	chr6:82911884-82939769	0	0	0	0.683	0.001302	1206
Plxnb2	chr15:89155545-89173951	1	0.1	0.039	0.327	0.006679	1207
Bcl9	chr3:97203661-97227364	0	0	0	0.922	0.001338	1208
Brd1	chr15:88687034-88734219	1	0.617	0.242	0.316	0.02349	1209
Trmt1	chr8:84689246-84699808	1	0.375	0.147	0.564	0.01219	1210
Gpx8	chr13:113042762-113046388	0	0	0	0.442	0.00135	1211
Prss23	chr7:89507782-89527187	0	0	0	1.221	0.001363	1212
Pcdhb16	chr18:37477767-37483037	0	0	0	1.215	0.001367	1213
Dguok	chr6:83480213-83506969	0	0	-0.367	0.692	8.617e-05	1214
Cdon	chr9:35452075-35507652	0	0	0	0.899	0.001409	1215
Tecpr2	chr12:110889263-110972396	0	0	0	0.714	0.001129	1216
Hoxa3	chr6:52169061-52213067	1	0.4	0.157	0.663	0.01374	1217
Sertad3	chr7:27473839-27477364	1	0	0	0.982	0.001377	1218
Tmem203	chr2:25255438-25256352	0	0	-0.313	0.861	0.0001697	1219
Rpl18a	chr8:70894721-70897443	1	0.002	-0.001	0.394	0.0006666	1220
Qsox1	chr1:155778154-155812899	0	0	0	0.732	0.001479	1221
Pcdhb17	chr18:37485020-37488290	0	0	0	1.77	0.00149	1222
Dvl1	chr4:155847401-155859303	0	0	0	0.645	0.001493	1223
Plekhm3	chr1:64789120-64956824	0	0	0	0.813	0.001505	1224
Tmem164	chrX:142681399-142838371	0	0	0	0.58	0.001512	1225
Asb13	chr13:3634031-3651779	0	0	0	1.527	0.001537	1226
Lpgat1	chr1:191718394-191784257	0	0	0	0.596	0.001554	1227
Rgs10	chr7:128373624-128418172	0	0	0	0.766	0.001558	1228
Mylk	chr16:34784949-35002434	0	0	0	0.571	0.001569	1229
Rexo1	chr10:80540925-80561560	0	0	0	0.666	0.001584	1230
Slc1a5	chr7:16781345-16798274	1	0.484	0.19	0.395	0.01813	1231
Atp6v1f	chr6:29467782-29470509	0	0	0	0.406	0.00161	1232
2005-03-01	chr19:37207544-37221076	0	0	0	0.363	0.00163	1233
AA986860	chr1:130731975-130744622	1	0	0	2.768	0.001793	1234
Trib2	chr12:15791726-15816785	0	0	0	1.34	0.001644	1235
2300009A05Rik	chr9:63394446-63399244	0	0	-0.324	0.768	0.0001803	1236
Arglu1	chr8:8666575-8690537	0	0	0	0.509	0.001645	1237
Klhl2	chr8:64739674-64849924	0	0	0	0.565	0.00166	1238
Zhx2	chr15:57694666-57839832	1	0.513	0.201	0.826	0.02096	1239
Phc3	chr3:30899294-30969415	0	0	0	0.704	0.00167	1240
Abhd11	chr5:135009455-135012175	1	0.078	0.028	1.046	0.007635	1241
Mllt6	chr11:97663411-97685458	0	0	0	0.59	0.00167	1242
Ophn1	chrX:98554279-98891025	0	0	0	1.046	0.001691	1243
Marcks	chr10:37133242-37138926	2	0.545	0.214	0.308	0.02329	1244
Nsa2	chr13:97129426-97137926	1	0.993	0.026	0.439	0.007408	1245
Igbp1	chrX:100494290-100516125	0	0	0	0.368	0.001767	1246
Dusp10	chr1:184034380-184075636	0	0	0	2.267	0.001868	1247
Fbxo32	chr15:58175878-58214892	0	0	0	1.502	0.001883	1248
Ccdc115	chr1:34436669-34439672	1	0.032	0.012	0.393	0.005887	1249
Zfp770	chr2:114193460-114201432	1	0.036	0.014	0.842	0.006268	1250
Epc2	chr2:49451485-49551609	0	0	0	0.565	0.001887	1251
Zmym5	chr14:56790584-56811716	1	0.548	0.215	0.496	0.02465	1252
Map1lc3b	chr8:121590437-121598760	0	0	-0.018	0.498	0.0004051	1253
Eri3	chr4:117550364-117674297	0	0	0	0.843	0.001947	1254
Slc33a1	chr3:63942323-63964733	0	0	-0.385	0.767	0.0001212	1255
Akr1a1	chr4:116636509-116651674	0	0	0	0.325	0.001972	1256
Aggf1	chr13:95350682-95375357	0	0	-0.218	0.494	0.0003272	1257
Jak1	chr4:101151973-101265282	1	0	0	0.365	0.002313	1258
Tacc1	chr8:25154551-25201542	2	0.047	0.018	0.429	0.007202	1259
Chmp1b	chr18:67205358-67207887	0	0	0	0.756	0.002117	1260
Sdsl	chr5:120458201-120472763	0	0	0	0.877	0.002147	1261
Rfx3	chr19:27761720-28009773	0	0	0	1.014	0.002162	1262
Mrpl19	chr6:81957841-81965949	0	0	0	0.383	0.002164	1263
Spcs2	chr7:99837568-99858883	0	0	-0.008	0.311	0.0005232	1264
Lrrc61	chr6:48554798-48570722	0	0	0	0.862	0.00221	1265
Dyrk1a	chr16:94570205-94695519	1	0.612	0.24	0.239	0.0344	1266
Crtc3	chr7:80586631-80688877	1	0	0	0.739	0.002529	1267
Ctsl	chr13:64361889-64370520	0	0	0	0.573	0.002227	1268
Ddah2	chr17:35059034-35062099	0	0	0	1.038	0.002262	1269
Taf1b	chr12:24498580-24558571	0	0	0	0.5	0.002288	1270
Kctd7	chr5:130144882-130155119	0	0	0	0.959	0.002288	1270
9430038I01Rik	chr7:137375568-137410756	0	0	0	0.786	0.002297	1271
Golph3	chr15:12321495-12351267	0	0	0	0.353	0.002311	1272
4632415L05Rik	chr3:19894870-19898984	0	0	0	1.024	0.002324	1273
Nars	chr18:64499646-64516557	0	0	-0.339	0.621	0.0001971	1274
Xlr3a	chrX:73086292-73097095	0	0	0	0.542	0.002356	1275
Dnajc18	chr18:35671104-35703144	0	0	0	0.566	0.002356	1275
Gstm7	chr3:107926333-107931614	0	0	0	2.1	0.00236	1276
Plod2	chr9:92542222-92608427	0	0	0	0.658	0.0024	1277
Pigyl	chr9:22156845-22158354	0	0	0	0.624	0.002417	1278
Adam17	chr12:21323508-21373632	0	0	-0.37	0.477	0.0001662	1279
Hoxb8	chr11:96281904-96285325	1	0	0	1.169	0.003498	1280
Prdm2	chr4:143127468-143212709	0	0	0	0.568	0.00247	1281
Wdr35	chr12:8974000-9028847	1	0	0	0.609	0.003102	1282
Mrps35	chr6:147042769-147070902	0	0	-0.365	0.506	0.0001758	1283
Glyctk	chr9:106152859-106158138	0	0	0	1.742	0.002119	1284
Zyg11b	chr4:108227754-108301090	0	0	0	0.473	0.00253	1285
Zfp945	chr17:22846696-22867134	0	0	0	0.988	0.002567	1286
Etv5	chr16:22381312-22438368	0	0	0	1.465	0.002612	1287
4833439L19Rik	chr13:54551217-54565382	0	0	0	0.408	0.00127	1288
Elac1	chr18:73735037-73754479	0	0	0	1.352	0.002642	1289
Zbtb22	chr17:33916175-33919325	0	0	0	0.678	0.00225	1290
Atg2b	chr12:105613539-105685241	0	0	0	0.47	0.002719	1291
Ydjc	chr16:17146966-17148857	0	0	0	1.36	0.002758	1292
Nrbp2	chr15:76085514-76091690	0	0	0	1.22	0.001553	1293
Hoxa5	chr6:52201753-52204587	1	0.007	0.003	0.56	0.006047	1294
Cbr2	chr11:120729484-120732021	0	0	0	3.594	0.002892	1295
Ccdc148	chr2:58821697-59160683	1	0.47	0.184	2.214	0.02653	1296
Sec62	chr3:30792875-30821263	1	0.771	0.026	0.251	0.01121	1297
Ccng1	chr11:40748551-40755286	0	0	0	0.689	0.002922	1298
Tmem223	chr19:8770995-8772475	1	0.074	0.029	0.637	0.01189	1299
Adar	chr3:89730717-89753455	1	0.007	0.003	0.564	0.006409	1300
Ulk2	chr11:61775597-61855092	1	0.741	-0.065	0.616	0.0006178	1301
Map1lc3a	chr2:155276363-155278073	0	0	0	0.667	0.003038	1302
Mgat4b	chr11:50225334-50235103	2	0.51	0.2	0.255	0.03084	1303
2810405F15Rik	chr2:116074547-116076096	6	0.015	0.006	1.797	0.007286	1304
Tnfrsf12a	chr17:23675444-23677449	0	0	0	1.442	0.003044	1305
Ywhab	chr2:163995196-164018587	0	0	0	0.315	0.003077	1306
Nenf	chr1:191306796-191318118	0	0	-0.002	0.567	0.0009913	1307
Cd276	chr9:58524299-58540940	1	0.015	0.006	0.725	0.007353	1308
Sfn	chr4:133600555-133602168	2	0	0	1.142	0.004274	1309
Wdr59	chr8:111448783-111522107	1	0	0	0.707	0.003179	1310
Cnppd1	chr1:75135761-75142711	1	0.982	0.06	0.689	0.01723	1311
Tbcc	chr17:46890620-46892463	1	0.511	0.2	0.398	0.03246	1312
Abcg2	chr6:58584975-58692451	0	0	0	0.737	0.003132	1313
Capn10	chr1:92934407-92947948	1	0.941	0.017	0.477	0.01041	1314
Utrn	chr10:12382187-12861735	2	0.017	0.007	0.352	0.007768	1315
Camta2	chr11:70669462-70688105	0	0	0	0.751	0.002311	1316
Sfr1	chr19:47731755-47735588	1	0.687	-0.008	0.404	0.0007956	1317
Ppp6r3	chr19:3454928-3575749	0	0	0	0.407	0.001747	1318
Pnrc2	chr4:135870925-135873846	1	0.128	0.05	0.422	0.01646	1319
Eif4g3	chr4:137993455-138207079	1	0	0	0.411	0.004676	1320
Mnd1	chr3:84087933-84155786	0	0	-0.302	0.889	0.0003961	1321
Cela1	chr15:100674421-100687920	1	0.038	0.015	0.75	0.01043	1322
Ei24	chr9:36779152-36797068	0	0	0	0.412	0.003511	1323
Tecpr1	chr5:144194441-144223615	2	0.302	0.118	0.381	0.02382	1324
Ppp2r3d	chr9:124474345-124476862	0	0	0	0.697	0.003547	1325
Cabp1	chr5:115168690-115186121	1	0.54	0.211	1.729	0.0384	1326
Wdtc1	chr4:133292465-133339315	0	0	0	0.679	0.003555	1327
Arxes1	chrX:136033366-136034946	0	0	0	2.047	0.003594	1328
Rad52	chr6:119902697-119921308	0	0	0	1.052	0.003597	1329
Snx25	chr8:46033260-46124146	0	0	0	0.718	0.003632	1330
Vash2	chr1:190947645-190978998	0	0	0	1.618	0.003655	1331
Pigp	chr16:94358762-94370330	0	0	0	0.606	0.003664	1332
Utp3	chr5:88554461-88556090	2	0.798	-0.098	0.354	0.0006934	1333
Deaf1	chr7:141297175-141327725	0	0	0	0.929	0.00222	1334
1600014C10Rik	chr7:38183216-38197565	0	0	0	0.618	0.003734	1335
Ticam1	chr17:56269461-56276767	1	0	0	0.908	0.003899	1336
Yrdc	chr4:124850758-124855242	0	0	0	0.389	0.003766	1337
Zfp287	chr11:62711485-62729093	0	0	0	1.262	0.003766	1337
Tgm4	chr9:123034740-123067558	0	0	0	1.123	0.003768	1338
Slc25a39	chr11:102402975-102407517	1	0.409	0.16	0.266	0.03086	1339
Adam19	chr11:46127903-46147347	1	0.014	0.005	1.078	0.008604	1340
Agap1	chr1:89454810-89895282	0	0	0	0.604	0.003801	1341
Stxbp1	chr2:32787606-32847237	0	0	0	0.61	0.003869	1342
Abi3	chr11:95830071-95842476	0	0	0	1.067	0.00387	1343
Dmxl1	chr18:49832996-49965473	0	0	0	0.754	0.003879	1344
Vps51	chr19:6067841-6077187	0	0	-0.003	0.546	0.001242	1345
Lpar6	chr14:73237890-73240358	0	0	0	0.738	0.003947	1346
Ifrd1	chr12:40203128-40223189	1	0.694	-0.062	1.145	0.000806	1347
Baiap2l1	chr5:144264524-144358112	0	0	0	0.912	0.004036	1348
Ttf1	chr2:29060262-29087650	1	0.007	-0.002	0.665	0.001438	1349
Zfp386	chr12:116047723-116063207	1	0.865	0.206	0.366	0.04243	1350
Fzd6	chr15:39006332-39038190	0	0	0	0.666	0.004216	1351
Plekhm2	chr4:141625733-141664115	0	0	0	0.405	0.004243	1352
Ggcx	chr6:72414307-72431106	1	0.021	0.008	0.54	0.009829	1353
Hoxa7	chr6:52215623-52218573	2	0.009	0.003	0.883	0.008872	1354
Smox	chr2:131491861-131525183	0	0	0	0.671	0.004265	1355
Chkb	chr15:89426348-89429927	0	0	0	0.579	0.004269	1356
Gphn	chr12:78226654-78684769	0	0	0	0.573	0.004273	1357
Dcdc2a	chr13:25056003-25121521	0	0	0	0.759	0.004273	1357
Col4a2	chr8:11312804-11449287	0	0	0	0.955	0.004274	1358
Ccnc	chr4:21727700-21747962	1	0.983	0.012	0.68	0.01119	1359
Snx24	chr18:53245661-53390825	0	0	0	0.655	0.004287	1360
Igsf8	chr1:172312366-172319843	1	0.203	0.08	0.35	0.0233	1361
Cdyl	chr13:35659861-35874064	0	0	0	0.679	0.004319	1362
Sv2a	chr3:96181226-96195180	0	0	0	1.212	0.004471	1363
Srf	chr17:46546838-46556162	0	0	0	0.514	0.004507	1364
Lemd2	chr17:27189599-27204438	2	0.539	0.211	0.329	0.04566	1365
Uvrag	chr7:98886742-99141144	1	0.001	0	0.367	0.002885	1366
Zkscan3	chr13:21387003-21402755	0	0	0	0.805	0.004553	1367
Rbpms2	chr9:65630581-65660518	0	0	0	0.471	0.004625	1368
Alkbh6	chr7:30308752-30314303	0	0	0	0.668	0.004269	1369
Gcc1	chr6:28416602-28421724	0	0	0	0.494	0.004653	1370
Tmem117	chr15:94629184-95096097	0	0	0	1.472	0.004708	1371
Aprt	chr8:122574636-122576907	2	0.002	0.001	0.348	0.007927	1372
D17H6S53E	chr17:35126401-35128855	1	0.028	0.01	0.595	0.01213	1373
Morc2a	chr11:3649436-3690477	1	0.91	0.118	0.662	0.03067	1374
Zfp445	chr9:122848909-122866006	0	0	0	0.476	0.004798	1375
Mbnl2	chr14:120275668-120431698	0	0	0	0.341	0.004821	1376
Atp6v1b2	chr8:69088735-69113717	1	0.037	-0.272	0.417	0.0007407	1377
Nudt2	chr4:41465147-41480926	1	0.021	0.008	0.506	0.01151	1378
Patl1	chr19:11912398-11945096	0	0	0	0.57	0.004869	1379
Arhgef7	chr8:11758329-11835217	0	0	-0.223	0.573	0.0008134	1380
Gm1821	chr14:46084026-46084957	0	0	0	0.434	0.00493	1381
Zfp120	chr2:150114406-150136678	0	0	0	0.49	0.004942	1382
Slc4a3	chr1:75546461-75559083	0	0	0	1.441	0.004947	1383
Neurl2	chr2:164830729-164833596	0	0	0	1.332	0.004961	1384
Ptpn2	chr18:67665500-67724621	0	0	-0.327	0.758	0.0005444	1385
Os9	chr10:127094258-127121160	0	0	0	0.406	0.005028	1386
1700019D03Rik	chr1:52925126-52952840	0	0	0	1.187	0.005097	1387
Rpia	chr6:70765719-70792175	1	0.871	0.014	0.369	0.0149	1388
Reep6	chr10:80330144-80336441	1	0.008	0.003	1.384	0.01049	1389
Rnf44	chr13:54679398-54687808	0	0	-0.372	0.628	0.0003567	1390
Zfand6	chr7:84615053-84689957	0	0	0	0.415	0.005181	1391
Rnf215	chr11:4135159-4141192	0	0	0	0.557	0.005185	1392
Nrcam	chr12:44328884-44601846	0	0	0	0.472	0.005242	1393
Zfp346	chr13:55105308-55135071	1	0.161	0.048	0.496	0.02412	1394
Vsig1	chrX:140907607-140939472	0	0	0	2.938	0.005311	1395
Mapre3	chr5:30861806-30866106	0	0	-0.002	1.563	0.001912	1396
Dlg4	chr11:70018604-70045531	0	0	0	0.881	0.005312	1397
Psme2	chr14:55587439-55591101	0	0	0	0.574	0.004265	1398
Cpz	chr5:35502217-35525626	0	0	0	2.553	0.005353	1399
Ctsb	chr14:63122461-63145923	0	0	0	0.508	0.005376	1400
P2rx5	chr11:73160529-73172687	0	0	0	1.451	0.005393	1401
Slc7a8	chr14:54722214-54781886	0	0	0	1.26	0.005433	1402
Zfp593	chr4:134243305-134245591	0	0	0	0.542	0.005529	1403
Prr14	chr7:127471613-127476758	0	0	0	0.596	0.005587	1404
Rps9	chr7:3704040-3706897	0	0	0	0.273	0.002754	1405
Siah1a	chr8:86723937-86746006	0	0	0	0.463	0.005602	1406
Rnf14	chr18:38296804-38317849	1	0.951	-0.003	0.324	0.001749	1407
Tbc1d16	chr11:119143042-119228499	0	0	0	0.741	0.005627	1408
Ldb3	chr14:34526698-34588681	0	0	0	3.704	0.005639	1409
Manea	chr4:26324505-26346652	0	0	0	0.711	0.005691	1410
Surf1	chr2:26913377-26916530	0	0	0	0.543	0.004945	1411
Aatk	chr11:120007315-120041781	0	0	0	0.936	0.00571	1412
Trp53bp2	chr1:182409166-182462436	0	0	0	0.559	0.005735	1413
Zfp362	chr4:128773084-128806112	0	0	0	0.524	0.005786	1414
Sh3kbp1	chrX:159942692-159975920	0	0	0	0.59	0.005805	1415
Ogfrl1	chr1:23366423-23383175	0	0	0	0.554	0.005882	1416
Rc3h1	chr1:160906410-160974976	0	0	-0.269	0.667	0.0009261	1417
Kpna1	chr16:35983362-36036162	0	0	-0.18	0.523	0.00115	1418
Lrpap1	chr5:35091490-35105699	0	0	0	0.463	0.005904	1419
Ccp110	chr7:118712542-118737023	1	0.008	-0.001	0.84	0.002845	1420
Zfyve1	chr12:83546555-83562460	0	0	0	1.049	0.006089	1421
Mum1l1	chrX:139217165-139238335	0	0	0	1.79	0.006112	1422
Nr1h2	chr7:44549615-44553965	0	0	-0.01	0.647	0.001524	1423
Phlpp1	chr1:106171868-106394245	1	0.458	0.179	0.573	0.04863	1424
Nt5m	chr11:59848072-59876533	1	0.003	0	0.616	0.003479	1425
Ppp2r1a	chr17:20945453-20965905	0	0	-0.274	0.314	0.0009837	1426
Mbtps2	chrX:157547821-157598715	0	0	0	0.57	0.006255	1427
Gm13889	chr2:93955809-93957100	0	0	0	1.466	0.006392	1428
Aurkaip1	chr4:155831268-155833098	0	0	-0.082	0.363	0.001329	1429
Sesn2	chr4:132492806-132510456	0	0	0	2.641	0.006444	1430
Pdcl	chr2:37350073-37359332	0	0	0	0.424	0.006464	1431
Cask	chrX:13517080-13846556	0	0	0	0.554	0.006501	1432
Chmp2b	chr16:65539128-65562762	0	0	0	0.404	0.006519	1433
Inpp5a	chr7:139389108-139579652	0	0	0	0.868	0.006531	1434
Map7	chr10:20148919-20281590	0	0	0	0.909	0.006555	1435
1810024B03Rik	chr2:127186354-127208280	1	0.944	0.008	1.636	0.0161	1436
Cox5b	chr1:36691486-36693388	0	0	0	0.392	0.006576	1437
Nxpe3	chr16:55839952-55895279	0	0	0	0.711	0.006644	1438
Ddx50	chr10:62615791-62651218	1	0.94	0.031	0.25	0.02649	1439
Nck1	chr9:100494301-100546134	1	0.894	0.019	0.523	0.02235	1440
Pip4k2c	chr10:127197066-127211622	0	0	0	0.423	0.006681	1441
Bloc1s6	chr2:122738504-122749487	0	0	0	0.536	0.006689	1442
2610306M01Rik	chr6:86848406-86849440	0	0	0	0.814	0.00669	1443
Cyp1a1	chr9:57697612-57703824	1	0	0	3.154	0.009749	1444
Galc	chr12:98202299-98259459	0	0	0	0.36	0.006998	1445
Trim32	chr4:65604985-65616240	0	0	0	0.438	0.007055	1446
Idh3b	chr2:130279308-130284451	0	0	-0.001	0.421	0.003494	1447
Sfxn5	chr6:85213050-85333422	0	0	0	0.662	0.007066	1448
Skil	chr3:31095057-31122923	0	0	0	1.429	0.007127	1449
Wdr13	chrX:8123300-8132858	0	0	0	0.516	0.0072	1450
Phf8	chrX:151520671-151625833	0	0	0	0.765	0.007217	1451
Cdc14a	chr3:116272552-116424032	0	0	0	0.844	0.007223	1452
Dag1	chr9:108204860-108263815	0	0	0	0.393	0.007227	1453
Plekho1	chr3:95988835-95995839	1	0.001	0	0.493	0.01117	1454
Zfp622	chr15:25984365-25998482	0	0	-0.347	0.593	0.000697	1455
Bpgm	chr6:34476355-34505136	0	0	0	0.432	0.007237	1456
Osbpl5	chr7:143688761-143740360	0	0	0	0.565	0.007426	1457
Mid2	chrX:140664955-140767715	0	0	0	1.114	0.007512	1458
Amotl1	chr9:14541966-14615000	0	0	0	0.265	0.007547	1459
Nrp1	chr8:128359072-128505475	0	0	0	0.542	0.007559	1460
Bscl2	chr19:8837466-8848683	0	0	0	0.731	0.00764	1461
Cars	chr7:143557229-143600090	0	0	0	0.563	0.00766	1462
Dnm2	chr9:21424907-21507146	0	0	0	0.442	0.00662	1463
Csde1	chr3:103020545-103058186	0	0	-0.342	0.219	0.0007786	1464
B3gat3	chr19:8920392-8927236	0	0	0	0.704	0.007756	1465
Wiz	chr17:32354049-32389439	1	0	0	0.47	0.008889	1466
Slc25a33	chr4:149744035-149774267	0	0	0	0.532	0.00782	1467
Prkaa1	chr15:5143860-5181899	1	0.035	0.014	0.321	0.02299	1468
Ifnar2	chr16:91372782-91405589	1	0.009	0.003	0.36	0.01791	1469
Fbxl7	chr15:26540458-26895564	0	0	0	0.694	0.007947	1470
Morn4	chr19:42074938-42086370	0	0	0	0.584	0.008016	1471
Fbxw9	chr8:85060118-85067120	0	0	0	0.849	0.008037	1472
Pcgf1	chr6:83078389-83080855	0	0	0	1.104	0.008137	1473
Slc29a2	chr19:5024005-5031972	1	0	0	1.784	0.008283	1474
Kctd11	chr11:69878263-69880985	1	0.001	0	1.447	0.01189	1475
Rnf6	chr5:146209193-146221457	1	0.94	0.015	0.42	0.02462	1476
Tmem88b	chr4:155781590-155785874	0	0	0	1.806	0.008474	1477
Itgb5	chr16:33829664-33949338	1	0.094	0.037	0.611	0.03652	1478
Trafd1	chr5:121371724-121385615	1	0	0	0.732	0.008519	1479
Slc44a3	chr3:121459527-121532344	2	0.025	0.01	1.198	0.02272	1480
Trim35	chr14:66297024-66311424	0	0	0	0.369	0.008615	1481
Rock1	chr18:10064400-10181792	0	0	0	0.396	0.008712	1482
Zswim4	chr8:84210941-84237042	0	0	0	1.249	0.006636	1483
Cnnm3	chr1:36511866-36528236	1	0.001	0	0.587	0.0135	1484
Cryz	chr3:154597196-154623182	0	0	-0.352	0.683	0.0008207	1485
Rbms3	chr9:116572746-117252483	0	0	0	1.571	0.008906	1486
Fndc3c1	chrX:106420042-106485229	0	0	0	0.763	0.008996	1487
Plin2	chr4:86656564-86670059	0	0	0	0.438	0.008998	1488
3830406C13Rik	chr14:12284202-12303231	0	0	0	0.477	0.009035	1489
Wac	chr18:7868831-7929028	0	0	0	0.424	0.009037	1490
Tmsb4x	chrX:167207093-167209218	0	0	0	0.665	0.00915	1491
Rpl7	chr1:16101295-16104433	0	0	0	0.195	0.009211	1492
Gnao1	chr8:93810837-93960694	0	0	0	0.659	0.009233	1493
Pcmtd2	chr2:181837853-181857460	0	0	0	0.548	0.009327	1494
Med13l	chr5:118560718-118765437	0	0	0	0.596	0.009335	1495
Atg12	chr18:46732416-46741579	0	0	0	0.506	0.009355	1496
Madd	chr2:91137359-91183047	0	0	0	0.55	0.009411	1497
Synrg	chr11:83964430-84044576	0	0	0	0.419	0.009431	1498
Ctif	chr18:75431220-75697696	0	0	0	1.07	0.009453	1499
1700003M07Rik	chr4:129960847-129965138	0	0	0	2.918	0.009519	1500
Rab11fip5	chr6:85334961-85374634	0	0	0	1.892	0.009525	1501
Lime1	chr2:181381234-181383628	0	0	0	0.964	0.009525	1501
Sp1	chr15:102406315-102436404	0	0	-0.194	0.384	0.002063	1502
BC021767	chr3:94660588-94667152	0	0	0	1.481	0.009619	1503
1110038B12Rik	chr17:34950235-34952471	1	0	0	1.014	0.005316	1504
Fbxl16	chr17:25809084-25821265	0	0	0	2.26	0.009712	1505
Iffo1	chr6:125145223-125161782	0	0	0	1.017	0.008782	1506
Ccdc130	chr8:84257766-84270402	0	0	0	0.706	0.008433	1507
Zfp84	chr7:29768551-29781419	0	0	0	0.589	0.009753	1508
Pgm1	chr5:64092938-64128351	0	0	0	0.576	0.009798	1509
Vwf	chr6:125552947-125686679	0	0	0	1.48	0.01011	1510
Cdc34	chr10:79682194-79688398	0	0	0	0.467	0.007662	1511
Pard6g	chr18:80046894-80119640	0	0	0	0.89	0.01012	1512
Enpp2	chr15:54838900-54920146	0	0	0	0.866	0.01012	1512
Pskh1	chr8:105900473-105931802	0	0	-0.005	0.641	0.003166	1513
G530011O06Rik	chrX:169975042-169978917	0	0	0	1.46	0.01021	1514
Nosip	chr7:45062428-45078503	1	0.002	-0.002	0.398	0.004349	1515
Btf3	chr13:98309896-98316967	0	0	0	0.303	0.0103	1516
Polr3gl	chr3:96577871-96594181	0	0	0	0.612	0.0103	1516
Fzd9	chr5:135248937-135251047	1	0.006	0.002	1.634	0.02059	1517
Exoc6b	chr6:84618485-85069513	0	0	0	0.589	0.0104	1518
Cpox	chr16:58670207-58680389	0	0	0	0.509	0.01041	1519
Phf3	chr1:30802341-30863256	1	0.001	0	0.407	0.01734	1520
Elf1	chr14:79481193-79582491	1	0.831	0.049	0.922	0.04595	1521
Mycbp2	chr14:103113410-103346800	0	0	0	0.563	0.01047	1522
Ctsd	chr7:142375909-142387827	0	0	0	0.39	0.01063	1523
Tmem50a	chr4:134897848-134914916	0	0	-0.001	0.365	0.004796	1524
Gpbp1l1	chr4:116557726-116593882	0	0	0	0.493	0.01084	1525
Trim41	chr11:48806403-48817391	0	0	-0.181	0.568	0.002415	1526
Mid1ip1	chrX:10717364-10719702	0	0	0	0.386	0.01086	1527
Frmd8	chr19:5850973-5875208	0	0	0	0.349	0.01094	1528
Fcf1	chr12:84970929-84983303	0	0	0	0.419	0.01106	1529
Tmem168	chr6:13580688-13608098	0	0	-0.335	0.621	0.001272	1530
Gigyf1	chr5:137518879-137527935	2	0.003	0.001	0.812	0.02064	1531
Trim21	chr7:102557919-102565482	0	0	0	1.282	0.01118	1532
Secisbp2l	chr2:125736985-125782870	0	0	-0.001	0.648	0.005161	1533
Gm10638	chr8:86745698-86747060	0	0	0	2.737	0.01124	1534
Rpl23a	chr11:78180935-78183584	2	0.056	0.022	0.204	0.03837	1535
Sdhaf2	chr19:10500511-10525209	0	0	0	0.423	0.01135	1536
2900076A07Rik	chr7:81523549-81531498	0	0	0	1.356	0.01135	1536
Lysmd2	chr9:75625731-75637773	0	0	0	1.966	0.01149	1537
Osbpl2	chr2:180119305-180162682	1	0.074	0.029	0.464	0.04379	1538
5430416N02Rik	chr5:100420841-100429535	1	0.966	0.026	1.019	0.04264	1539
Ash1l	chr3:88965811-89079375	0	0	0	0.469	0.01197	1540
Ghitm	chr14:37120445-37135254	0	0	-0.335	0.466	0.001386	1541
Nudt7	chr8:114133573-114152312	0	0	0	0.701	0.01221	1542
Tmbim6	chr15:99392946-99410049	0	0	0	0.229	0.01234	1543
D17Wsu92e	chr17:27751231-27820542	0	0	0	0.242	0.01235	1544
Abhd14a	chr9:106440050-106447678	0	0	0	0.672	0.01245	1545
Abca1	chr4:53030788-53159895	0	0	0	0.997	0.01245	1546
2006-03-01	chr15:31455898-31531037	0	0	0	0.349	0.01251	1547
Golgb1	chr16:36885010-36933085	1	0.001	0.001	0.654	0.02101	1548
Map4	chr9:109931773-110083954	0	0	0	0.374	0.0126	1549
Ginm1	chr10:7767946-7780917	0	0	0	0.496	0.0086	1550
Mex3c	chr18:73572704-73592578	0	0	0	0.525	0.01266	1551
Slu7	chr11:43433730-43447981	0	0	0	0.371	0.01268	1552
Myom1	chr17:71019556-71126856	0	0	0	1.505	0.01268	1552
Nop10	chr2:112261925-112262898	0	0	-0.005	0.284	0.004451	1553
Zfp217	chr2:170108642-170142675	1	0	0	0.517	0.01596	1554
Ddx25	chr9:35541847-35558470	0	0	0	0.651	0.008472	1555
Prkg2	chr5:98929772-99037079	0	0	0	2.307	0.01284	1556
AI662270	chr11:83223575-83226584	0	0	0	0.299	0.01325	1557
Tesk1	chr4:43442276-43448075	0	0	0	0.992	0.01169	1558
Gch1	chr14:47153894-47189413	0	0	0	1.113	0.01353	1559
Zfp113	chr5:138139701-138155744	0	0	-0.342	0.721	0.001501	1560
Svop	chr5:114026912-114091380	0	0	0	2.539	0.01361	1561
Prmt6	chr3:110246103-110250999	0	0	0	0.395	0.0137	1562
Cyth2	chr7:45806636-45814316	0	0	0	0.386	0.01103	1563
Vill	chr9:119052777-119071525	1	0.001	0	0.379	0.02151	1564
Pttg1	chr11:43420243-43426251	0	0	0	0.532	0.01379	1565
Cr1l	chr1:195098710-195131570	0	0	-0.255	0.553	0.002724	1566
Tti2	chr8:31150315-31164703	1	0.745	0.014	1.061	0.0387	1567
Vmac	chr17:56713931-56717699	0	0	0	0.867	0.01386	1568
Brf1	chr12:112959861-113000621	0	0	0	0.407	0.01253	1569
Prpf40b	chr15:99295240-99317018	0	0	0	0.748	0.01392	1570
Esco1	chr18:10566511-10610352	1	0.005	-0.351	0.762	0.001467	1571
Serinc5	chr13:92611137-92711946	0	0	0	1.231	0.01407	1572
Tmem53	chr4:117251950-117268588	0	0	0	1.552	0.0144	1573
Hsdl2	chr4:59581562-59618694	0	0	0	0.559	0.0144	1574
Tvp23b	chr11:62879454-62895186	0	0	0	0.395	0.0144	1574
Map1b	chr13:99421463-99516602	0	0	0	0.785	0.01455	1575
Nexn	chr3:152236983-152266350	0	0	0	0.345	0.01477	1576
Col15a1	chr4:47208011-47313165	0	0	0	0.947	0.01482	1577
Skap2	chr6:51859164-52012549	0	0	0	0.299	0.01493	1578
Paqr5	chr9:61953737-62026790	0	0	0	4.079	0.01506	1579
Car11	chr7:45699966-45704661	2	0.021	0.008	1.42	0.03635	1580
Fam19a5	chr15:87625229-87759364	0	0	0	3.827	0.0151	1581
Snta1	chr2:154376313-154408084	0	0	0	0.548	0.01515	1582
Bsdc1	chr4:129461678-129488432	0	0	-0.008	1.055	0.004709	1583
Slc7a1	chr5:148327409-148392815	0	0	0	0.453	0.01529	1584
Adss	chr1:177763177-177796509	0	0	-0.29	0.436	0.002631	1585
Cox10	chr11:63962626-64079472	0	0	0	0.275	0.01538	1586
Dtnbp1	chr13:44922079-45002096	1	0.063	0.025	0.341	0.04856	1587
Gpm6b	chrX:166238942-166389033	0	0	0	1.703	0.01541	1588
Carhsp1	chr16:8658586-8672153	0	0	0	0.591	0.01542	1589
Vps37c	chr19:10688734-10714628	0	0	0	0.704	0.01548	1590
Nemf	chr12:69311542-69357176	1	0.058	0.021	0.274	0.04752	1591
Col4a1	chr8:11198422-11312826	0	0	0	0.603	0.01572	1592
Nupr1	chr7:126623245-126625470	0	0	0	1.965	0.01572	1593
Cab39	chr1:85793440-85851577	0	0	0	0.283	0.01596	1594
Rps12	chr10:23785182-23787209	0	0	-0.06	0.422	0.004198	1595
Psph	chr5:129765557-129787253	2	0.953	0.019	0.715	0.04788	1596
Sfmbt1	chr14:30715166-30822721	0	0	0	0.542	0.01642	1597
Srsf4	chr4:131873638-131901725	0	0	0	0.402	0.01195	1598
Hjurp	chr1:88258855-88277579	1	0.768	-0.071	0.828	0.004168	1599
Ptp4a3	chr15:73724929-73758766	1	0.007	0.003	0.641	0.03095	1600
Crlf2	chr5:109554708-109558993	0	0	0	0.771	0.01657	1601
Ndufa13	chr8:69894181-69902558	0	0	0	0.343	0.01103	1602
Exd1	chr2:119519403-119547627	1	0.694	0.006	1.305	0.03814	1603
Foxa1	chr12:57540627-57546111	0	0	0	1.07	0.01727	1604
Sbno2	chr10:80080409-80102702	0	0	0	0.565	0.01079	1605
Stx3	chr19:11777484-11819403	1	0	0	0.878	0.02326	1606
Clybl	chr14:122181693-122402234	0	0	0	0.773	0.01729	1607
Fam185a	chr5:21424902-21482124	0	0	0	0.643	0.01734	1608
Rnh1	chr7:141160325-141168936	0	0	0	0.425	0.01738	1609
Sel1l	chr12:91806042-91849157	0	0	0	0.476	0.01747	1610
Ccndbp1	chr2:121008407-121016912	0	0	0	0.411	0.01748	1611
Pcyt1b	chrX:93675111-93749948	0	0	0	1.761	0.01771	1612
Zswim8	chr14:20707551-20723619	1	0.038	0.015	0.518	0.04698	1613
Zbtb9	chr17:26973178-26976203	0	0	0	0.566	0.01278	1614
Ndst3	chr3:123526165-123690852	1	0.041	0.016	1.128	0.04897	1615
Mbip	chr12:56328306-56345894	0	0	0	0.597	0.01805	1616
Slc25a45	chr19:5877821-5885768	0	0	0	0.654	0.01809	1617
Gpr162	chr6:124858444-124863983	1	0.01	0.004	1.441	0.03756	1618
Ccdc90b	chr7:92561148-92582294	0	0	0	0.576	0.01813	1619
Pex1	chr5:3596065-3637230	1	0.82	0.001	0.576	0.03078	1620
Nek7	chr1:138483836-138619757	0	0	0	0.505	0.01821	1621
Lrrc27	chr7:139212987-139242973	0	0	-0.003	1.299	0.006522	1622
Cyp2j9	chr4:96568428-96591485	0	0	0	1.359	0.01836	1623
Prickle2	chr6:92370891-92567366	0	0	0	0.586	0.0184	1624
Btg1	chr10:96617000-96622811	0	0	-0.001	1.146	0.008862	1625
Mir22hg	chr11:75461538-75466690	0	0	0	1.543	0.01843	1626
Snapin	chr3:90488025-90491013	0	0	0	0.555	0.01809	1627
Hagh	chr17:24850666-24864450	0	0	-0.077	0.671	0.004681	1628
Notch2	chr3:98013537-98150367	2	0.835	-0.007	0.542	0.005895	1629
Hdac5	chr11:102195746-102230172	1	0	0	0.399	0.02565	1630
Snx32	chr19:5495273-5510517	0	0	0	2.809	0.01895	1631
Batf	chr12:85686719-85709087	0	0	0	1.497	0.01895	1631
Ppfia2	chr10:106470309-106933468	0	0	0	2.186	0.019	1632
Top3b	chr16:16870735-16892986	0	0	-0.347	0.59	0.002181	1633
Nudt13	chr14:20294689-20317578	0	0	0	0.508	0.019	1634
Lrp10	chr14:54464146-54470291	0	0	0	0.387	0.01918	1635
Ranbp10	chr8:105768307-105827350	0	0	-0.002	0.404	0.00741	1636
Etfb	chr7:43444071-43457800	0	0	0	0.413	0.01934	1637
Nup98	chr7:102144545-102209867	0	0	-0.272	1.15	0.00375	1638
Inpp5f	chr7:128611364-128696436	1	0	-0.247	0.456	0.00396	1639
Cox6a2	chr7:128205434-128206366	0	0	0	2.688	0.0195	1640
Dnttip1	chr2:164746014-164768219	0	0	0	0.381	0.01965	1641
Hrct1	chr4:43727197-43728110	0	0	0	1.221	0.01967	1642
Smim13	chr13:41249843-41276577	0	0	0	0.518	0.01077	1643
Ppm1e	chr11:87226905-87358994	0	0	0	0.947	0.01969	1644
Slc17a8	chr10:89574019-89621249	0	0	0	4.033	0.01971	1645
Lsr	chr7:30957769-30973469	0	0	0	1.394	0.01974	1646
Fn3k	chr11:121434952-121443505	0	0	0	2.086	0.01982	1647
Eya1	chr1:14168957-14310199	2	0.034	0.013	0.453	0.04996	1648
Ccdc28b	chr4:129619273-129623908	0	0	0	0.928	0.02034	1649
Zmat3	chr3:32334793-32365665	0	0	0	0.464	0.02044	1650
Cpt1a	chr19:3323300-3385733	0	0	0	0.479	0.02053	1651
Cd81	chr7:143052749-143067930	0	0	0	0.365	0.02086	1652
Ndor1	chr2:25244812-25255414	0	0	-0.313	0.851	0.003215	1653
Zcchc9	chr13:91796532-91807696	1	0.905	0.01	0.376	0.04924	1654
Dlx1	chr2:71529444-71533981	0	0	0	0.927	0.02108	1655
Sipa1l2	chr8:125418067-125569863	1	0.008	0.003	0.446	0.0407	1656
Rps4x	chrX:102184940-102189391	0	0	0	0.309	0.02119	1657
Arrdc2	chr8:70835137-70839720	0	0	-0.013	1.532	0.006165	1658
Fam126a	chr5:23915275-24030312	0	0	0	0.412	0.02123	1659
Tsc22d3	chrX:140539528-140548571	0	0	0	0.653	0.02124	1660
Abhd3	chr18:10644410-10706696	0	0	0	1.502	0.02127	1661
Adamts5	chr16:85858156-85901125	0	0	0	0.728	0.02127	1661
Kifap3	chr1:163779582-163917107	0	0	0	0.409	0.02144	1662
Anapc13	chr9:102626295-102634244	0	0	-0.291	0.489	0.003879	1663
Ifi47	chr11:49087016-49096987	0	0	0	2.123	0.02162	1664
Xpc	chr6:91489306-91515888	0	0	-0.351	0.597	0.002379	1665
Tslp	chr18:32815382-32819799	0	0	0	1.543	0.02172	1666
Fat1	chr8:44950207-45052257	1	0	0	0.583	0.0265	1667
2210016F16Rik	chr13:58380045-58385225	0	0	0	0.371	0.02207	1668
Nmnat2	chr1:152955100-153119261	0	0	0	1.28	0.02213	1669
Vegfa	chr17:46016993-46032377	0	0	0	0.826	0.02233	1670
Cnbd2	chr2:156312472-156375638	0	0	0	1.908	0.02235	1671
Spata2	chr2:167481135-167492874	1	0.001	0	0.438	0.02791	1672
Drap1	chr19:5422803-5424979	0	0	0	0.316	0.02255	1673
Cox18	chr5:90214724-90223996	0	0	-0.39	0.812	0.002047	1674
Zmym3	chrX:101404383-101420222	0	0	0	0.412	0.0226	1675
Adam15	chr3:89339639-89350028	1	0.001	0	0.395	0.03263	1676
Pcdh19	chrX:133582860-133688993	0	0	0	1.517	0.02266	1677
Serpinf1	chr11:75410028-75422623	0	0	0	1.054	0.02287	1678
Cyp2j6	chr4:96516137-96553651	0	0	0	0.373	0.02295	1679
Tmem87a	chr2:120355308-120404116	0	0	0	0.409	0.02317	1680
Cdnf	chr2:3513064-3526376	0	0	0	2.453	0.01707	1681
Grm1	chr10:10686058-11082331	0	0	0	3.688	0.02329	1682
Hlx	chr1:184727144-184732493	0	0	0	1.237	0.02346	1683
Cox8a	chr19:7215157-7217616	0	0	0	0.397	0.01449	1684
Ece1	chr4:137862236-137965229	0	0	0	1.018	0.02349	1685
Ermp1	chr19:29609875-29648415	0	0	-0.343	0.588	0.00281	1686
Asic1	chr15:99692223-99701130	2	0.001	0	1.011	0.02802	1687
Coq9	chr8:94838412-94854895	0	0	-0.361	0.595	0.002437	1688
Ccdc80	chr16:45094010-45127924	1	0	0	0.979	0.02467	1689
Asb8	chr15:98134639-98165578	0	0	-0.002	0.354	0.009327	1690
Gramd4	chr15:86057694-86137636	0	0	0	0.811	0.02411	1691
Gpr107	chr2:31152315-31216567	0	0	0	0.432	0.01361	1692
Zfp760	chr17:21707740-21725636	0	0	0	1.069	0.0242	1693
Srek1ip1	chr13:104817169-104838676	0	0	0	0.272	0.02424	1694
Ccnj	chr19:40831278-40848570	0	0	0	0.695	0.02438	1695
Tmem255a	chrX:38197296-38252481	0	0	0	1.863	0.02442	1696
Itpkc	chr7:27207169-27228617	0	0	0	0.902	0.02443	1697
Nav1	chr1:135434579-135585355	0	0	0	0.463	0.02475	1698
AI837181	chr19:5425143-5427316	0	0	0	0.437	0.02494	1699
Cited1	chrX:102247377-102250776	0	0	0	0.562	0.02523	1700
Mrpl43	chr19:45005013-45006442	2	0.002	0.001	0.213	0.04243	1701
Gm19705	chr1:136683395-136690805	0	0	0	0.973	0.02534	1702
Rab14	chr2:35180204-35201120	1	0	-0.002	0.312	0.01031	1703
Sos2	chr12:69583760-69681852	0	0	0	0.429	0.02572	1704
Tmem69	chr4:116551527-116555943	0	0	0	0.602	0.02575	1705
Hint2	chr4:43654226-43656445	0	0	0	0.407	0.02576	1706
Hrk	chr5:118169763-118189478	1	0	0	2.633	0.02587	1707
Pfkfb4	chr9:108991901-109032225	0	0	0	1.014	0.02577	1708
Eci2	chr13:34977747-34994144	0	0	0	0.373	0.02579	1709
Sycp3	chr10:88459586-88473236	0	0	0	1.215	0.02586	1710
1500015A07Rik	chr18:61726389-61728253	0	0	-0.33	1.332	0.003755	1711
Bckdha	chr7:25629851-25658761	0	0	0	0.736	0.01539	1712
Mlx	chr11:101087289-101092207	0	0	-0.001	0.538	0.01112	1713
Clstn1	chr4:149586467-149648899	1	0.005	0.002	1.767	0.04763	1714
Il18	chr9:50554699-50581841	0	0	0	1.621	0.02604	1715
Mnat1	chr12:73123716-73273988	0	0	0	0.311	0.01667	1716
Cftr	chr6:18170686-18322769	0	0	0	1.497	0.02612	1717
Zfp37	chr4:62189536-62208202	0	0	0	0.859	0.02612	1718
Slc46a1	chr11:78465700-78471945	0	0	0	1.191	0.02622	1719
Serp2	chr14:76532811-76556687	0	0	0	0.892	0.02648	1720
Eif3h	chr15:51786562-51865461	0	0	0	0.212	0.01841	1721
Kdm2a	chr19:4316146-4397077	0	0	0	0.392	0.02649	1722
Ik	chr18:36744655-36757639	0	0	-0.001	0.278	0.01264	1723
Faim	chr9:98986372-99002019	0	0	-0.007	0.456	0.008539	1724
Brdt	chr5:107331193-107387058	0	0	0	1.945	0.02657	1725
Mlip	chr9:77102083-77347870	0	0	0	1.052	0.02669	1726
Ube4b	chr4:149328415-149426631	0	0	0	0.314	0.02676	1727
9530068E07Rik	chr11:52396427-52408723	0	0	0	0.295	0.02704	1728
Apool	chrX:112311351-112372755	0	0	0	0.696	0.02706	1729
Fam192a	chr8:94574940-94591364	0	0	-0.005	0.394	0.009289	1730
Rnf166	chr8:122466146-122476064	0	0	0	0.469	0.02756	1731
Tprgl	chr4:154157484-154160684	1	0.001	0	0.331	0.04186	1732
Mypop	chr7:18991244-19001766	0	0	0	0.458	0.02762	1733
Asna1	chr8:85017928-85025287	0	0	-0.001	0.357	0.01353	1734
Pou4f1	chr14:104462324-104467999	0	0	0	0.883	0.02764	1735
4933421O10Rik	chr4:33027138-33031323	0	0	0	0.797	0.02788	1736
Zfp428	chr7:24507086-24515682	1	0.001	0	0.32	0.0415	1737
Pkp2	chr16:16213344-16272712	0	0	0	0.641	0.02794	1738
Cmas	chr6:142756685-142775714	0	0	0	0.285	0.02795	1739
Creg1	chr1:165763757-165775309	0	0	0	0.31	0.02802	1740
Zkscan14	chr5:145194945-145201882	0	0	0	1.405	0.01805	1741
Zfp719	chr7:43579585-43593710	0	0	0	0.678	0.02817	1742
6430548M08Rik	chr8:120114151-120165307	0	0	0	0.718	0.02194	1743
Cables1	chr18:11839273-11945627	0	0	0	1.523	0.02829	1744
Kcnj4	chr15:79483713-79505241	0	0	0	2.196	0.02837	1745
Etv1	chr12:38783710-38868215	0	0	0	0.774	0.02892	1746
Ccdc85b	chr19:5453162-5457563	0	0	0	0.736	0.02411	1747
Ppp1r12a	chr10:108162399-108277575	0	0	0	0.258	0.02922	1748
Klf11	chr12:24651370-24662782	0	0	0	0.777	0.02946	1749
Pitpna	chr11:75588078-75628804	0	0	0	0.319	0.02971	1750
Ist1	chr8:109671320-109693294	0	0	-0.381	0.362	0.00291	1751
Blzf1	chr1:164289799-164307484	0	0	0	0.438	0.02985	1752
2310068J16Rik	chr15:99972166-99973287	0	0	-0.271	1.458	0.006189	1753
Gtf2ird1	chr5:134357660-134456716	0	0	0	0.419	0.0302	1754
Ell	chr8:70539674-70592858	0	0	0	0.422	0.03029	1755
Slc25a22	chr7:141429748-141434594	0	0	0	0.897	0.0162	1756
Gpatch8	chr11:102475915-102556158	1	0	-0.355	0.508	0.003617	1757
Slc7a4	chr16:17572017-17576890	0	0	0	1.182	0.03067	1758
Skor1	chr9:63138163-63148961	0	0	0	2.094	0.03067	1758
Nfix	chr8:84704711-84800338	1	0.001	0	1.119	0.04305	1759
Mtor	chr4:148448581-148557685	0	0	-0.004	0.479	0.01079	1760
Tbc1d17	chr7:44840775-44849079	0	0	0	0.595	0.0307	1761
4930402H24Rik	chr2:130706199-130839687	0	0	0	0.617	0.03074	1762
Stk38l	chr6:146724929-146778814	0	0	-0.286	0.537	0.005899	1763
Hoxb3	chr11:96343768-96347930	0	0	0	0.922	0.03086	1764
Calu	chr6:29348105-29376675	0	0	-0.353	0.457	0.003768	1765
Slc8a3	chr12:81197914-81333180	0	0	0	2.547	0.03097	1766
Snca	chr6:60731572-60829004	0	0	0	0.52	0.03107	1767
Slc46a3	chr5:147875897-147894815	0	0	0	1.152	0.03133	1768
Endov	chr11:119491346-119511465	0	0	-0.332	0.819	0.004664	1769
Abtb1	chr6:88835913-88841935	0	0	0	0.651	0.03137	1770
Ing3	chr6:21949614-21976037	0	0	-0.281	0.422	0.006483	1771
Hscb	chr5:110829069-110839777	0	0	0	0.572	0.03188	1772
Rps14	chr18:60774595-60778546	0	0	-0.004	0.36	0.01178	1773
Aftph	chr11:20685084-20741556	0	0	0	0.47	0.03271	1774
Nmnat3	chr9:98296569-98420533	0	0	0	0.692	0.03314	1775
Gtpbp8	chr16:44738878-44746363	0	0	0	0.546	0.03321	1776
Nck2	chr1:43445750-43570518	0	0	0	0.654	0.03354	1777
Gm9958	chr5:90366996-90368488	0	0	0	2.006	0.03409	1778
Mrpl44	chr1:79776017-79781445	1	0.837	-0.048	0.397	0.008887	1779
Tpk1	chr6:43345000-43666278	0	0	-0.354	1.166	0.004094	1780
Nrxn2	chr19:6418737-6533217	0	0	0	0.403	0.03482	1781
Asap2	chr12:21111755-21270171	0	0	0	0.809	0.03496	1782
Camk2g	chr14:20734872-20794088	0	0	0	0.454	0.03496	1782
Gla	chrX:134588168-134601005	0	0	0	0.576	0.035	1783
Zfp493	chr13:67779692-67789080	0	0	0	1.418	0.03507	1784
Mtfp1	chr11:4091480-4095431	0	0	0	0.433	0.03516	1785
Supv3l1	chr10:62429220-62449738	0	0	0	0.414	0.03529	1786
Prpf38b	chr3:108902804-108911729	0	0	-0.272	0.591	0.007007	1787
Pias3	chr3:96696374-96706070	0	0	0	0.576	0.03547	1788
Dennd2c	chr3:103127555-103169733	0	0	0	0.764	0.03553	1789
Necap2	chr4:141066511-141078357	0	0	-0.186	0.279	0.008283	1790
Zfp536	chr7:37479108-37769752	0	0	0	1.044	0.03582	1791
Prpf6	chr2:181601318-181655661	0	0	-0.001	0.295	0.0153	1792
Grpel2	chr18:61712423-61726331	0	0	-0.325	0.508	0.005433	1793
Pelo	chr13:115088354-115090158	0	0	0	0.256	0.03605	1794
Cln3	chr7:126571206-126583236	0	0	0	0.758	0.03617	1795
Nav3	chr10:109683438-110000219	0	0	0	1.121	0.03651	1796
Tbc1d2b	chr9:90202048-90270769	0	0	0	0.587	0.03654	1797
Kdsr	chr1:106720409-106759742	0	0	-0.313	0.675	0.006173	1798
Rnpc3	chr3:113605066-113630149	0	0	-0.36	0.66	0.004269	1799
Serpini1	chr3:75557492-75642523	0	0	0	1.986	0.03679	1800
Pias1	chr9:62880076-62980879	0	0	0	0.395	0.03685	1801
Zcchc14	chr8:121598702-121651933	0	0	0	0.658	0.03685	1802
Pold4	chr19:4231892-4233634	0	0	0	1.004	0.03718	1803
Apobr	chr7:126585007-126589092	0	0	0	1.982	0.0373	1804
Stpg1	chr4:135495986-135537803	0	0	0	2.156	0.03748	1805
Rnf11	chr4:109452856-109476505	0	0	0	0.451	0.03751	1806
Ppp4r1l-ps	chr2:173579319-173659539	0	0	0	2.304	0.03762	1807
Gorab	chr1:163384902-163403669	1	0	0	0.67	0.04428	1808
Gabbr1	chr17:37045965-37074305	0	0	0	0.723	0.038	1809
Ppfia3	chr7:45339125-45367019	0	0	0	1.007	0.03802	1810
Bpifc	chr10:85959690-86011860	1	0.001	0	2.754	0.03737	1811
Naf1	chr8:66860216-66890564	0	0	0	0.348	0.03853	1812
Fam174a	chr1:95313627-95335284	0	0	0	0.56	0.03854	1813
Jarid2	chr13:44731270-44921643	0	0	0	0.357	0.03861	1814
Snhg3	chr4:132351932-132353686	1	0.004	0	0.53	0.02233	1815
Slc38a6	chr12:73286847-73354045	0	0	-0.321	0.904	0.006302	1816
Fsd1	chr17:55986510-55996881	0	0	0	1.178	0.0387	1817
Cycs	chr6:50562562-50566569	0	0	-0.353	0.392	0.004875	1818
Ccdc137	chr11:120458128-120464353	0	0	-0.001	0.505	0.02004	1819
Wipf2	chr11:98863597-98905578	0	0	0	0.271	0.0389	1819
Rab9	chrX:166457251-166479867	0	0	0	0.468	0.03903	1820
Tada3	chr6:113366656-113377520	0	0	0	0.47	0.03904	1821
Cmpk2	chr12:26469214-26479837	0	0	0	0.976	0.03943	1822
Loxl3	chr6:83034204-83052566	0	0	0	0.538	0.03957	1823
Ehbp1	chr11:22005825-22286795	0	0	0	0.64	0.03968	1824
Uckl1	chr2:181569152-181581973	0	0	0	0.443	0.02484	1825
F3	chr3:121723536-121735052	0	0	0	1.509	0.03984	1826
Tmem62	chr2:120977061-121007842	0	0	-0.005	1.019	0.01383	1827
Uqcrq	chr11:53427921-53430831	0	0	0	0.241	0.0404	1828
Uggt2	chr14:118984984-119099434	0	0	0	0.717	0.04136	1829
Ier3	chr17:35821712-35822911	2	0.003	0	0.726	0.03969	1830
Tapbpl	chr6:125224211-125231860	0	0	0	0.756	0.0417	1831
Kctd18	chr1:57955100-57969524	0	0	-0.355	0.667	0.004963	1832
Ubxn1	chr19:8871547-8875666	1	0.001	-0.343	0.284	0.005409	1833
Zfr2	chr10:81233162-81252123	0	0	0	1.675	0.042	1834
Zfp623	chr15:75940951-75949400	0	0	-0.355	0.724	0.005044	1835
Micall1	chr15:79108982-79136901	0	0	0	0.422	0.04211	1836
Ryk	chr9:102834919-102908307	0	0	0	0.26	0.04243	1837
Lars	chr18:42202297-42262125	0	0	-0.097	0.402	0.0105	1838
Apbb2	chr5:66298724-66337665	0	0	0	0.403	0.04245	1839
Lrig2	chr3:104453982-104511918	0	0	-0.298	0.549	0.007697	1840
Mrpl15	chr1:4773199-4785726	0	0	-0.365	0.298	0.004828	1841
Nipsnap3b	chr4:53011879-53022060	0	0	0	0.39	0.04259	1842
Insr	chr8:3150921-3279617	0	0	-0.001	0.762	0.01992	1843
Cdk14	chr5:4803383-5380251	0	0	0	0.468	0.04262	1844
Mxd1	chr6:86647044-86669159	0	0	0	0.608	0.04267	1845
Acss2	chr2:155518042-155562743	0	0	0	0.939	0.04271	1846
Gtse1	chr15:85859945-85876573	0	0	0	0.495	0.04301	1847
Eya4	chr10:23102961-23349890	0	0	0	1.704	0.04307	1848
Klhdc1	chr12:69241831-69283961	0	0	0	2.311	0.04307	1848
Polr3b	chr10:84622297-84727178	0	0	-0.36	0.619	0.005099	1849
Gm9776	chr13:94356748-94358923	0	0	0	0.72	0.04346	1850
Phactr4	chr4:132355924-132422446	0	0	-0.01	0.605	0.01352	1851
Eif3m	chr2:104999656-105017027	0	0	0	0.282	0.04353	1852
Slc12a5	chr2:164967987-164999731	0	0	0	0.955	0.04355	1853
Tspan5	chr3:138742207-138904433	0	0	0	0.427	0.04363	1854
Foxk2	chr11:121259986-121309900	0	0	0	0.272	0.04375	1855
Hspb7	chr4:141420778-141425310	0	0	0	1.77	0.04379	1856
Wipi2	chr5:142629583-142669370	0	0	-0.311	0.614	0.007667	1857
1110019D14Rik	chr6:13871568-13896421	0	0	0	0.775	0.04382	1858
Nfkbil1	chr17:35220174-35236481	1	0.012	-0.005	0.7	0.01609	1859
Mfap1a	chr2:121492680-121506656	0	0	-0.048	0.379	0.01219	1860
Azi2	chr9:118040521-118060484	1	0.95	-0.001	0.368	0.02317	1861
Irgm2	chr11:58214976-58222783	0	0	0	1.526	0.04467	1862
9130023H24Rik	chr7:128234450-128238031	0	0	0	0.714	0.04042	1863
Tubg2	chr11:101155883-101161787	0	0	0	0.605	0.04489	1864
Mpp5	chr12:78748946-78840713	0	0	0	0.397	0.04537	1865
Eprs	chr1:185363043-185428360	0	0	-0.368	0.383	0.005059	1866
Coa4	chr7:100537099-100539812	0	0	0	0.642	0.04588	1867
Csgalnact2	chr6:118107452-118138830	0	0	0	0.505	0.04588	1867
Rap2c	chrX:51003913-51018018	0	0	0	0.389	0.04608	1868
Ndufs4	chr13:114287794-114388094	0	0	-0.323	0.38	0.007599	1869
Ddx58	chr4:40203776-40239825	0	0	0	0.967	0.04658	1870
Igf2bp2	chr16:22059008-22163299	0	0	0	0.531	0.04674	1871
Ddhd2	chr8:25725323-25754413	1	0.853	-0.036	0.357	0.0134	1872
Asb2	chr12:103321141-103356001	0	0	0	0.771	0.04682	1873
Epg5	chr18:77938465-78037321	0	0	-0.365	0.824	0.00547	1874
BC037704	chr19:43675177-43677170	0	0	-0.001	3.236	0.02374	1875
Tmed3	chr9:89699202-89705043	0	0	-0.001	0.367	0.02397	1876
Cyth3	chr5:143622446-143710248	0	0	0	0.543	0.04687	1877
Tmem248	chr5:130219743-130243765	0	0	0	0.301	0.04698	1878
Ube2e2	chr14:18573565-18894267	0	0	0	0.538	0.04745	1879
Crebbp	chr16:4084047-4213404	0	0	0	0.55	0.04765	1880
Mars	chr10:127296220-127311786	0	0	-0.286	0.34	0.009688	1881
Fbxl12	chr9:20637748-20644767	0	0	-0.002	0.508	0.01998	1882
Ttll11	chr2:35751225-35979624	0	0	0	3.035	0.04799	1883
Cd109	chr9:78615545-78716260	0	0	0	0.386	0.04802	1884
Tmbim4	chr10:120208825-120224897	0	0	-0.007	0.301	0.01692	1885
Shprh	chr10:11149429-11209611	0	0	-0.317	0.59	0.008452	1886
Rab2a	chr4:8535643-8607702	0	0	0	0.184	0.04807	1887
Hexdc	chr11:121204432-121222656	0	0	0	0.881	0.04818	1888
Galnt2	chr8:124231393-124345723	0	0	0	0.352	0.04818	1888
Dtx3l	chr16:35926514-35939027	0	0	0	0.591	0.04825	1889
Rhov	chr2:119269200-119271226	0	0	0	2.405	0.04892	1890
M6pr	chr6:122308719-122317680	0	0	0	0.244	0.03067	1891
Sdr42e1	chr8:117661398-117671547	0	0	0	0.816	0.04898	1892
Rnmt	chr18:68300354-68324852	0	0	-0.288	0.368	0.009937	1893
Gatad2b	chr3:90341653-90361569	0	0	0	0.874	0.04898	1894
Pramef8	chr4:143412425-143421091	0	0	0	0.463	0.04921	1895
Pdha1	chrX:160122218-160138430	0	0	0	0.237	0.04932	1896
Tecrl	chr5:83278121-83355195	0	0	0	1.163	0.04976	1897
Gypc	chr18:32528319-32560034	0	0	0	0.629	0.04981	1898
Ptpdc1	chr13:48577868-48625672	0	0	0	1.006	0.04981	1898
Mink1	chr11:70562880-70614482	0	0	0	0.72	0.04981	1898
Armc5	chr7:128237356-128245100	0	0	0	0.375	0.04631	1899
Naca	chr10:128035345-128048637	1	0.002	-0.194	0.31	0.01256	1900
Uspl1	chr5:149184559-149215434	0	0	-0.397	0.533	0.005569	1901
Ap4m1	chr5:138172020-138178685	0	0	0	1.361	0.03596	1902
Tnrc6b	chr15:80798609-80941086	1	0	-0.334	0.488	0.007729	1903
Hyal1	chr9:107576926-107581699	1	0	0	1.214	0.04421	1904
Fos	chr12:85473889-85477274	0	0	0	0.976	0.04457	1905
Pigk	chr3:152714099-152789013	0	0	0	0.303	0.042	1906
Rps5	chr7:12922310-12926686	1	0	-0.013	0.216	0.01843	1907
Cog8	chr8:107048708-107056737	0	0	-0.002	0.447	0.02446	1908
Itgb1	chr8:128685653-128733579	0	0	-0.013	0.308	0.01892	1909
Ankrd24	chr10:81628539-81647612	0	0	-0.015	0.682	0.0189	1910
Uba6	chr5:86110729-86172743	0	0	-0.339	0.838	0.008322	1911
Gm4285	chr14:75842917-75844964	1	0	-0.021	1.71	0.01921	1912
Hilpda	chr6:29272487-29275449	0	0	-0.319	0.46	0.01052	1913
Qars	chr9:108508004-108515941	0	0	-0.001	0.309	0.03077	1914
Ndufc2	chr7:97400002-97407800	0	0	-0.328	0.411	0.009749	1915
Pxmp4	chr2:154587043-154603673	1	0.001	0	0.843	0.043	1916
Phax	chr18:56562568-56587712	0	0	-0.356	0.313	0.008198	1917
Poli	chr18:70508679-70530321	0	0	-0.003	0.455	0.02602	1918
Poldip3	chr15:83125967-83149378	1	0.036	-0.267	0.257	0.01475	1919
Clpp	chr17:56990263-56996371	0	0	-0.005	0.291	0.02467	1920
Swsap1	chr9:21955752-21958270	0	0	-0.002	0.625	0.03043	1921
Pcnp	chr16:56015507-56029717	1	0.728	-0.032	0.396	0.02135	1922
Paip2	chr18:35598616-35617186	0	0	-0.242	0.45	0.0167	1923
Ap1ar	chr3:127807006-127837523	2	0.922	-0.004	0.412	0.02883	1924
Rlf	chr4:121145882-121215084	1	0	-0.361	0.528	0.009273	1925
Luc7l	chr17:26252909-26280730	2	0.772	-0.073	0.513	0.02162	1926
Naa16	chr14:79334506-79390668	0	0	-0.31	0.596	0.01456	1927
Paip2b	chr6:83806058-83831741	0	0	-0.339	0.558	0.01116	1928
Tdrd3	chr14:87416582-87515192	0	0	-0.189	0.584	0.02092	1929
AA465934	chr11:83291698-83294637	1	0.007	0	1.374	0.04524	1930
Stat3	chr11:100886805-100939540	0	0	-0.329	0.505	0.01354	1931
Hdhd2	chr18:76944383-76972171	0	0	-0.022	0.461	0.02585	1932
Rabgap1	chr2:37452253-37544962	0	0	-0.384	0.345	0.009492	1933
Ddx42	chr11:106230665-106249140	0	0	-0.317	0.354	0.01569	1934
Tab1	chr15:80133145-80161706	0	0	-0.29	0.717	0.01943	1935
Mien1	chr11:98437707-98438988	0	0	-0.298	0.333	0.01908	1936
Snhg6	chr1:9942024-9944118	0	0	-0.314	1.125	0.01812	1937
Rnf113a2	chr12:84417199-84418578	0	0	-0.002	0.905	0.04359	1938
Ndufa6	chr15:82350138-82354291	0	0	-0.278	0.236	0.02169	1939
Rcan1	chr16:92391950-92400078	0	0	-0.001	0.466	0.04591	1940
Wars2	chr3:99141089-99220203	1	0.752	-0.035	0.73	0.02892	1941
Ddx24	chr12:103407975-103425847	0	0	-0.359	0.354	0.0126	1942
Cct4	chr11:22990592-23003336	1	0.003	-0.368	0.268	0.0118	1943
Ate1	chr7:130391493-130519580	0	0	-0.221	0.298	0.02506	1944
Bcl10	chr3:145924261-145934364	0	0	-0.004	0.471	0.03943	1945
Mttp	chr3:138089854-138143418	1	0.734	-0.035	0.886	0.03178	1946
Fbxo9	chr9:78081499-78108656	0	0	-0.001	0.385	0.04771	1947
Ankrd11	chr8:122883821-123042284	0	0	-0.143	0.408	0.03083	1948
Metap1d	chr2:71453337-71525191	0	0	-0.32	0.795	0.02171	1949
Hnrnph1	chr11:50378290-50386528	1	0.863	-0.03	0.438	0.03793	1950
Wdr70	chr15:8091676-8099209	0	0	-0.381	0.606	0.01437	1951
Atp5g2	chr15:102662867-102671047	2	0.58	-0.068	0.389	0.03607	1952
BC039966	chr4:153948454-153950476	0	0	-0.003	2.338	0.04961	1953
Samd10	chr2:181595217-181599147	0	0	-0.006	0.557	0.04704	1954
[truncated: 35 more rows]
