# Supplementary material for: TBX2 controls a proproliferative gene expression program in melanoma
Source: Genes Dev. 2021 Dec 1;35(23-24):1657–77. doi: 10.1101/gad.348746.121 (PMC8653791; doi:10.1101/gad.348746.121)
Supplement: Supplemental Material [file supp_gad.348746.121_Supplemental_Table_S4.xlsx]

## Sheet: info
	list of Tbx2 directly regulated genes that are implicated in G1/S or G2/M transition
	Tbx2 directly regulated genes determined by CistromeGO server: cl9_R2 ChIP data; B16_Sig_siTbx2_siCN RNA-seq

## Sheet: G1S
Gene RP in GO:0044843
BP: cell cycle G1/S phase transition
Symbol	Coordinate	PeakNumber	RPscore	adjRPscore	logFoldChange	DE significance	Rank_by_rank_product
Cdkn2c	chr4:109660875-109665372	4	0.747	0.292	0	1	2827
Cdkn2a	chr4:89274472-89282192	0	0	0	0	1	6637
Pim2	chrX:7878305-7883432	0	0	0	0	1	6637
Hinfp	chr9:44295672-44305671	1	0.992	0.028	0	1	4563
Acvr1b	chr15:101174071-101213684	0	0	0	0	1	6637
Camk2d	chr3:126596950-126846326	2	1.02	0.4	0.674	5.474e-07	209
Id4	chr13:48261426-48264036	0	0	0	0	1	6637
Ccnd2	chr6:127125708-127151048	2	1.15	0.45	-0.797	0.0001924	288
E2f5	chr3:14578670-14606309	1	0.815	0.319	0.748	0.0001784	1217
Camk2a	chr18:60963553-60988152	0	0	0	0	1	6637
Camk2b	chr11:5969665-6065748	0	0	0	0	1	6637
Pias1	chr9:62880076-62980879	0	0	0	0.395	0.03685	6261
Iqgap3	chr3:88082050-88121048	0	0	0	-0.993	9.655e-05	3122
Itgb1	chr8:128685653-128733579	0	0	-0.013	0.308	0.01892	7378
Ccne1	chr7:38097983-38107490	0	0	0	-0.785	1.286e-06	2120
Skp2	chr15:9111981-9140454	2	0.028	0.011	-0.92	9.563e-08	1279
Cdkn2d	chr9:21288463-21291209	1	0.156	0.061	-1.366	6.456e-12	509
Trim71	chr9:114511272-114564369	0	0	0	0	1	6637
Inhba	chr13:16011850-16031609	0	0	0	0	1	6637
Spdya	chr17:71552060-71589533	0	0	0	0	1	6637
Cdk2	chr10:128697938-128705051	3	0.783	0.306	-1.138	9.788e-10	435
Rhou	chr8:123653928-123663880	0	0	0	0	1	6637
Lats2	chr14:57689661-57746123	2	0.979	0.383	0.581	0.002514	669
Lats1	chr10:7681208-7716461	0	0	0	0.885	1.474e-07	1747
Anp32b	chr4:46450925-46472656	2	1.309	0.513	0	1	462
Phf8	chrX:151520671-151625833	0	0	0	0.765	0.007217	4951
Cacul1	chr19:60524695-60581023	0	0	0	0	1	6637
Eif4e	chr3:138527267-138559696	0	0	0	0	1	6637
Tcf19	chr17:35512734-35516824	0	0	0	-1.97	1e-15	427
Cdkn1a	chr17:29093768-29100722	3	1.29	0.505	1.607	1.615e-06	159
Nfatc1	chr18:80647434-80713071	1	0.221	0.087	0	1	4022
Nasp	chr4:116601051-116627497	0	0	0	-1.026	1.187e-10	1037
Camk2g	chr14:20734872-20794088	0	0	0	0.454	0.03496	6205
Ccna2	chr3:36564864-36573038	0	0	-0.14	-1.431	1.596e-09	1751
Ccne2	chr4:11191708-11204779	1	0.925	0.362	-1.836	6.989e-06	552
Cdkn1b	chr6:134920400-134925525	4	0.969	0.38	0.986	8.824e-07	308
Plk3	chr4:117128654-117133963	0	0	0	0	1	7026
Plk2	chr13:110395043-110400843	0	0	0	2.525	3.31e-07	1891
Rps6	chr4:86854098-86857367	0	0	-0.315	0	1	8835
Taf10	chr7:105742893-105744338	0	0	-0.002	0	1	7905
Eif4ebp1	chr8:27260326-27275656	1	0.694	0.272	0.436	0.03482	2862
Rb1	chr14:73195501-73325822	0	0	0	0	1	6637
Rgcc	chr14:79288749-79301635	1	0.943	0.369	-1.781	0.000161	671
Cables1	chr18:11839273-11945627	0	0	0	1.523	0.02829	6041
Ccnd1	chr7:144929930-144939925	4	1.558	0.61	0.549	0.02119	185
Usp37	chr1:74435509-74505821	1	0.586	0.048	0	1	4314
Rbbp8	chr18:11633275-11743207	0	0	0	-0.51	0.003293	4477
Rcc1	chr4:132331918-132345750	1	0.877	0.342	0	1	1987
Acvr1	chr2:58446437-58566828	1	0.655	0.256	0.821	9.111e-06	1233
Crlf3	chr11:80046492-80080991	0	0	-0.007	0	1	8092
Cdc25a	chr9:109875578-109893890	1	0.921	0.361	-1.012	2.709e-12	174
Rps6kb1	chr11:86498868-86544807	0	0	-0.319	0	1	8855
Gpr132	chr12:112850875-112860916	0	0	0	0	1	6637
Pole	chr5:110286318-110337453	0	0	0	-1.196	0.0002148	3356
Cdk4	chr10:127063534-127067288	1	0.897	0.351	0.366	0.002162	1174
Ppp3ca	chr3:136670065-136937727	1	0.949	0.372	0.622	5.648e-05	591
Mnat1	chr12:73123716-73273988	0	0	0	0.311	0.01667	6473
Myb	chr10:21124929-21160984	1	0.138	0.054	0	1	4260

## Sheet: G2M
Gene RP in GO:0044839
BP: cell cycle G2/M phase transition
Symbol	Coordinate	PeakNumber	RPscore	adjRPscore	logFoldChange	DE significance	Rank_by_rank_product
Cdkn2b	chr4:89306288-89311032	0	0	0	0	1	6637
Brsk2	chr7:141949750-142004243	0	0	0	0	1	6637
Brsk1	chr7:4690927-4705426	0	0	0	0	1	6637
Wnt10b	chr15:98771751-98778150	0	0	0	0	1	6637
Ccny	chr18:9312303-9450154	1	0.994	0.052	0.444	0.000374	2376
Arpp19	chr9:75037613-75060313	0	0	0	-0.522	6.226e-06	2461
Fbxl12	chr9:20637748-20644767	0	0	-0.002	0.508	0.01998	7115
Fbxl15	chr19:46328183-46330446	0	0	0	0	1	7480
Fbxl18	chr5:142871788-142895238	5	0.009	0.003	0	1	5313
Ccna2	chr3:36564864-36573038	0	0	-0.14	-1.431	1.596e-09	1751
Kdm8	chr7:125444619-125462268	0	0	-0.215	0	1	8494
Chek2	chr5:110839982-110874141	0	0	0	-1.339	2.105e-11	933
Chek1	chr9:36708481-36726658	1	0.818	0.321	-1.597	1.676e-10	339
Skp2	chr15:9111981-9140454	2	0.028	0.011	-0.92	9.563e-08	1279
Taf2	chr15:55015128-55072152	0	0	-0.312	0	1	8803
Mastl	chr2:23116543-23156024	0	0	-0.302	-1.659	5.447e-12	1270
Cdk14	chr5:4803383-5380251	0	0	0	0.468	0.04262	6443
Lats1	chr10:7681208-7716461	0	0	0	0.885	1.474e-07	1747
Foxm1	chr6:128362993-128375886	1	0	0	-1.024	1.233e-06	2020
Ppm1d	chr11:85311253-85347071	0	0	0	0	1	6637
Calm2	chr17:87433400-87446935	2	0.967	0.021	-0.543	3.433e-05	2047
Calm3	chr7:16915378-16924032	0	0	-0.339	0	1	8999
Calm1	chr12:100200143-100209824	5	1.866	0.37	-0.559	5.44e-05	606
Plk1	chr7:122159434-122169884	0	0	0	-1.184	1.408e-05	2656
Cdkn1a	chr17:29093768-29100722	3	1.29	0.505	1.607	1.615e-06	159
Akap8	chr17:32303671-32321238	0	0	0	0	1	6637
Fbxl7	chr15:26540458-26895564	0	0	0	0.694	0.007947	5028
Cit	chr5:115845655-116006341	0	0	0	0	1	6637
Plcb1	chr2:134786163-135475258	0	0	0	0	1	6637
Abcb1a	chr5:8567090-8748575	0	0	0	0	1	6637
Cdc25c	chr18:34732994-34751533	0	0	-0.002	-0.938	0.0003494	4412
Cdc25b	chr2:131186947-131198511	1	0.005	0.002	-1.305	3.938e-13	551
Birc5	chr11:117849236-117855743	0	0	-0.307	-1.816	1.863e-19	402
Ush1c	chr7:46195350-46238490	0	0	0	0	1	6637
Akap8l	chr17:32321423-32350577	0	0	0	0	1	6899
Kat14	chr2:144369031-144407675	2	0.97	0.032	0	1	4497
Tpd52l1	chr10:31332372-31445958	0	0	0	-0.476	0.0121	5301
Cdc25a	chr9:109875578-109893890	1	0.921	0.361	-1.012	2.709e-12	174
