# Supplementary material for: TBX2 controls a proproliferative gene expression program in melanoma
Source: Genes Dev. 2021 Dec 1;35(23-24):1657–77. doi: 10.1101/gad.348746.121 (PMC8653791; doi:10.1101/gad.348746.121)
Supplement: Supplemental Material [file supp_gad.348746.121_Supplemental_TABLE_S5_.xlsx]

## Sheet: BioID
Bait	Prey	PreyGene	Spec	SpecSum	AvgSpec	NumReplicates	ctrlCounts	AvgP	MaxP	FoldChange	BFDR
BioID_Tbx2	4885049	ACTC1	500|480	980	490	2	0|0|0|0|0|0|0|0|0|0|0|0|0|0|0|0|0|0|0|0|382|0|195|175|0|0|0|0	0.97	0.97	9.12	0
BioID_Tbx2	21071037	BCOR	135|174	309	154.5	2	0|0|0|0|0|0|7|6|12|9|13|19|11|12|7|0|6|22|2|10|0|0|24|19|16|14|6|12	1	1	10.81	0
BioID_Tbx2	44955926	KIAA0182	59|88	147	73.5	2	0|2|0|0|0|0|10|8|14|10|6|8|2|4|4|0|0|10|6|14|0|0|9|8|10|12|12|9	1	1	7.35	0
BioID_Tbx2	331284176	NCOR2	55|77	132	66	2	0|0|0|0|0|0|0|0|7|3|0|6|0|0|0|0|0|5|0|6|0|0|5|5|5|2|6|0	1	1	18.48	0
BioID_Tbx2	54112403	CHD7	57|73	130	65	2	0|0|0|0|0|0|6|0|10|10|0|15|9|12|8|6|0|9|2|6|0|0|17|24|19|6|6|15	1	1	5.48	0
BioID_Tbx2	291167749	ZFHX4	49|63	112	56	2	0|0|0|0|0|0|0|0|0|0|0|0|0|0|0|0|0|0|0|0|0|0|0|0|0|0|0|0	1	1	560	0
BioID_Tbx2	22538461	NCOR1	47|54	101	50.5	2	0|0|0|0|0|0|8|7|14|7|11|13|5|13|5|0|6|16|8|8|0|0|13|14|15|15|12|11	1	1	4.13	0
BioID_Tbx2	118498345	ZFHX3	34|54	88	44	2	0|0|0|0|0|0|0|0|0|0|0|0|0|0|0|0|0|0|0|0|0|0|0|0|0|0|0|0	1	1	440	0
BioID_Tbx2	54112382	KDM2B	34|40	74	37	2	0|0|0|0|0|0|3|0|0|3|0|0|3|0|0|0|0|3|2|2|0|0|4|3|3|3|2|2	1	1	15.7	0
BioID_Tbx2	6912752	ZNF281	25|31	56	28	2	0|0|0|0|0|0|4|5|7|10|2|7|4|4|0|0|0|10|8|9|0|0|8|9|4|7|7|4	1	1	3.96	0
BioID_Tbx2	157384982	TLE3	18|28	46	23	2	0|0|0|0|0|0|4|2|5|7|2|4|0|0|3|4|0|3|3|5|0|0|5|4|4|3|5|5	1	1	5.28	0
BioID_Tbx2	50962882	GPATCH8	16|21	37	18.5	2	0|0|0|0|0|0|0|0|0|2|0|0|0|0|0|0|0|0|0|0|0|0|0|0|0|0|0|0	1	1	129.5	0
BioID_Tbx2	4506791	SATB1	15|20	35	17.5	2	0|0|0|0|0|0|0|0|0|0|0|0|0|0|0|0|0|0|0|0|0|0|4|3|0|0|0|0	1	1	35	0
BioID_Tbx2	38016202	SATB2	17|17	34	17	2	0|0|0|0|0|0|0|0|0|0|0|0|0|3|0|0|0|0|0|0|0|0|0|0|0|0|0|0	1	1	79.33	0
BioID_Tbx2	170014696	TCF7L2	12|17	29	14.5	2	0|0|0|0|0|0|0|0|2|3|0|2|0|0|0|0|0|0|0|0|0|0|0|0|0|0|0|0	1	1	29	0
BioID_Tbx2	90652851	TRPS1	13|14	27	13.5	2	0|0|0|0|0|0|0|0|0|0|0|0|0|0|0|0|0|0|0|0|0|0|0|0|0|0|0|0	1	1	135	0
BioID_Tbx2	18644886	FOXP1	8|18	26	13	2	0|0|0|0|0|0|0|0|0|0|0|0|0|0|0|0|0|0|0|0|0|0|0|0|0|0|0|0	1	1	130	0
BioID_Tbx2	4507441	TFAP2A	10|16	26	13	2	0|0|0|0|0|0|0|2|2|3|0|3|0|4|0|0|0|3|0|0|0|0|0|3|0|0|0|0	0.97	1	9.1	0
BioID_Tbx2	169658378	TNRC18	8|18	26	13	2	0|0|0|0|0|0|0|0|0|0|0|0|0|0|0|0|0|0|0|0|0|0|0|0|0|0|0|0	1	1	130	0
BioID_Tbx2	145553971	MORC4	8|15	23	11.5	2	0|0|0|0|0|0|0|0|0|0|0|0|0|0|0|0|0|0|0|0|0|0|0|0|0|0|0|0	1	1	115	0
BioID_Tbx2	29244924	CHD6	12|10	22	11	2	0|0|0|0|0|0|0|0|0|0|0|0|0|0|0|0|0|0|0|0|0|0|0|0|0|0|0|0	1	1	110	0
BioID_Tbx2	109240538	PCGF1	10|12	22	11	2	0|0|0|0|0|0|0|0|2|0|0|0|0|0|0|0|0|0|0|0|0|0|0|0|0|0|0|0	1	1	77	0
BioID_Tbx2	74136549	ARID5B	7|15	22	11	2	0|0|0|0|0|0|0|0|0|0|0|0|0|0|0|0|0|0|0|0|0|0|0|0|0|0|0|0	1	1	110	0
BioID_Tbx2	23308713	SOX5	5|14	19	9.5	2	0|0|0|0|0|0|0|0|0|0|0|0|0|0|0|0|0|0|0|0|0|0|0|0|0|0|0|0	1	1	95	0
BioID_Tbx2	153945755	ZNF608	5|14	19	9.5	2	0|0|0|0|0|0|0|0|0|0|0|0|0|0|0|0|0|0|0|0|0|0|0|0|0|0|0|0	1	1	95	0
BioID_Tbx2	21541824	TLE1	9|9	18	9	2	0|0|0|0|0|0|0|0|0|0|0|0|3|0|0|0|0|0|0|0|0|0|0|0|0|0|0|0	0.99	0.99	42	0
BioID_Tbx2	38570115	ZNF362	8|10	18	9	2	0|0|0|0|0|0|0|0|0|0|0|0|0|0|0|0|0|2|0|0|0|0|0|0|2|3|0|0	0.98	0.99	18	0
BioID_Tbx2	24497554	HOXA13	8|10	18	9	2	0|0|0|0|0|0|0|0|0|0|0|0|0|0|0|0|0|0|0|0|0|0|0|0|0|0|0|0	1	1	90	0
BioID_Tbx2	296179431	BCORL1	6|11	17	8.5	2	0|0|0|0|0|0|0|0|0|0|0|0|0|0|0|0|0|0|0|2|0|0|0|0|0|0|0|0	0.99	1	59.5	0
BioID_Tbx2	142976638	SIX4	5|10	15	7.5	2	0|0|0|0|0|0|0|0|0|0|0|0|0|0|0|0|0|2|0|0|0|0|0|0|0|0|0|0	0.99	1	52.5	0
BioID_Tbx2	7706637	PIAS1	7|7	14	7	2	0|0|0|0|0|0|0|0|0|0|0|0|0|0|0|0|0|2|0|0|0|0|2|0|0|0|0|0	0.99	0.99	24.5	0
BioID_Tbx2	29789367	FOXP4	4|9	13	6.5	2	0|0|0|0|0|0|0|0|0|0|0|0|0|0|0|0|0|0|0|0|0|0|0|0|0|0|0|0	1	1	65	0
BioID_Tbx2	116734702	HOXD13	5|7	12	6	2	0|0|0|0|0|0|0|0|0|0|0|0|0|0|0|0|0|0|0|0|0|0|0|0|0|0|0|0	1	1	60	0
BioID_Tbx2	23510381	TNPO1	5|7	12	6	2	0|0|0|0|0|0|0|0|0|0|0|0|0|0|0|0|0|0|0|0|0|0|0|0|0|0|0|0	1	1	60	0
BioID_Tbx2	27436887	PBX2	5|7	12	6	2	0|0|0|0|0|0|0|0|0|0|0|0|0|0|0|0|0|0|0|0|0|0|0|0|0|0|0|0	1	1	60	0
BioID_Tbx2	25777713	SKP1	7|4	11	5.5	2	0|0|0|0|0|0|0|0|0|0|0|0|0|0|0|0|0|0|0|0|0|0|0|0|0|0|0|0	1	1	55	0
BioID_Tbx2	4758090	NKX2-5	5|5	10	5	2	0|0|0|0|0|0|0|0|0|0|0|0|0|0|0|0|0|0|0|0|0|0|0|0|0|0|0|0	1	1	50	0
BioID_Tbx2	311771665	POU2F1	3|7	10	5	2	0|0|0|0|0|0|0|0|0|0|0|0|0|0|0|0|0|0|0|0|0|0|0|0|0|0|0|0	0.99	1	50	0
BioID_Tbx2	168823443	RAD54L2	5|5	10	5	2	0|0|0|0|0|0|0|0|0|0|0|0|0|0|0|0|0|0|0|2|0|0|0|0|0|0|0|0	0.98	0.98	35	0
BioID_Tbx2	255683386	MECOM	6|4	10	5	2	0|0|0|0|0|0|0|0|0|0|0|0|0|0|0|0|0|0|0|0|0|0|0|0|0|0|0|0	1	1	50	0
BioID_Tbx2	157364934	FBRS	4|4	8	4	2	0|0|0|0|0|0|0|0|0|0|0|0|0|0|0|0|0|0|0|0|0|0|0|0|0|0|0|0	1	1	40	0
BioID_Tbx2	31542693	GTDC2	4|4	8	4	2	0|0|0|0|0|0|0|0|0|0|0|0|0|0|0|0|0|0|0|0|0|0|0|0|0|0|0|0	1	1	40	0
BioID_Tbx2	145580626	E2F7	4|3	7	3.5	2	0|0|0|0|0|0|0|0|0|0|0|0|0|0|0|0|0|0|0|0|0|0|0|0|0|0|0|0	0.98	1	35	0
BioID_Tbx2	20336305	BCL11A	3|4	7	3.5	2	0|0|0|0|0|0|0|0|0|0|0|0|0|0|0|0|0|0|0|0|0|0|0|0|0|0|0|0	0.98	1	35	0
BioID_Tbx2	153792074	PRR12	3|4	7	3.5	2	0|0|0|0|0|0|0|0|0|0|0|0|0|0|0|0|0|0|0|0|0|0|0|0|0|0|0|0	0.98	1	35	0
BioID_Tbx2	192807284	ZBTB4	3|3	6	3	2	0|0|0|0|0|0|0|0|0|0|0|0|0|0|0|0|0|0|0|0|0|0|0|0|0|0|0|0	0.97	0.97	30	0
BioID_Tbx2	57013276	TUBA1B	112|159	271	135.5	2	0|0|146|0|88|0|0|0|0|0|0|0|0|0|0|0|0|0|0|0|0|0|0|0|0|0|0|0	0.92	0.95	8.11	0.01
BioID_Tbx2	71725360	ZNF609	9|22	31	15.5	2	0|0|0|0|0|0|0|0|5|2|0|0|0|0|3|0|2|0|0|0|0|0|0|0|0|0|0|0	0.94	1	18.08	0.01
BioID_Tbx2	89257348	MNX1	2|5	7	3.5	2	0|0|0|0|0|0|0|0|0|0|0|0|0|0|0|0|0|0|0|0|0|0|0|0|0|0|0|0	0.93	1	35	0.01
BioID_Tbx2	7657504	RBFOX2	2|4	6	3	2	0|0|0|0|0|0|0|0|0|0|0|0|0|0|0|0|0|0|0|0|0|0|0|0|0|0|0|0	0.92	1	30	0.01
BioID_Tbx2	45120115	C15orf39	2|4	6	3	2	0|0|0|0|0|0|0|0|0|0|0|0|0|0|0|0|0|0|0|0|0|0|0|0|0|0|0|0	0.92	1	30	0.01
BioID_Tbx2	112421108	CIC	27|32	59	29.5	2	0|0|0|0|0|0|8|3|11|11|4|9|6|7|0|0|0|8|5|8|0|0|16|9|12|7|14|7	0.89	1	3.11	0.02
BioID_Tbx2	7662184	ZEB2	4|7	11	5.5	2	0|0|0|0|0|0|0|0|0|0|0|0|0|2|0|0|0|0|0|0|0|0|0|0|2|0|0|0	0.92	0.99	19.25	0.02
BioID_Tbx2	189491739	NR2C1	4|5	9	4.5	2	0|0|0|0|0|0|0|0|0|0|0|0|0|0|0|0|0|0|0|0|0|0|2|0|0|2|0|0	0.89	0.93	15.75	0.02
BioID_Tbx2	17017963	FOXP2	2|3	5	2.5	2	0|0|0|0|0|0|0|0|0|0|0|0|0|0|0|0|0|0|0|0|0|0|0|0|0|0|0|0	0.91	0.97	25	0.02
BioID_Tbx2	4758472	GPS2	9|10	19	9.5	2	0|0|0|0|0|0|0|0|0|0|0|0|0|0|0|0|0|0|0|0|0|0|0|0|0|11|0|0	0.85	0.87	12.09	0.03
BioID_Tbx2	119395716	FOXC1	2|6	8	4	2	0|0|0|0|0|0|0|0|0|0|0|0|0|0|0|0|0|0|0|0|0|0|0|0|0|2|0|0	0.86	0.99	28	0.03
BioID_Tbx2	33188461	GATA4	2|2	4	2	2	0|0|0|0|0|0|0|0|0|0|0|0|0|0|0|0|0|0|0|0|0|0|0|0|0|0|0|0	0.85	0.85	20	0.03
BioID_Tbx2	56118214	VEZF1	2|2	4	2	2	0|0|0|0|0|0|0|0|0|0|0|0|0|0|0|0|0|0|0|0|0|0|0|0|0|0|0|0	0.85	0.85	20	0.03
BioID_Tbx2	6005846	TWF2	10|15	25	12.5	2	0|0|0|0|8|4|0|0|0|0|0|0|0|0|0|0|0|6|0|0|4|0|0|0|0|3|0|0	0.76	0.88	7	0.04
BioID_Tbx2	118442837	SALL1	3|2	5	2.5	2	0|0|0|0|0|0|0|0|0|0|0|0|0|0|0|0|0|0|0|0|0|0|0|0|2|0|0|0	0.81	0.88	17.5	0.04
BioID_Tbx2	4505067	MAD2L1	3|2	5	2.5	2	0|0|0|0|0|0|0|0|0|0|0|0|0|0|0|0|0|0|0|0|0|0|0|0|2|0|0|0	0.81	0.88	17.5	0.04
BioID_Tbx2	36950991	NR2C2	6|10	16	8	2	0|0|0|0|0|0|0|0|5|0|0|0|0|0|0|0|0|0|3|0|0|0|2|0|0|2|3|0	0.74	0.91	7.47	0.05
BioID_Tbx2	13376611	ZNF703	2|7	9	4.5	2	0|0|0|0|0|0|0|0|0|2|0|2|0|0|0|0|0|0|0|0|0|0|0|0|0|0|0|0	0.71	0.99	15.75	0.05
BioID_Tbx2	93004092	NFIB	4|4	8	4	2	0|0|0|0|0|0|0|0|0|2|2|0|2|0|0|0|0|0|0|0|0|0|0|0|0|0|0|0	0.74	0.74	9.33	0.05
BioID_Tbx2	13775198	SH3BGRL3	3|3	6	3	2	0|0|0|0|0|0|0|0|0|0|0|0|0|0|0|3|0|0|0|0|0|0|0|0|0|0|0|0	0.75	0.75	14	0.05
BioID_Tbx2	19913371	TBL1XR1	2|4	6	3	2	0|0|0|0|0|0|0|0|0|0|0|0|0|0|0|0|0|0|0|0|0|0|3|0|0|0|0|0	0.71	0.85	14	0.05
BioID_Tbx2	45505149	NFIC	5|5	10	5	2	0|0|0|0|0|0|0|0|0|0|0|0|0|0|0|0|0|0|2|3|0|0|3|0|0|0|2|0	0.66	0.66	7	0.06
BioID_Tbx2	7662010	ZNF516	3|4	7	3.5	2	0|0|0|0|0|0|0|0|0|0|0|0|0|0|0|0|0|0|0|0|0|0|0|0|0|2|3|0	0.68	0.76	9.8	0.06
BioID_Tbx2	28372563	GAS2L3	8|12	20	10	2	0|0|0|0|6|0|0|0|0|0|3|0|0|0|0|4|0|0|0|0|10|0|0|0|0|0|0|0	0.64	0.75	6.09	0.07
BioID_Tbx2	5031601	ARPC1B	7|7	14	7	2	0|0|0|0|9|3|0|0|0|0|0|0|0|0|0|0|0|2|0|0|0|0|0|0|0|0|0|0	0.65	0.65	7	0.07
BioID_Tbx2	13569956	ARPC5L	3|6	9	4.5	2	0|0|0|0|0|4|0|0|0|0|0|0|0|0|0|0|0|0|0|0|4|0|0|0|0|0|0|0	0.6	0.78	7.88	0.08
BioID_Tbx2	153945715	MYO5C	26|28	54	27	2	0|0|0|0|32|17|0|0|0|0|0|0|0|0|0|2|0|8|0|0|30|0|0|0|0|3|0|0	0.54	0.6	4.11	0.1
BioID_Tbx2	22907052	ARPC1A	7|10	17	8.5	2	0|0|0|0|6|6|0|0|0|0|0|0|0|0|0|0|0|5|0|0|7|0|0|0|0|0|0|0	0.53	0.65	4.96	0.1
BioID_Tbx2	8923390	CHCHD3	2|5	7	3.5	2	0|0|0|3|0|0|0|0|0|0|0|0|0|0|0|0|0|0|0|0|0|0|0|0|4|0|0|0	0.52	0.74	7	0.11
BioID_Tbx2	149192855	PRRC2B	7|11	18	9	2	0|0|0|0|0|0|16|13|0|0|0|0|0|0|0|0|0|0|0|0|0|0|0|0|0|0|0|0	0.5	0.63	4.34	0.12
BioID_Tbx2	29553970	H2AFJ	0|24	24	12	2	0|0|0|0|0|0|0|0|0|0|0|0|0|0|0|0|0|0|0|0|0|0|0|0|0|0|0|0	0.5	1	120	0.14
BioID_Tbx2	24497536	HOXC13	0|10	10	5	2	0|0|0|0|0|0|0|0|0|0|0|0|0|0|0|0|0|0|0|0|0|0|0|0|0|0|0|0	0.5	1	50	0.14
BioID_Tbx2	26667257	EYA4	0|6	6	3	2	0|0|0|0|0|0|0|0|0|0|0|0|0|0|0|0|0|0|0|0|0|0|0|0|0|0|0|0	0.5	1	30	0.15
BioID_Tbx2	154354979	MYO10	5|0	5	2.5	2	0|0|0|0|0|0|0|0|0|0|0|0|0|0|0|0|0|0|0|0|0|0|0|0|0|0|0|0	0.5	1	25	0.16
BioID_Tbx2	5706731	AES	0|5	5	2.5	2	0|0|0|0|0|0|0|0|0|0|0|0|0|0|0|0|0|0|0|0|0|0|0|0|0|0|0|0	0.5	1	25	0.16
BioID_Tbx2	49087132	SALL2	4|0	4	2	2	0|0|0|0|0|0|0|0|0|0|0|0|0|0|0|0|0|0|0|0|0|0|0|0|0|0|0|0	0.5	1	20	0.18
BioID_Tbx2	153791372	CLK3	4|0	4	2	2	0|0|0|0|0|0|0|0|0|0|0|0|0|0|0|0|0|0|0|0|0|0|0|0|0|0|0|0	0.5	1	20	0.18
BioID_Tbx2	4505623	PBX1	0|4	4	2	2	0|0|0|0|0|0|0|0|0|0|0|0|0|0|0|0|0|0|0|0|0|0|0|0|0|0|0|0	0.5	1	20	0.18
BioID_Tbx2	290660717	RAI2	0|4	4	2	2	0|0|0|0|0|0|0|0|0|0|0|0|0|0|0|0|0|0|0|0|0|0|0|0|0|0|0|0	0.5	1	20	0.18
BioID_Tbx2	13128862	HDAC3	0|4	4	2	2	0|0|0|0|0|0|0|0|0|0|0|0|0|0|0|0|0|0|0|0|0|0|0|0|0|0|0|0	0.5	1	20	0.18
BioID_Tbx2	7110593	FLI1	0|4	4	2	2	0|0|0|0|0|0|0|0|0|0|0|0|0|0|0|0|0|0|0|0|0|0|0|0|0|0|0|0	0.5	1	20	0.18
BioID_Tbx2	153792780	ASXL2	0|5	5	2.5	2	0|0|0|0|0|0|0|0|0|0|0|0|0|0|0|0|0|0|2|0|0|0|0|0|0|0|0|0	0.49	0.98	17.5	0.21
BioID_Tbx2	149944526	ASXL3	3|0	3	1.5	2	0|0|0|0|0|0|0|0|0|0|0|0|0|0|0|0|0|0|0|0|0|0|0|0|0|0|0|0	0.49	0.97	15	0.22
BioID_Tbx2	21536485	HIRA	0|3	3	1.5	2	0|0|0|0|0|0|0|0|0|0|0|0|0|0|0|0|0|0|0|0|0|0|0|0|0|0|0|0	0.49	0.97	15	0.22
BioID_Tbx2	212549561	ATXN1L	0|3	3	1.5	2	0|0|0|0|0|0|0|0|0|0|0|0|0|0|0|0|0|0|0|0|0|0|0|0|0|0|0|0	0.49	0.97	15	0.22
BioID_Tbx2	24497547	HOXC9	0|3	3	1.5	2	0|0|0|0|0|0|0|0|0|0|0|0|0|0|0|0|0|0|0|0|0|0|0|0|0|0|0|0	0.49	0.97	15	0.22
BioID_Tbx2	102467481	SMPD4	0|3	3	1.5	2	0|0|0|0|0|0|0|0|0|0|0|0|0|0|0|0|0|0|0|0|0|0|0|0|0|0|0|0	0.49	0.97	15	0.22
BioID_Tbx2	15029508	HOXB9	0|3	3	1.5	2	0|0|0|0|0|0|0|0|0|0|0|0|0|0|0|0|0|0|0|0|0|0|0|0|0|0|0|0	0.49	0.97	15	0.22
BioID_Tbx2	7657166	HOXC11	0|3	3	1.5	2	0|0|0|0|0|0|0|0|0|0|0|0|0|0|0|0|0|0|0|0|0|0|0|0|0|0|0|0	0.49	0.97	15	0.22
BioID_Tbx2	UBE2I_HUMAN	UBE2I	0|3	3	1.5	2	0|0|0|0|0|0|0|0|0|0|0|0|0|0|0|0|0|0|0|0|0|0|0|0|0|0|0|0	0.49	0.97	15	0.22
BioID_Tbx2	30089962	CDC42BPA	27|10	37	18.5	2	0|0|0|0|26|2|0|0|0|0|0|0|0|0|0|0|0|0|0|0|0|0|5|10|0|7|0|0	0.48	0.83	5.18	0.26
BioID_Tbx2	5729850	GNAI3	7|5	12	6	2	0|0|0|0|6|9|0|0|0|0|0|0|0|0|0|0|0|0|0|0|0|0|3|0|0|0|0|0	0.47	0.56	4.67	0.27
BioID_Tbx2	51479192	RING1	3|5	8	4	2	0|0|0|0|0|0|0|4|2|0|0|0|0|0|0|0|0|4|0|0|0|0|0|0|0|0|0|0	0.47	0.61	5.6	0.27
BioID_Tbx2	4504047	GNAS	4|0	4	2	2	0|0|0|0|0|0|0|0|0|0|0|0|0|0|0|0|0|0|0|0|0|0|0|2|0|0|0|0	0.48	0.95	14	0.27
BioID_Tbx2	4502227	ARL1	2|2	4	2	2	0|0|0|0|0|0|0|0|0|0|0|0|0|0|0|0|0|0|0|0|0|0|0|0|0|0|5|0	0.47	0.47	5.6	0.27
BioID_Tbx2	51173735	RREB1	4|11	15	7.5	2	0|0|0|0|0|0|0|0|0|0|0|3|0|0|0|0|0|0|0|4|0|0|4|3|3|0|5|4	0.46	0.87	4.04	0.28
BioID_Tbx2	7662092	ZNF536	2|12	14	7	2	0|0|0|0|0|0|0|0|0|0|2|6|0|0|0|0|0|4|3|2|0|0|0|3|0|5|0|0	0.44	0.88	3.92	0.28
BioID_Tbx2	5174415	CEPT1	0|5	5	2.5	2	0|0|0|0|0|0|3|0|0|0|0|0|0|0|0|0|0|0|0|0|0|0|0|0|0|0|0|0	0.46	0.91	11.67	0.28
BioID_Tbx2	4504505	HSD17B4	0|3	3	1.5	2	0|0|0|0|0|0|0|0|0|0|0|0|0|0|0|0|0|0|0|0|0|2|0|0|0|0|0|0	0.44	0.88	10.5	0.28
BioID_Tbx2	42794752	ACSL3	0|3	3	1.5	2	0|0|0|0|0|0|0|0|0|0|0|0|0|0|0|0|0|0|0|0|0|0|0|0|0|2|0|0	0.44	0.88	10.5	0.28
BioID_Tbx2	115647981	QSER1	0|3	3	1.5	2	0|0|0|0|0|0|0|0|0|0|0|2|0|0|0|0|0|0|0|0|0|0|0|0|0|0|0|0	0.44	0.88	10.5	0.28
BioID_Tbx2	217416343	FBRSL1	0|4	4	2	2	3|0|0|0|0|0|0|0|0|0|0|0|0|0|0|0|0|0|0|0|0|0|0|0|0|0|0|0	0.43	0.85	9.33	0.29
BioID_Tbx2	4504001	GJA1	2|0	2	1	2	0|0|0|0|0|0|0|0|0|0|0|0|0|0|0|0|0|0|0|0|0|0|0|0|0|0|0|0	0.43	0.85	10	0.3
BioID_Tbx2	69122473	GJC1	2|0	2	1	2	0|0|0|0|0|0|0|0|0|0|0|0|0|0|0|0|0|0|0|0|0|0|0|0|0|0|0|0	0.43	0.85	10	0.3
BioID_Tbx2	5729858	NCOA2	2|0	2	1	2	0|0|0|0|0|0|0|0|0|0|0|0|0|0|0|0|0|0|0|0|0|0|0|0|0|0|0|0	0.43	0.85	10	0.3
BioID_Tbx2	169234630	RBM11	2|0	2	1	2	0|0|0|0|0|0|0|0|0|0|0|0|0|0|0|0|0|0|0|0|0|0|0|0|0|0|0|0	0.43	0.85	10	0.3
BioID_Tbx2	45267832	FASTKD2	2|0	2	1	2	0|0|0|0|0|0|0|0|0|0|0|0|0|0|0|0|0|0|0|0|0|0|0|0|0|0|0|0	0.43	0.85	10	0.3
BioID_Tbx2	52632377	MAGED1	2|0	2	1	2	0|0|0|0|0|0|0|0|0|0|0|0|0|0|0|0|0|0|0|0|0|0|0|0|0|0|0|0	0.43	0.85	10	0.3
BioID_Tbx2	93141033	PAXIP1	2|0	2	1	2	0|0|0|0|0|0|0|0|0|0|0|0|0|0|0|0|0|0|0|0|0|0|0|0|0|0|0|0	0.43	0.85	10	0.3
BioID_Tbx2	30794376	DOLPP1	2|0	2	1	2	0|0|0|0|0|0|0|0|0|0|0|0|0|0|0|0|0|0|0|0|0|0|0|0|0|0|0|0	0.43	0.85	10	0.3
BioID_Tbx2	47824889	C16orf87	0|2	2	1	2	0|0|0|0|0|0|0|0|0|0|0|0|0|0|0|0|0|0|0|0|0|0|0|0|0|0|0|0	0.43	0.85	10	0.3
BioID_Tbx2	71274144	AHDC1	0|2	2	1	2	0|0|0|0|0|0|0|0|0|0|0|0|0|0|0|0|0|0|0|0|0|0|0|0|0|0|0|0	0.43	0.85	10	0.3
BioID_Tbx2	26667243	EYA3	0|2	2	1	2	0|0|0|0|0|0|0|0|0|0|0|0|0|0|0|0|0|0|0|0|0|0|0|0|0|0|0|0	0.43	0.85	10	0.3
BioID_Tbx2	66348045	ZC3HC1	0|2	2	1	2	0|0|0|0|0|0|0|0|0|0|0|0|0|0|0|0|0|0|0|0|0|0|0|0|0|0|0|0	0.43	0.85	10	0.3
BioID_Tbx2	150378463	KAT6A	0|2	2	1	2	0|0|0|0|0|0|0|0|0|0|0|0|0|0|0|0|0|0|0|0|0|0|0|0|0|0|0|0	0.43	0.85	10	0.3
BioID_Tbx2	4506019	PPP2R2A	0|2	2	1	2	0|0|0|0|0|0|0|0|0|0|0|0|0|0|0|0|0|0|0|0|0|0|0|0|0|0|0|0	0.43	0.85	10	0.3
BioID_Tbx2	118130815	MIER1	0|2	2	1	2	0|0|0|0|0|0|0|0|0|0|0|0|0|0|0|0|0|0|0|0|0|0|0|0|0|0|0|0	0.43	0.85	10	0.3
BioID_Tbx2	56549117	DNM1	0|2	2	1	2	0|0|0|0|0|0|0|0|0|0|0|0|0|0|0|0|0|0|0|0|0|0|0|0|0|0|0|0	0.43	0.85	10	0.3
BioID_Tbx2	4506449	RBMS2	0|2	2	1	2	0|0|0|0|0|0|0|0|0|0|0|0|0|0|0|0|0|0|0|0|0|0|0|0|0|0|0|0	0.43	0.85	10	0.3
BioID_Tbx2	209976986	PCID2	0|2	2	1	2	0|0|0|0|0|0|0|0|0|0|0|0|0|0|0|0|0|0|0|0|0|0|0|0|0|0|0|0	0.43	0.85	10	0.3
BioID_Tbx2	50345997	EP300	0|2	2	1	2	0|0|0|0|0|0|0|0|0|0|0|0|0|0|0|0|0|0|0|0|0|0|0|0|0|0|0|0	0.43	0.85	10	0.3
BioID_Tbx2	125656155	PROSER1	0|2	2	1	2	0|0|0|0|0|0|0|0|0|0|0|0|0|0|0|0|0|0|0|0|0|0|0|0|0|0|0|0	0.43	0.85	10	0.3
BioID_Tbx2	8922733	RCOR3	10|12	22	11	2	0|0|0|0|0|0|0|0|8|5|0|9|0|8|0|0|0|0|0|0|0|0|6|0|0|4|0|0	0.42	0.52	3.85	0.34
BioID_Tbx2	8922633	HMG20A	6|9	15	7.5	2	0|0|0|0|0|0|0|0|5|0|0|5|6|0|0|0|4|0|0|0|0|0|0|0|0|6|0|0	0.4	0.56	4.04	0.34
BioID_Tbx2	5031593	ARPC5	4|6	10	5	2	0|0|0|0|8|4|0|0|0|0|0|0|0|0|0|0|0|0|0|0|4|0|0|0|0|0|0|0	0.42	0.52	4.38	0.34
BioID_Tbx2	6857816	ELF2	4|5	9	4.5	2	0|0|0|0|0|0|0|2|0|0|0|0|0|0|0|0|0|0|2|0|0|0|0|0|2|9|0|0	0.4	0.45	4.2	0.34
BioID_Tbx2	13027640	AASS	4|5	9	4.5	2	0|0|0|0|0|0|0|4|0|0|0|0|0|0|0|0|0|3|0|0|0|0|0|0|3|4|0|0	0.39	0.45	4.5	0.34
BioID_Tbx2	82546824	FOXK1	0|6	6	3	2	0|0|0|0|0|0|0|0|0|0|3|2|2|3|2|0|0|0|0|0|0|0|0|0|0|0|0|0	0.38	0.77	3.5	0.34
BioID_Tbx2	34577075	ACOT8	3|0	3	1.5	2	0|0|0|0|0|0|0|3|0|0|0|0|0|0|0|0|0|0|0|0|0|0|0|0|0|0|0|0	0.37	0.75	7	0.35
BioID_Tbx2	14149696	SEC31B	2|0	2	1	2	0|0|2|0|0|0|0|0|0|0|0|0|0|0|0|0|0|0|0|0|0|0|0|0|0|0|0|0	0.36	0.73	7	0.35
BioID_Tbx2	148612885	ARL2	0|2	2	1	2	0|0|0|0|0|0|0|0|0|0|0|0|0|0|0|0|0|0|0|0|0|0|0|2|0|0|0|0	0.36	0.73	7	0.35
BioID_Tbx2	62750347	HDAC5	6|7	13	6.5	2	0|0|0|0|0|0|11|3|5|0|0|0|0|0|0|0|0|6|0|0|0|0|0|0|0|0|0|0	0.35	0.41	3.64	0.36
BioID_Tbx2	30840980	NFIA	6|6	12	6	2	0|0|0|0|0|0|0|0|5|0|0|2|0|0|0|0|0|4|0|0|0|0|3|3|3|0|0|3	0.35	0.35	3.65	0.36
BioID_Tbx2	116805342	HIVEP1	0|3	3	1.5	2	0|0|0|0|0|0|0|0|2|0|0|0|0|0|0|0|0|0|0|0|0|0|0|2|0|0|0|0	0.34	0.69	5.25	0.36
BioID_Tbx2	5031599	ARPC2	21|19	40	20	2	0|0|0|0|15|12|0|0|0|0|6|0|2|0|0|8|0|9|0|0|24|0|0|2|0|0|0|0	0.33	0.41	3.59	0.37
BioID_Tbx2	108936958	DCAF7	5|5	10	5	2	0|0|0|0|0|0|2|3|0|3|2|0|0|2|0|0|0|3|0|2|0|0|0|0|0|2|2|0	0.32	0.32	3.33	0.37
BioID_Tbx2	7706751	TUBG2	0|9	9	4.5	2	0|3|5|2|0|0|0|0|3|0|0|0|0|0|3|0|0|0|0|0|3|0|6|0|0|3|0|0	0.33	0.66	2.25	0.37
BioID_Tbx2	4507873	VBP1	3|5	8	4	2	0|0|0|0|0|0|9|7|0|0|0|0|0|0|0|0|0|0|0|0|0|0|0|0|0|0|0|0	0.34	0.46	3.5	0.37
BioID_Tbx2	148762969	MLL2	3|4	7	3.5	2	0|0|0|0|0|0|0|0|0|0|0|0|0|0|0|0|0|0|0|0|0|0|0|7|0|0|0|7	0.33	0.4	3.5	0.37
BioID_Tbx2	18765729	SNAP23	4|0	4	2	2	0|0|0|0|7|0|0|0|0|0|0|0|0|0|0|0|0|0|0|0|0|0|0|0|0|0|0|0	0.33	0.67	4	0.37
BioID_Tbx2	4557843	RFX5	0|4	4	2	2	0|0|0|0|0|0|0|0|0|0|0|0|2|0|0|0|0|0|0|0|0|0|3|0|0|0|0|2	0.32	0.64	4	0.37
BioID_Tbx2	119943112	DHCR7	4|3	7	3.5	2	0|0|0|0|0|0|0|5|0|0|0|0|0|0|0|0|0|0|0|0|0|0|0|0|0|3|0|5	0.31	0.38	3.77	0.38
BioID_Tbx2	4502263	ATF3	0|4	4	2	2	0|0|0|0|0|0|0|0|0|0|0|0|0|0|0|0|0|0|0|3|0|0|0|0|0|0|4|0	0.31	0.62	4	0.38
BioID_Tbx2	195972879	TMEM194A	0|4	4	2	2	0|0|0|0|0|0|0|0|0|3|0|0|0|0|0|0|0|0|0|0|0|0|0|0|0|4|0|0	0.31	0.62	4	0.38
BioID_Tbx2	236459851	UBN2	3|0	3	1.5	2	0|0|0|0|0|0|0|0|0|0|0|0|2|0|0|0|0|0|0|0|0|0|3|0|0|0|0|0	0.3	0.59	4.2	0.38
BioID_Tbx2	4757952	CDC42	0|3	3	1.5	2	0|0|0|0|6|0|0|0|0|0|0|0|0|0|0|0|0|0|0|0|0|0|0|0|0|0|0|0	0.29	0.58	3.5	0.38
BioID_Tbx2	4505055	LYN	7|5	12	6	2	0|0|0|0|18|10|0|0|0|0|0|0|0|0|0|0|0|0|0|0|0|0|0|0|0|0|0|0	0.28	0.4	3	0.39
BioID_Tbx2	39812229	KPNA5	0|6	6	3	2	0|0|0|0|0|0|0|0|0|0|0|0|0|8|7|0|0|0|0|0|0|0|0|0|0|0|0|0	0.28	0.56	2.8	0.39
BioID_Tbx2	32171247	CCNY	2|0	2	1	2	0|0|0|0|3|0|0|0|0|0|0|0|0|0|0|0|0|0|0|0|0|0|0|0|0|0|0|0	0.28	0.56	4.67	0.39
BioID_Tbx2	18201905	GPI	2|0	2	1	2	0|0|0|0|0|0|0|0|0|0|0|0|0|0|0|0|0|0|0|0|3|0|0|0|0|0|0|0	0.28	0.56	4.67	0.39
BioID_Tbx2	51036603	GNG12	4|4	8	4	2	0|0|0|0|5|6|0|0|0|0|0|0|0|0|0|0|0|0|0|0|0|0|4|2|0|0|0|0	0.26	0.26	3.29	0.4
BioID_Tbx2	49472841	AKAP8L	3|4	7	3.5	2	0|0|0|0|0|0|0|0|0|0|0|0|0|0|0|0|0|3|0|0|0|0|0|3|3|5|0|0	0.26	0.33	3.5	0.4
BioID_Tbx2	7106299	ATXN10	3|0	3	1.5	2	0|0|0|0|0|0|0|4|0|0|0|0|0|0|0|0|0|0|0|0|0|0|0|0|2|0|0|0	0.26	0.51	3.5	0.4
BioID_Tbx2	22094135	DOT1L	5|4	9	4.5	2	0|0|0|0|0|0|0|0|0|0|0|0|0|0|0|0|0|0|0|3|0|0|4|3|3|0|4|2	0.24	0.32	3.32	0.41
BioID_Tbx2	11321585	GNB1	6|0	6	3	2	0|0|0|0|0|9|0|3|0|0|0|0|0|0|0|0|0|0|0|0|0|0|3|3|0|0|0|0	0.23	0.47	2.33	0.41
BioID_Tbx2	83641874	CPVL	0|5	5	2.5	2	0|0|0|0|0|0|3|5|0|0|0|0|0|0|0|0|0|0|0|0|0|0|0|0|0|3|0|2	0.25	0.49	2.69	0.41
BioID_Tbx2	251831110	COX2	0|4	4	2	2	0|0|0|0|0|0|0|0|0|0|0|0|0|0|0|2|0|0|0|4|2|0|0|0|0|0|2|0	0.24	0.48	2.8	0.41
BioID_Tbx2	SUMO1_HUMAN	SUMO1	0|3	3	1.5	2	0|0|0|0|0|0|2|3|0|0|0|0|0|0|0|0|0|0|0|0|0|0|0|0|0|0|2|0	0.22	0.45	3	0.42
BioID_Tbx2	24797106	FAF2	0|3	3	1.5	2	0|0|0|0|0|0|0|0|0|0|0|0|0|0|0|0|0|5|0|0|0|0|0|0|0|3|0|0	0.22	0.44	2.62	0.42
BioID_Tbx2	4758054	CREB1	0|2	2	1	2	0|0|0|0|0|0|2|0|0|0|0|0|0|0|0|0|0|0|0|0|0|0|0|0|0|0|2|0	0.22	0.43	3.5	0.42
BioID_Tbx2	5031571	ACTR2	18|23	41	20.5	2	0|0|0|0|9|12|0|4|0|0|3|0|7|0|0|7|2|10|0|0|24|0|3|5|0|3|0|0	0.21	0.37	3.22	0.43
BioID_Tbx2	36054194	ZNF384	0|4	4	2	2	0|0|0|0|0|0|0|0|2|0|0|4|3|0|0|0|0|0|0|2|0|0|0|0|0|0|0|0	0.21	0.43	2.55	0.43
BioID_Tbx2	28178821	IDH3B	2|0	2	1	2	0|0|0|0|0|0|0|0|0|0|0|0|0|0|0|0|0|0|2|0|0|0|0|0|0|3|0|0	0.19	0.38	2.8	0.44
BioID_Tbx2	8923532	CLN6	2|0	2	1	2	0|0|0|0|0|0|0|0|0|0|0|0|0|0|0|0|0|0|0|0|0|0|0|0|2|0|0|3	0.19	0.38	2.8	0.44
BioID_Tbx2	197100773	RARS2	2|0	2	1	2	0|0|0|0|0|0|0|0|0|0|0|0|0|0|0|0|0|0|0|0|0|0|0|0|0|0|3|2	0.19	0.38	2.8	0.44
BioID_Tbx2	13899317	SH3BGRL2	8|8	16	8	2	0|0|0|0|4|9|0|0|0|0|0|0|8|0|0|3|0|0|0|0|10|0|3|0|0|0|0|0	0.19	0.19	3.03	0.45
BioID_Tbx2	5174545	MEF2D	2|5	7	3.5	2	0|0|0|0|0|0|0|0|2|2|0|2|0|0|0|0|0|0|2|5|0|0|0|0|0|3|3|0	0.17	0.33	2.58	0.45
BioID_Tbx2	GELS_HUMAN	GSN	9|10	19	9.5	2	0|0|0|0|9|5|0|0|0|0|0|0|0|0|0|8|0|4|0|0|20|0|0|0|0|0|0|0	0.16	0.2	2.89	0.46
BioID_Tbx2	50592988	UQCRC2	2|6	8	4	2	0|0|0|0|0|0|4|0|0|0|0|0|0|0|0|0|0|0|0|5|0|0|0|0|4|3|3|5	0.15	0.3	2.33	0.46
BioID_Tbx2	6005884	SSR3	0|4	4	2	2	0|0|0|0|0|0|0|0|0|0|0|0|0|0|0|0|0|0|0|3|0|0|0|0|0|4|5|3	0.15	0.3	1.87	0.46
BioID_Tbx2	7662078	TTC37	3|0	3	1.5	2	0|0|0|0|0|0|4|2|0|0|0|0|0|0|0|0|0|2|0|0|0|0|0|0|0|2|0|0	0.15	0.31	2.1	0.46
BioID_Tbx2	31621305	LRPPRC	0|3	3	1.5	2	2|0|0|0|0|0|0|0|0|0|0|0|0|0|0|0|0|0|0|0|0|0|0|0|5|0|0|4	0.15	0.31	1.91	0.46
BioID_Tbx2	38569471	LRRC41	0|3	3	1.5	2	0|0|0|0|0|0|0|4|0|0|0|0|0|0|0|0|0|0|0|2|0|0|0|0|5|0|0|0	0.15	0.31	1.91	0.46
BioID_Tbx2	DHE3_BOVIN	GLUD1	0|2	2	1	2	0|0|0|0|0|0|0|0|0|0|0|0|0|0|0|0|0|0|0|0|0|0|4|2|0|0|0|0	0.16	0.33	2.33	0.46
BioID_Tbx2	4506467	RDX	0|8	8	4	2	0|0|0|0|0|0|17|19|0|0|0|0|0|0|0|0|0|0|0|0|0|0|0|0|0|0|0|0	0.15	0.29	1.56	0.47
BioID_Tbx2	13899241	AIF1L	40|29	69	34.5	2	0|0|0|0|22|14|0|3|0|0|12|0|14|5|0|10|0|20|0|0|34|0|7|8|4|0|0|6	0.12	0.25	3.04	0.48
BioID_Tbx2	4885661	YES1	10|12	22	11	2	0|0|0|0|24|20|0|0|0|0|0|0|0|0|0|0|0|0|0|0|0|0|0|6|0|0|0|5	0.13	0.19	2.8	0.48
BioID_Tbx2	51479156	ATP5L	2|0	2	1	2	0|0|0|0|0|0|2|0|0|0|0|0|0|0|0|0|0|0|0|3|0|0|0|0|0|0|2|0	0.12	0.25	2	0.48
BioID_Tbx2	26667180	CAMK2D	2|0	2	1	2	0|0|0|0|0|0|4|5|0|0|0|0|0|0|0|0|0|0|0|0|0|0|0|0|0|0|0|0	0.12	0.25	1.56	0.48
BioID_Tbx2	5730041	SUGT1	0|2	2	1	2	0|0|0|0|0|0|4|5|0|0|0|0|0|0|0|0|0|0|0|0|0|0|0|0|0|0|0|0	0.12	0.25	1.56	0.48
BioID_Tbx2	6005721	ERLIN2	13|8	21	10.5	2	0|0|0|0|7|6|2|7|0|0|0|0|0|0|0|0|0|6|4|7|2|0|3|3|8|0|5|7	0.11	0.22	2.19	0.49
BioID_Tbx2	117647226	RG9MTD1	5|4	9	4.5	2	0|0|0|0|2|2|0|0|0|0|0|0|0|0|0|0|0|3|0|7|0|0|0|2|3|0|2|3	0.12	0.16	2.62	0.49
BioID_Tbx2	29540531	SULT1A1	2|2	4	2	2	0|0|0|0|0|0|0|0|0|0|0|0|0|0|0|0|0|0|0|6|0|0|0|0|4|0|0|3	0.12	0.12	2.15	0.49
BioID_Tbx2	5729982	POLH	0|3	3	1.5	2	0|0|0|0|0|0|0|3|0|0|0|0|0|0|0|0|3|0|0|0|0|0|4|0|0|3|0|0	0.11	0.22	1.62	0.49
BioID_Tbx2	42490749	ABCB7	0|2	2	1	2	0|0|0|0|0|0|0|0|0|0|0|0|0|0|2|0|0|0|0|3|0|0|0|0|0|0|3|0	0.11	0.22	1.75	0.49
BioID_Tbx2	50980307	MPRIP	4|5	9	4.5	2	0|0|0|0|0|0|0|5|0|0|3|0|7|0|0|8|0|0|0|0|3|0|0|0|0|0|0|0	0.1	0.14	2.42	0.5
BioID_Tbx2	4885487	MLF2	2|5	7	3.5	2	0|0|0|0|0|0|3|4|2|0|0|0|0|2|0|0|0|2|0|3|0|0|0|0|0|0|3|4	0.1	0.2	2.13	0.5
BioID_Tbx2	4758768	NDUFA10	3|3	6	3	2	0|0|0|0|0|0|3|3|0|0|0|0|0|0|0|0|0|2|0|2|0|0|0|0|3|4|0|0	0.1	0.1	2.47	0.5
BioID_Tbx2	40807477	RAI1	0|4	4	2	2	0|0|0|0|0|0|0|2|0|0|0|0|0|0|0|0|0|0|0|2|0|0|0|0|4|6|0|4	0.11	0.21	1.56	0.5
BioID_Tbx2	20270303	RHOT2	0|3	3	1.5	2	0|0|0|0|0|0|0|3|0|0|0|0|0|0|0|0|0|2|0|0|0|0|2|0|4|0|0|2	0.1	0.2	1.62	0.5
BioID_Tbx2	12597653	NT5DC2	2|0	2	1	2	2|0|0|0|0|0|0|2|0|0|0|0|0|0|0|0|0|0|0|0|0|0|0|0|2|2|0|0	0.1	0.19	1.75	0.5
BioID_Tbx2	4506007	PPP1CC	4|5	9	4.5	2	0|2|0|0|0|3|0|0|0|0|0|0|0|0|0|0|0|0|0|0|5|2|0|0|0|0|0|17	0.09	0.12	2.17	0.51
BioID_Tbx2	392494079	DBT	6|0	6	3	2	0|0|0|0|7|7|0|0|0|0|0|0|0|0|0|0|0|0|0|0|7|8|0|0|0|0|0|0	0.09	0.18	1.45	0.51
BioID_Tbx2	4758988	RAB1A	4|0	4	2	2	0|0|2|3|0|0|0|0|0|7|0|0|0|0|0|0|0|0|0|0|0|3|0|4|0|0|0|0	0.09	0.19	1.47	0.51
BioID_Tbx2	4826848	NDUFA5	0|2	2	1	2	0|0|0|0|0|0|0|2|0|0|0|0|0|0|0|0|0|0|0|3|0|0|0|0|2|0|2|0	0.09	0.17	1.56	0.51
BioID_Tbx2	7706495	DNAJB11	0|2	2	1	2	3|3|0|0|0|0|0|0|0|0|0|0|0|0|0|0|0|0|0|0|0|4|0|0|0|0|0|0	0.09	0.18	1.4	0.51
BioID_Tbx2	98986464	TMED10	0|6	6	3	2	0|0|0|0|0|0|4|4|0|0|0|0|0|0|0|0|0|0|2|3|0|0|0|0|5|3|5|3	0.08	0.16	1.45	0.52
BioID_Tbx2	5032041	RHEB	0|3	3	1.5	2	0|0|0|0|0|0|4|3|0|0|0|0|0|0|0|0|0|0|0|3|0|0|0|0|0|2|3|0	0.07	0.15	1.4	0.52
BioID_Tbx2	171184400	ABCB10	2|0	2	1	2	0|0|0|0|0|0|0|0|0|0|0|0|0|0|0|0|0|0|0|0|0|0|0|0|4|3|0|4	0.08	0.15	1.27	0.52
BioID_Tbx2	4758616	JUN	7|8	15	7.5	2	0|0|0|0|0|0|3|2|7|5|0|2|0|0|0|0|0|0|6|5|0|0|2|0|0|5|5|0	0.07	0.09	2.5	0.53
BioID_Tbx2	PPIA_HUMAN	PPIA	6|9	15	7.5	2	0|3|0|0|4|15|0|3|0|0|0|0|0|0|0|0|0|0|0|0|9|7|4|0|0|0|0|0	0.06	0.12	2.33	0.53
BioID_Tbx2	190610012	ZNF24	0|3	3	1.5	2	0|0|0|0|0|0|0|0|5|5|0|0|0|0|0|0|0|0|0|3|0|0|0|0|0|0|4|0	0.06	0.12	1.24	0.53
BioID_Tbx2	57222568	MLLT6	0|3	3	1.5	2	0|0|0|0|0|0|0|0|3|0|0|3|0|0|0|0|0|2|0|4|0|0|0|0|0|0|0|4	0.06	0.13	1.31	0.53
BioID_Tbx2	18034690	C20orf4	2|0	2	1	2	0|0|0|0|0|0|4|0|0|0|0|0|0|0|0|0|0|0|0|4|0|0|0|0|0|0|4|0	0.06	0.13	1.17	0.53
BioID_Tbx2	344925845	RCOR1	15|18	33	16.5	2	0|2|4|0|0|0|3|4|13|0|6|8|7|8|5|2|3|6|4|3|0|0|11|9|5|5|6|6	0.05	0.1	2.33	0.54
BioID_Tbx2	207452735	EPPK1	4|5	9	4.5	2	0|0|5|4|3|0|0|3|0|0|0|0|0|0|0|0|0|0|0|2|3|0|0|0|5|0|0|3	0.05	0.08	2.25	0.54
BioID_Tbx2	5453832	HYOU1	4|2	6	3	2	0|0|0|0|0|0|2|6|0|0|0|0|0|0|0|0|0|0|0|5|0|0|0|0|5|0|2|3	0.05	0.09	1.83	0.54
BioID_Tbx2	8923040	CDKN2AIP	0|3	3	1.5	2	0|0|0|0|0|0|3|3|0|2|0|0|0|0|0|0|0|2|0|2|0|0|2|0|0|0|2|0	0.05	0.11	1.31	0.54
BioID_Tbx2	4757812	ATP5J2	0|3	3	1.5	2	0|0|0|0|0|0|0|0|0|0|0|0|0|0|0|0|0|6|2|3|0|0|0|0|4|0|2|0	0.06	0.12	1.24	0.54
BioID_Tbx2	8923448	MRPL16	2|0	2	1	2	0|0|0|0|0|0|0|4|0|0|0|0|0|0|0|0|0|0|0|0|0|0|0|0|2|2|0|4	0.06	0.11	1.17	0.54
BioID_Tbx2	162951877	SCIN	13|7	20	10	2	0|0|0|0|25|17|0|0|0|0|0|0|0|0|0|4|3|4|0|0|8|0|3|0|0|0|0|0	0.05	0.1	2.19	0.55
BioID_Tbx2	4507949	YWHAB	0|3	3	1.5	2	0|0|0|0|0|4|9|7|0|0|0|0|0|0|0|0|0|0|0|0|0|0|0|0|0|0|0|0	0.05	0.09	1.05	0.55
BioID_Tbx2	4758128	DCLK1	0|2	2	1	2	0|0|2|0|2|0|2|3|0|0|0|0|0|0|0|0|0|3|0|0|0|0|0|0|0|0|0|0	0.05	0.09	1.17	0.55
BioID_Tbx2	4507879	VDAC1	6|6	12	6	2	2|0|0|0|0|6|5|0|0|0|0|0|0|0|0|0|0|7|0|0|0|3|0|0|7|7|0|0	0.04	0.04	2.27	0.56
BioID_Tbx2	256223453	DDX20	4|3	7	3.5	2	3|0|0|4|0|0|0|5|0|0|0|0|0|0|0|0|0|0|2|5|0|0|0|0|3|0|0|3	0.04	0.06	1.96	0.56
BioID_Tbx2	300192933	AFG3L2	3|2	5	2.5	2	0|0|0|0|0|0|0|3|0|0|0|0|0|0|2|0|0|5|0|2|0|0|0|0|0|4|0|4	0.04	0.06	1.75	0.56
BioID_Tbx2	148536864	SMARCD2	3|0	3	1.5	2	0|0|0|0|0|0|0|0|0|0|0|0|0|2|0|0|0|2|0|0|0|0|4|7|4|0|0|0	0.04	0.09	1.11	0.56
BioID_Tbx2	58761544	KDM1A	44|43	87	43.5	2	0|0|0|0|0|0|10|14|21|16|21|24|17|13|7|3|4|16|8|15|0|0|22|15|20|11|16|15	0.03	0.05	2.49	0.57
BioID_Tbx2	4557499	CTBP2	4|0	4	2	2	0|0|0|0|0|2|5|0|0|3|0|0|0|0|0|0|0|3|2|3|0|0|0|0|0|2|4|0	0.03	0.07	1.17	0.57
BioID_Tbx2	4505357	NDUFA4	0|3	3	1.5	2	3|3|3|3|2|0|0|0|0|0|0|0|0|0|2|0|0|0|0|0|0|3|0|0|0|0|0|0	0.03	0.06	1.11	0.57
BioID_Tbx2	48255945	ATP2B1	0|2	2	1	2	0|0|2|0|0|0|2|0|0|0|0|0|0|0|0|0|0|5|0|0|0|0|0|0|2|4|0|0	0.03	0.06	0.93	0.57
BioID_Tbx2	5031597	ARPC3	7|8	15	7.5	2	0|0|0|0|7|5|0|0|0|0|2|0|4|0|0|3|4|5|0|0|9|0|3|0|0|2|0|3	0.03	0.04	2.23	0.58
BioID_Tbx2	169234719	LIN54	0|8	8	4	2	0|0|0|0|0|0|0|0|4|4|0|4|4|3|3|3|0|3|0|3|0|0|4|2|3|3|3|3	0.03	0.05	1.19	0.58
BioID_Tbx2	127138957	TSHZ3	0|6	6	3	2	0|0|0|0|0|0|0|0|0|3|0|5|0|0|0|0|0|2|0|2|0|0|6|2|4|4|3|4	0.03	0.06	1.2	0.58
BioID_Tbx2	4507793	UBE2N	0|2	2	1	2	3|0|0|2|0|2|0|3|0|0|0|0|0|0|0|0|0|0|0|0|0|2|0|0|0|0|2|0	0.03	0.06	1	0.58
BioID_Tbx2	197276647	LRRFIP2	21|25	46	23	2	0|0|0|0|27|16|0|0|0|0|12|0|10|0|0|8|2|7|0|0|22|0|2|5|0|6|0|0	0.02	0.04	2.75	0.59
BioID_Tbx2	4504517	HSPB1	4|4	8	4	2	0|0|0|2|0|0|3|2|0|2|0|0|0|0|2|0|0|2|2|5|0|2|0|0|2|0|5|0	0.02	0.02	1.93	0.59
BioID_Tbx2	11125770	AIMP2	2|4	6	3	2	0|0|0|0|0|2|6|5|0|0|0|0|0|2|0|0|0|0|0|3|0|0|2|0|0|0|3|4	0.02	0.04	1.56	0.59
BioID_Tbx2	21359945	NCAPG	0|2	2	1	2	0|0|0|0|0|0|7|2|0|2|0|0|0|0|0|0|0|0|2|0|0|0|0|0|5|0|0|0	0.02	0.04	0.78	0.59
BioID_Tbx2	73747799	VPS52	0|2	2	1	2	0|0|0|0|0|0|0|4|0|0|0|0|0|0|0|0|0|0|0|0|0|0|0|0|5|3|2|3	0.02	0.04	0.82	0.59
BioID_Tbx2	190194386	TM9SF3	0|2	2	1	2	0|0|0|0|0|0|0|3|0|0|0|0|0|0|0|0|0|0|0|3|0|0|0|0|0|3|4|3	0.02	0.04	0.88	0.59
BioID_Tbx2	150378533	USP7	34|44	78	39	2	0|0|0|0|0|0|13|8|21|22|14|24|18|22|18|8|2|15|7|12|4|0|10|12|20|2|18|18	0.02	0.03	2.21	0.6
BioID_Tbx2	288856248	NEXN	27|24	51	25.5	2	0|0|0|0|28|11|0|0|0|0|13|0|10|0|0|13|9|12|0|0|23|0|4|0|0|5|0|0	0.02	0.03	2.79	0.6
BioID_Tbx2	16554585	CORO2A	8|7	15	7.5	2	0|0|0|0|9|3|0|0|0|0|5|0|0|0|0|10|5|5|0|0|13|0|0|0|0|0|0|0	0.02	0.02	2.1	0.6
BioID_Tbx2	4885585	SAE1	8|3	11	5.5	2	0|0|0|0|0|9|6|5|0|0|0|0|0|0|0|0|0|4|2|5|0|0|4|2|2|3|4|2	0.02	0.03	1.6	0.6
BioID_Tbx2	41327779	DDX55	2|0	2	1	2	0|0|0|0|0|0|0|2|0|0|0|0|0|0|0|0|0|0|2|0|0|0|3|0|5|4|0|2	0.01	0.03	0.78	0.61
BioID_Tbx2	5902122	SPTBN2	25|23	48	24	2	0|0|0|0|46|22|0|0|0|0|0|0|0|0|0|0|7|10|0|0|31|0|10|0|0|0|0|0	0.01	0.01	2.67	0.62
BioID_Tbx2	42716275	CNOT1	3|5	8	4	2	0|0|0|0|0|0|11|15|0|0|0|0|0|0|0|0|0|0|0|4|0|0|0|0|3|0|3|2	0.01	0.02	1.47	0.62
BioID_Tbx2	7019485	PDCD6	2|3	5	2.5	2	0|0|0|0|0|0|3|3|0|0|0|0|0|0|0|0|0|4|3|0|0|0|0|0|6|5|2|0	0.01	0.02	1.35	0.62
BioID_Tbx2	4826898	PFN1	2|0	2	1	2	0|0|0|0|3|6|2|2|0|0|0|0|0|0|0|0|0|0|0|0|0|8|0|0|0|0|0|0	0.01	0.02	0.67	0.62
BioID_Tbx2	23308607	HM13	0|2	2	1	2	0|0|0|0|0|0|0|2|0|0|0|0|0|0|0|0|0|3|0|2|0|0|0|0|4|0|4|5	0.01	0.02	0.7	0.62
BioID_Tbx2	6005743	DDX19B	0|2	2	1	2	0|0|0|0|0|0|0|0|0|0|0|0|0|2|0|0|0|0|0|0|0|0|0|0|8|2|3|6	0.01	0.02	0.67	0.62
BioID_Tbx2	116534898	DSG2	21|13	34	17	2	0|0|0|0|39|31|0|2|0|0|0|0|0|0|0|0|0|7|0|0|8|0|8|5|0|10|0|0	0.01	0.01	2.16	0.63
BioID_Tbx2	22749415	STT3A	7|12	19	9.5	2	0|0|0|0|4|2|7|8|0|0|0|0|0|0|0|0|0|7|2|7|0|0|0|0|11|6|8|9	0.01	0.01	1.87	0.63
BioID_Tbx2	5031569	ACTR1A	3|7	10	5	2	0|0|0|0|0|0|21|18|0|2|0|0|0|0|0|0|0|2|0|0|3|0|2|0|2|0|0|0	0.01	0.01	1.4	0.63
BioID_Tbx2	47578105	NIPBL	3|6	9	4.5	2	0|0|0|0|0|0|0|0|2|0|0|2|0|2|0|0|0|3|0|5|0|0|9|8|4|3|0|4	0.01	0.01	1.5	0.63
BioID_Tbx2	6912540	NUBP2	4|4	8	4	2	0|0|0|0|0|0|4|3|2|0|0|0|0|0|0|0|0|3|0|3|0|0|2|3|4|4|2|3	0.01	0.01	1.7	0.63
BioID_Tbx2	5902134	CORO1A	4|3	7	3.5	2	0|0|0|0|5|4|0|0|0|0|0|0|3|0|0|8|0|5|0|0|8|0|0|0|0|0|0|0	0.01	0.01	1.48	0.63
BioID_Tbx2	7657198	DIMT1	4|2	6	3	2	0|0|0|0|0|2|5|3|0|0|0|0|0|0|0|0|0|0|0|3|0|0|3|2|5|3|2|3	0.01	0.01	1.35	0.63
BioID_Tbx2	5031699	FLOT1	2|0	2	1	2	0|0|0|0|5|0|4|0|0|0|0|0|0|0|0|0|0|0|0|0|10|0|0|0|0|4|0|0	0.01	0.01	0.61	0.63
BioID_Tbx2	94681057	YARS2	0|2	2	1	2	0|0|0|0|0|0|0|6|0|0|0|0|0|0|0|0|0|2|0|0|0|0|0|0|2|3|0|9	0.01	0.01	0.64	0.63
BioID_Tbx2	117168248	PTPLAD1	9|5	14	7	2	0|0|0|0|0|0|3|5|0|0|0|0|0|0|0|0|0|7|3|6|5|0|4|6|6|4|6|5	0.01	0.01	1.63	0.64
BioID_Tbx2	6912240	AP3M1	3|5	8	4	2	3|0|0|0|0|0|5|4|0|3|0|0|0|0|0|0|0|0|3|3|0|0|0|2|4|4|5|2	0	0.01	1.47	0.64
BioID_Tbx2	24797086	IPO5	6|0	6	3	2	0|0|0|0|0|6|0|5|0|5|0|5|0|0|2|0|0|3|0|0|0|4|3|0|5|0|0|6	0	0.01	0.95	0.64
BioID_Tbx2	12408675	PFDN2	2|3	5	2.5	2	0|0|0|0|0|0|6|8|0|3|0|0|0|0|0|0|0|0|0|2|0|0|0|2|2|2|2|2	0	0.01	1.21	0.64
BioID_Tbx2	15529978	ZNF622	3|0	3	1.5	2	0|0|0|0|0|0|8|3|0|0|0|0|0|0|0|0|0|2|2|0|0|0|0|2|3|4|5|0	0	0.01	0.72	0.64
BioID_Tbx2	38569421	ACLY	0|2	2	1	2	0|0|0|0|0|0|12|6|0|0|0|0|0|0|0|0|0|0|0|0|0|0|0|2|3|0|0|2	0	0.01	0.56	0.64
BioID_Tbx2	4503743	FLII	22|20	42	21	2	0|0|0|0|20|7|4|5|0|0|14|0|14|0|0|9|7|8|0|0|20|0|0|0|0|8|0|3	0	0.01	2.47	0.65
BioID_Tbx2	6005747	RNF2	5|9	14	7	2	0|0|0|0|0|0|3|0|0|6|3|6|4|3|5|0|0|5|0|3|0|0|6|6|5|3|3|3	0	0.01	1.61	0.65
BioID_Tbx2	154354962	IMMT	0|5	5	2.5	2	0|0|0|0|2|0|2|8|0|0|0|0|0|0|0|0|2|3|0|6|0|2|0|0|5|6|2|2	0	0.01	0.88	0.65
BioID_Tbx2	5729840	TUBGCP2	0|4	4	2	2	0|0|0|0|0|0|9|7|0|0|0|0|0|0|0|0|0|0|0|5|0|0|0|0|5|3|4|3	0	0.01	0.78	0.65
BioID_Tbx2	84872173	ZNF131	2|0	2	1	2	0|0|0|0|0|0|3|0|2|2|0|3|3|0|0|0|0|0|2|0|0|0|4|0|0|0|0|3	0	0.01	0.64	0.65
BioID_Tbx2	4506407	RANBP1	0|2	2	1	2	2|2|0|0|0|4|5|6|0|3|0|0|0|0|0|0|0|0|0|0|2|0|0|0|0|0|0|0	0	0.01	0.58	0.65
BioID_Tbx2	51873031	NCLN	0|2	2	1	2	0|0|0|0|0|0|3|2|0|0|0|0|0|0|0|0|0|0|0|4|0|0|0|0|4|5|3|2	0	0.01	0.61	0.65
BioID_Tbx2	5031573	ACTR3	15|18	33	16.5	2	0|0|0|0|20|17|0|4|0|0|6|0|8|0|0|5|4|10|0|0|16|0|3|2|5|0|0|4	0	0	2.22	0.66
BioID_Tbx2	148529011	CORO2B	6|7	13	6.5	2	0|0|0|0|10|0|0|0|0|0|4|0|2|0|0|7|6|5|0|0|13|0|0|0|0|7|0|0	0	0	1.69	0.66
BioID_Tbx2	94538362	FLOT2	2|4	6	3	2	2|0|0|0|6|3|4|7|0|0|0|0|0|0|0|0|0|0|0|2|4|0|0|0|0|0|3|5	0	0	1.17	0.66
BioID_Tbx2	82659109	UBR4	2|3	5	2.5	2	0|0|0|0|0|0|5|4|0|0|0|0|0|0|0|0|0|0|0|3|0|0|3|0|8|0|3|6	0	0	1.09	0.66
BioID_Tbx2	93102371	PBRM1	3|0	3	1.5	2	0|0|0|0|0|0|0|0|3|0|0|0|3|5|0|0|0|0|2|6|0|0|3|5|2|0|2|0	0	0	0.68	0.66
BioID_Tbx2	81295404	ACOT9	3|0	3	1.5	2	4|4|3|2|0|0|0|0|0|0|0|0|0|0|0|0|0|0|0|4|0|3|0|0|0|2|5|4	0	0	0.68	0.66
BioID_Tbx2	4503545	EIF5A	0|3	3	1.5	2	0|0|0|0|0|2|6|2|6|0|0|0|0|0|0|0|0|0|0|0|0|18|0|0|0|0|0|0	0	0	0.62	0.66
BioID_Tbx2	148664186	PKP2	0|2	2	1	2	2|4|0|0|3|0|0|0|0|0|0|0|0|0|0|0|0|4|0|0|3|0|4|2|2|0|0|0	0	0	0.58	0.66
BioID_Tbx2	334724463	TWF1	36|31	67	33.5	2	0|0|0|0|27|21|3|7|0|0|19|0|13|4|3|9|13|20|0|0|17|2|7|8|8|13|0|9	0	0	2.46	0.67
BioID_Tbx2	4507553	TMOD1	30|34	64	32	2	0|0|0|0|29|17|0|7|0|0|9|0|12|0|0|9|0|20|0|0|37|0|9|7|0|13|0|3	0	0	2.6	0.67
BioID_Tbx2	20149496	EFHD1	25|26	51	25.5	2	0|0|0|0|19|7|5|0|0|0|17|0|16|0|0|25|8|13|0|0|23|0|6|0|0|5|0|0	0	0	2.48	0.67
BioID_Tbx2	259490226	DACH1	6|14	20	10	2	0|0|0|0|0|0|0|0|5|9|8|13|7|7|3|2|5|6|0|0|0|0|7|5|6|7|0|6	0	0	1.49	0.67
BioID_Tbx2	145309309	USP9X	9|5	14	7	2	0|0|0|3|0|0|9|9|0|0|0|0|0|0|2|0|0|7|2|4|3|0|0|4|8|0|4|9	0	0	1.53	0.67
BioID_Tbx2	62955803	NUP188	3|6	9	4.5	2	0|0|0|0|0|0|4|3|0|0|0|2|2|0|2|0|0|5|0|5|0|0|3|0|11|0|6|7	0	0	1.26	0.67
BioID_Tbx2	28872725	PSMD11	0|2	2	1	2	0|0|0|0|0|0|2|4|3|5|0|3|2|2|3|0|0|0|0|3|0|0|0|0|0|0|0|0	0	0	0.52	0.67
BioID_Tbx2	10190682	CBX8	0|2	2	1	2	0|0|0|0|0|0|0|0|2|5|0|0|0|0|0|0|0|0|0|5|0|0|0|3|3|3|4|3	0	0	0.5	0.67
BioID_Tbx2	16262452	CGN	12|8	20	10	2	0|0|0|0|13|0|0|0|0|0|8|0|7|4|0|14|10|0|0|0|17|0|4|6|0|0|0|0	0	0	1.69	0.68
BioID_Tbx2	4503363	DPM1	5|5	10	5	2	0|0|0|0|0|0|4|8|0|0|0|0|0|0|0|0|0|3|2|6|0|0|0|3|5|6|6|6	0	0	1.43	0.68
BioID_Tbx2	4757702	EIF4E2	4|3	7	3.5	2	0|0|0|0|0|0|16|21|3|0|0|0|0|0|0|0|0|0|0|0|0|0|0|0|3|0|2|0	0	0	1.09	0.68
BioID_Tbx2	16950633	ASS1	4|3	7	3.5	2	0|0|0|0|4|4|4|8|0|0|0|0|0|0|0|0|0|5|0|3|0|0|0|0|4|4|6|0	0	0	1.17	0.68
BioID_Tbx2	255918129	LMF2	2|5	7	3.5	2	0|0|0|0|0|0|7|5|0|0|0|0|0|0|0|0|0|3|0|5|0|0|0|0|9|7|6|5	0	0	1.04	0.68
BioID_Tbx2	4503895	GALK1	0|3	3	1.5	2	3|3|0|3|0|0|0|2|0|0|0|0|0|0|0|0|0|3|0|4|2|3|0|0|3|5|0|2	0	0	0.64	0.68
BioID_Tbx2	5453629	DCTN2	2|0	2	1	2	0|0|0|0|0|0|16|16|0|0|0|0|0|0|0|0|0|0|0|0|0|0|0|0|0|0|0|0	0	0	0.44	0.68
BioID_Tbx2	4758504	HSD17B10	0|2	2	1	2	0|0|0|0|0|4|0|0|0|0|0|0|0|0|0|0|0|0|2|5|0|2|0|0|3|4|5|4	0	0	0.48	0.68
BioID_Tbx2	4506103	EIF2AK2	0|2	2	1	2	0|0|0|0|0|0|2|0|0|0|0|0|3|3|4|0|0|3|0|0|0|0|0|0|5|0|5|4	0	0	0.48	0.68
BioID_Tbx2	24308382	LENG8	11|23	34	17	2	0|0|0|0|0|0|5|7|11|13|10|8|8|9|11|0|5|13|3|11|0|0|13|9|10|8|8|13	0	0	1.62	0.69
BioID_Tbx2	31652242	TCF20	11|9	20	10	2	0|0|0|0|0|0|3|0|6|0|0|4|0|3|0|2|0|4|3|10|0|0|6|5|13|8|6|7	0	0	1.75	0.69
BioID_Tbx2	41322908	PLEC	5|12	17	8.5	2	14|8|0|0|11|9|0|0|0|0|0|0|0|0|0|0|0|0|0|0|23|5|0|0|9|0|0|7	0	0	1.38	0.69
BioID_Tbx2	4506715	RPS28	0|4	4	2	2	3|6|6|5|4|5|0|0|0|0|2|2|0|0|0|0|0|0|0|0|0|4|2|0|2|0|0|0	0	0	0.68	0.69
BioID_Tbx2	17738285	ZKSCAN4	2|0	2	1	2	0|0|0|0|0|0|2|0|0|0|0|0|3|0|0|0|2|2|0|0|0|0|6|2|3|2|4|3	0	0	0.48	0.69
BioID_Tbx2	7706735	GTF2A1	0|2	2	1	2	0|0|0|0|0|0|2|3|4|0|0|0|0|0|0|0|0|2|2|4|0|0|3|0|3|0|4|2	0	0	0.48	0.69
BioID_Tbx2	53759148	RBBP5	0|2	2	1	2	0|0|0|0|0|0|0|0|2|2|2|5|0|3|3|3|0|2|0|0|0|0|5|3|0|0|0|0	0	0	0.47	0.69
BioID_Tbx2	4505303	MYL6B	23|24	47	23.5	2	0|0|0|0|26|23|0|8|0|0|11|0|9|0|0|8|0|6|0|0|22|0|5|7|8|0|0|9	0	0	2.32	0.7
BioID_Tbx2	47717100	ATP6V1H	6|6	12	6	2	0|0|2|0|0|3|3|5|0|4|0|0|0|0|0|0|0|5|3|6|0|0|4|0|6|5|7|4	0	0	1.47	0.7
BioID_Tbx2	21396489	LONP1	2|4	6	3	2	0|0|0|0|0|0|0|9|0|0|0|0|0|0|0|0|0|6|0|7|0|0|0|0|7|7|4|5	0	0	0.93	0.7
BioID_Tbx2	34147522	ADCK3	0|3	3	1.5	2	3|2|3|4|0|2|0|5|0|0|0|0|0|0|0|0|0|2|0|0|0|2|0|0|5|2|2|5	0	0	0.57	0.7
BioID_Tbx2	45006986	AIMP1	0|3	3	1.5	2	0|0|0|0|0|0|6|4|3|0|0|0|0|4|0|0|0|2|0|2|0|2|0|2|3|0|4|5	0	0	0.57	0.7
BioID_Tbx2	28557677	PHF6	0|2	2	1	2	0|0|0|0|0|0|0|0|3|3|3|0|0|3|3|0|0|0|0|4|0|0|0|3|3|0|4|3	0	0	0.44	0.7
BioID_Tbx2	341915867	LOC100652741	16|18	34	17	2	0|0|0|0|0|0|3|2|13|13|6|10|6|5|3|0|3|3|5|11|0|0|10|11|0|14|10|4	0	0	1.97	0.71
BioID_Tbx2	13994151	PDLIM1	11|11	22	11	2	0|0|0|0|10|2|13|11|0|0|3|0|5|2|0|7|3|10|0|0|15|0|2|0|0|3|0|3	0	0	1.73	0.71
BioID_Tbx2	7705855	HSD17B12	7|6	13	6.5	2	0|0|0|0|6|0|7|7|0|0|0|0|0|0|0|0|0|5|0|5|2|0|3|0|9|4|6|9	0	0	1.44	0.71
BioID_Tbx2	20070197	DDOST	4|5	9	4.5	2	0|0|0|0|0|0|5|3|0|0|0|0|0|3|0|4|3|6|0|4|0|0|0|0|7|5|6|7	0	0	1.19	0.71
BioID_Tbx2	4759034	ETF1	4|2	6	3	2	0|0|0|0|0|0|8|6|0|0|0|0|0|0|0|0|0|2|0|10|0|0|2|0|6|0|6|8	0	0	0.88	0.71
BioID_Tbx2	124378039	SEC16A	3|3	6	3	2	3|3|6|0|2|3|6|5|0|0|0|0|0|0|0|0|0|0|0|0|0|6|0|0|2|0|3|3	0	0	1	0.71
BioID_Tbx2	224589127	TMEM33	0|3	3	1.5	2	0|0|0|0|0|0|3|0|0|5|0|0|0|3|5|0|0|4|0|5|2|0|2|0|5|0|2|3	0	0	0.54	0.71
BioID_Tbx2	122937211	KIAA0368	0|3	3	1.5	2	0|0|0|0|0|0|5|9|0|0|0|0|0|0|0|0|0|2|0|6|0|0|0|0|9|3|4|5	0	0	0.49	0.71
BioID_Tbx2	20149619	DHRS7B	2|0	2	1	2	0|0|0|0|0|0|4|2|0|0|0|0|0|0|0|0|0|3|0|4|0|0|0|0|7|5|4|5	0	0	0.41	0.71
BioID_Tbx2	4502861	AP3S1	0|2	2	1	2	2|0|2|0|0|0|2|4|0|0|0|2|0|0|3|0|0|0|0|3|0|0|2|0|5|4|0|5	0	0	0.41	0.71
BioID_Tbx2	115583685	SLC16A1	9|6	15	7.5	2	0|0|0|0|0|3|7|8|0|0|0|0|0|0|0|0|0|5|0|8|0|0|3|4|14|4|9|11	0	0	1.38	0.72
BioID_Tbx2	331284125	EP400	5|8	13	6.5	2	0|0|0|0|0|0|5|5|8|5|0|4|0|0|0|0|3|0|0|5|0|0|3|9|5|10|3|6	0	0	1.28	0.72
BioID_Tbx2	13489054	MAP2K2	4|7	11	5.5	2	0|0|0|0|0|0|9|17|0|2|0|0|0|0|0|0|0|2|0|13|0|0|0|2|10|4|10|0	0	0	1.12	0.72
BioID_Tbx2	21361114	SLC25A11	5|5	10	5	2	0|0|0|0|4|0|7|6|0|2|0|0|0|0|2|0|0|6|0|4|0|0|3|3|8|5|3|4	0	0	1.23	0.72
BioID_Tbx2	4758012	CLTC	6|2	8	4	2	2|0|2|0|0|3|20|13|0|0|0|0|0|0|0|0|0|0|0|2|4|6|0|2|3|0|2|4	0	0	0.89	0.72
BioID_Tbx2	14277700	RPS12	4|4	8	4	2	4|2|8|5|2|2|0|0|3|0|3|0|5|4|3|2|0|0|2|0|2|5|3|2|0|2|0|2	0	0	1.1	0.72
BioID_Tbx2	62460637	IPO4	4|2	6	3	2	0|0|0|0|2|0|8|7|0|0|0|0|0|0|0|0|0|6|0|0|0|0|0|0|14|3|0|12	0	0	0.81	0.72
BioID_Tbx2	5453906	CDIPT	2|2	4	2	2	0|0|0|0|0|2|4|3|0|4|0|3|0|2|2|0|0|3|2|3|0|0|0|3|2|3|2|0	0	0	0.74	0.72
BioID_Tbx2	4503477	EEF1B2	2|0	2	1	2	0|0|0|0|0|2|9|7|0|2|0|2|0|0|0|0|0|3|0|3|0|0|2|3|0|0|2|2	0	0	0.38	0.72
BioID_Tbx2	14917109	AP2M1	2|0	2	1	2	0|0|0|0|0|0|6|4|2|0|0|3|0|0|0|0|0|0|0|4|0|0|5|5|2|0|7|0	0	0	0.37	0.72
BioID_Tbx2	5730079	SRSF10	2|0	2	1	2	0|0|0|0|0|0|0|0|5|2|0|0|0|4|0|0|0|3|3|4|0|0|4|7|0|2|4|0	0	0	0.37	0.72
BioID_Tbx2	261878478	DHX40	2|0	2	1	2	0|0|0|0|0|0|2|0|3|0|2|4|5|0|3|2|0|0|0|4|0|0|0|0|3|0|4|4	0	0	0.39	0.72
BioID_Tbx2	4504251	HIST2H2AA3	29|0	29	14.5	2	31|0|0|0|0|0|0|0|0|0|0|0|0|0|0|0|0|0|0|0|0|0|37|0|45|0|64|0	0	0	1.15	0.73
BioID_Tbx2	33946297	ZNF326	8|9	17	8.5	2	0|0|0|0|4|8|7|6|2|0|0|0|0|0|0|0|0|5|2|8|3|0|6|4|10|8|4|6	0	0	1.47	0.73
BioID_Tbx2	32307128	NCOA6	6|7	13	6.5	2	0|0|0|0|0|0|0|4|0|6|4|7|3|6|3|0|0|6|0|7|0|0|5|5|6|4|3|4	0	0	1.3	0.73
BioID_Tbx2	29826335	EIF2S2	5|4	9	4.5	2	0|0|0|0|0|0|8|5|2|4|0|0|0|0|3|0|0|3|2|11|0|0|0|2|6|3|5|3	0	0	1.11	0.73
BioID_Tbx2	9910382	TOMM22	3|5	8	4	2	0|0|0|0|0|2|5|5|0|0|0|0|0|0|0|0|0|6|6|8|0|0|3|4|8|0|6|6	0	0	0.95	0.73
BioID_Tbx2	217035105	DNAJC11	3|5	8	4	2	0|0|0|0|0|0|4|8|0|0|0|0|0|0|0|0|0|5|2|9|0|0|2|6|4|4|7|6	0	0	0.98	0.73
BioID_Tbx2	9994185	RBM7	3|4	7	3.5	2	0|0|0|0|0|0|4|0|2|0|2|0|0|0|0|0|0|7|3|4|0|0|5|8|5|4|3|5	0	0	0.94	0.73
BioID_Tbx2	6005872	SEC63	3|3	6	3	2	5|2|3|0|0|0|0|6|0|5|0|0|0|0|3|0|0|5|2|5|0|0|0|0|5|2|0|6	0	0	0.86	0.73
BioID_Tbx2	24430151	PSMC1	0|6	6	3	2	0|0|0|2|0|0|10|6|6|0|5|9|0|0|0|0|0|0|4|7|0|0|0|0|0|5|5|4	0	0	0.67	0.73
BioID_Tbx2	6912734	TNPO3	0|3	3	1.5	2	0|0|0|0|0|0|6|6|0|3|0|0|0|0|0|0|0|4|0|7|0|0|0|2|6|0|6|8	0	0	0.44	0.73
BioID_Tbx2	170763479	MMS19	0|2	2	1	2	0|0|0|0|0|0|0|3|4|3|0|0|0|0|0|0|0|3|0|5|2|0|0|0|9|0|6|6	0	0	0.34	0.73
BioID_Tbx2	5031595	ARPC4	10|12	22	11	2	0|0|0|0|16|13|0|0|0|0|9|0|10|0|0|9|3|11|0|0|12|0|6|4|2|0|0|4	0	0	1.56	0.74
BioID_Tbx2	15487670	NXF1	7|3	10	5	2	5|3|6|2|0|0|9|6|7|2|0|5|2|4|0|0|0|6|3|3|0|3|2|2|4|3|5|5	0	0	0.99	0.74
BioID_Tbx2	9966764	LYPLA2	4|3	7	3.5	2	0|0|0|0|0|0|6|5|5|6|2|4|2|2|3|0|0|3|0|3|0|0|3|5|0|0|4|5	0	0	0.88	0.74
BioID_Tbx2	6274552	STAT1	2|3	5	2.5	2	0|0|0|0|0|0|19|10|3|2|0|0|0|0|0|0|0|0|4|3|0|0|2|0|5|4|0|0	0	0	0.67	0.74
BioID_Tbx2	28827782	ZHX3	0|3	3	1.5	2	0|0|0|0|0|0|0|0|5|4|0|3|0|2|0|0|2|4|2|0|0|0|7|4|4|0|4|6	0	0	0.45	0.74
BioID_Tbx2	23111038	SNX2	0|2	2	1	2	0|0|0|0|0|0|16|14|0|0|0|0|0|0|0|0|0|5|0|3|0|0|6|0|0|3|0|0	0	0	0.3	0.74
BioID_Tbx2	28416946	MYO18A	112|101	213	106.5	2	0|0|0|0|115|79|0|10|0|0|37|0|28|0|0|27|12|44|0|0|90|0|26|13|3|15|0|7	0	0	2.95	0.75
BioID_Tbx2	4758638	PRDX6	6|15	21	10.5	2	5|0|4|0|2|7|18|9|6|5|0|0|0|0|0|0|0|5|9|13|0|8|4|8|6|2|12|9	0	0	1.23	0.75
BioID_Tbx2	145386566	ZNF148	5|12	17	8.5	2	0|0|0|0|0|0|2|3|11|10|0|6|0|2|0|0|0|5|7|11|0|0|6|7|8|10|11|7	0	0	1.14	0.75
BioID_Tbx2	5454090	SSR4	6|7	13	6.5	2	0|0|2|0|5|4|3|4|4|4|0|0|0|0|0|0|0|5|6|8|3|0|6|3|7|7|7|5	0	0	1.21	0.75
BioID_Tbx2	4885371	H1F0	3|3	6	3	2	0|0|0|0|0|0|0|0|5|0|4|5|3|2|2|0|0|3|3|7|0|0|0|2|5|2|10|3	0	0	0.75	0.75
BioID_Tbx2	9966881	NUP107	4|2	6	3	2	0|0|0|0|0|0|9|9|3|2|2|4|2|2|0|0|0|0|0|4|0|0|4|3|4|0|6|4	0	0	0.72	0.75
BioID_Tbx2	21614499	EZR	6|0	6	3	2	0|0|0|0|5|0|20|18|0|0|0|0|0|0|0|0|0|0|0|4|0|0|15|11|0|0|2|0	0	0	0.56	0.75
BioID_Tbx2	73747829	LIG3	2|3	5	2.5	2	0|0|0|0|0|0|0|3|3|0|0|4|3|3|4|0|0|5|0|4|0|0|5|5|8|2|0|5	0	0	0.65	0.75
BioID_Tbx2	237820620	GRWD1	0|5	5	2.5	2	0|0|0|0|2|0|5|5|0|4|2|2|2|0|0|0|0|9|5|0|0|0|0|4|6|5|5|7	0	0	0.56	0.75
BioID_Tbx2	150417989	CCNK	2|0	2	1	2	0|0|0|0|0|0|4|0|5|4|0|0|2|0|0|0|0|6|2|4|0|0|3|2|4|3|3|5	0	0	0.3	0.75
BioID_Tbx2	4885649	UBA2	0|2	2	1	2	0|0|0|0|0|0|5|3|2|2|0|3|0|2|0|0|0|2|3|2|0|3|3|4|5|5|4|3	0	0	0.3	0.75
BioID_Tbx2	122937345	MYO5B	79|75	154	77	2	0|0|0|0|89|62|0|0|0|0|23|0|16|0|7|21|9|33|0|0|91|0|18|9|0|8|0|7	0	0	2.74	0.76
BioID_Tbx2	63252900	TPM1	62|50	112	56	2	0|0|0|0|38|31|0|0|0|0|36|0|28|11|0|25|18|21|0|0|40|8|0|18|20|20|0|27	0	0	2.3	0.76
BioID_Tbx2	5453597	CAPZA1	40|48	88	44	2	2|0|0|0|32|24|18|19|0|0|24|6|19|7|0|12|13|29|0|0|34|4|12|17|10|18|2|12	0	0	2.18	0.76
BioID_Tbx2	283436220	ATAD3A	11|20	31	15.5	2	5|0|7|3|4|9|8|14|0|0|0|0|5|0|4|0|0|11|3|12|0|5|0|0|16|23|13|15	0	0	1.48	0.76
BioID_Tbx2	57634534	NUP205	8|10	18	9	2	0|0|0|3|3|0|10|8|3|3|0|0|0|4|5|0|0|8|2|11|4|0|4|2|12|3|9|13	0	0	1.3	0.76
BioID_Tbx2	91199540	DLD	5|9	14	7	2	8|2|6|4|4|6|3|14|0|0|0|0|0|0|0|0|0|7|3|5|2|6|3|4|7|9|4|7	0	0	1.08	0.76
BioID_Tbx2	6912280	AHSA1	4|6	10	5	2	3|0|6|0|3|3|10|12|2|2|0|0|0|0|0|0|0|4|2|7|2|3|2|3|4|2|5|7	0	0	0.97	0.76
BioID_Tbx2	34147416	BRMS1L	4|5	9	4.5	2	0|0|0|0|0|0|3|3|5|6|0|4|3|3|5|0|0|4|2|4|0|0|11|9|5|0|3|4	0	0	0.91	0.76
BioID_Tbx2	4507943	XPO1	5|3	8	4	2	0|0|0|0|0|0|8|11|0|0|0|0|0|0|0|0|0|6|3|7|0|0|0|0|12|3|10|8	0	0	0.82	0.76
BioID_Tbx2	61676188	HUWE1	5|0	5	2.5	2	3|0|5|3|0|0|7|5|0|0|0|0|0|0|0|0|0|8|0|4|0|0|5|3|9|4|5|7	0	0	0.51	0.76
BioID_Tbx2	19557636	PPIL3	0|2	2	1	2	0|0|0|0|0|0|3|0|4|4|4|0|0|0|0|0|0|4|3|2|0|0|6|3|5|2|5|4	0	0	0.29	0.76
BioID_Tbx2	32454741	SERPINH1	11|13	24	12	2	4|2|6|3|2|5|8|18|3|4|0|2|0|0|4|0|0|9|5|6|2|2|9|5|11|12|11|9	0	0	1.42	0.77
BioID_Tbx2	5031977	NAMPT	10|10	20	10	2	0|0|0|0|0|0|13|5|4|6|0|0|0|0|0|0|0|6|6|16|0|0|5|6|9|8|10|12	0	0	1.32	0.77
BioID_Tbx2	19923597	SAP130	4|12	16	8	2	0|0|0|0|0|0|4|6|11|8|8|15|10|8|6|3|6|5|3|5|0|0|7|7|6|9|6|6	0	0	0.99	0.77
BioID_Tbx2	38569505	DDX52	7|4	11	5.5	2	0|0|0|0|0|0|6|8|2|2|0|4|0|2|0|0|0|8|2|5|0|0|6|5|15|8|4|11	0	0	0.9	0.77
BioID_Tbx2	4503513	EIF3I	6|5	11	5.5	2	2|0|3|3|2|2|14|14|6|5|0|4|0|3|4|0|0|2|0|3|0|0|5|4|8|4|3|4	0	0	0.95	0.77
BioID_Tbx2	21536286	CKB	6|4	10	5	2	4|3|6|2|6|15|0|7|0|0|0|0|0|0|0|0|0|0|2|0|9|13|3|5|0|2|3|2	0	0	0.88	0.77
BioID_Tbx2	22748937	XPO5	3|7	10	5	2	0|0|0|0|0|0|8|13|0|0|0|0|0|0|0|0|0|8|3|4|0|0|4|5|16|7|4|12	0	0	0.83	0.77
BioID_Tbx2	148612849	KIF2A	4|6	10	5	2	0|0|0|0|0|0|6|6|5|3|0|0|5|6|5|0|0|6|2|6|0|0|3|5|6|4|6|7	0	0	0.92	0.77
BioID_Tbx2	14141157	HNRNPH3	4|2	6	3	2	0|0|3|0|0|2|0|3|6|5|0|6|3|7|3|0|0|2|4|6|2|3|3|4|3|0|6|5	0	0	0.66	0.77
BioID_Tbx2	23308697	SRPR	3|3	6	3	2	0|0|0|0|0|2|7|15|2|0|0|4|0|2|3|3|0|0|0|3|0|3|3|0|7|4|4|4	0	0	0.66	0.77
BioID_Tbx2	5031815	KARS	2|4	6	3	2	4|2|3|4|2|3|7|9|3|0|0|3|2|3|4|0|0|6|0|7|0|0|2|0|4|0|5|6	0	0	0.62	0.77
BioID_Tbx2	4557757	MLH1	0|6	6	3	2	0|0|0|0|0|0|6|5|7|5|5|6|4|0|7|0|0|4|4|4|0|0|8|5|4|4|3|7	0	0	0.55	0.77
BioID_Tbx2	4757718	ACTL6A	5|0	5	2.5	2	0|0|0|0|0|0|2|3|9|4|5|5|3|0|0|0|0|4|0|8|0|0|7|9|4|2|6|5	0	0	0.47	0.77
BioID_Tbx2	77404397	SND1	2|3	5	2.5	2	0|0|0|0|0|0|10|15|3|3|0|5|5|3|3|0|2|3|0|0|0|3|0|3|0|0|0|3	0	0	0.57	0.77
BioID_Tbx2	6453818	KIF22	2|3	5	2.5	2	0|0|0|0|0|0|3|3|2|0|0|3|0|0|2|0|0|4|4|9|0|0|4|0|7|4|7|7	0	0	0.59	0.77
BioID_Tbx2	4758188	CDK2AP1	0|3	3	1.5	2	0|0|0|0|0|0|0|0|6|3|2|6|4|0|5|3|0|4|0|7|0|0|3|4|5|0|5|5	0	0	0.34	0.77
BioID_Tbx2	9506931	DDX56	2|0	2	1	2	0|2|0|0|0|0|0|4|5|4|0|4|2|0|0|0|0|5|0|4|0|0|2|0|5|6|6|5	0	0	0.26	0.77
BioID_Tbx2	4826659	CAPZB	102|104	206	103	2	0|3|0|0|76|34|29|38|0|2|39|4|24|8|4|31|23|62|0|3|76|6|19|14|11|27|0|16	0	0	2.84	0.78
BioID_Tbx2	5453599	CAPZA2	27|33	60	30	2	0|0|0|0|23|15|11|14|2|0|20|0|16|4|3|15|13|22|0|0|32|0|10|10|6|14|0|8	0	0	1.88	0.78
BioID_Tbx2	51173711	ABLIM1	13|14	27	13.5	2	0|0|0|0|19|19|0|7|0|0|15|0|10|3|0|10|12|6|0|0|14|0|2|0|0|14|0|0	0	0	1.44	0.78
BioID_Tbx2	7706322	C14orf166	8|5	13	6.5	2	0|0|0|0|0|3|17|7|7|2|0|2|3|2|0|0|0|5|5|7|0|0|5|4|11|0|11|10	0	0	0.94	0.78
BioID_Tbx2	7662046	MLL4	6|7	13	6.5	2	0|0|0|0|0|0|2|3|12|6|3|6|5|5|2|0|0|7|0|7|0|0|7|5|6|7|6|7	0	0	1.02	0.78
BioID_Tbx2	115298682	PRRC2C	0|11	11	5.5	2	0|0|0|0|0|0|59|50|6|0|0|3|0|0|0|0|0|0|0|0|0|0|0|0|0|0|0|0	0	0	0.65	0.78
BioID_Tbx2	8051636	XPOT	5|4	9	4.5	2	3|0|0|4|0|3|6|8|5|4|0|4|2|0|4|0|0|9|0|5|2|2|6|4|8|0|5|9	0	0	0.78	0.78
BioID_Tbx2	158937236	NPEPPS	3|6	9	4.5	2	2|0|0|0|0|2|7|13|0|0|0|0|0|0|0|0|0|8|4|8|0|0|3|2|10|9|6|9	0	0	0.76	0.78
BioID_Tbx2	31563531	STAG2	5|3	8	4	2	0|0|0|0|0|0|4|4|5|3|3|5|9|2|0|0|0|6|0|7|0|0|9|8|7|0|7|4	0	0	0.69	0.78
BioID_Tbx2	47933339	RBM15	2|6	8	4	2	0|0|2|0|0|2|6|8|6|3|2|7|3|4|0|0|0|0|2|7|0|2|7|2|8|9|6|7	0	0	0.67	0.78
BioID_Tbx2	4506645	RPL38	3|4	7	3.5	2	0|3|8|4|0|0|0|4|7|4|3|5|4|3|10|0|0|5|0|0|0|5|0|2|3|2|3|6	0	0	0.69	0.78
BioID_Tbx2	205360838	DNAJA3	2|3	5	2.5	2	4|5|6|6|2|4|0|0|5|4|0|0|3|2|3|0|0|4|4|3|3|5|3|7|0|0|0|5	0	0	0.54	0.78
BioID_Tbx2	13569962	RAB1B	0|4	4	2	2	0|0|0|0|0|0|10|5|0|0|0|0|0|0|0|0|0|4|7|13|0|0|0|0|7|7|11|7	0	0	0.39	0.78
BioID_Tbx2	110624787	XRN1	0|4	4	2	2	0|0|0|0|0|0|35|30|0|0|0|3|6|0|0|0|0|0|0|0|0|0|2|2|0|0|0|0	0	0	0.36	0.78
BioID_Tbx2	118402596	CDC23	0|4	4	2	2	0|0|0|0|0|0|6|9|6|7|0|8|4|5|4|0|0|3|0|5|0|0|0|5|3|4|3|4	0	0	0.38	0.78
BioID_Tbx2	155030216	PDS5A	3|0	3	1.5	2	0|0|0|0|0|0|2|6|7|4|0|3|0|0|0|0|0|6|3|7|0|0|3|2|8|4|7|6	0	0	0.31	0.78
BioID_Tbx2	5803207	U2AF1	0|3	3	1.5	2	0|0|0|0|2|2|4|6|7|4|4|6|4|6|2|0|0|5|0|0|0|0|3|5|5|0|5|0	0	0	0.32	0.78
BioID_Tbx2	4507953	YWHAZ	0|3	3	1.5	2	0|0|9|0|0|7|11|6|3|0|0|0|0|0|0|0|0|4|0|0|4|9|5|6|0|0|0|0	0	0	0.33	0.78
BioID_Tbx2	14589951	POLR2E	0|3	3	1.5	2	0|0|0|0|0|0|8|10|7|4|4|0|0|2|2|0|0|3|0|6|0|0|2|5|5|3|4|4	0	0	0.31	0.78
BioID_Tbx2	4506787	IQGAP1	79|77	156	78	2	0|0|0|0|87|53|7|15|0|0|3|0|12|0|0|8|3|58|0|0|83|0|11|9|22|23|0|26	0	0	2.62	0.79
BioID_Tbx2	55749577	SLC25A4	0|28	28	14	2	0|0|0|0|0|0|54|0|0|0|0|0|0|0|0|0|0|25|12|44|0|0|0|0|34|0|36|0	0	0	0.96	0.79
BioID_Tbx2	4506341	ABCD3	11|15	26	13	2	5|4|3|4|3|3|14|15|7|10|6|6|4|6|7|0|0|9|5|12|4|3|6|9|11|7|11|19	0	0	1.27	0.79
BioID_Tbx2	7657581	SLC25A13	11|14	25	12.5	2	0|0|0|0|0|3|17|8|0|0|0|0|0|0|0|0|0|9|11|19|2|0|3|3|17|10|18|16	0	0	1.29	0.79
BioID_Tbx2	35493916	RPN2	12|12	24	12	2	0|0|0|0|4|5|8|9|3|0|0|0|0|0|0|0|0|14|7|14|5|0|3|4|22|8|7|18	0	0	1.31	0.79
BioID_Tbx2	188497756	UBAP2L	9|12	21	10.5	2	6|4|4|2|0|0|34|32|12|7|3|2|0|0|0|0|0|0|2|4|0|6|2|7|4|0|4|2	0	0	1.14	0.79
BioID_Tbx2	4757834	BAG2	10|10	20	10	2	2|4|4|5|6|6|12|13|9|4|6|4|4|6|4|0|0|2|0|7|11|16|13|4|4|3|5|3	0	0	1.18	0.79
BioID_Tbx2	4505641	PCNA	7|10	17	8.5	2	8|9|8|8|0|4|10|9|9|7|0|5|0|0|0|0|0|9|3|5|0|7|5|5|9|7|3|6	0	0	1.07	0.79
BioID_Tbx2	374717343	SLC25A1	7|8	15	7.5	2	2|0|0|0|6|5|5|11|0|0|0|0|0|0|0|0|0|9|0|9|2|0|7|5|13|8|11|10	0	0	1.02	0.79
BioID_Tbx2	8051631	RALY	5|7	12	6	2	3|0|2|3|2|3|3|5|14|8|3|6|7|10|4|2|2|3|0|12|0|6|4|0|4|6|9|4	0	0	0.85	0.79
BioID_Tbx2	5803225	YWHAE	3|8	11	5.5	2	4|6|0|6|4|9|13|9|0|4|2|5|4|7|4|4|0|7|2|7|0|11|5|5|3|0|6|6	0	0	0.75	0.79
BioID_Tbx2	10716563	CANX	4|5	9	4.5	2	2|0|4|0|0|2|2|8|0|5|0|0|0|4|7|0|0|4|0|11|0|7|0|0|11|7|5|9	0	0	0.73	0.79
BioID_Tbx2	19557691	SURF4	6|3	9	4.5	2	0|0|0|0|0|4|5|8|4|6|0|0|0|0|0|0|2|8|4|11|4|2|4|10|5|4|11|7	0	0	0.69	0.79
BioID_Tbx2	42544179	CIZ1	3|6	9	4.5	2	2|2|0|0|0|0|3|0|8|4|6|4|0|0|0|0|2|6|0|7|0|5|6|7|8|9|10|9	0	0	0.68	0.79
BioID_Tbx2	116089325	SREK1	2|5	7	3.5	2	0|0|0|0|0|0|4|0|7|7|5|4|5|0|3|0|0|7|3|8|0|2|7|7|4|2|7|7	0	0	0.6	0.79
BioID_Tbx2	4503097	CSNK2A2	2|3	5	2.5	2	0|0|0|0|0|0|0|0|7|6|3|3|3|4|0|0|0|2|6|13|0|0|3|4|7|2|7|3	0	0	0.49	0.79
BioID_Tbx2	26051235	NUP133	2|3	5	2.5	2	0|0|0|0|0|0|17|14|5|3|0|0|0|5|0|0|0|4|0|7|0|0|4|3|6|0|4|4	0	0	0.46	0.79
BioID_Tbx2	284813531	MSH3	3|0	3	1.5	2	0|0|0|0|0|0|8|4|6|5|0|0|0|0|0|0|0|6|0|6|0|0|4|3|9|5|6|7	0	0	0.3	0.79
BioID_Tbx2	42542392	CEBPZ	0|3	3	1.5	2	0|0|0|0|0|0|0|0|6|6|0|6|0|0|2|0|0|8|0|5|0|0|7|6|8|6|4|9	0	0	0.29	0.79
BioID_Tbx2	75677351	SUDS3	0|3	3	1.5	2	0|0|0|0|0|0|0|0|8|7|5|7|4|5|3|0|0|6|2|2|0|0|5|6|4|4|2|5	0	0	0.3	0.79
BioID_Tbx2	4885193	ARID3A	17|22	39	19.5	2	0|0|0|0|0|0|7|9|12|13|9|17|23|11|7|5|5|14|6|11|0|0|12|8|17|9|13|18	0	0	1.45	0.8
BioID_Tbx2	4506613	RPL22	11|9	20	10	2	8|4|7|5|3|4|8|12|6|9|5|10|6|4|9|2|2|9|4|7|5|3|6|7|17|6|8|10	0	0	1.1	0.8
BioID_Tbx2	4506675	RPN1	7|12	19	9.5	2	0|0|0|0|0|0|8|10|0|5|0|0|4|3|4|4|0|13|5|9|0|6|0|2|21|11|18|19	0	0	0.97	0.8
BioID_Tbx2	32484979	AP3B1	8|10	18	9	2	0|0|0|0|2|3|13|10|6|8|2|4|0|0|5|0|0|8|6|15|0|0|7|4|10|6|10|14	0	0	1.03	0.8
BioID_Tbx2	7019415	SEC61A1	10|8	18	9	2	7|5|6|7|2|4|7|13|4|7|4|4|3|0|4|0|0|11|2|14|4|6|5|6|10|3|13|12	0	0	1.02	0.8
BioID_Tbx2	42476281	VDAC2	7|7	14	7	2	0|0|0|0|3|3|7|11|2|4|0|0|2|0|2|0|0|9|4|12|2|0|7|7|10|7|12|8	0	0	0.94	0.8
BioID_Tbx2	6678271	TARDBP	5|9	14	7	2	2|3|3|0|0|5|5|5|8|7|6|8|6|4|5|0|0|6|0|8|4|5|6|9|12|13|12|9	0	0	0.85	0.8
BioID_Tbx2	20149629	DDX47	6|7	13	6.5	2	0|0|0|0|3|5|3|5|0|3|8|17|9|9|6|4|0|8|0|7|0|0|4|3|8|5|9|8	0	0	0.84	0.8
BioID_Tbx2	4502209	ARF5	6|7	13	6.5	2	0|0|0|0|0|0|13|8|9|16|0|0|0|0|0|0|0|7|0|16|0|0|0|7|9|0|12|9	0	0	0.86	0.8
BioID_Tbx2	14211889	DPY30	6|7	13	6.5	2	0|0|0|0|0|0|0|2|6|8|7|9|8|5|6|8|5|4|0|4|0|0|7|6|7|11|9|4	0	0	0.89	0.8
BioID_Tbx2	11321607	TRIP13	4|8	12	6	2	7|0|0|3|0|18|0|15|0|7|0|0|0|4|3|0|0|8|0|10|0|0|9|0|6|0|15|9	0	0	0.74	0.8
BioID_Tbx2	4758256	EIF2S1	4|8	12	6	2	2|3|4|4|0|4|14|9|5|3|2|4|2|3|0|0|0|5|5|9|2|7|0|0|14|7|12|8	0	0	0.79	0.8
BioID_Tbx2	23510448	MCM5	5|7	12	6	2	8|5|6|7|5|2|6|9|3|4|2|5|2|5|8|0|0|9|3|3|0|4|5|0|12|8|6|8	0	0	0.82	0.8
BioID_Tbx2	56550039	MLL	4|7	11	5.5	2	0|0|0|0|0|0|4|8|14|5|2|8|3|3|0|0|0|4|3|5|0|0|10|15|9|9|2|5	0	0	0.75	0.8
BioID_Tbx2	19923559	C11orf30	5|5	10	5	2	0|0|0|0|0|0|4|6|5|6|5|7|4|5|0|4|0|5|5|7|0|0|16|9|6|7|5|6	0	0	0.74	0.8
BioID_Tbx2	RS27A_HUMAN	RPS27A	5|4	9	4.5	2	0|0|0|0|0|2|5|5|6|8|3|0|5|0|4|0|3|3|0|10|5|3|6|7|8|8|7|10	0	0	0.67	0.8
BioID_Tbx2	316983124	RPL36A	4|5	9	4.5	2	0|8|11|10|0|4|5|4|8|4|6|4|4|4|4|0|2|0|0|4|2|9|0|2|3|6|6|2	0	0	0.71	0.8
BioID_Tbx2	4503519	EIF3F	3|4	7	3.5	2	2|2|0|0|0|3|14|15|8|4|0|7|2|4|2|0|0|4|3|6|2|2|5|5|6|4|5|4	0	0	0.54	0.8
BioID_Tbx2	6005860	RPL35	3|2	5	2.5	2	2|0|10|7|0|5|0|5|7|3|10|4|0|0|8|2|0|0|0|0|0|9|0|4|0|0|0|2	0	0	0.45	0.8
BioID_Tbx2	21264565	ARID1A	0|5	5	2.5	2	0|0|0|0|0|0|0|0|10|8|0|5|5|6|3|0|2|5|4|3|0|0|10|6|3|6|13|6	0	0	0.39	0.8
BioID_Tbx2	7705433	EIF3L	0|4	4	2	2	0|0|0|0|0|2|31|23|6|3|0|3|0|5|2|0|0|0|0|3|0|0|4|2|2|0|5|2	0	0	0.3	0.8
BioID_Tbx2	4505117	MBD2	0|4	4	2	2	0|0|0|0|0|0|0|0|7|4|5|9|0|2|0|0|0|8|4|10|0|0|4|3|4|8|12|10	0	0	0.31	0.8
BioID_Tbx2	25453472	EEF1D	3|0	3	1.5	2	0|0|0|0|2|2|23|19|5|4|0|3|0|0|0|3|0|2|2|5|0|0|3|0|2|2|4|2	0	0	0.27	0.8
BioID_Tbx2	4757836	BAP1	0|3	3	1.5	2	0|0|0|0|0|0|4|4|5|9|2|9|8|3|5|0|0|4|0|6|0|0|0|5|0|2|6|7	0	0	0.27	0.8
BioID_Tbx2	116284394	MYH14	151|148	299	149.5	2	0|0|0|0|96|55|0|0|0|0|90|0|74|0|0|61|26|56|0|0|96|0|43|54|0|22|0|60	0	0	2.86	0.81
BioID_Tbx2	68342036	JMJD1C	80|122	202	101	2	0|0|0|0|0|0|30|20|57|50|34|56|20|31|19|0|10|54|14|47|0|0|58|46|65|21|56|52	0	0	2.15	0.81
BioID_Tbx2	5453638	ARID3B	47|62	109	54.5	2	0|0|0|0|0|0|15|19|33|40|28|29|29|30|14|11|15|28|11|34|0|0|26|28|31|26|35|26	0	0	1.8	0.81
BioID_Tbx2	14719392	CFL2	28|42	70	35	2	0|0|0|0|43|31|0|10|0|0|16|0|20|5|0|22|0|33|0|0|37|0|17|18|13|18|0|16	0	0	1.64	0.81
BioID_Tbx2	25188179	VDAC3	11|9	20	10	2	0|0|0|0|5|6|12|14|0|0|0|0|0|0|0|3|0|12|4|17|5|0|5|11|18|7|13|14	0	0	0.98	0.81
BioID_Tbx2	223890243	RPL10	10|8	18	9	2	3|6|9|7|4|3|10|14|5|0|0|5|0|5|3|0|0|7|4|10|5|8|7|4|15|12|16|10	0	0	0.93	0.81
BioID_Tbx2	16936528	CDK2	8|10	18	9	2	0|0|0|0|0|0|14|19|6|5|0|0|0|0|0|0|0|12|6|15|0|0|0|7|12|10|15|11	0	0	0.95	0.81
BioID_Tbx2	7705369	COPB1	11|6	17	8.5	2	0|0|2|0|4|6|18|19|3|4|0|3|2|0|5|0|0|12|5|12|2|0|6|6|14|2|14|9	0	0	0.89	0.81
BioID_Tbx2	11559929	COPG1	9|8	17	8.5	2	0|0|0|0|0|0|20|21|0|0|0|0|0|0|0|0|0|10|7|12|0|0|7|0|14|10|12|11	0	0	0.96	0.81
BioID_Tbx2	15011974	ARHGEF2	7|9	16	8	2	4|6|9|5|0|3|9|12|7|3|6|3|5|0|6|0|0|6|2|13|0|3|2|2|16|5|16|13	0	0	0.87	0.81
BioID_Tbx2	4506625	RPL27A	8|8	16	8	2	5|9|13|7|6|0|8|12|2|7|4|0|0|6|6|0|0|3|3|10|3|9|5|4|10|6|6|9	0	0	0.95	0.81
BioID_Tbx2	32307148	OGT	3|9	12	6	2	0|0|0|0|0|0|5|3|9|5|9|15|4|7|7|0|4|7|0|0|0|0|12|18|12|0|0|8	0	0	0.69	0.81
BioID_Tbx2	4507677	HSP90B1	5|6	11	5.5	2	15|4|9|3|0|15|0|8|0|0|0|0|0|0|0|0|0|6|0|0|0|7|6|5|8|7|8|9	0	0	0.7	0.81
BioID_Tbx2	33239445	EIF3B	4|7	11	5.5	2	0|0|0|0|4|2|18|21|5|10|3|2|0|3|0|0|0|5|3|7|0|0|6|7|12|0|5|7	0	0	0.68	0.81
BioID_Tbx2	4507947	YARS	5|5	10	5	2	2|0|0|0|2|5|9|16|0|0|0|0|0|0|0|0|0|7|3|9|0|0|5|5|13|8|7|11	0	0	0.69	0.81
BioID_Tbx2	14249342	INA	4|5	9	4.5	2	0|4|3|5|8|0|14|10|0|0|0|0|0|0|0|0|0|0|0|6|26|6|2|0|0|13|8|0	0	0	0.6	0.81
BioID_Tbx2	56118219	IGF2BP2	8|0	8	4	2	0|0|0|0|0|0|14|11|9|10|9|0|0|0|0|4|0|0|9|17|0|9|5|0|9|8|9|0	0	0	0.46	0.81
BioID_Tbx2	4885409	HDLBP	2|4	6	3	2	0|0|0|0|0|0|31|37|7|4|0|2|0|0|0|0|0|0|0|0|0|0|3|0|7|4|0|5	0	0	0.42	0.81
BioID_Tbx2	31543831	TUBG1	5|0	5	2.5	2	6|0|0|0|0|0|10|8|0|3|0|5|2|3|0|0|0|9|4|8|0|0|0|5|16|0|8|14	0	0	0.35	0.81
BioID_Tbx2	157388975	CCDC99	0|4	4	2	2	0|0|0|0|0|0|15|14|8|7|2|7|3|4|0|0|0|3|4|9|0|0|3|3|3|0|12|3	0	0	0.29	0.81
BioID_Tbx2	150418007	RANBP2	135|161	296	148	2	6|6|4|8|2|5|118|161|52|51|31|40|12|37|11|0|6|29|17|45|0|4|46|45|43|17|46|35	0	0	2.66	0.82
BioID_Tbx2	4507651	TPM4	48|44	92	46	2	0|0|0|0|45|28|0|11|0|0|36|0|26|0|0|19|12|18|0|0|41|0|8|16|21|22|0|28	0	0	1.95	0.82
BioID_Tbx2	7657647	TMOD2	42|40	82	41	2	0|0|0|0|51|35|0|9|0|0|15|0|18|0|0|14|10|32|0|0|50|0|14|11|11|25|0|12	0	0	1.87	0.82
BioID_Tbx2	321400107	CUX1	22|28	50	25	2	0|0|0|0|0|0|6|8|18|24|13|22|15|17|8|0|3|19|10|16|0|0|18|14|23|21|9|15	0	0	1.43	0.82
BioID_Tbx2	222352151	PCBP1	11|21	32	16	2	0|14|9|8|7|8|12|21|18|14|8|10|6|8|9|5|0|16|8|16|0|16|12|9|18|17|12|17	0	0	1.05	0.82
BioID_Tbx2	38327039	HSPA4	9|16	25	12.5	2	0|0|0|0|2|4|25|16|21|11|11|18|13|4|5|5|0|7|6|8|0|0|14|10|11|4|11|10	0	0	0.94	0.82
BioID_Tbx2	50658063	SMC4	12|12	24	12	2	4|4|6|3|2|0|21|19|6|9|7|9|4|4|3|0|0|14|4|16|0|4|9|7|18|11|12|8	0	0	1.01	0.82
BioID_Tbx2	4506617	RPL17	10|12	22	11	2	12|4|13|9|11|5|10|8|10|7|11|10|4|11|11|0|0|9|2|6|6|13|0|7|14|6|9|10	0	0	1	0.82
BioID_Tbx2	7669492	GAPDH	7|14	21	10.5	2	10|10|12|9|9|24|4|17|5|3|0|0|0|0|0|6|10|6|2|0|14|19|7|8|8|10|5|7	0	0	0.88	0.82
BioID_Tbx2	117553580	AP3D1	10|10	20	10	2	0|0|0|0|0|0|20|18|4|7|3|5|3|3|4|0|0|16|0|12|0|0|11|6|13|10|14|11	0	0	0.93	0.82
BioID_Tbx2	23618867	SFXN1	10|8	18	9	2	5|0|0|0|4|5|13|16|0|4|0|0|0|0|2|0|0|12|8|17|0|0|0|0|19|16|15|14	0	0	0.84	0.82
BioID_Tbx2	4885153	CRKL	9|7	16	8	2	0|0|0|0|2|2|20|12|8|10|5|7|7|5|5|0|0|5|6|12|0|7|10|8|8|0|10|9	0	0	0.84	0.82
BioID_Tbx2	24475816	TECR	8|6	14	7	2	9|3|3|4|5|5|5|12|2|6|0|2|3|2|5|0|0|14|0|14|4|0|9|7|11|7|12|12	0	0	0.77	0.82
BioID_Tbx2	4503481	EEF1G	7|7	14	7	2	4|2|4|3|0|5|23|29|3|8|3|9|0|7|4|4|0|5|2|9|3|4|4|5|7|6|7|9	0	0	0.74	0.82
BioID_Tbx2	171460914	DNM1L	7|6	13	6.5	2	0|0|0|0|2|0|27|25|4|5|0|0|0|0|0|0|0|7|5|10|3|0|2|4|13|5|12|11	0	0	0.68	0.82
BioID_Tbx2	4826960	QARS	7|6	13	6.5	2	5|0|4|5|0|2|22|28|0|0|0|0|0|5|0|0|0|7|3|9|0|5|6|0|8|8|10|9	0	0	0.69	0.82
BioID_Tbx2	21361633	LRRC40	6|7	13	6.5	2	14|8|8|8|2|3|10|12|3|10|2|5|2|5|11|0|0|8|4|10|2|9|3|3|10|5|4|7	0	0	0.7	0.82
BioID_Tbx2	5729953	NUDC	5|7	12	6	2	0|0|3|0|0|0|37|25|5|8|0|10|3|0|4|4|0|6|0|3|0|3|4|4|4|0|6|5	0	0	0.67	0.82
BioID_Tbx2	394582093	MCM3	6|5	11	5.5	2	5|4|5|10|0|2|9|6|12|11|0|4|0|0|4|0|0|10|3|12|0|6|5|3|11|3|6|9	0	0	0.66	0.82
BioID_Tbx2	20336290	DHX30	5|6	11	5.5	2	0|0|0|0|0|0|5|17|0|0|0|13|5|0|8|0|0|9|4|11|0|0|4|4|15|9|13|9	0	0	0.61	0.82
BioID_Tbx2	4502205	ARF4	5|6	11	5.5	2	4|0|5|6|0|0|12|5|7|8|0|0|3|5|4|0|0|8|11|15|0|7|4|6|8|0|10|10	0	0	0.65	0.82
BioID_Tbx2	44890068	ZMYM4	4|6	10	5	2	0|0|0|0|0|0|0|3|13|5|8|7|4|7|3|0|0|11|0|8|0|0|13|11|9|3|9|8	0	0	0.6	0.82
BioID_Tbx2	73695475	HEATR1	5|3	8	4	2	0|0|0|0|0|0|4|7|10|7|6|7|4|7|3|0|0|7|4|14|0|0|6|8|15|0|9|9	0	0	0.48	0.82
BioID_Tbx2	4506641	RPL37	0|8	8	4	2	9|3|10|14|0|0|9|2|6|2|8|7|8|5|18|0|0|7|0|7|3|12|6|6|9|7|10|9	0	0	0.41	0.82
BioID_Tbx2	221136939	PRPF31	0|5	5	2.5	2	0|0|0|0|0|0|5|9|5|9|6|7|3|6|4|0|2|13|3|9|0|0|4|6|9|11|10|8	0	0	0.31	0.82
BioID_Tbx2	24119203	TPM3	85|98	183	91.5	2	0|0|0|0|81|53|5|12|0|0|64|0|43|10|12|39|28|36|0|0|74|0|16|25|29|34|0|35	0	0	2.25	0.83
BioID_Tbx2	215982791	MYO5A	85|83	168	84	2	0|0|0|0|112|85|0|10|0|0|37|0|21|0|0|15|14|42|0|0|106|0|19|17|9|21|0|17	0	0	2.24	0.83
BioID_Tbx2	4502549	CALM2	29|40	69	34.5	2	2|0|0|0|63|55|3|10|0|0|24|5|23|0|7|19|7|37|0|0|33|4|13|15|7|19|0|10	0	0	1.44	0.83
BioID_Tbx2	9257257	WDR1	28|30	58	29	2	0|0|0|0|49|40|0|11|0|0|17|0|12|2|6|16|15|23|0|0|43|0|15|13|8|16|0|11	0	0	1.4	0.83
BioID_Tbx2	116875765	TJP1	21|21	42	21	2	0|0|0|0|24|6|43|25|0|0|26|0|13|0|5|15|10|5|0|0|27|0|8|8|0|2|0|4	0	0	1.34	0.83
BioID_Tbx2	25777612	PSMD3	16|25	41	20.5	2	4|0|0|0|5|5|31|28|10|17|7|10|5|8|4|0|0|15|9|32|6|2|11|9|18|8|32|25	0	0	1.13	0.83
BioID_Tbx2	41327712	CRK	12|22	34	17	2	0|0|0|0|0|0|28|28|19|22|4|10|6|8|15|4|0|11|9|21|0|0|13|12|10|14|18|12	0	0	1.02	0.83
BioID_Tbx2	148491070	CTPS1	11|21	32	16	2	4|5|5|5|9|11|34|32|3|4|3|3|0|0|5|0|0|16|8|20|6|11|9|10|18|14|18|17	0	0	0.99	0.83
BioID_Tbx2	4506633	RPL31	16|15	31	15.5	2	16|15|15|17|8|11|9|16|5|8|6|6|8|9|10|0|0|16|4|15|7|13|13|9|11|15|11|14	0	0	1.1	0.83
BioID_Tbx2	21361181	ATP1A1	13|17	30	15	2	4|0|0|0|8|8|7|19|2|7|0|0|0|3|2|6|0|26|9|17|5|0|11|6|19|21|17|22	0	0	1.07	0.83
BioID_Tbx2	110347418	SMC2	11|17	28	14	2	3|0|5|0|7|8|26|29|6|12|9|13|11|3|14|0|0|20|3|16|0|0|8|5|16|10|11|15	0	0	0.93	0.83
BioID_Tbx2	4885079	ATP5C1	10|15	25	12.5	2	4|4|5|4|9|9|17|19|6|6|0|2|4|5|6|2|0|18|5|22|5|8|11|10|17|13|26|18	0	0	0.86	0.83
BioID_Tbx2	46397390	POGZ	8|16	24	12	2	0|0|0|0|0|0|9|9|13|19|7|13|8|9|10|2|3|20|8|17|0|0|11|13|12|20|17|11	0	0	0.87	0.83
BioID_Tbx2	29029559	CSE1L	12|11	23	11.5	2	0|0|0|0|0|6|15|14|9|10|7|0|10|0|8|0|0|12|0|19|8|0|10|10|22|0|19|19	0	0	0.87	0.83
BioID_Tbx2	94721239	IARS	11|11	22	11	2	12|8|8|14|8|8|22|22|0|5|4|3|0|7|4|2|2|12|3|9|3|5|6|8|15|8|8|17	0	0	0.9	0.83
BioID_Tbx2	15431303	RPL9	10|12	22	11	2	7|6|7|8|4|4|17|9|8|7|4|6|3|4|4|0|0|9|11|22|3|13|8|11|15|10|19|15	0	0	0.88	0.83
BioID_Tbx2	4503095	CSNK2A1	9|10	19	9.5	2	0|0|0|0|0|0|9|8|18|19|9|14|12|9|7|4|0|8|6|21|0|0|8|7|11|3|18|9	0	0	0.77	0.83
BioID_Tbx2	45439306	DARS	8|10	18	9	2	12|15|11|12|5|8|25|27|3|6|2|5|3|4|3|0|0|6|2|10|3|10|5|5|13|6|7|11	0	0	0.73	0.83
BioID_Tbx2	11968182	RPS18	7|8	15	7.5	2	8|16|16|19|0|8|5|5|9|0|8|8|7|15|9|0|0|4|0|6|2|21|3|8|10|3|0|6	0	0	0.65	0.83
BioID_Tbx2	7657015	C22orf28	5|8	13	6.5	2	0|4|3|2|0|2|18|9|10|12|7|5|4|7|6|0|0|8|4|18|0|0|7|5|13|11|11|9	0	0	0.62	0.83
BioID_Tbx2	4826686	DDX1	5|8	13	6.5	2	0|0|0|0|0|3|17|11|14|6|4|8|4|3|7|0|0|11|2|15|7|4|5|8|14|7|12|12	0	0	0.61	0.83
BioID_Tbx2	4503483	EEF2	4|9	13	6.5	2	5|7|17|4|7|14|22|17|6|0|0|0|0|3|0|0|0|4|0|4|9|23|5|10|8|0|7|6	0	0	0.58	0.83
BioID_Tbx2	13259508	DCTN1	5|7	12	6	2	5|4|4|5|0|0|38|43|6|3|0|0|0|0|2|0|0|8|3|9|0|5|5|5|2|5|4|6	0	0	0.57	0.83
BioID_Tbx2	PRDX1_HUMAN	PRDX1	4|8	12	6	2	4|9|10|4|3|8|22|28|10|8|3|6|3|5|5|3|2|5|3|8|0|13|0|7|5|5|4|3	0	0	0.58	0.83
BioID_Tbx2	4758216	DVL2	4|8	12	6	2	0|0|2|0|5|5|29|37|8|15|4|8|5|0|0|0|0|6|5|7|18|2|6|8|4|5|10|0	0	0	0.5	0.83
BioID_Tbx2	239787838	TEX10	5|7	12	6	2	0|0|0|0|0|0|5|3|8|10|4|12|10|10|3|4|0|10|7|14|0|0|8|8|12|4|13|11	0	0	0.61	0.83
BioID_Tbx2	312596881	PSMC5	3|8	11	5.5	2	0|0|0|0|0|0|11|11|17|15|7|11|6|5|5|0|0|6|10|21|0|0|5|8|5|0|19|8	0	0	0.5	0.83
BioID_Tbx2	21264355	SMARCE1	6|4	10	5	2	0|0|0|0|0|0|7|4|11|8|8|8|3|7|3|0|0|9|6|10|0|0|12|10|9|8|14|8	0	0	0.54	0.83
BioID_Tbx2	27262645	ATXN2L	3|7	10	5	2	0|0|2|0|0|0|61|57|7|7|0|5|0|4|3|0|0|0|0|3|0|3|3|2|0|0|3|2	0	0	0.43	0.83
BioID_Tbx2	149158690	PRRC2A	3|7	10	5	2	0|0|0|0|0|0|54|37|7|7|0|4|5|0|4|0|0|0|0|7|0|0|2|4|0|10|5|0	0	0	0.48	0.83
BioID_Tbx2	25777602	PSMD2	5|4	9	4.5	2	0|0|0|2|0|0|18|16|9|9|6|3|3|3|3|0|0|7|6|13|0|0|4|7|9|0|13|7	0	0	0.5	0.83
BioID_Tbx2	16418383	NACC1	3|6	9	4.5	2	0|0|0|0|0|0|3|0|11|10|9|14|6|8|6|3|2|8|5|12|0|0|7|11|13|3|12|13	0	0	0.45	0.83
BioID_Tbx2	224593278	DDX27	6|2	8	4	2	0|0|0|0|0|0|3|8|12|11|0|14|7|8|7|0|2|9|7|16|0|0|3|2|11|11|11|10	0	0	0.39	0.83
BioID_Tbx2	7657649	TMOD3	101|98	199	99.5	2	0|0|0|0|90|63|5|26|0|0|44|3|48|14|13|33|29|58|0|0|86|3|35|23|24|46|0|25	0	0	2.21	0.84
BioID_Tbx2	20149675	EFHD2	44|52	96	48	2	0|0|0|0|50|37|13|20|0|3|46|4|33|17|11|32|31|40|0|0|45|4|24|10|6|23|2|14	0	0	1.58	0.84
BioID_Tbx2	5031635	CFL1	36|49	85	42.5	2	0|4|3|2|57|35|11|12|2|0|19|3|22|0|10|27|12|34|3|6|62|9|19|20|18|31|10|20	0	0	1.53	0.84
BioID_Tbx2	193211480	SKIV2L2	34|49	83	41.5	2	0|0|0|0|0|0|29|22|35|23|16|24|15|17|8|2|7|43|15|29|2|3|30|36|33|23|38|29	0	0	1.41	0.84
BioID_Tbx2	38044290	ZCCHC8	30|38	68	34	2	0|0|0|0|0|0|17|20|24|16|12|12|7|12|2|0|9|36|13|34|0|0|36|46|25|28|34|26	0	0	1.3	0.84
BioID_Tbx2	5453740	MYL12A	30|25	55	27.5	2	2|0|0|0|27|20|6|13|0|0|57|10|42|16|22|19|7|21|0|0|21|9|11|15|6|4|0|11	0	0	1.26	0.84
BioID_Tbx2	14141166	PCBP2	18|22	40	20	2	16|13|14|10|10|8|20|25|17|16|16|15|8|10|11|0|4|20|9|22|6|14|16|15|22|24|19|24	0	0	1.03	0.84
BioID_Tbx2	14149734	CORO1B	25|14	39	19.5	2	0|0|0|0|25|21|34|27|9|6|21|5|15|12|12|16|9|30|3|12|27|0|16|17|9|5|13|10	0	0	0.95	0.84
BioID_Tbx2	14790190	SPEN	14|19	33	16.5	2	0|0|0|0|0|0|6|0|19|8|15|12|5|19|0|0|0|8|4|23|0|0|31|27|16|7|25|19	0	0	0.98	0.84
BioID_Tbx2	23308577	PHGDH	15|17	32	16	2	10|5|7|3|14|21|18|23|0|3|0|0|0|0|4|0|0|14|4|17|10|10|11|9|24|17|11|23	0	0	1	0.84
BioID_Tbx2	15149476	RARS	17|15	32	16	2	8|4|9|11|3|4|35|33|7|9|2|6|0|6|7|0|0|13|12|20|3|5|9|9|22|15|23|21	0	0	0.93	0.84
BioID_Tbx2	208609990	NUP93	15|14	29	14.5	2	8|11|13|11|3|8|16|23|9|14|2|8|0|3|6|0|0|18|10|16|0|10|16|14|26|10|17|19	0	0	0.91	0.84
BioID_Tbx2	4505773	PHB	13|16	29	14.5	2	3|0|4|0|10|19|20|28|2|3|0|0|0|0|0|4|0|15|14|20|2|0|12|7|19|26|24|23	0	0	0.84	0.84
BioID_Tbx2	22027538	PDCD6IP	13|15	28	14	2	3|0|0|0|5|3|24|24|0|0|0|0|0|0|0|0|0|10|10|27|3|0|7|7|27|15|26|25	0	0	0.92	0.84
BioID_Tbx2	14043022	MARS	13|15	28	14	2	11|5|8|5|4|9|27|33|6|8|0|3|0|2|0|0|0|15|5|17|5|7|10|8|22|18|15|19	0	0	0.89	0.84
BioID_Tbx2	33286418	PKM2	14|14	28	14	2	6|6|10|5|5|19|35|22|5|10|0|0|0|0|8|0|0|4|8|20|9|15|7|13|14|10|13|17	0	0	0.91	0.84
BioID_Tbx2	4506605	RPL23	15|13	28	14	2	13|13|17|15|11|9|13|15|5|7|7|12|14|11|11|0|3|13|5|14|8|15|19|10|19|17|13|17	0	0	0.92	0.84
BioID_Tbx2	4506411	RANGAP1	13|14	27	13.5	2	0|0|0|0|0|0|55|54|11|10|5|11|0|7|7|0|2|6|9|8|0|0|6|10|6|5|8|6	0	0	0.91	0.84
BioID_Tbx2	4508011	ZMYM2	13|13	26	13	2	0|0|0|0|0|0|4|5|24|16|9|20|8|14|5|0|6|15|8|17|0|0|25|19|23|11|11|17	0	0	0.79	0.84
BioID_Tbx2	4506691	RPS16	11|15	26	13	2	12|14|16|20|9|8|11|18|11|7|14|12|13|11|19|3|0|14|4|14|5|20|8|14|20|15|14|17	0	0	0.79	0.84
BioID_Tbx2	17105394	RPL23A	15|10	25	12.5	2	11|15|20|16|6|7|11|15|21|9|17|11|14|12|7|7|3|11|3|10|5|18|13|8|12|11|11|13	0	0	0.84	0.84
BioID_Tbx2	11415026	RPL18A	11|12	23	11.5	2	11|15|15|11|7|4|9|11|9|10|10|20|8|14|11|6|12|11|2|18|5|8|7|14|20|15|18|19	0	0	0.76	0.84
BioID_Tbx2	38327634	DDX18	11|11	22	11	2	0|3|3|2|2|2|7|8|13|8|11|14|11|9|10|6|6|11|9|18|3|3|9|7|23|11|21|19	0	0	0.81	0.84
BioID_Tbx2	24308089	CHD5	0|20	20	10	2	0|0|0|0|0|0|0|0|0|44|35|0|0|0|0|0|0|0|0|0|0|0|0|51|43|0|38|39	0	0	0.56	0.84
BioID_Tbx2	39995082	NSUN2	4|14	18	9	2	4|5|5|5|2|8|16|20|6|10|5|5|7|6|8|0|0|19|4|9|0|3|14|6|25|27|9|26	0	0	0.62	0.84
BioID_Tbx2	31542947	HSPD1	6|9	15	7.5	2	18|17|13|13|4|22|6|12|5|7|5|10|5|3|7|2|0|10|4|3|5|20|3|4|8|9|8|9	0	0	0.6	0.84
BioID_Tbx2	11863154	ARCN1	7|8	15	7.5	2	6|2|4|2|0|6|21|24|8|7|4|7|4|6|4|0|0|8|8|16|0|0|10|13|17|7|15|13	0	0	0.6	0.84
BioID_Tbx2	4826760	HNRNPF	6|9	15	7.5	2	9|12|15|6|7|12|13|10|10|9|0|10|0|8|7|0|0|16|8|10|0|17|8|14|14|0|12|20	0	0	0.57	0.84
BioID_Tbx2	4503525	EIF3C	7|8	15	7.5	2	0|0|2|0|6|0|37|27|14|12|5|6|5|5|6|0|0|5|3|23|3|0|8|9|16|4|10|14	0	0	0.54	0.84
BioID_Tbx2	6857826	RNPS1	4|10	14	7	2	0|0|0|0|0|0|11|11|16|12|10|9|5|9|7|0|7|15|13|18|0|0|15|15|17|20|17|17	0	0	0.47	0.84
BioID_Tbx2	4504279	H3F3A	9|0	9	4.5	2	18|0|21|15|8|12|0|14|0|0|0|22|0|0|0|0|12|25|0|0|11|0|0|0|0|18|0|0	0	0	0.36	0.84
BioID_Tbx2	188536047	SMARCC1	6|0	6	3	2	0|0|0|0|0|0|0|4|14|11|12|18|13|17|0|0|0|8|0|14|0|0|12|11|6|0|10|5	0	0	0.27	0.84
BioID_Tbx2	17986258	MYL6	59|57	116	58	2	5|5|4|6|55|52|16|29|4|0|55|13|40|29|22|29|22|38|3|4|42|15|34|38|27|29|11|36	0	0	1.52	0.85
BioID_Tbx2	33350932	DYNC1H1	54|44	98	49	2	26|15|28|24|13|26|19|67|10|8|4|11|2|15|17|0|0|39|12|31|17|28|22|26|56|35|20|46	0	0	1.45	0.85
BioID_Tbx2	54607053	GCN1L1	22|26	48	24	2	0|0|0|2|7|5|46|47|4|6|0|0|0|4|4|0|0|24|9|27|5|0|13|10|58|22|33|53	0	0	0.93	0.85
BioID_Tbx2	7661920	EIF4A3	21|24	45	22.5	2	5|0|7|0|9|10|25|23|21|12|17|15|15|17|5|6|2|26|14|35|14|6|20|18|30|18|37|31	0	0	0.95	0.85
BioID_Tbx2	4505775	SLC25A3	19|24	43	21.5	2	15|7|7|11|13|15|26|27|4|14|5|10|3|12|9|4|0|33|7|38|10|10|22|19|34|28|32|28	0	0	0.88	0.85
BioID_Tbx2	20357552	CTTN	18|24	42	21	2	0|0|8|0|38|18|63|57|3|7|17|6|16|4|5|16|14|22|0|6|33|7|12|6|6|7|6|4	0	0	0.9	0.85
BioID_Tbx2	4502285	ATP2A2	21|19	40	20	2	8|4|6|5|11|15|19|27|5|10|0|7|0|3|3|0|0|34|7|29|13|3|15|18|40|24|27|34	0	0	0.89	0.85
BioID_Tbx2	282165704	CHD8	14|23	37	18.5	2	0|0|0|0|0|0|14|10|21|16|14|29|14|21|13|7|10|17|5|12|0|0|35|32|26|16|13|23	0	0	0.89	0.85
BioID_Tbx2	5031753	HNRNPH1	18|19	37	18.5	2	24|20|28|19|21|26|14|19|27|17|16|18|15|20|14|4|3|21|17|20|18|27|17|20|19|14|19|27	0	0	0.81	0.85
BioID_Tbx2	4502709	CDK1	16|20	36	18	2	9|4|6|5|9|10|24|25|7|13|4|5|5|6|6|0|0|24|7|30|9|3|15|16|33|21|27|23	0	0	0.9	0.85
BioID_Tbx2	42476299	GIGYF2	15|21	36	18	2	0|0|0|0|0|0|70|92|18|12|15|6|6|5|0|0|0|6|0|12|0|0|11|16|11|0|9|6	0	0	0.87	0.85
BioID_Tbx2	4503915	GART	18|17	35	17.5	2	10|8|16|7|12|12|35|36|2|4|0|2|2|0|6|0|0|18|5|22|6|6|12|19|39|22|20|25	0	0	0.82	0.85
BioID_Tbx2	18105007	CAD	15|19	34	17	2	18|21|31|25|9|8|12|23|12|12|11|14|4|13|12|0|0|15|9|17|0|23|15|16|26|13|13|22	0	0	0.85	0.85
BioID_Tbx2	62241042	EPRS	15|18	33	16.5	2	16|12|14|19|12|12|37|51|3|2|5|0|0|5|5|0|0|16|4|10|3|11|12|13|25|14|9|21	0	0	0.84	0.85
BioID_Tbx2	14165469	RPS15A	16|16	32	16	2	11|13|15|19|12|13|23|14|21|12|17|21|14|12|22|7|4|21|9|19|10|13|16|16|30|14|19|22	0	0	0.8	0.85
BioID_Tbx2	155722983	TRAP1	16|15	31	15.5	2	14|9|8|8|9|17|22|31|0|8|0|0|0|0|0|0|0|13|11|27|6|7|9|6|30|21|27|22	0	0	0.83	0.85
BioID_Tbx2	5454064	RBM14	13|18	31	15.5	2	28|15|20|15|15|17|9|21|12|15|9|5|5|9|3|0|0|14|7|12|12|18|6|10|27|25|18|17	0	0	0.82	0.85
BioID_Tbx2	10863945	XRCC5	19|12	31	15.5	2	0|0|0|0|3|5|15|15|36|12|23|21|16|21|14|9|0|25|5|33|7|4|17|17|22|6|28|25	0	0	0.69	0.85
BioID_Tbx2	108773810	LARS	15|14	29	14.5	2	15|7|10|12|7|15|25|35|3|4|3|4|4|3|10|0|0|22|7|15|7|5|8|8|32|17|9|26	0	0	0.81	0.85
BioID_Tbx2	7427519	MCM6	14|14	28	14	2	0|0|2|0|3|9|22|24|14|13|5|6|4|7|6|0|0|27|7|25|4|3|18|14|35|17|21|27	0	0	0.72	0.85
BioID_Tbx2	4506703	RPS24	10|18	28	14	2	7|7|17|8|8|9|20|20|18|16|15|23|13|19|23|10|5|17|7|19|8|8|12|17|20|17|18|13	0	0	0.74	0.85
BioID_Tbx2	4502201	ARF1	14|13	27	13.5	2	11|5|5|8|4|0|23|16|17|25|9|6|0|10|8|0|0|20|14|32|8|13|6|11|21|0|23|22	0	0	0.73	0.85
BioID_Tbx2	33469917	MCM4	14|12	26	13	2	2|0|0|0|5|7|18|32|15|18|3|6|3|7|7|2|0|25|8|21|0|3|17|13|34|15|18|34	0	0	0.66	0.85
BioID_Tbx2	4504897	KPNA2	12|12	24	12	2	2|0|3|0|0|0|14|10|15|14|19|23|17|10|13|5|3|14|4|18|0|0|16|13|22|6|15|19	0	0	0.72	0.85
BioID_Tbx2	21071056	SMARCA4	11|9	20	10	2	0|0|0|0|0|0|9|6|22|20|16|19|8|17|3|5|4|15|10|22|0|0|25|19|19|11|25|15	0	0	0.55	0.85
BioID_Tbx2	4504191	MSH6	7|13	20	10	2	3|0|0|0|3|4|13|15|15|22|6|17|12|14|15|3|3|19|6|27|2|2|19|15|26|19|18|19	0	0	0.54	0.85
BioID_Tbx2	4503509	EIF3A	7|12	19	9.5	2	0|0|0|0|0|3|67|48|12|12|7|13|5|8|5|0|0|9|6|16|3|0|11|8|13|7|16|12	0	0	0.53	0.85
BioID_Tbx2	4504281	HIST1H3A	0|17	17	8.5	2	0|16|0|0|0|0|11|0|22|23|20|0|19|26|20|15|0|0|11|20|0|15|30|18|23|0|28|20	0	0	0.4	0.85
BioID_Tbx2	5032027	RBBP4	12|0	12	6	2	0|0|0|0|0|0|8|12|22|0|21|15|19|0|0|0|0|16|9|22|0|0|16|14|25|0|21|19	0	0	0.35	0.85
BioID_Tbx2	388240801	LMNB2	0|8	8	4	2	29|35|38|20|0|7|0|0|13|12|10|4|12|0|6|5|0|0|0|0|0|20|6|0|0|0|0|0	0	0	0.26	0.85
BioID_Tbx2	21361322	TUBB4A	112|143	255	127.5	2	178|0|0|0|0|0|0|175|0|0|0|0|125|0|0|0|0|0|95|0|0|0|116|0|171|122|0|0	0	0	1.82	0.86
BioID_Tbx2	124494247	MYO1C	113|108	221	110.5	2	0|0|0|0|184|189|0|45|0|0|14|0|39|3|18|36|25|69|0|4|105|3|47|32|23|71|4|37	0	0	1.68	0.86
BioID_Tbx2	5803229	ZBTB33	61|82	143	71.5	2	0|0|0|0|0|0|35|34|49|49|64|48|51|51|48|25|16|70|22|49|0|6|58|87|53|42|50|60	0	0	1.27	0.86
BioID_Tbx2	7705373	LIMA1	54|65	119	59.5	2	0|0|0|0|89|39|18|21|0|3|89|6|78|14|13|59|71|71|0|0|79|7|8|6|4|22|0|5	0	0	1.24	0.86
BioID_Tbx2	7656991	CORO1C	48|47	95	47.5	2	0|0|0|0|68|56|12|20|0|0|51|4|33|12|11|27|20|53|0|0|70|0|39|26|21|14|0|26	0	0	1.27	0.86
BioID_Tbx2	194328685	MYO1B	43|50	93	46.5	2	0|0|0|0|93|69|17|30|0|0|59|9|64|9|18|56|35|52|0|7|43|0|14|8|6|18|6|6	0	0	1.13	0.86
BioID_Tbx2	21361794	CAND1	31|43	74	37	2	2|0|5|0|18|13|42|57|4|22|3|6|3|0|17|0|0|52|17|53|23|5|21|24|49|18|50|54	0	0	1.04	0.86
BioID_Tbx2	4504733	IRS4	30|39	69	34.5	2	30|22|31|34|14|16|11|66|5|9|14|22|9|11|16|4|4|41|4|8|22|26|20|18|45|43|8|35	0	0	1.06	0.86
BioID_Tbx2	34147630	TUFM	30|36	66	33	2	26|12|27|17|30|26|33|41|23|26|11|11|11|14|9|4|5|46|20|44|12|27|26|29|46|35|40|46	0	0	0.93	0.86
BioID_Tbx2	20149594	HSP90AB1	32|27	59	29.5	2	30|24|37|18|25|47|31|55|14|18|9|0|11|6|12|0|0|23|14|38|24|23|27|23|42|23|35|49	0	0	0.85	0.86
BioID_Tbx2	32189394	ATP5B	29|29	58	29	2	10|7|9|10|17|29|30|44|10|16|4|4|0|4|9|0|3|31|32|41|19|19|11|11|44|36|46|42	0	0	0.91	0.86
BioID_Tbx2	221307584	PHB2	24|34	58	29	2	5|4|4|0|25|49|38|41|7|6|0|0|0|0|4|10|0|27|24|46|11|5|32|34|51|38|45|49	0	0	0.8	0.86
BioID_Tbx2	15055539	RPS2	28|25	53	26.5	2	25|22|24|21|12|20|37|36|26|24|23|20|20|18|31|12|7|55|6|37|17|30|20|15|39|20|29|25	0	0	0.84	0.86
BioID_Tbx2	33469968	MCM7	24|26	50	25	2	21|10|20|16|16|22|29|46|19|31|15|12|10|14|14|4|0|35|17|36|2|5|25|24|46|36|37|45	0	0	0.77	0.86
BioID_Tbx2	4503529	EIF4A1	22|27	49	24.5	2	19|21|26|20|14|21|30|36|23|22|16|19|9|21|15|4|2|30|14|37|14|22|26|30|40|24|30|27	0	0	0.85	0.86
BioID_Tbx2	14141193	RPS9	27|22	49	24.5	2	24|23|22|27|21|23|24|51|11|17|14|17|16|20|26|3|0|32|10|36|13|24|23|18|38|39|40|37	0	0	0.77	0.86
BioID_Tbx2	5453555	RAN	21|27	48	24	2	13|14|10|10|23|23|30|34|15|26|18|16|16|20|11|7|0|24|10|22|12|14|17|17|38|20|37|38	0	0	0.91	0.86
BioID_Tbx2	14591909	RPL5	20|28	48	24	2	13|15|25|27|8|14|23|22|40|22|34|26|21|15|16|9|9|25|9|28|9|17|32|29|32|35|33|34	0	0	0.79	0.86
BioID_Tbx2	153792590	HSP90AA1	23|24	47	23.5	2	19|17|26|13|19|41|23|33|15|19|0|7|0|0|12|0|0|20|0|23|21|24|19|21|26|13|28|38	0	0	0.91	0.86
BioID_Tbx2	28173554	HIST3H2BB	47|0	47	23.5	2	0|0|43|60|0|0|0|0|149|124|0|0|78|88|0|49|0|0|0|0|0|0|0|0|0|0|0|0	0	0	0.56	0.86
BioID_Tbx2	4503841	XRCC6	15|29	44	22	2	0|0|0|0|7|8|14|19|31|39|32|29|24|26|20|12|4|26|6|38|8|4|23|31|32|19|36|42	0	0	0.72	0.86
BioID_Tbx2	293336691	HDAC2	19|24	43	21.5	2	0|5|7|6|0|2|19|26|33|41|38|34|32|29|23|11|12|33|14|30|0|4|39|36|31|18|27|34	0	0	0.65	0.86
BioID_Tbx2	4506439	RBBP7	18|20	38	19	2	0|3|3|0|0|3|16|20|38|30|33|27|27|23|22|14|10|30|9|31|0|5|29|27|34|26|31|29	0	0	0.64	0.86
BioID_Tbx2	87196351	DDX3X	15|22	37	18.5	2	10|14|18|13|17|18|37|29|17|22|20|18|18|19|20|8|0|11|13|35|9|15|19|18|32|11|30|29	0	0	0.75	0.86
BioID_Tbx2	37595750	LBR	20|17	37	18.5	2	3|0|4|0|12|17|25|21|11|20|10|7|10|12|8|5|5|49|11|38|10|5|29|26|41|28|29|40	0	0	0.67	0.86
BioID_Tbx2	5032051	RPS14	20|15	35	17.5	2	20|21|24|20|11|12|13|27|18|19|14|19|7|13|8|0|4|22|10|27|10|23|14|18|26|23|26|29	0	0	0.75	0.86
BioID_Tbx2	4506723	RPS3A	15|18	33	16.5	2	12|21|31|21|12|11|16|18|23|17|12|16|16|21|20|0|0|14|2|22|9|24|15|11|31|16|25|23	0	0	0.74	0.86
BioID_Tbx2	4504253	H2AFX	18|15	33	16.5	2	0|0|0|0|23|0|0|20|28|31|30|24|23|0|20|10|0|21|15|27|0|15|27|37|27|20|36|22	0	0	0.61	0.86
BioID_Tbx2	17298690	PUF60	17|15	32	16	2	0|0|0|0|0|0|25|15|30|26|18|14|13|19|11|7|2|27|13|35|0|0|25|26|24|8|29|26	0	0	0.66	0.86
BioID_Tbx2	56237027	IGF2BP1	17|14	31	15.5	2	5|13|18|12|6|19|27|24|29|22|17|32|17|24|13|4|6|20|9|18|7|21|15|12|25|17|24|17	0	0	0.68	0.86
BioID_Tbx2	4506725	RPS4X	16|13	29	14.5	2	22|18|32|29|7|9|13|20|25|18|10|9|7|13|21|0|3|12|7|17|9|25|4|7|26|9|21|25	0	0	0.65	0.86
BioID_Tbx2	14670350	GTF2I	7|19	26	13	2	0|0|0|0|0|0|10|21|24|20|24|27|20|19|18|9|8|31|8|24|0|0|23|26|31|26|28|29	0	0	0.51	0.86
BioID_Tbx2	21040371	DDX39A	8|12	20	10	2	15|0|0|0|6|0|22|0|26|22|0|25|0|0|0|5|9|22|12|22|8|20|0|28|21|0|26|21	0	0	0.48	0.86
BioID_Tbx2	4501885	ACTB	1193|1143	2336	1168	2	60|44|46|42|962|1014|44|361|35|37|707|105|507|166|162|525|379|880|36|49|922|119|392|405|357|659|63|400	0	0	1.93	0.87
BioID_Tbx2	12667788	MYH9	1074|956	2030	1015	2	6|8|0|3|681|539|151|347|9|2|757|89|452|213|215|302|156|441|40|14|698|122|302|398|384|241|71|428	0	0	2.3	0.87
BioID_Tbx2	365192532	MYH10	997|903	1900	950	2	3|4|0|0|829|629|28|261|0|0|491|44|322|124|167|249|112|505|14|0|743|68|316|401|424|174|33|470	0	0	2.22	0.87
BioID_Tbx2	12025678	ACTN4	677|488	1165	582.5	2	0|0|0|0|659|633|4|124|0|0|367|32|334|78|64|281|17|578|3|0|985|46|370|292|181|25|3|202	0	0	1.58	0.87
BioID_Tbx2	63055057	ACTBL2	349|257	606	303	2	0|0|0|0|244|251|0|79|0|0|199|0|177|0|0|167|158|245|0|0|264|0|107|0|92|162|0|78	0	0	1.91	0.87
BioID_Tbx2	112382250	SPTBN1	329|269	598	299	2	0|0|0|0|439|413|3|101|0|0|80|0|126|6|8|102|59|283|0|0|320|0|195|149|69|123|0|89	0	0	1.64	0.87
BioID_Tbx2	11545863	MCCC2	220|323	543	271.5	2	839|704|764|535|444|612|149|202|133|141|162|210|185|109|103|79|41|284|96|161|337|544|191|211|259|240|157|213	0	0	0.61	0.87
BioID_Tbx2	154759259	SPTAN1	301|237	538	269	2	0|0|0|0|418|346|5|77|0|0|62|3|117|4|3|55|39|231|0|0|319|0|173|123|55|72|0|74	0	0	1.74	0.87
BioID_Tbx2	106049292	PC	227|298	525	262.5	2	1242|1070|1304|804|561|743|151|204|246|234|246|264|207|184|179|98|123|277|110|224|228|751|273|261|257|215|203|252	0	0	0.44	0.87
BioID_Tbx2	4501881	ACTA1	498|0	498	249	2	0|0|0|0|415|403|34|189|0|0|307|0|258|0|128|277|298|372|0|0|0|0|0|0|180|374|0|168	0	0	1.02	0.87
BioID_Tbx2	38679960	ACACA	229|257	486	243	2	3511|3203|3676|2168|763|969|85|136|368|219|505|484|352|411|274|170|161|235|63|133|258|2082|465|449|209|93|143|206	0	0	0.18	0.87
BioID_Tbx2	18426915	DBN1	247|209	456	228	2	0|0|0|0|250|261|5|71|0|0|130|18|82|26|32|58|54|219|0|0|412|22|95|57|79|192|0|57	0	0	1.58	0.87
BioID_Tbx2	4501891	ACTN1	230|197	427	213.5	2	0|0|0|0|213|167|0|28|0|0|79|0|117|0|0|91|0|187|0|0|392|0|100|71|43|0|0|48	0	0	1.95	0.87
BioID_Tbx2	92859701	MYO6	198|208	406	203	2	0|0|0|0|240|200|7|49|0|0|101|3|95|19|26|73|53|162|0|0|235|4|89|66|48|77|0|63	0	0	1.83	0.87
BioID_Tbx2	29788785	TUBB	151|194	345	172.5	2	275|208|260|226|127|152|176|275|111|180|149|172|146|150|165|51|45|206|124|200|107|175|161|153|237|229|169|216	0	0	0.8	0.87
BioID_Tbx2	62414289	VIM	149|162	311	155.5	2	104|111|139|123|213|129|256|316|132|117|107|92|101|80|86|61|46|203|99|190|531|189|118|110|184|251|194|198	0	0	0.7	0.87
BioID_Tbx2	5174735	TUBB4B	138|171	309	154.5	2	223|186|239|206|116|134|171|231|104|173|134|162|138|131|134|46|43|174|121|194|87|149|138|134|206|166|166|196	0	0	0.8	0.87
BioID_Tbx2	116805327	MCCC1	126|180	306	153	2	1125|902|1060|598|463|732|67|83|100|110|102|92|83|71|71|27|44|184|63|114|190|817|116|113|129|158|106|120	0	0	0.32	0.87
BioID_Tbx2	65506442	PCCA	114|171	285	142.5	2	927|705|876|617|364|449|89|148|104|128|98|114|92|100|96|49|56|137|51|116|171|604|146|153|179|103|111|155	0	0	0.35	0.87
BioID_Tbx2	119943100	PCCB	115|157	272	136	2	859|604|700|415|292|488|86|130|92|114|103|114|110|95|103|48|61|131|53|84|204|521|125|148|133|114|89|134	0	0	0.39	0.87
BioID_Tbx2	56160532	56160532	151|119	270	135	2	81|116|193|63|456|534|101|93|82|76|83|54|83|58|58|72|17|103|107|179|489|178|139|157|174|45|165|147	0	0	0.6	0.87
BioID_Tbx2	167466173	HSPA1B	123|144	267	133.5	2	106|119|146|114|80|108|159|190|157|179|149|168|106|108|142|58|48|140|62|134|76|77|157|189|148|135|147|157	0	0	0.84	0.87
BioID_Tbx2	13654237	PRKDC	127|108	235	117.5	2	66|78|77|80|103|118|72|139|44|46|50|46|40|56|59|8|9|154|33|105|81|68|89|83|170|63|85|171	0	0	1.07	0.87
BioID_Tbx2	51100974	MYO1D	110|74	184	92	2	0|0|0|0|180|170|0|40|0|0|67|0|51|5|17|56|13|92|0|0|115|4|50|41|21|29|0|43	0	0	1.33	0.87
BioID_Tbx2	5729877	HSPA8	88|82	170	85	2	78|82|104|90|79|95|148|153|179|169|139|154|105|117|146|66|54|134|71|165|117|110|145|149|156|113|181|147	0	0	0.55	0.87
BioID_Tbx2	51599156	CHD4	79|88	167	83.5	2	3|0|4|2|0|2|112|122|200|184|138|171|106|131|104|46|46|173|74|178|3|6|173|181|174|131|203|169	0	0	0.5	0.87
BioID_Tbx2	14210536	TUBB6	70|88	158	79	2	96|92|103|100|0|0|92|99|56|80|57|66|0|0|0|0|0|91|59|102|0|81|67|67|110|59|89|101	0	0	0.85	0.87
BioID_Tbx2	4503571	ENO1	59|82	141	70.5	2	16|16|18|9|31|49|99|66|40|37|8|10|5|15|6|2|3|43|46|107|20|28|40|47|74|77|76|66	0	0	1.14	0.87
BioID_Tbx2	29788768	TUBB2B	0|141	141	70.5	2	196|163|205|180|100|113|138|0|0|0|0|0|0|0|0|0|0|138|0|164|0|138|120|121|183|134|135|172	0	0	0.45	0.87
BioID_Tbx2	4757810	ATP5A1	59|78	137	68.5	2	62|43|54|51|60|85|89|104|33|43|24|29|27|32|38|12|12|91|43|103|37|55|55|60|107|82|108|91	0	0	0.83	0.87
BioID_Tbx2	114155142	TPR	74|59	133	66.5	2	0|0|0|0|0|0|150|176|202|179|186|187|122|190|108|53|77|136|39|119|0|10|133|149|148|88|118|133	0	0	0.42	0.87
BioID_Tbx2	34932414	NONO	59|70	129	64.5	2	29|36|39|35|20|36|61|77|121|123|87|71|58|66|63|30|30|104|59|141|26|49|83|75|110|99|130|104	0	0	0.65	0.87
BioID_Tbx2	116063573	FLNA	48|76	124	62	2	0|0|0|0|3|5|815|882|193|181|166|150|117|118|89|45|44|134|93|218|10|3|191|174|170|102|201|163	0	0	0.23	0.87
BioID_Tbx2	41872631	FASN	49|70	119	59.5	2	12|13|7|7|22|25|337|325|68|81|63|54|32|42|54|9|2|59|32|87|12|6|118|133|134|32|73|144	0	0	0.48	0.87
BioID_Tbx2	48762932	CCT8	47|70	117	58.5	2	7|3|8|5|3|8|184|202|95|107|89|113|75|68|78|30|34|73|35|73|2|7|75|64|92|74|83|88	0	0	0.57	0.87
BioID_Tbx2	4503471	EEF1A1	61|55	116	58	2	179|82|105|96|50|73|121|129|62|95|49|52|33|50|60|24|27|66|39|83|38|84|47|58|113|94|93|106	0	0	0.56	0.87
BioID_Tbx2	156071459	SLC25A5	47|66	113	56.5	2	25|0|26|26|31|38|90|77|37|41|33|38|29|34|56|6|10|58|28|78|24|22|35|31|62|54|57|58	0	0	1.02	0.87
BioID_Tbx2	4507729	TUBB2A	112|0	112	56	2	0|0|0|0|0|0|0|198|82|142|0|0|98|104|0|0|0|0|100|0|67|0|0|0|182|0|0|170	0	0	0.69	0.87
BioID_Tbx2	4504257	HIST1H2BG	53|52	105	52.5	2	39|39|45|58|42|53|65|74|147|130|120|102|84|93|73|55|0|94|84|103|99|87|107|158|96|0|134|83	0	0	0.47	0.87
BioID_Tbx2	71361682	NUMA1	46|52	98	49	2	0|3|7|6|0|3|92|115|146|113|112|89|39|90|32|19|27|116|55|142|0|9|112|133|109|94|127|101	0	0	0.43	0.87
BioID_Tbx2	14141161	HNRNPU	45|53	98	49	2	34|50|53|38|34|41|67|56|76|78|50|53|31|54|32|10|13|62|34|77|33|54|50|57|75|84|75|67	0	0	0.73	0.87
BioID_Tbx2	15718687	RPS3	45|52	97	48.5	2	63|54|70|55|44|44|41|73|41|70|33|48|28|40|48|10|9|60|41|73|20|48|49|43|63|55|59|63	0	0	0.79	0.87
BioID_Tbx2	4885379	HIST1H1E	58|39	97	48.5	2	118|105|94|96|62|118|59|46|132|93|105|88|66|98|65|37|71|76|0|96|42|89|74|77|85|80|80|84	0	0	0.48	0.87
BioID_Tbx2	24234688	HSPA9	48|46	94	47	2	20|26|32|29|26|33|38|58|48|54|50|47|37|32|30|15|11|67|28|52|21|21|61|64|63|34|50|64	0	0	0.87	0.87
BioID_Tbx2	16507237	HSPA5	42|51	93	46.5	2	22|23|26|20|18|19|53|55|57|67|52|54|37|37|46|16|16|66|30|64|22|18|64|51|56|45|69|62	0	0	0.8	0.87
BioID_Tbx2	4885375	HIST1H1C	57|36	93	46.5	2	112|106|99|90|67|117|59|43|128|103|97|85|52|84|62|38|59|75|31|99|41|74|74|75|89|78|83|86	0	0	0.47	0.87
BioID_Tbx2	55956788	NCL	44|44	88	44	2	49|89|81|26|57|82|52|72|198|150|144|181|127|147|143|67|80|173|56|140|35|85|132|115|178|116|141|133	0	0	0.29	0.87
BioID_Tbx2	156071462	SLC25A6	39|48	87	43.5	2	24|20|24|26|28|42|71|61|24|23|20|19|0|23|32|0|0|44|17|65|17|21|28|28|63|38|49|55	0	0	0.97	0.87
BioID_Tbx2	57863257	TCP1	32|53	85	42.5	2	13|9|10|7|12|15|126|138|69|83|47|65|50|47|59|13|22|61|31|74|7|16|47|51|63|53|74|69	0	0	0.57	0.87
BioID_Tbx2	24307939	CCT5	36|47	83	41.5	2	4|5|5|3|9|12|111|200|86|79|58|60|50|34|50|16|26|61|17|38|5|13|51|39|72|78|38|54	0	0	0.55	0.87
BioID_Tbx2	134142062	ACACB	38|44	82	41	2	612|596|626|384|116|190|0|21|56|32|62|81|61|67|48|0|0|35|10|19|45|438|60|62|34|16|0|0	0	0	0.17	0.87
BioID_Tbx2	63162572	CCT3	35|45	80	40	2	4|3|3|0|4|7|93|146|78|76|59|83|54|49|61|25|23|56|23|51|3|10|53|50|73|56|61|58	0	0	0.56	0.87
BioID_Tbx2	14141152	HNRNPM	32|45	77	38.5	2	84|60|57|49|22|47|29|37|66|55|62|64|58|49|52|23|29|60|21|53|20|55|40|50|60|58|51|67	0	0	0.63	0.87
BioID_Tbx2	5453603	CCT2	30|45	75	37.5	2	3|3|3|0|0|4|173|293|88|83|57|83|50|31|55|21|22|53|18|37|2|10|48|38|51|83|32|53	0	0	0.43	0.87
BioID_Tbx2	98986457	HCFC1	34|41	75	37.5	2	0|0|0|0|0|0|57|55|67|71|53|52|41|46|35|13|23|64|22|51|0|0|61|50|59|43|59|61	0	0	0.65	0.87
BioID_Tbx2	52138513	SIN3B	29|42	71	35.5	2	0|0|0|0|0|0|28|37|63|59|66|70|43|68|42|27|24|69|16|43|0|0|70|66|69|32|49|50	0	0	0.6	0.87
BioID_Tbx2	21361368	ALDH18A1	35|36	71	35.5	2	31|5|12|18|14|18|29|47|26|48|13|7|6|21|26|4|2|50|19|47|10|13|32|29|64|34|47|60	0	0	0.87	0.87
BioID_Tbx2	50659095	DDX21	34|36	70	35	2	21|36|40|26|16|16|47|47|95|54|65|85|68|66|46|19|26|59|28|82|16|26|68|56|86|74|79|92	0	0	0.48	0.87
BioID_Tbx2	115527080	MTA1	32|36	68	34	2	0|0|0|0|0|0|32|49|92|86|79|91|71|63|53|22|19|74|40|80|0|3|66|63|67|66|73|69	0	0	0.46	0.87
BioID_Tbx2	38455427	CCT4	26|42	68	34	2	17|13|18|13|5|12|55|119|49|64|43|44|46|35|48|26|23|60|19|37|10|18|35|42|41|55|43|43	0	0	0.63	0.87
BioID_Tbx2	4502643	CCT6A	28|40	68	34	2	8|6|5|5|6|7|74|101|60|52|41|45|44|32|43|19|19|47|9|44|2|16|34|31|60|44|62|68	0	0	0.61	0.87
BioID_Tbx2	4506753	RUVBL1	29|36	65	32.5	2	4|7|13|11|0|4|83|77|50|49|44|48|44|40|40|8|6|38|26|41|0|13|39|38|37|12|46|36	0	0	0.67	0.87
BioID_Tbx2	120407068	TP53	33|31	64	32	2	24|46|53|28|123|149|14|19|18|11|18|10|18|11|4|12|11|22|11|32|106|56|34|44|42|15|37|41	0	0	0.55	0.87
BioID_Tbx2	4826998	SFPQ	31|32	63	31.5	2	8|19|27|15|12|24|46|42|88|86|74|60|53|56|60|28|28|58|20|86|12|26|49|57|81|65|72|67	0	0	0.46	0.87
BioID_Tbx2	156523968	PARP1	30|29	59	29.5	2	2|4|7|5|16|9|31|40|60|53|55|42|23|32|34|10|10|33|30|78|20|6|70|75|57|32|69|61	0	0	0.54	0.87
BioID_Tbx2	100913206	DHX9	28|27	55	27.5	2	24|36|42|24|12|18|40|44|94|41|47|72|37|65|44|9|21|32|23|59|22|39|34|42|59|33|55|54	0	0	0.51	0.87
BioID_Tbx2	5453607	CCT7	23|32	55	27.5	2	0|0|0|0|2|0|67|103|45|49|36|56|39|26|39|16|14|37|9|21|0|2|24|25|34|40|18|29	0	0	0.62	0.87
BioID_Tbx2	4506741	RPS7	27|25	52	26	2	23|28|46|33|25|28|31|36|27|29|24|32|25|27|29|7|7|34|11|41|21|28|25|29|43|35|38|53	0	0	0.72	0.87
BioID_Tbx2	12229217	ADNP	23|27	50	25	2	0|0|2|2|0|2|26|39|46|51|34|55|22|37|19|10|15|51|17|51|0|0|52|51|68|33|59|56	0	0	0.51	0.87
BioID_Tbx2	14165435	HNRNPK	24|25	49	24.5	2	10|13|28|10|17|27|44|56|120|66|67|107|77|85|85|53|50|90|30|87|17|23|71|55|100|73|87|84	0	0	0.29	0.87
BioID_Tbx2	4504277	HIST2H2BE	0|49	49	24.5	2	0|40|0|0|0|54|67|75|0|0|112|106|0|0|75|0|0|91|85|100|97|0|105|156|92|0|133|82	0	0	0.25	0.87
BioID_Tbx2	157694492	MYBBP1A	26|21	47	23.5	2	5|7|13|7|11|14|40|38|46|51|38|52|54|36|37|8|6|62|16|53|7|15|57|46|83|45|54|79	0	0	0.43	0.87
BioID_Tbx2	5031877	LMNB1	20|27	47	23.5	2	78|94|119|57|22|32|19|25|44|42|33|28|40|32|21|17|15|32|13|35|17|73|16|15|28|26|33|25	0	0	0.44	0.87
BioID_Tbx2	19718731	BRD4	16|31	47	23.5	2	0|0|0|0|0|0|33|29|39|62|34|48|31|22|34|18|12|39|11|44|0|0|41|38|37|50|52|36	0	0	0.56	0.87
BioID_Tbx2	10835063	NPM1	19|28	47	23.5	2	28|37|30|24|20|25|60|64|269|245|112|108|89|62|103|66|52|175|105|178|29|45|128|160|175|166|170|135	0	0	0.15	0.87
BioID_Tbx2	325651836	SMARCA5	21|25	46	23	2	0|0|0|0|0|0|45|44|42|51|34|52|28|55|36|11|12|74|35|99|0|0|95|94|98|45|119|99	0	0	0.32	0.87
BioID_Tbx2	25777671	PPP1R10	24|22	46	23	2	0|0|0|0|0|0|54|49|67|73|44|77|61|45|40|17|22|74|17|68|0|0|79|76|78|48|58|60	0	0	0.35	0.87
BioID_Tbx2	58530840	DSP	15|30	45	22.5	2	30|40|49|33|79|18|73|34|9|6|0|0|0|2|0|6|5|4|11|26|82|30|38|71|28|3|30|37	0	0	0.48	0.87
BioID_Tbx2	16753227	RPL6	20|24	44	22	2	40|54|49|42|20|36|32|44|66|76|57|66|62|50|38|25|25|46|11|46|19|61|45|62|52|43|50|52	0	0	0.38	0.87
BioID_Tbx2	30581135	SMC1A	17|26	43	21.5	2	25|17|26|27|12|15|29|50|36|30|23|32|29|23|28|10|11|43|12|54|6|13|33|28|51|40|50|43	0	0	0.55	0.87
BioID_Tbx2	5031923	MRE11A	19|24	43	21.5	2	7|14|28|4|43|64|74|95|39|30|22|30|28|19|20|14|13|52|17|47|67|32|28|35|52|53|48|47	0	0	0.4	0.87
BioID_Tbx2	19923142	KPNB1	24|19	43	21.5	2	4|3|2|0|0|6|29|42|50|48|57|55|48|33|43|17|9|20|6|18|4|10|29|35|12|10|17|16	0	0	0.57	0.87
BioID_Tbx2	13128860	HDAC1	20|23	43	21.5	2	3|0|0|0|2|0|17|21|40|34|28|36|32|42|17|0|13|38|12|29|0|4|32|43|32|15|26|37	0	0	0.64	0.87
BioID_Tbx2	4758138	DDX5	21|21	42	21	2	23|25|31|29|17|18|16|17|41|30|42|41|32|34|33|10|10|25|16|35|10|22|28|28|30|16|29|31	0	0	0.63	0.87
BioID_Tbx2	4506649	RPL3	20|21	41	20.5	2	18|16|22|18|14|10|38|35|45|35|37|33|26|28|25|11|16|36|21|47|11|26|35|36|51|35|49|51	0	0	0.51	0.87
BioID_Tbx2	4506743	RPS8	20|20	40	20	2	22|22|23|25|15|18|24|33|24|28|20|28|23|24|16|8|12|25|18|29|9|22|20|25|29|38|36|25	0	0	0.71	0.87
BioID_Tbx2	19924129	RAD50	26|13	39	19.5	2	26|69|86|27|108|111|9|17|32|19|24|23|29|26|16|20|4|21|6|17|106|109|27|24|23|3|19|15	0	0	0.34	0.87
BioID_Tbx2	41327773	DDX46	16|23	39	19.5	2	0|3|7|2|0|0|71|78|109|100|96|101|78|76|63|30|34|97|51|100|2|6|102|81|90|68|104|105	0	0	0.21	0.87
BioID_Tbx2	5730023	RUVBL2	16|22	38	19	2	2|3|9|10|0|3|64|83|44|44|30|38|26|30|26|11|12|24|21|42|0|6|33|32|36|16|49|32	0	0	0.46	0.87
BioID_Tbx2	40217847	SNRNP200	18|20	38	19	2	3|6|6|4|0|6|69|52|83|66|67|73|53|73|43|20|10|76|33|74|6|6|57|71|75|40|95|72	0	0	0.26	0.87
BioID_Tbx2	4504301	HIST1H4A	22|15	37	18.5	2	26|20|22|22|16|18|25|33|43|44|60|45|39|48|33|17|10|24|19|43|22|23|47|59|34|32|56|40	0	0	0.42	0.87
BioID_Tbx2	4506661	RPL7A	15|22	37	18.5	2	21|19|26|27|9|11|26|31|39|33|31|53|31|35|34|18|19|29|19|39|12|29|26|29|35|36|41|38	0	0	0.51	0.87
BioID_Tbx2	4507555	TMPO	12|24	36	18	2	6|4|5|3|3|4|60|57|70|73|45|62|42|33|36|19|22|69|37|96|3|9|57|55|79|93|87|72	0	0	0.26	0.87
BioID_Tbx2	16579885	RPL4	18|18	36	18	2	34|46|50|31|17|23|20|22|45|24|36|72|44|49|24|24|20|29|8|25|13|29|41|27|27|25|24|28	0	0	0.45	0.87
BioID_Tbx2	14141170	MTA2	13|23	36	18	2	0|0|3|2|0|0|19|20|56|44|60|45|53|36|28|15|21|39|17|47|0|0|46|50|36|27|46|43	0	0	0.4	0.87
BioID_Tbx2	91208426	PRPF8	18|17	35	17.5	2	0|5|3|6|0|2|72|43|111|110|95|123|73|120|61|26|15|79|39|105|0|6|78|91|86|26|89|86	0	0	0.19	0.87
BioID_Tbx2	4885377	HIST1H1D	0|35	35	17.5	2	0|0|0|0|38|0|0|0|0|76|61|69|44|61|0|0|54|53|0|74|0|0|62|60|64|0|0|66	0	0	0.31	0.87
BioID_Tbx2	4885399	SMC3	13|21	34	17	2	13|9|11|17|9|11|26|43|28|28|10|22|12|13|14|0|5|40|16|39|5|11|23|30|43|31|44|53	0	0	0.51	0.87
BioID_Tbx2	15431293	RPL15	16|17	33	16.5	2	19|26|30|26|12|13|21|26|20|35|29|24|29|28|22|10|7|24|8|31|14|25|21|26|30|16|26|24	0	0	0.59	0.87
BioID_Tbx2	17158044	RPS6	17|15	32	16	2	43|34|50|34|19|21|31|26|30|30|28|30|26|24|23|12|13|34|16|32|14|30|29|21|30|23|34|27	0	0	0.48	0.87
BioID_Tbx2	21218438	GATAD2B	13|19	32	16	2	0|0|0|0|0|0|18|19|50|45|35|36|20|21|19|5|7|44|21|34|0|0|33|35|38|69|45|36	0	0	0.41	0.87
BioID_Tbx2	14043072	HNRNPA2B1	16|15	31	15.5	2	22|39|37|35|18|32|19|22|76|63|48|38|37|50|30|17|16|31|18|44|30|38|30|37|40|16|43|37	0	0	0.35	0.87
BioID_Tbx2	148613856	DDX17	15|15	30	15	2	14|18|20|20|15|19|16|20|37|27|31|34|27|27|27|12|7|19|12|24|15|24|21|23|26|14|24|23	0	0	0.56	0.87
BioID_Tbx2	15431301	RPL7	13|17	30	15	2	18|25|30|24|8|15|15|23|37|23|44|44|35|30|26|12|21|23|13|41|15|25|26|30|44|25|36|40	0	0	0.43	0.87
BioID_Tbx2	7662274	TOX4	11|18	29	14.5	2	0|0|0|0|0|0|36|31|38|38|35|37|25|28|22|8|11|42|24|40|0|0|34|32|41|43|37|46	0	0	0.38	0.87
BioID_Tbx2	20127519	TPX2	10|18	28	14	2	0|0|0|0|0|0|39|64|37|55|17|14|11|16|19|9|4|50|17|63|0|0|24|28|45|60|64|54	0	0	0.32	0.87
BioID_Tbx2	54112117	SF3B1	12|16	28	14	2	0|0|0|0|0|4|59|49|93|91|78|102|64|52|60|21|21|82|38|90|2|5|67|77|93|57|88|91	0	0	0.17	0.87
BioID_Tbx2	109134349	COPG2	13|14	27	13.5	2	0|0|0|0|4|4|100|79|19|18|9|18|4|11|16|2|0|16|9|28|2|0|14|11|24|14|25|24	0	0	0.47	0.87
BioID_Tbx2	117189975	HNRNPC	15|12	27	13.5	2	24|29|31|25|9|18|17|25|36|29|22|36|21|42|18|14|14|18|12|34|10|25|22|26|25|25|33|29	0	0	0.44	0.87
BioID_Tbx2	4506607	RPL18	13|14	27	13.5	2	17|20|20|17|9|10|14|21|27|18|34|34|33|39|23|7|13|25|17|20|10|21|25|19|25|11|20|23	0	0	0.51	0.87
BioID_Tbx2	4506243	PTBP1	13|14	27	13.5	2	5|10|11|2|9|18|4|12|42|16|25|24|28|25|23|8|0|16|5|10|8|22|18|19|11|0|14|19	0	0	0.61	0.87
BioID_Tbx2	4506667	RPLP0	15|12	27	13.5	2	16|28|23|21|6|17|16|23|39|27|40|58|47|42|41|10|9|19|11|21|7|28|30|20|26|19|26|22	0	0	0.4	0.87
BioID_Tbx2	4557761	MSH2	15|11	26	13	2	4|0|2|4|0|7|25|17|29|31|12|15|11|22|15|2|5|30|11|44|3|0|23|25|41|13|42|35	0	0	0.46	0.87
BioID_Tbx2	4505119	MBD3	13|12	25	12.5	2	0|0|0|0|0|0|16|19|35|28|28|31|21|23|15|5|8|21|8|24|0|0|28|25|23|21|31|31	0	0	0.47	0.87
BioID_Tbx2	217272892	EFTUD2	7|18	25	12.5	2	3|4|4|0|0|3|38|32|65|57|53|70|40|45|43|15|18|54|25|52|2|6|47|44|52|26|61|48	0	0	0.24	0.87
BioID_Tbx2	4506619	RPL24	12|13	25	12.5	2	14|19|17|15|13|11|22|14|6|13|11|18|15|15|16|7|7|21|8|12|10|19|15|13|24|19|18|20	0	0	0.68	0.87
BioID_Tbx2	TRYP_PIG	TRYP_PIG	14|11	25	12.5	2	32|32|29|42|22|23|18|16|19|20|22|16|16|18|14|12|11|12|18|25|11|44|18|21|19|11|26|20	0	0	0.46	0.87
BioID_Tbx2	4506621	RPL26	12|12	24	12	2	17|14|24|20|8|9|20|25|14|8|13|22|15|17|14|4|6|13|5|21|7|14|10|8|18|18|21|24	0	0	0.61	0.87
BioID_Tbx2	4506681	RPS11	11|13	24	12	2	16|16|17|18|6|10|18|22|13|17|11|20|11|14|14|3|5|18|7|27|7|17|23|23|26|28|22|25	0	0	0.55	0.87
BioID_Tbx2	46367787	PABPC1	12|11	23	11.5	2	0|16|11|0|2|4|49|48|52|29|35|27|15|33|17|12|8|16|0|23|3|29|22|29|23|0|32|27	0	0	0.35	0.87
BioID_Tbx2	14670392	BAZ1B	12|11	23	11.5	2	0|0|0|0|0|0|49|36|90|101|57|64|37|63|45|14|8|90|55|132|0|0|88|102|110|79|148|103	0	0	0.13	0.87
BioID_Tbx2	23397666	SIN3A	11|12	23	11.5	2	0|0|0|0|0|0|6|13|33|30|16|36|28|25|17|9|15|25|8|22|0|0|37|28|37|37|36|32	0	0	0.38	0.87
BioID_Tbx2	52632383	HNRNPL	10|13	23	11.5	2	4|11|15|7|5|10|13|13|34|40|38|34|37|33|37|7|7|29|14|45|5|14|30|24|28|24|53|32	0	0	0.33	0.87
BioID_Tbx2	4506663	RPL8	12|10	22	11	2	12|16|19|15|7|5|12|19|22|23|21|22|10|19|17|8|9|11|4|21|6|21|17|12|16|11|23|15	0	0	0.56	0.87
BioID_Tbx2	54112121	SF3B3	10|11	21	10.5	2	0|0|0|0|0|2|34|33|52|50|52|51|46|37|34|20|18|55|33|55|0|0|47|50|53|24|57|59	0	0	0.21	0.87
BioID_Tbx2	222136639	MTHFD1	7|14	21	10.5	2	43|33|45|27|10|17|21|23|5|14|0|5|3|6|5|0|0|8|5|21|5|54|0|6|25|9|15|17	0	0	0.4	0.87
BioID_Tbx2	27262628	NASP	9|12	21	10.5	2	0|0|0|0|0|0|33|51|54|59|31|30|30|35|29|25|16|53|16|41|0|0|44|42|53|54|38|51	0	0	0.23	0.87
BioID_Tbx2	7706254	NOP58	11|9	20	10	2	0|0|0|0|3|4|13|11|25|20|11|13|7|9|7|4|4|14|15|27|18|2|11|18|16|14|29|20	0	0	0.55	0.87
BioID_Tbx2	15431295	RPL13	10|10	20	10	2	21|33|26|36|12|16|14|15|14|11|17|12|11|15|10|3|2|11|5|12|10|30|11|6|19|16|15|21	0	0	0.48	0.87
BioID_Tbx2	68509926	DHX15	9|11	20	10	2	6|6|10|8|0|4|25|22|51|35|33|49|38|35|28|16|10|29|14|40|5|14|27|28|35|15|41|21	0	0	0.28	0.87
BioID_Tbx2	5031755	HNRNPR	9|11	20	10	2	4|12|12|4|10|12|19|19|42|34|34|42|27|40|28|13|10|23|20|35|6|15|25|24|25|21|47|27	0	0	0.31	0.87
BioID_Tbx2	18104948	RPL21	9|11	20	10	2	16|15|15|10|5|5|16|15|7|9|8|13|13|11|11|5|5|26|5|20|5|8|14|12|21|20|14|21	0	0	0.59	0.87
BioID_Tbx2	55956919	HNRNPAB	10|10	20	10	2	5|8|9|4|12|13|6|12|26|18|25|21|21|15|20|10|0|19|3|13|9|12|12|13|14|0|14|13	0	0	0.57	0.87
BioID_Tbx2	4506623	RPL27	10|10	20	10	2	18|18|15|17|4|8|10|10|19|28|39|32|20|23|30|11|13|17|4|12|5|13|21|17|19|15|16|17	0	0	0.44	0.87
BioID_Tbx2	5031875	LMNA	9|10	19	9.5	2	18|20|26|14|7|10|12|11|9|10|4|6|9|7|0|0|0|12|10|22|10|28|5|5|3|13|22|3	0	0	0.58	0.87
BioID_Tbx2	13904866	RPL28	9|10	19	9.5	2	14|14|19|15|12|11|10|23|17|14|14|21|9|10|9|2|3|9|5|15|5|9|14|8|16|11|14|14	0	0	0.59	0.87
BioID_Tbx2	301129165	DIDO1	9|10	19	9.5	2	0|0|0|0|0|0|13|24|42|31|35|36|18|28|17|8|10|25|12|23|0|0|30|30|23|25|31|20	0	0	0.33	0.87
BioID_Tbx2	6912634	RPL13A	8|11	19	9.5	2	18|19|15|15|5|9|23|23|16|11|14|18|9|18|13|8|12|9|4|28|7|15|11|13|26|16|26|25	0	0	0.47	0.87
BioID_Tbx2	5174669	SCML2	9|10	19	9.5	2	0|0|0|0|0|0|27|23|61|65|47|49|44|28|33|9|12|61|30|60|0|0|58|46|62|55|65|55	0	0	0.17	0.87
BioID_Tbx2	4504445	HNRNPA1	10|8	18	9	2	16|22|20|28|20|24|22|20|58|59|45|34|41|44|18|3|0|22|7|26|22|36|28|33|20|3|18|22	0	0	0.25	0.87
BioID_Tbx2	5174447	GNB2L1	9|9	18	9	2	21|9|14|10|4|7|11|10|10|11|3|8|4|7|12|0|0|16|6|14|4|11|4|6|14|6|14|16	0	0	0.68	0.87
BioID_Tbx2	4758112	DDX39B	7|11	18	9	2	0|10|12|10|0|10|0|14|32|25|25|29|20|28|20|0|0|21|12|22|0|0|20|27|18|12|27|19	0	0	0.38	0.87
BioID_Tbx2	15431290	RPL11	7|11	18	9	2	10|10|12|16|8|13|10|14|15|16|9|22|8|13|10|5|6|7|6|13|4|14|15|9|12|16|16|12	0	0	0.61	0.87
BioID_Tbx2	48526509	TIMM50	9|9	18	9	2	18|20|18|23|6|14|8|24|11|10|7|16|10|10|9|0|4|19|3|13|5|13|8|9|19|19|12|13	0	0	0.52	0.87
BioID_Tbx2	38372909	KDM3B	6|12	18	9	2	0|0|0|0|0|0|23|21|37|34|16|27|22|13|15|5|0|33|13|27|0|0|24|26|32|19|28|26	0	0	0.33	0.87
BioID_Tbx2	120587019	ZNF318	7|11	18	9	2	0|0|0|0|0|0|26|45|25|25|27|39|19|23|16|6|8|37|16|35|0|0|53|37|59|42|30|44	0	0	0.24	0.87
BioID_Tbx2	52630322	CHD3	17|0	17	8.5	2	0|0|0|0|0|0|24|0|35|43|0|42|0|27|26|0|15|40|0|40|0|0|42|53|38|37|0|34	0	0	0.24	0.87
BioID_Tbx2	5803036	HNRNPA0	8|9	17	8.5	2	2|7|10|7|5|7|13|10|16|14|9|18|5|12|3|0|4|5|7|21|4|12|9|11|10|11|18|13	0	0	0.63	0.87
BioID_Tbx2	109240550	PSPC1	8|9	17	8.5	2	0|0|0|0|0|0|12|13|23|22|21|11|11|11|24|10|5|27|7|32|0|3|14|17|26|24|27|21	0	0	0.39	0.87
BioID_Tbx2	4507357	TAGLN2	9|8	17	8.5	2	0|0|0|0|0|3|37|35|13|14|12|11|12|8|7|6|3|12|11|23|2|6|16|13|18|7|17|18	0	0	0.47	0.87
BioID_Tbx2	24432106	KIAA1967	6|11	17	8.5	2	16|7|13|12|2|6|17|19|29|37|26|30|23|19|27|8|6|29|15|42|0|11|19|22|31|31|42|33	0	0	0.28	0.87
BioID_Tbx2	4502491	C1QBP	8|9	17	8.5	2	0|0|0|2|2|4|6|11|24|19|13|7|8|8|6|0|0|24|11|20|6|3|18|19|25|28|13|20	0	0	0.47	0.87
BioID_Tbx2	5032179	TRIM28	7|9	16	8	2	10|12|12|7|3|3|26|28|81|69|60|66|57|38|51|27|21|44|28|52|0|15|32|43|43|39|47|36	0	0	0.15	0.87
BioID_Tbx2	4504715	PABPC4	8|8	16	8	2	4|9|6|0|0|0|32|34|33|22|18|28|7|13|7|0|0|15|5|12|0|15|17|21|15|2|22|18	0	0	0.37	0.87
BioID_Tbx2	103472005	MKI67	7|9	16	8	2	0|0|0|0|0|0|154|101|181|148|56|80|57|61|37|28|18|146|118|399|0|0|192|212|190|166|414|187	0	0	0.04	0.87
BioID_Tbx2	7657381	PRPF19	7|9	16	8	2	8|7|12|12|0|6|23|22|35|28|17|27|21|24|20|7|8|24|15|39|4|14|35|23|26|11|34|28	0	0	0.29	0.87
BioID_Tbx2	30795212	IGF2BP3	8|8	16	8	2	4|6|9|8|5|0|11|17|14|15|0|17|11|12|11|0|0|14|0|9|8|10|8|7|13|14|9|11	0	0	0.63	0.87
BioID_Tbx2	55749531	SF3B2	5|11	16	8	2	0|2|0|2|0|0|34|26|64|54|60|47|37|44|44|17|21|64|18|32|0|5|40|49|37|45|42|45	0	0	0.17	0.87
BioID_Tbx2	15431288	RPL10A	5|11	16	8	2	11|12|16|9|8|6|11|13|36|27|23|16|16|19|29|15|12|18|4|24|4|17|17|29|28|23|23|23	0	0	0.33	0.87
BioID_Tbx2	33946327	NUP214	3|13	16	8	2	34|44|31|24|5|6|43|50|7|14|0|4|3|4|4|0|2|5|4|7|0|68|5|6|9|18|7|6	0	0	0.31	0.87
BioID_Tbx2	45593130	GNL3	8|7	15	7.5	2	3|3|4|3|6|3|15|8|16|15|8|13|7|9|11|6|0|12|9|22|2|3|12|14|16|13|18|15	0	0	0.52	0.87
BioID_Tbx2	38201714	ELAVL1	8|7	15	7.5	2	4|3|5|4|6|5|9|17|9|14|7|10|6|10|5|0|2|14|7|14|6|6|10|8|14|5|14|10	0	0	0.66	0.87
BioID_Tbx2	18860916	XRN2	7|8	15	7.5	2	0|0|0|0|0|0|18|13|22|18|12|18|13|17|10|0|0|19|8|26|0|0|11|12|19|13|18|13	0	0	0.44	0.87
BioID_Tbx2	164519146	GATAD2A	8|7	15	7.5	2	0|0|0|0|0|0|7|12|42|40|26|27|17|20|19|10|5|23|19|31|0|0|31|30|28|30|29|30	0	0	0.26	0.87
BioID_Tbx2	14110414	HNRNPD	7|8	15	7.5	2	5|8|10|5|8|9|7|10|29|17|25|21|24|27|11|6|2|12|3|10|5|12|8|6|10|2|10|8	0	0	0.46	0.87
BioID_Tbx2	42544123	SF1	7|8	15	7.5	2	0|0|0|0|0|0|11|17|36|15|11|11|8|4|4|0|0|16|8|23|0|0|16|16|26|18|21|20	0	0	0.41	0.87
BioID_Tbx2	70995211	ECH1	7|8	15	7.5	2	23|49|40|30|24|32|6|0|0|2|5|3|0|5|3|0|0|9|0|6|8|37|6|5|6|0|8|10	0	0	0.36	0.87
BioID_Tbx2	21237805	SMARCC2	10|4	14	7	2	0|0|0|0|0|0|4|6|29|21|18|33|18|26|5|8|7|14|8|21|0|0|25|21|14|21|25|12	0	0	0.33	0.87
BioID_Tbx2	13129006	DDX50	9|5	14	7	2	0|0|10|0|6|4|17|20|23|22|14|23|14|20|19|0|6|24|12|28|7|5|22|20|33|27|23|35	0	0	0.29	0.87
BioID_Tbx2	38569480	MKL2	6|8	14	7	2	0|0|0|0|0|0|61|83|32|37|23|36|16|18|18|0|6|23|9|33|0|0|30|40|34|15|27|31	0	0	0.19	0.87
BioID_Tbx2	12056465	FBL	7|7	14	7	2	3|4|4|4|8|7|10|9|23|22|15|16|9|19|14|4|9|19|7|22|8|11|18|9|16|13|31|19	0	0	0.38	0.87
BioID_Tbx2	4506701	RPS23	7|7	14	7	2	17|18|13|14|7|9|8|10|10|17|14|13|8|17|10|5|4|11|3|11|6|13|10|14|15|18|17|16	0	0	0.45	0.87
BioID_Tbx2	162329583	CPSF6	4|10	14	7	2	0|0|0|0|0|0|17|11|30|23|29|25|30|21|27|12|2|22|10|16|0|4|15|24|16|13|20|15	0	0	0.31	0.87
BioID_Tbx2	56699409	RBMX	6|8	14	7	2	7|12|10|10|3|6|5|7|21|22|16|18|13|17|12|5|4|9|0|23|7|12|17|17|15|6|21|17	0	0	0.41	0.87
BioID_Tbx2	4506685	RPS13	6|8	14	7	2	7|15|18|18|3|7|9|14|14|6|7|17|12|12|12|0|0|4|0|7|7|14|4|3|22|7|11|14	0	0	0.49	0.87
BioID_Tbx2	21626466	MATR3	4|10	14	7	2	5|10|11|9|6|10|17|26|33|61|23|40|25|14|23|9|7|29|12|46|6|15|37|41|49|36|35|46	0	0	0.19	0.87
BioID_Tbx2	19913406	TOP2A	8|5	13	6.5	2	0|0|2|0|0|0|12|5|12|6|3|2|0|11|4|0|0|3|16|37|0|0|16|31|19|4|34|14	0	0	0.41	0.87
BioID_Tbx2	154355000	KHSRP	6|7	13	6.5	2	4|8|10|0|6|6|17|16|27|30|12|25|16|12|17|4|12|16|12|16|0|12|16|14|18|28|17|16	0	0	0.33	0.87
BioID_Tbx2	5901926	NUDT21	6|7	13	6.5	2	2|0|2|0|0|0|23|21|35|29|28|41|31|21|23|9|10|19|12|33|0|4|24|27|32|20|32|35	0	0	0.22	0.87
BioID_Tbx2	122937227	U2SURP	6|7	13	6.5	2	0|0|0|0|0|0|39|27|66|71|51|64|51|44|45|24|18|66|19|70|0|0|62|58|83|34|68|72	0	0	0.1	0.87
BioID_Tbx2	221316723	NAT10	7|6	13	6.5	2	0|0|0|0|0|0|11|14|45|34|31|43|27|26|22|5|9|27|13|55|2|0|33|34|41|21|47|41	0	0	0.18	0.87
BioID_Tbx2	9966827	PCNP	4|9	13	6.5	2	0|0|0|0|0|0|11|18|14|22|16|23|15|20|13|3|7|14|4|15|0|0|16|16|13|16|19|13	0	0	0.38	0.87
BioID_Tbx2	51094101	DDX54	6|7	13	6.5	2	6|5|0|0|0|0|10|14|6|8|3|4|4|5|6|0|0|17|6|14|0|2|11|12|20|15|15|19	0	0	0.53	0.87
BioID_Tbx2	24234747	ILF2	8|4	12	6	2	0|11|11|3|4|4|12|14|47|23|18|19|16|15|14|10|0|16|18|36|6|11|18|20|21|6|27|20	0	0	0.27	0.87
BioID_Tbx2	228008291	SYNCRIP	7|5	12	6	2	0|9|7|0|6|8|6|10|30|25|24|26|28|30|19|11|0|0|7|14|7|12|12|12|0|0|18|14	0	0	0.31	0.87
BioID_Tbx2	4759100	SRSF11	5|7	12	6	2	0|0|0|0|0|0|10|15|22|25|19|13|7|8|7|5|6|12|11|22|0|2|22|16|24|15|21|19	0	0	0.33	0.87
BioID_Tbx2	21040314	SON	5|7	12	6	2	2|0|4|4|0|0|14|9|22|23|8|8|6|9|5|4|3|13|10|29|0|0|16|24|23|10|25|21	0	0	0.34	0.87
BioID_Tbx2	148596949	NOLC1	4|8	12	6	2	5|11|16|9|13|11|10|12|37|39|36|46|39|30|30|10|11|28|7|36|16|13|53|45|38|44|43|36	0	0	0.15	0.87
BioID_Tbx2	21071044	SMARCA1	0|12	12	6	2	0|0|0|0|0|0|0|0|13|14|0|20|0|0|0|0|0|36|22|47|0|0|38|42|43|0|52|42	0	0	0.23	0.87
BioID_Tbx2	168229174	RBM27	8|3	11	5.5	2	0|0|0|0|0|0|17|12|27|39|24|32|24|27|22|5|8|24|15|39|0|0|24|24|26|15|32|20	0	0	0.2	0.87
BioID_Tbx2	40807485	PRPF6	5|6	11	5.5	2	0|0|0|0|0|0|9|7|25|16|18|28|13|19|19|8|5|12|3|16|0|2|10|11|10|11|18|12	0	0	0.34	0.87
BioID_Tbx2	56676335	RIF1	6|5	11	5.5	2	0|0|0|0|0|0|17|23|33|24|24|26|10|18|12|0|0|30|12|26|0|0|39|33|35|11|25|26	0	0	0.2	0.87
BioID_Tbx2	15082258	CBX3	6|5	11	5.5	2	0|2|0|0|0|0|10|10|19|14|17|18|13|14|8|3|4|16|12|16|0|0|22|16|20|12|28|20	0	0	0.31	0.87
BioID_Tbx2	283046676	CXorf56	5|6	11	5.5	2	0|0|0|0|0|0|16|15|20|28|13|19|20|13|21|8|9|20|10|21|0|0|15|19|17|14|14|15	0	0	0.3	0.87
BioID_Tbx2	147904340	WDR82	5|6	11	5.5	2	0|0|0|0|0|0|14|9|26|25|17|19|17|15|14|7|4|25|12|21|0|0|22|27|23|12|25|32	0	0	0.25	0.87
BioID_Tbx2	215490089	SAP18	5|6	11	5.5	2	3|4|3|2|0|0|8|18|20|12|8|13|8|11|7|3|3|10|7|21|0|3|18|32|24|13|22|22	0	0	0.32	0.87
BioID_Tbx2	32490557	PAPOLA	4|7	11	5.5	2	0|0|0|0|0|0|39|21|31|41|27|34|30|28|22|8|4|26|14|37|0|0|25|31|27|12|46|28	0	0	0.17	0.87
BioID_Tbx2	5902076	SRSF1	5|6	11	5.5	2	7|14|12|5|6|3|14|16|59|46|49|47|34|40|22|12|22|21|19|32|5|12|39|29|29|40|43|32	0	0	0.14	0.87
BioID_Tbx2	78000181	RPL14	5|6	11	5.5	2	5|7|8|13|3|0|8|9|11|9|15|26|13|15|22|9|14|9|6|15|3|15|5|12|15|20|7|8	0	0	0.36	0.87
BioID_Tbx2	16117791	RPL35A	3|8	11	5.5	2	6|11|9|15|3|2|10|4|18|16|11|12|11|12|12|4|6|8|2|10|2|14|12|11|11|10|15|12	0	0	0.42	0.87
BioID_Tbx2	28559039	MED1	2|9	11	5.5	2	0|0|0|0|0|0|15|5|15|19|10|18|19|13|12|0|6|20|5|18|0|0|21|16|15|11|17|15	0	0	0.33	0.87
BioID_Tbx2	118498359	RSL1D1	7|3	10	5	2	8|15|18|10|8|7|10|10|49|23|29|37|30|42|16|13|19|22|4|26|7|8|23|21|25|22|25|34	0	0	0.17	0.87
BioID_Tbx2	23097240	LRWD1	5|5	10	5	2	0|0|0|0|0|0|13|16|18|26|19|27|18|16|19|5|0|27|12|30|0|0|24|21|24|20|25|19	0	0	0.22	0.87
BioID_Tbx2	24234750	ILF3	5|5	10	5	2	5|16|19|8|6|14|9|8|27|26|22|34|20|27|16|6|2|12|12|19|10|21|12|21|19|0|23|16	0	0	0.23	0.87
BioID_Tbx2	6005757	SUPT16H	5|5	10	5	2	0|0|0|0|0|0|8|3|11|8|4|3|0|8|0|0|0|8|8|14|0|0|17|24|18|5|21|14	0	0	0.42	0.87
BioID_Tbx2	4506609	RPL19	4|6	10	5	2	10|17|16|10|5|5|6|3|12|9|9|9|7|5|7|4|0|6|2|6|8|18|8|6|3|4|5|5	0	0	0.48	0.87
BioID_Tbx2	9994179	SAP30BP	4|6	10	5	2	0|0|0|0|0|0|11|11|13|9|13|14|14|10|14|3|6|6|6|12|0|0|9|11|10|10|13|15	0	0	0.41	0.87
BioID_Tbx2	55953087	GTPBP4	4|6	10	5	2	6|6|6|13|4|2|7|10|21|18|10|12|11|12|14|0|0|13|5|22|0|6|11|10|14|11|18|18	0	0	0.34	0.87
BioID_Tbx2	4506597	RPL12	3|7	10	5	2	9|12|16|12|7|8|9|10|17|15|11|20|12|22|15|8|8|13|4|13|5|15|15|13|14|15|11|16	0	0	0.32	0.87
BioID_Tbx2	30410794	PSME3	4|6	10	5	2	0|0|0|0|0|0|20|17|15|14|13|15|11|7|14|0|0|13|5|10|0|0|10|11|12|6|13|16	0	0	0.36	0.87
BioID_Tbx2	183396804	RPRD2	0|10	10	5	2	0|0|0|0|0|0|12|20|31|23|15|23|10|12|9|8|3|31|10|23|0|0|28|27|34|32|17|27	0	0	0.2	0.87
BioID_Tbx2	66346679	SERBP1	6|3	9	4.5	2	9|17|24|20|9|21|43|39|47|23|47|31|20|27|9|7|9|11|5|15|0|16|17|7|9|8|13|8	0	0	0.16	0.87
BioID_Tbx2	194097365	FTSJ3	4|5	9	4.5	2	0|0|2|0|0|0|9|10|37|34|21|25|23|21|19|12|7|38|16|41|3|10|40|36|48|32|38|40	0	0	0.13	0.87
BioID_Tbx2	56118310	NUCKS1	3|6	9	4.5	2	0|0|0|0|0|0|18|6|9|14|14|9|16|15|15|5|2|13|2|13|0|0|16|12|10|7|13|7	0	0	0.34	0.87
BioID_Tbx2	4506697	RPS20	4|5	9	4.5	2	8|7|12|5|3|4|8|10|9|9|6|8|5|6|6|0|0|7|0|9|3|12|10|6|9|5|6|13	0	0	0.48	0.87
BioID_Tbx2	41281612	CHAMP1	3|6	9	4.5	2	0|0|0|0|0|0|14|14|16|22|9|21|16|11|12|0|7|12|4|22|0|0|18|7|22|20|21|14	0	0	0.26	0.87
BioID_Tbx2	118572613	SRRM2	4|5	9	4.5	2	3|5|8|0|0|0|19|15|67|42|44|46|13|47|8|0|9|20|23|29|3|5|68|52|32|25|43|33	0	0	0.11	0.87
BioID_Tbx2	34740329	HNRNPA3	5|3	8	4	2	0|8|4|4|4|3|3|7|23|10|12|10|10|10|7|5|0|8|0|12|4|5|12|8|6|2|8|5	0	0	0.39	0.87
BioID_Tbx2	4758496	H2AFY	5|3	8	4	2	0|0|0|0|0|0|5|6|12|6|5|7|9|6|7|6|0|6|5|21|4|0|12|11|13|0|13|12	0	0	0.4	0.87
BioID_Tbx2	4757926	RBM39	4|4	8	4	2	6|5|9|5|3|5|5|8|5|7|6|10|9|7|9|5|7|8|4|8|4|6|5|7|11|12|7|6	0	0	0.47	0.87
BioID_Tbx2	72534660	SRSF7	4|4	8	4	2	6|6|6|6|0|2|5|7|13|12|15|15|13|16|10|3|4|6|4|12|0|5|11|14|13|4|14|14	0	0	0.31	0.87
BioID_Tbx2	33356174	PNN	4|4	8	4	2	0|0|0|0|0|0|19|15|31|32|20|27|17|24|19|4|2|20|10|41|0|0|26|27|34|28|45|34	0	0	0.14	0.87
BioID_Tbx2	5174449	H1FX	5|3	8	4	2	11|19|22|14|8|9|4|3|28|18|32|24|30|20|13|7|25|13|4|12|6|15|14|10|12|20|14|12	0	0	0.19	0.87
BioID_Tbx2	5453830	ORC2	4|4	8	4	2	0|0|0|0|0|0|19|18|22|23|14|15|13|10|12|8|12|21|12|28|0|0|24|22|20|18|29|23	0	0	0.19	0.87
BioID_Tbx2	25121987	NCAPH	4|4	8	4	2	6|3|5|4|0|0|18|16|3|8|3|4|2|0|3|2|0|8|0|8|0|2|6|8|8|6|2|8	0	0	0.5	0.87
BioID_Tbx2	38788260	BPTF	4|4	8	4	2	0|0|0|0|0|0|0|3|9|5|9|9|6|11|10|0|0|7|3|9|0|0|19|15|13|7|12|12	0	0	0.38	0.87
BioID_Tbx2	32967603	BAZ1A	4|4	8	4	2	0|0|0|0|0|0|17|11|15|12|0|10|0|12|4|0|0|10|6|18|0|0|30|27|22|7|19|25	0	0	0.24	0.87
BioID_Tbx2	14249678	RBM17	3|5	8	4	2	0|0|0|0|0|0|18|18|36|32|24|20|16|16|21|8|7|35|4|22|0|0|27|29|27|9|23|24	0	0	0.16	0.87
BioID_Tbx2	151301215	WIZ	2|6	8	4	2	0|0|0|0|0|0|3|0|16|21|11|13|6|10|5|0|6|14|0|12|0|0|12|17|11|16|10|9	0	0	0.31	0.87
BioID_Tbx2	15011936	RPS26	4|4	8	4	2	4|9|8|9|4|6|4|3|8|0|2|5|3|5|5|0|0|5|0|3|3|8|3|5|5|4|2|4	0	0	0.65	0.87
BioID_Tbx2	4503507	EIF2S3	3|5	8	4	2	3|0|2|3|2|0|16|12|8|8|0|4|0|3|6|0|0|6|3|19|0|5|4|5|18|9|18|13	0	0	0.38	0.87
BioID_Tbx2	151301228	PRPF40A	7|0	7	3.5	2	0|0|0|0|0|0|10|9|16|18|14|20|15|15|6|10|3|16|4|17|0|0|16|19|13|5|13|12	0	0	0.23	0.87
BioID_Tbx2	4506711	RPS27	4|3	7	3.5	2	17|9|13|7|4|6|6|7|8|9|8|6|3|3|7|0|0|5|5|10|0|11|5|7|7|0|9|6	0	0	0.38	0.87
BioID_Tbx2	207113162	TCOF1	4|3	7	3.5	2	5|33|27|14|10|11|65|57|158|171|163|171|138|122|131|73|130|178|52|119|6|32|117|110|133|158|135|110	0	0	0.02	0.87
BioID_Tbx2	105990514	FLNB	7|0	7	3.5	2	0|0|0|0|0|0|164|191|0|0|0|0|21|0|0|16|0|15|0|0|0|0|15|19|0|0|0|0	0	0	0.11	0.87
BioID_Tbx2	42734325	WAPAL	4|3	7	3.5	2	0|0|0|0|0|0|18|8|23|17|10|21|18|9|10|5|0|12|3|17|0|0|13|14|15|8|14|13	0	0	0.23	0.87
BioID_Tbx2	4557553	EMD	4|3	7	3.5	2	9|10|10|9|3|4|5|9|5|6|5|7|2|7|4|2|2|7|0|5|3|9|3|4|3|7|8|6	0	0	0.45	0.87
BioID_Tbx2	281604136	PGAM5	3|4	7	3.5	2	3|3|4|6|4|3|15|25|13|9|9|12|4|8|9|0|3|10|2|11|0|3|7|11|12|10|10|12	0	0	0.29	0.87
BioID_Tbx2	4758756	NAP1L1	4|3	7	3.5	2	0|3|5|3|3|3|18|19|11|8|12|11|15|10|14|3|0|6|0|6|7|5|6|9|6|4|6|8	0	0	0.32	0.87
BioID_Tbx2	32483374	NOP56	3|4	7	3.5	2	0|0|2|0|3|0|4|7|27|21|12|16|10|12|9|3|4|11|11|25|7|0|13|13|13|20|25|12	0	0	0.21	0.87
BioID_Tbx2	40254978	FIP1L1	3|4	7	3.5	2	0|0|0|0|0|0|17|13|31|21|10|15|7|8|5|0|6|23|15|25|0|0|19|20|23|17|33|19	0	0	0.17	0.87
BioID_Tbx2	7662018	PHF3	3|4	7	3.5	2	0|0|0|0|0|0|6|6|11|15|10|13|8|13|8|0|0|18|0|13|0|0|22|21|12|13|13|14	0	0	0.25	0.87
BioID_Tbx2	31657117	SMEK1	4|3	7	3.5	2	0|0|0|0|0|0|19|14|29|28|19|21|21|19|21|8|7|25|8|29|0|0|29|28|23|15|30|23	0	0	0.14	0.87
BioID_Tbx2	4758556	PRPF3	3|4	7	3.5	2	0|0|0|0|0|0|21|19|45|55|32|37|25|34|34|20|21|37|18|41|0|0|31|37|40|51|40|42	0	0	0.09	0.87
BioID_Tbx2	20127479	RBM10	3|4	7	3.5	2	0|0|0|0|0|0|17|17|40|39|23|34|19|18|8|4|9|26|16|30|0|0|28|19|28|27|28|26	0	0	0.13	0.87
BioID_Tbx2	170763506	GTF3C5	3|4	7	3.5	2	0|0|0|0|0|0|7|3|9|11|5|10|8|10|8|4|5|8|4|7|0|0|9|11|10|6|11|9	0	0	0.38	0.87
BioID_Tbx2	170763498	SET	4|3	7	3.5	2	0|0|0|0|5|7|6|10|14|9|11|10|10|5|4|0|0|8|5|12|4|4|9|5|12|5|8|11	0	0	0.36	0.87
BioID_Tbx2	21327715	TCERG1	2|5	7	3.5	2	0|0|0|0|0|0|15|10|28|38|20|32|29|22|25|12|13|31|4|27|0|0|25|22|25|27|22|23	0	0	0.13	0.87
BioID_Tbx2	6912398	GTF3C3	3|3	6	3	2	0|0|0|0|0|0|7|5|9|10|4|8|6|4|4|4|3|5|5|8|0|0|7|8|7|5|6|7	0	0	0.43	0.87
BioID_Tbx2	20806097	NOC3L	3|3	6	3	2	0|0|0|0|0|0|5|7|10|15|5|11|7|4|7|2|2|14|6|13|0|5|6|8|11|15|11|13	0	0	0.28	0.87
BioID_Tbx2	156616275	POLD1	3|3	6	3	2	0|0|0|0|0|0|8|10|12|8|6|17|12|11|8|8|2|16|8|10|0|0|15|6|15|12|12|20	0	0	0.24	0.87
BioID_Tbx2	4503523	EIF3D	3|3	6	3	2	0|0|12|0|0|0|13|10|7|0|3|0|0|11|0|0|0|3|3|6|0|0|5|6|7|4|4|4	0	0	0.44	0.87
BioID_Tbx2	124494254	PA2G4	2|4	6	3	2	0|4|2|2|4|15|8|16|18|7|8|17|10|10|11|6|4|7|0|0|3|10|3|12|4|5|3|7	0	0	0.27	0.87
BioID_Tbx2	27477111	SLU7	3|3	6	3	2	0|0|0|0|0|0|5|2|14|7|7|11|3|5|4|4|4|9|5|13|0|0|7|3|9|14|9|8	0	0	0.34	0.87
BioID_Tbx2	256017159	MGA	3|3	6	3	2	0|0|0|0|0|0|0|0|8|7|7|10|3|18|0|0|3|7|7|7|0|0|18|16|7|6|8|8	0	0	0.31	0.87
BioID_Tbx2	24307969	CYFIP1	3|3	6	3	2	13|23|28|14|0|0|19|18|0|0|3|0|0|6|5|0|3|0|0|0|0|30|0|0|0|0|0|0	0	0	0.26	0.87
BioID_Tbx2	33620755	YEATS2	3|3	6	3	2	0|0|0|0|0|0|10|8|36|20|18|16|7|18|5|0|5|7|14|16|0|0|21|21|12|8|21|12	0	0	0.17	0.87
BioID_Tbx2	302699237	EIF4G1	0|6	6	3	2	0|0|0|0|0|0|92|89|14|18|15|19|9|15|11|4|0|6|5|19|0|0|14|15|13|4|22|8	0	0	0.12	0.87
BioID_Tbx2	4502747	CDK9	0|6	6	3	2	0|0|0|0|0|0|13|13|18|18|13|21|18|16|13|4|6|14|2|10|0|0|15|13|18|10|17|21	0	0	0.18	0.87
BioID_Tbx2	238776833	ALYREF	5|0	5	2.5	2	9|14|12|14|0|11|3|4|19|10|11|15|10|9|6|0|0|10|2|7|8|8|7|10|9|5|5|13	0	0	0.21	0.87
BioID_Tbx2	148839305	SMCHD1	5|0	5	2.5	2	0|0|0|0|0|0|10|14|21|22|18|38|29|22|18|11|11|26|10|27|0|3|23|19|32|24|27|26	0	0	0.1	0.87
BioID_Tbx2	24497620	SRP68	3|2	5	2.5	2	0|0|0|0|0|0|39|36|5|4|0|0|2|0|4|0|0|3|3|5|0|0|3|3|7|0|5|8	0	0	0.28	0.87
BioID_Tbx2	4507241	SSRP1	3|2	5	2.5	2	0|0|0|0|0|3|5|5|10|12|6|7|5|8|3|0|0|5|7|12|0|0|12|18|11|4|13|14	0	0	0.25	0.87
BioID_Tbx2	101943240	GTF3C1	3|2	5	2.5	2	0|0|0|0|0|0|3|3|19|16|11|18|15|15|7|3|0|13|5|17|0|0|18|12|10|7|8|11	0	0	0.18	0.87
BioID_Tbx2	33469964	SUGP1	3|2	5	2.5	2	0|0|0|0|0|0|14|9|18|15|7|16|10|10|10|3|5|16|8|17|0|0|9|12|19|10|13|14	0	0	0.18	0.87
BioID_Tbx2	55770900	BRIX1	3|2	5	2.5	2	0|4|4|3|0|0|0|0|12|10|6|13|10|16|8|2|5|0|0|7|2|6|6|10|8|6|9|8	0	0	0.27	0.87
BioID_Tbx2	238859557	RFX1	2|3	5	2.5	2	0|0|0|0|0|0|2|0|17|19|10|17|11|9|11|2|5|8|10|12|0|0|11|11|13|9|16|13	0	0	0.19	0.87
BioID_Tbx2	23097250	TIPRL	2|3	5	2.5	2	0|0|0|0|0|0|25|26|13|10|2|7|3|3|0|0|0|7|4|9|0|0|5|7|8|5|11|6	0	0	0.24	0.87
BioID_Tbx2	18426902	WRNIP1	2|3	5	2.5	2	0|0|0|0|0|0|20|10|23|20|10|14|12|12|12|7|7|9|5|14|0|0|11|12|16|11|13|13	0	0	0.17	0.87
BioID_Tbx2	224282117	SUGP2	2|3	5	2.5	2	0|0|0|0|0|0|7|28|35|32|21|35|21|24|21|10|11|31|11|22|0|3|38|46|36|28|29|38	0	0	0.08	0.87
BioID_Tbx2	24431950	PRPF4	2|3	5	2.5	2	0|0|0|0|0|0|17|14|36|32|21|33|29|23|24|10|11|28|7|28|0|0|26|23|22|22|23|29	0	0	0.09	0.87
BioID_Tbx2	29568103	SNRNP70	2|3	5	2.5	2	2|7|9|8|0|2|11|15|32|27|21|27|20|22|14|4|9|17|5|15|0|8|15|14|16|3|16|18	0	0	0.13	0.87
BioID_Tbx2	114842410	ZC3H11A	0|5	5	2.5	2	0|0|0|0|0|0|20|12|25|26|17|20|10|10|12|4|6|17|12|28|0|0|19|19|16|18|26|21	0	0	0.12	0.87
BioID_Tbx2	7661958	BCLAF1	0|5	5	2.5	2	0|9|8|0|20|23|32|32|58|57|36|56|38|33|25|9|16|47|19|64|9|6|53|52|55|43|54|57	0	0	0.05	0.87
BioID_Tbx2	39725634	LARP1	4|0	4	2	2	0|4|0|0|0|0|63|70|14|10|10|14|7|13|4|3|0|9|4|10|0|6|9|8|10|8|12|8	0	0	0.11	0.87
BioID_Tbx2	4506209	PSMC2	2|2	4	2	2	0|0|0|0|0|0|14|16|5|8|0|6|0|2|3|0|2|2|5|9|0|0|3|4|8|4|8|4	0	0	0.29	0.87
BioID_Tbx2	7706326	SF3B14	4|0	4	2	2	0|0|0|0|0|2|7|8|9|5|10|11|8|12|7|5|6|7|5|13|0|0|4|7|9|5|10|8	0	0	0.22	0.87
BioID_Tbx2	6754472	KIF23	4|0	4	2	2	0|0|0|0|0|0|13|12|17|12|9|6|8|2|4|0|0|11|8|18|0|0|18|15|11|13|21|12	0	0	0.15	0.87
BioID_Tbx2	163838631	FAM208A	4|0	4	2	2	0|0|0|0|0|0|12|19|15|10|7|13|7|8|7|0|2|10|6|11|0|0|19|7|18|15|12|12	0	0	0.15	0.87
BioID_Tbx2	148727341	STRAP	2|2	4	2	2	10|10|10|12|2|4|20|18|8|5|7|7|5|3|5|0|2|3|0|7|0|11|4|6|5|5|6|5	0	0	0.2	0.87
BioID_Tbx2	14110407	HNRPDL	4|0	4	2	2	0|0|0|0|0|0|4|0|14|8|10|12|4|11|8|0|0|6|0|10|0|0|5|11|10|0|10|8	0	0	0.22	0.87
BioID_Tbx2	55741677	SETD1A	2|2	4	2	2	0|0|0|0|0|0|2|2|8|5|3|4|4|6|0|0|0|0|6|5|0|0|3|6|3|5|5|3	0	0	0.42	0.87
BioID_Tbx2	4826734	FUS	2|2	4	2	2	0|3|4|0|0|0|0|0|10|10|9|11|8|8|5|0|0|0|0|6|0|0|0|5|2|0|5|0	0	0	0.33	0.87
BioID_Tbx2	5730027	KHDRBS1	4|0	4	2	2	5|4|5|4|0|7|2|4|11|11|9|10|9|6|9|4|0|6|0|3|2|7|3|7|5|3|3|0	0	0	0.26	0.87
BioID_Tbx2	76150623	NOP2	2|2	4	2	2	6|9|10|9|2|4|0|4|34|19|24|27|13|19|9|6|11|17|8|20|4|11|17|14|15|20|15|16	0	0	0.1	0.87
BioID_Tbx2	4506671	RPLP2	2|2	4	2	2	8|6|9|8|3|6|3|4|19|11|8|10|5|10|4|0|0|12|3|14|4|10|13|14|8|5|8|14	0	0	0.17	0.87
BioID_Tbx2	55741709	RBM25	2|2	4	2	2	0|0|0|0|0|0|8|5|19|15|13|17|8|7|6|5|3|13|5|14|0|0|8|16|13|8|16|14	0	0	0.15	0.87
BioID_Tbx2	63003897	NKRF	2|2	4	2	2	0|0|0|0|0|0|2|6|14|6|5|5|4|7|2|2|2|5|2|9|0|0|7|8|6|4|10|8	0	0	0.28	0.87
BioID_Tbx2	10346135	MAPRE2	2|2	4	2	2	0|0|0|0|0|0|16|9|3|3|0|4|0|0|2|0|0|2|4|8|0|0|3|3|5|3|9|6	0	0	0.36	0.87
BioID_Tbx2	7657455	PES1	0|4	4	2	2	0|0|0|0|0|0|7|5|41|23|37|39|33|37|23|11|13|29|4|26|0|0|29|17|21|11|21|24	0	0	0.07	0.87
BioID_Tbx2	45446743	DDX42	0|4	4	2	2	0|0|0|0|0|0|25|25|30|38|18|38|28|28|28|12|7|25|10|31|0|0|23|24|30|18|32|33	0	0	0.07	0.87
BioID_Tbx2	5454154	PPIH	0|4	4	2	2	0|0|0|0|0|0|4|3|13|8|8|11|9|11|8|5|3|9|0|6|0|0|9|8|11|2|12|9	0	0	0.21	0.87
BioID_Tbx2	21361397	RACGAP1	0|4	4	2	2	0|0|0|0|0|0|8|9|11|8|3|10|8|7|3|0|8|5|6|16|0|0|13|14|7|18|18|10	0	0	0.18	0.87
BioID_Tbx2	4505917	EXOSC10	0|4	4	2	2	0|2|0|0|0|0|13|17|25|28|17|26|17|14|16|8|9|17|8|28|0|0|21|24|26|23|26|23	0	0	0.09	0.87
BioID_Tbx2	4758488	GTF2F2	0|4	4	2	2	0|0|0|0|0|0|15|10|20|24|12|20|12|8|12|4|6|18|2|23|0|0|17|13|17|10|24|13	0	0	0.12	0.87
BioID_Tbx2	259906020	ACIN1	0|4	4	2	2	0|0|0|0|0|0|38|34|51|32|20|20|7|35|10|3|5|32|17|61|0|0|33|43|62|50|61|52	0	0	0.05	0.87
BioID_Tbx2	21536320	HNRNPUL1	0|4	4	2	2	0|0|0|0|0|0|3|5|14|10|9|10|14|12|11|5|7|14|2|9|0|5|6|10|6|10|9|6	0	0	0.19	0.87
BioID_Tbx2	20070280	TAF9B	0|4	4	2	2	0|0|0|0|0|0|6|7|10|12|7|10|13|11|0|0|0|7|0|9|0|0|5|6|0|0|7|3	0	0	0.25	0.87
BioID_Tbx2	50593002	SNRPA1	0|4	4	2	2	2|0|0|0|0|3|15|13|27|20|15|17|13|11|19|5|5|18|8|21|0|0|16|12|23|13|24|17	0	0	0.11	0.87
BioID_Tbx2	16117787	RPL34	0|4	4	2	2	7|8|7|6|5|5|3|4|14|11|14|12|12|13|9|3|9|9|5|12|5|8|11|10|10|11|11|10	0	0	0.17	0.87
BioID_Tbx2	4506901	SRSF3	0|4	4	2	2	9|6|7|9|4|0|7|12|26|20|18|15|10|18|4|0|8|11|6|8|4|10|11|18|13|16|12|14	0	0	0.13	0.87
BioID_Tbx2	20127499	SRSF6	0|4	4	2	2	10|2|7|0|0|0|6|0|34|16|14|26|15|28|8|0|12|6|3|11|2|0|19|12|10|12|13|8	0	0	0.12	0.87
BioID_Tbx2	21361376	SF3A2	3|0	3	1.5	2	0|0|0|0|0|0|9|8|18|9|11|15|19|13|6|4|4|7|4|8|0|0|7|7|7|4|6|9	0	0	0.14	0.87
BioID_Tbx2	20336205	ATRX	3|0	3	1.5	2	0|0|0|0|0|0|6|9|10|12|13|6|0|9|6|0|0|16|6|15|0|0|17|24|19|15|12|19	0	0	0.11	0.87
BioID_Tbx2	5729991	PSMC4	3|0	3	1.5	2	0|0|0|0|0|0|8|8|9|6|5|11|5|4|3|0|0|0|0|10|0|0|3|0|5|4|13|5	0	0	0.22	0.87
BioID_Tbx2	6466466	RANBP3	3|0	3	1.5	2	0|0|0|0|0|0|15|21|13|18|13|15|10|11|11|7|0|16|6|16|0|0|14|24|19|12|23|18	0	0	0.09	0.87
BioID_Tbx2	132626688	MDC1	3|0	3	1.5	2	0|0|0|0|0|0|49|23|46|28|14|22|10|25|10|4|3|21|59|86|0|0|52|58|49|25|84|44	0	0	0.03	0.87
BioID_Tbx2	21361282	SRSF4	3|0	3	1.5	2	0|0|0|0|0|0|6|5|15|11|7|16|13|24|0|4|8|5|0|0|0|6|10|8|0|8|0|7	0	0	0.15	0.87
BioID_Tbx2	4506631	RPL30	3|0	3	1.5	2	8|11|10|7|3|3|3|5|17|10|16|18|8|15|6|4|11|0|3|13|0|9|11|13|2|8|11|7	0	0	0.12	0.87
BioID_Tbx2	4503521	EIF3E	3|0	3	1.5	2	0|0|0|0|0|4|20|28|6|4|0|5|0|0|2|0|0|0|0|7|4|0|6|6|7|2|6|6	0	0	0.19	0.87
BioID_Tbx2	46255045	HLCS	3|0	3	1.5	2	19|15|20|14|16|10|18|15|3|0|0|3|0|0|0|0|0|0|0|0|0|15|3|0|0|0|0|0	0	0	0.14	0.87
BioID_Tbx2	224809474	RAI14	3|0	3	1.5	2	0|0|0|0|0|0|63|60|0|0|0|0|6|0|0|5|0|0|0|0|0|0|0|3|0|0|0|0	0	0	0.15	0.87
BioID_Tbx2	82659083	STAU1	3|0	3	1.5	2	0|3|2|0|0|2|11|14|15|11|6|19|7|14|10|2|4|4|3|9|2|3|5|6|5|4|8|6	0	0	0.15	0.87
BioID_Tbx2	7661950	CTR9	3|0	3	1.5	2	0|0|0|0|0|0|2|0|4|8|5|5|4|3|8|2|0|9|5|7|0|0|10|9|5|0|5|4	0	0	0.24	0.87
BioID_Tbx2	13128992	C19orf43	3|0	3	1.5	2	0|0|0|0|0|0|17|12|22|19|17|25|23|19|21|5|12|20|4|13|0|0|18|13|17|15|13|11	0	0	0.08	0.87
BioID_Tbx2	4506629	RPL29	3|0	3	1.5	2	12|8|11|23|7|8|0|0|8|5|17|9|11|13|10|6|10|5|0|0|3|19|8|7|0|6|0|3	0	0	0.13	0.87
BioID_Tbx2	7661952	SART3	0|3	3	1.5	2	0|0|0|0|0|0|27|21|67|55|68|52|38|44|41|24|14|67|16|48|0|0|51|55|54|50|44|56	0	0	0.03	0.87
BioID_Tbx2	34101286	ZFR	0|3	3	1.5	2	0|0|0|0|0|0|8|7|15|16|9|9|4|6|6|0|2|6|9|22|0|0|14|14|10|7|19|8	0	0	0.13	0.87
BioID_Tbx2	17978466	CCNT1	0|3	3	1.5	2	0|0|0|0|0|0|15|8|21|15|15|24|17|15|13|7|3|17|3|13|0|0|20|12|19|17|14|17	0	0	0.09	0.87
BioID_Tbx2	4506583	RPA1	0|3	3	1.5	2	0|0|0|0|0|0|9|8|13|15|9|5|0|7|0|0|0|3|4|17|0|0|11|10|5|2|14|9	0	0	0.15	0.87
BioID_Tbx2	55770906	XAB2	0|3	3	1.5	2	0|0|0|0|0|0|16|18|36|31|18|39|14|27|18|7|7|27|14|42|0|0|26|21|28|20|42|22	0	0	0.05	0.87
BioID_Tbx2	41327771	DDX23	0|3	3	1.5	2	0|0|0|0|0|0|4|2|24|14|10|20|14|13|12|6|2|14|3|12|0|0|13|13|11|11|12|12	0	0	0.11	0.87
BioID_Tbx2	209862881	CPSF7	0|3	3	1.5	2	0|0|0|0|0|0|2|3|13|14|9|11|7|7|6|3|0|4|4|9|0|0|9|9|11|5|10|11	0	0	0.16	0.87
BioID_Tbx2	24430146	NUP153	0|3	3	1.5	2	0|0|0|0|0|0|41|38|46|42|27|32|22|21|14|10|9|35|22|34|0|0|26|40|43|49|34|42	0	0	0.04	0.87
BioID_Tbx2	4506635	RPL32	0|3	3	1.5	2	0|4|7|4|2|4|7|3|0|0|4|11|11|6|5|0|0|3|0|0|3|8|4|9|10|7|0|8	0	0	0.21	0.87
BioID_Tbx2	42544159	HSPH1	0|3	3	1.5	2	0|0|0|0|0|0|23|15|13|11|4|11|7|3|3|0|0|3|4|6|0|0|4|6|0|0|7|5	0	0	0.18	0.87
BioID_Tbx2	5032087	SF3A1	0|3	3	1.5	2	0|0|0|0|0|0|23|17|40|38|23|34|19|19|22|8|8|26|7|31|0|0|31|24|21|19|31|23	0	0	0.05	0.87
BioID_Tbx2	11034845	RPRD1B	0|3	3	1.5	2	0|0|0|0|0|0|6|8|2|6|2|3|2|0|0|0|0|11|6|10|0|0|8|7|10|9|7|7	0	0	0.21	0.87
BioID_Tbx2	8922301	WDR70	0|3	3	1.5	2	0|0|0|0|0|0|12|9|30|24|12|24|12|12|13|4|3|16|11|24|0|0|20|15|16|23|21|16	0	0	0.08	0.87
BioID_Tbx2	34098946	YBX1	0|3	3	1.5	2	5|15|12|7|0|3|4|3|24|14|12|14|8|0|6|0|2|5|2|5|2|22|5|9|6|3|4|8	0	0	0.13	0.87
BioID_Tbx2	83776600	AURKB	2|0	2	1	2	0|0|2|0|0|0|5|0|4|6|0|5|2|3|0|0|0|7|5|8|0|2|2|4|3|5|9|0	0	0	0.21	0.87
BioID_Tbx2	33356172	NBN	2|0	2	1	2	3|7|10|0|23|23|6|5|0|4|4|0|0|3|0|0|0|5|2|0|38|15|5|10|6|0|4|2	0	0	0.09	0.87
BioID_Tbx2	10835067	SSB	2|0	2	1	2	0|0|0|0|0|0|4|4|10|7|12|8|7|7|7|4|0|15|0|7|0|4|11|10|6|4|7|7	0	0	0.12	0.87
BioID_Tbx2	5453994	RAD21	2|0	2	1	2	2|0|0|0|0|0|3|2|4|3|0|2|6|3|0|0|0|4|3|4|0|0|8|5|6|4|7|6	0	0	0.21	0.87
BioID_Tbx2	19923653	PSIP1	2|0	2	1	2	0|0|0|0|0|0|5|4|19|16|13|15|13|12|16|4|0|9|3|11|3|0|10|12|11|0|15|12	0	0	0.08	0.87
BioID_Tbx2	167234419	THRAP3	2|0	2	1	2	3|6|7|0|14|12|27|22|42|61|36|37|34|27|25|14|14|41|11|30|7|3|50|52|39|36|38|43	0	0	0.02	0.87
BioID_Tbx2	4504511	DNAJA1	2|0	2	1	2	0|5|4|4|0|0|0|2|11|5|3|7|2|3|4|0|0|4|0|0|0|2|3|2|3|0|0|2	0	0	0.23	0.87
BioID_Tbx2	9966805	DDX24	2|0	2	1	2	0|0|0|0|7|0|4|2|6|2|2|7|2|6|0|0|0|3|0|4|0|0|6|2|3|6|4|5	0	0	0.22	0.87
BioID_Tbx2	16117794	RPL36	2|0	2	1	2	0|8|9|7|0|0|3|3|0|4|4|9|4|8|4|0|3|4|0|0|2|7|5|3|5|4|3|4	0	0	0.17	0.87
BioID_Tbx2	5031653	BCAS2	2|0	2	1	2	0|0|0|0|0|0|7|7|14|15|8|14|5|8|6|0|2|8|7|13|0|0|8|7|9|10|13|8	0	0	0.1	0.87
BioID_Tbx2	42542379	SRRM1	0|2	2	1	2	5|7|13|4|0|2|4|0|27|10|22|23|15|12|11|5|5|9|6|7|0|11|18|21|5|8|10|10	0	0	0.07	0.87
BioID_Tbx2	5031703	G3BP1	0|2	2	1	2	2|2|5|2|0|0|23|14|7|5|4|4|3|2|8|0|0|0|0|0|0|0|3|4|3|0|0|0	0	0	0.16	0.87
BioID_Tbx2	40217790	ZNF512	0|2	2	1	2	0|0|0|0|0|0|0|0|10|9|4|8|3|4|0|3|0|6|7|12|0|0|6|10|7|6|8|5	0	0	0.14	0.87
BioID_Tbx2	125656165	THOC2	0|2	2	1	2	0|0|0|0|0|0|14|8|28|20|17|20|16|25|9|4|0|12|4|26|0|0|24|17|17|6|22|14	0	0	0.05	0.87
BioID_Tbx2	224465233	EHMT1	0|2	2	1	2	0|0|0|0|0|0|0|4|5|3|0|5|0|4|0|0|0|0|0|4|0|0|6|11|6|3|4|4	0	0	0.24	0.87
BioID_Tbx2	157694511	NOC2L	0|2	2	1	2	0|0|0|0|7|8|5|4|3|3|0|0|0|0|0|0|0|5|0|8|7|0|3|4|8|5|10|10	0	0	0.16	0.87
BioID_Tbx2	32483367	ORC3	0|2	2	1	2	0|0|0|0|0|0|0|3|7|6|5|7|9|4|6|0|0|6|0|6|0|0|5|2|6|0|3|5	0	0	0.18	0.87
BioID_Tbx2	5803167	SF3A3	0|2	2	1	2	0|0|0|0|0|0|22|14|18|22|12|16|14|16|15|7|7|16|4|17|0|0|13|15|11|13|16|14	0	0	0.06	0.87
BioID_Tbx2	116812577	LUC7L2	0|2	2	1	2	3|0|2|6|0|2|2|7|17|17|11|18|13|13|11|0|5|3|0|4|0|10|2|3|0|4|5|3	0	0	0.1	0.87
BioID_Tbx2	57164942	CKAP5	0|2	2	1	2	0|0|0|0|0|0|80|59|8|4|0|0|0|0|0|0|0|5|2|6|0|0|5|4|2|3|5|4	0	0	0.07	0.87
BioID_Tbx2	6912676	SNW1	0|2	2	1	2	0|0|0|0|0|0|7|3|16|19|7|12|8|8|6|2|4|10|5|15|0|0|12|16|11|13|18|7	0	0	0.08	0.87
BioID_Tbx2	119226260	CHERP	0|2	2	1	2	0|0|0|0|0|0|25|28|32|35|25|39|27|22|26|6|3|33|8|42|0|0|22|32|52|20|35|41	0	0	0.03	0.87
BioID_Tbx2	8393259	TFIP11	0|2	2	1	2	0|0|0|0|0|0|24|15|22|25|13|21|14|19|7|2|4|15|14|24|0|0|28|27|22|10|32|18	0	0	0.05	0.87
BioID_Tbx2	146134388	YLPM1	0|2	2	1	2	0|0|0|0|2|4|16|18|33|42|14|23|12|22|10|4|5|30|8|26|5|0|23|19|25|25|27|31	0	0	0.04	0.87
BioID_Tbx2	32698730	NUFIP2	0|2	2	1	2	0|0|0|0|0|0|42|32|6|5|0|0|0|0|0|0|0|0|4|4|0|0|0|0|0|0|0|0	0	0	0.15	0.87
BioID_Tbx2	11067747	CDC5L	0|2	2	1	2	0|2|0|0|0|0|23|18|50|53|27|48|23|28|17|10|15|28|20|49|0|4|35|31|28|28|34|29	0	0	0.03	0.87
BioID_Tbx2	4506695	RPS19	0|2	2	1	2	3|10|8|11|0|2|0|0|5|0|3|7|3|4|3|0|0|0|0|0|2|10|0|0|0|0|0|0	0	0	0.2	0.87
BioID_Tbx2	40556376	GLYR1	0|2	2	1	2	0|0|0|0|0|0|5|3|13|19|10|14|13|11|8|3|3|17|5|21|0|0|22|22|15|11|11|18	0	0	0.06	0.87
BioID_Tbx2	151301053	RBM33	0|2	2	1	2	0|0|0|0|0|0|4|5|6|8|3|4|4|0|2|0|0|9|2|7|0|0|6|8|10|10|5|7	0	0	0.15	0.87
BioID_Tbx2	91176325	BAZ2A	0|2	2	1	2	0|0|0|0|0|0|2|2|24|18|19|18|7|20|7|0|5|10|12|18|0|0|29|34|17|8|22|14	0	0	0.05	0.87
BioID_Tbx2	140972063	PPP1R9B	0|2	2	1	2	0|0|0|0|0|0|0|2|0|0|36|0|25|0|0|18|24|0|0|0|0|0|0|0|0|0|0|0	0	0	0.13	0.87
BioID_Tbx2	21626468	ZNF638	0|2	2	1	2	0|0|0|0|0|0|10|12|15|15|13|23|11|13|5|5|0|19|9|21|0|0|22|28|28|23|19|20	0	0	0.05	0.87
BioID_Tbx2	21327667	BOP1	0|2	2	1	2	0|0|0|0|0|0|0|3|15|20|10|9|12|9|6|3|3|20|8|16|0|0|13|18|15|14|15|17	0	0	0.07	0.87
BioID_Tbx2	5031749	HMGN2	0|2	2	1	2	0|0|0|0|0|0|0|0|10|4|15|6|0|6|11|0|0|3|0|0|3|0|0|2|0|0|0|2	0	0	0.23	0.87
BioID_Tbx2	31652264	RBM26	0|2	2	1	2	0|0|0|0|0|0|16|10|38|49|26|43|27|22|34|10|14|28|7|36|0|0|26|33|23|22|33|32	0	0	0.03	0.87
BioID_Tbx2	4507955	YY1	0|2	2	1	2	2|0|0|0|0|0|4|0|3|3|0|6|4|0|0|0|0|3|0|8|0|0|3|3|7|5|3|4	0	0	0.24	0.87
BioID_Tbx2	4503579	EPB41L2	0|2	2	1	2	0|0|0|0|0|0|43|42|0|0|0|0|0|0|0|0|0|0|0|0|0|0|2|3|0|3|0|0	0	0	0.15	0.87
BioID_Tbx2	34335262	ZMYND8	0|2	2	1	2	0|0|0|0|0|0|3|4|19|13|9|15|9|7|10|3|6|18|0|12|0|0|19|10|12|14|9|15	0	0	0.08	0.87
